# Supplementary material for: A Novel Approach of SWATH-Based Metabolomics Analysis Using the Human Metabolome Database Spectral Library
Source: Int J Mol Sci. 2022 Sep 18;23(18):10908. doi: 10.3390/ijms231810908 (PMC9500730; doi:10.3390/ijms231810908)
Supplement: Supplementary file 1 [file ijms-23-10908-s001.zip]

Archive with 17 entries (17 files):
- 1. SASA-documentation-1.pdf
- S10 (Enrichment analysis).xlsx
- S1A (Standards Metabolites list).xlsx
- S1B (Phenylalanine to tryptophan).xlsx
- S2A (HR-Positive mode).xlsx
- S2B (HR-Negative mode).xlsx
- S3A (All HR Fragments- positive.xlsx
- S3B (All HR Fragments- Negative).xlsx
- S4A (filtration parameters input).xlsx
- S4B (filtration parameters output).xlsx
- S5A (Validation parameters input).xlsx
- S5B (Validation parameters output).xlsx
- S6 (HMDB0000929 To SWATH comparison).xlsx
- S7A (Positive mode results).xlsx
- S7B (Negative mode results).xlsx
- S8 (SWATH results summary).xlsx
- S9 (Pathway_results).xlsx
