# Supplementary material for: A Novel Approach of SWATH-Based Metabolomics Analysis Using the Human Metabolome Database Spectral Library
Source: Int J Mol Sci. 2022 Sep 18;23(18):10908. doi: 10.3390/ijms231810908 (PMC9500730; doi:10.3390/ijms231810908)
Supplement: Supplementary file 1 [file ijms-23-10908-s001.zip › S10 (Enrichment analysis).xlsx]

## Sheet: S10 (Enrichment analysis)
Name	total	hits
Methylhistidine Metabolism	4	3
Spermidine and Spermine Biosynthesis	18	6
Phenylacetate Metabolism	9	3
Malate-Aspartate Shuttle	10	3
Ammonia Recycling	32	10
Catecholamine Biosynthesis	20	6
Vitamin B6 Metabolism	20	6
Phosphatidylcholine Biosynthesis	14	4
Betaine Metabolism	21	6
Beta-Alanine Metabolism	34	10
Phenylalanine and Tyrosine Metabolism	28	8
Biotin Metabolism	8	2
Aspartate Metabolism	35	10
Taurine and Hypotaurine Metabolism	12	3
Urea Cycle	29	8
Thiamine Metabolism	9	2
Homocysteine Degradation	9	2
Methionine Metabolism	43	12
Histidine Metabolism	43	12
Thyroid hormone synthesis	13	3
Alanine Metabolism	17	4
Glutathione Metabolism	21	5
Pyruvaldehyde Degradation	10	2
Threonine and 2-Oxobutanoate Degradation	20	4
Phosphatidylethanolamine Biosynthesis	12	2
Beta Oxidation of Very Long Chain Fatty Acids	17	3
Pantothenate and CoA Biosynthesis	21	4
Glucose-Alanine Cycle	13	2
Tryptophan Metabolism	60	15
Carnitine Synthesis	22	4
Nicotinate and Nicotinamide Metabolism	37	8
Mitochondrial Beta-Oxidation of Short Chain Saturated Fatty Acids	27	5
Alpha Linolenic Acid and Linoleic Acid Metabolism	19	3
Glutamate Metabolism	49	11
Arginine and Proline Metabolism	53	12
Caffeine Metabolism	24	4
Riboflavin Metabolism	20	3
Tyrosine Metabolism	72	17
D-Arginine and D-Ornithine Metabolism	11	1
Glycerol Phosphate Shuttle	11	1
Trehalose Degradation	11	1
Cardiolipin Biosynthesis	11	1
Glycine and Serine Metabolism	59	13
Lysine Degradation	30	5
Phosphatidylinositol Phosphate Metabolism	17	2
Cysteine Metabolism	26	4
Purine Metabolism	74	17
Ketone Body Metabolism	13	1
Citric Acid Cycle	32	5
Mitochondrial Beta-Oxidation of Long Chain Saturated Fatty Acids	28	4
Butyrate Metabolism	19	2
Androstenedione Metabolism	24	3
Vitamin K Metabolism	14	1
Phospholipid Biosynthesis	29	4
Folate Metabolism	29	4
Ubiquinone Biosynthesis	20	2
Propanoate Metabolism	42	7
Galactose Metabolism	38	6
Plasmalogen Synthesis	26	3
Transfer of Acetyl Groups into Mitochondria	22	2
Selenoamino Acid Metabolism	28	3
Androgen and Estrogen Metabolism	33	4
Estrone Metabolism	24	2
Mitochondrial Electron Transport Chain	19	1
Ethanol Degradation	19	1
Starch and Sucrose Metabolism	31	3
Oxidation of Branched Chain Fatty Acids	26	2
Mitochondrial Beta-Oxidation of Medium Chain Saturated Fatty Acids	27	2
Valine, Leucine and Isoleucine Degradation	60	9
Sulfate/Sulfite Metabolism	22	1
Fatty Acid Biosynthesis	35	3
Glycerolipid Metabolism	25	1
Fructose and Mannose Degradation	32	2
Fatty acid Metabolism	43	4
Inositol Phosphate Metabolism	26	1
Inositol Metabolism	33	2
Amino Sugar Metabolism	33	2
Porphyrin Metabolism	40	3
Pterine Biosynthesis	29	1
Pentose Phosphate Pathway	29	1
Pyruvate Metabolism	48	4
Warburg Effect	58	6
Steroidogenesis	43	3
Pyrimidine Metabolism	59	6
Arachidonic Acid Metabolism	69	8
Sphingolipid Metabolism	40	2
Gluconeogenesis	35	1
Steroid Biosynthesis	48	1
Bile Acid Biosynthesis	65	3
