# Supplementary material for: A Novel Approach of SWATH-Based Metabolomics Analysis Using the Human Metabolome Database Spectral Library
Source: Int J Mol Sci. 2022 Sep 18;23(18):10908. doi: 10.3390/ijms231810908 (PMC9500730; doi:10.3390/ijms231810908)
Supplement: Supplementary file 1 [file ijms-23-10908-s001.zip › S1A (Standards Metabolites list).xlsx]

## Sheet: List of metabolites
#	Hit	HMDB	Conc. ng/ml	Formula	monoisotopic mass	Positive mode			IDA spectrum data
		HMDB	Conc. ng/ml	Formula	monoisotopic mass	Adduct	m/z	RT (min)
1	Niacinamide	HMDB0001406	200	C6H6N2O	122.048	[M+H]+	123.055	1.767	View details
2	Pyridoxine	HMDB0000239	200	C8H11NO3	169.074	[M+H]+	170.081	2.443	View details
3	Riboflavin	HMDB0000244	200	C17H20N4O6	376.138	[M+H]+	377.146	7.276	View details
4	Thiamine	HMDB0000235	200	C12H17N4OS	265.112	[M]+	265.112	1.428	View details
5	Folic acid	HMDB0000121	200	C19H19N7O6	441.14	[M+H]+	442.147	6.33	View details
6	L-Phenylalanine	HMDB0000159	200	C9H11NO2	165.079	[M+H]+	166.086	5.569	View details
7	L-Tryptophan	HMDB0000929	200	C11H12N2O2	204.09	[M+H]+	205.097	6.275	View details
8	Nicotinic acid	HMDB0001488	200	C6H5NO2	123.032	[M+H]+	124.039	1.834	View details
9	Pantothenic acid	HMDB0000210	200	C9H17NO5	219.111	[M+H]+	220.118	5.8	View details
10	Vitamin A	HMDB0000305	200	C20H30O	286.23	[M]+	286.23	21.347	View details
					`

## Sheet: 1- Niacinamide
		List of standards
	Index	Mass/Charge (Da)	Area	% Area	Height	Start (Da)	End (Da)	Width (Da)	Width at 50% (Da)	Monoisotopic mass	Mass/charge (charge)	Rel %
25	91	123.055	42.7866	39.5929	3599	123.037	123.084	0.0469915	0.0109924	*122.0476	*123.0554	100
14	41	80.0495	27.9589	25.872	3212	80.0322	80.065	0.0328466	0.00789097	*79.0417	*80.0495	65.345
10	26	78.0336	11.6164	10.7493	1318	78.0238	78.0513	0.0274419	0.00800013	*77.0258 (1)	*78.0336 (1)	27.1496
5	8	53.0386	6.45284	5.97118	986	53.0277	53.0606	0.0329085	0.00595466	*52.0308	*53.0386	15.0815
2	2	51.023	1.7812	1.64825	256	51.0073	51.0376	0.0302581	0.00657563	*50.0152	*51.0230	4.16299
19	79	96.0444	1.6578	1.53406	194	96.0329	96.0605	0.0276765	0.00707678	*95.0366	*96.0444	3.87459
3	3	52.0183	1.46958	1.35989	164	52.0106	52.033	0.0224055	0.0065062	*51.0104	*52.0183	3.43468
21	81	106.028	1.39144	1.28758	133	106.018	106.042	0.0232634	0.0109192	*105.0206	*106.0284	3.25204
11	35	79.0408	1.1926	1.10358	107	79.0273	79.06	0.0326397	0.00793502	78.0330 (1)	79.0408 (1)	2.78733
1	1	50.0151	0.696022	0.644069	102	50.0078	50.0238	0.0159777	0.00662672	*49.0073	*50.0151	1.62673
23	87	122.673	0.64121	0.593348	51	122.658	122.692	0.0344065	0.0117412	*121.6656	*122.6734	1.49862
16	61	81.0693	0.488206	0.451765	46	81.0485	81.0968	0.0483126	0.00606341	*80.0614	*81.0693	1.14103
26	92	123.092	0.46842	0.433456	44	123.087	123.118	0.0313331	0.00562937	*122.0842	*123.0920	1.09478
12	38	79.8014	0.321655	0.297645	36	79.7974	79.8126	0.0151369	0.0129503	*236.3808 (3)	*79.8014 (3)	0.751765
20	80	105.045	0.321281	0.297299	31	105.038	105.064	0.0260502	0.0104198	*104.0368	*105.0446	0.750892
7	22	68.0484	0.281883	0.260842	31	68.043	68.057	0.0139777	0.0118166	*67.0406	*68.0484	0.658812
9	25	77.7919	0.280219	0.259303	32	77.7846	77.802	0.0174357	0.00872218	*76.7841	*77.7919	0.654924
18	77	95.0591	0.254681	0.235671	20	95.0364	95.0667	0.030286	0.0114723	*94.0513	*95.0591	0.595237
27	109	124.042	0.23589	0.218282	20	124.022	124.051	0.0283065	0.0115325	*369.1012 (3)	*124.0416 (3)	0.551317
8	24	77.0386	0.203254	0.188082	26	77.0342	77.0441	0.00991483	0.00897054	*76.0308	*77.0386	0.475041
24	88	122.698	0.179873	0.166446	16	122.696	122.711	0.0156411	0.0130816	*121.6898 (1)	*122.6976 (1)	0.420395
4	5	52.8816	0.168398	0.155828	26	52.8756	52.892	0.0164294	0.00508508	*103.7476 (2)	*52.8816 (2)	0.393576
22	84	108.067	0.146787	0.135831	15	108.061	108.078	0.0176146	0.00880717	*107.0593	*108.0672	0.343069
17	62	81.1273	0.127186	0.117693	15	81.1273	81.14	0.0127186	0.00953897	*80.1195	*81.1273	0.297257
6	16	54.0325	0.110021	0.101809	26	54.0298	54.0381	0.00830353	0.00290617	*53.0246	*54.0325	0.257139
15	60	81.0347	0.0762653	0.0705726	15	81.0307	81.0409	0.0101688	0.00381322	*80.0269 (1)	*81.0347 (1)	0.178246
13	39	79.8165	0.0618136	0.0571996	28	79.8151	79.8201	0.00504602	0.00153573	*78.8087	*79.8165	0.14447

## Sheet: 2- Pyridoxine
		List of standards
	Index	Mass/Charge (Da)	Area	% Area	Height	Start (Da)	End (Da)	Width (Da)	Width at 50% (Da)	Monoisotopic mass	Mass/charge (charge)	Rel %
32	87	134.059	102.646	38.8019	8008	134.031	134.1	0.0686676	0.0116544	*133.0516	*134.0594	100
37	157	152.07	63.1611	23.8759	4689	152.045	152.093	0.0487554	0.0121744	*151.0622	*152.0700	61.533
38	190	170.082	19.7004	7.44709	1178	170.043	170.12	0.0773431	0.0140044	*169.0741	*170.0819	19.1926
10	24	77.0377	9.32615	3.52544	1216	77.023	77.0527	0.0297445	0.00709876	*76.0299	*77.0377	9.08574
30	78	124.075	8.45248	3.19518	670	124.059	124.103	0.0440408	0.0114248	*123.0668	*124.0746	8.2346
23	61	106.064	5.62779	2.1274	559	106.04	106.084	0.043626	0.00879006	*105.0558 (1)	*106.0636 (1)	5.48272
12	29	79.053	5.43992	2.05638	587	79.0411	79.0738	0.0326429	0.00814578	*78.0452 (1)	*79.0530 (1)	5.29969
13	34	80.0485	4.91185	1.85676	454	80.0259	80.0663	0.0404263	0.00974686	79.0407 (1)	80.0485 (1)	4.78523
14	38	81.0553	3.71338	1.40372	485	81.0472	81.0828	0.0355974	0.00653853	80.0475 (1)	81.0553 (1)	3.61766
29	74	123.067	2.94178	1.11204	201	123.051	123.089	0.0375951	0.012974	*122.0592	*123.0671	2.86595
19	50	94.0645	2.85401	1.07886	301	94.0549	94.0795	0.0246511	0.00826809	*93.0566 (1)	*94.0645 (1)	2.78044
4	6	53.0375	1.81914	0.687664	265	53.0305	53.0531	0.0226243	0.0060509	*52.0296	*53.0375	1.77225
21	55	96.0794	1.7467	0.660283	229	96.0731	96.0897	0.0166091	0.00706002	*95.0716	*96.0794	1.70168
7	14	65.0375	1.71381	0.647847	194	65.0243	65.0471	0.0227746	0.00786173	*64.0297 (1)	*65.0375 (1)	1.66963
2	3	51.0217	1.21033	0.457524	194	51.0161	51.0302	0.0141207	0.00526456	*50.0138 (1)	*51.0217 (1)	1.17913
31	83	133.644	1.15572	0.436881	65	133.629	133.659	0.0293827	0.0245547	*132.6358 (1)	*133.6436 (1)	1.12593
35	149	150.056	1.11048	0.419779	57	150.039	150.073	0.034594	0.019832	*149.0485	*150.0563	1.08185
11	26	78.0324	1.10638	0.418231	143	78.0226	78.045	0.0224521	0.00509399	*77.0246	*78.0324	1.07786
34	140	137.046	1.09759	0.414908	65	137.023	137.056	0.0330595	0.0154031	*136.0383 (1)	*137.0461 (1)	1.0693
18	49	93.0566	1.07064	0.404718	129	93.047	93.0715	0.0245186	0.00697033	*92.0488	*93.0566	1.04304
9	19	67.0423	0.886786	0.33522	79	67.0345	67.0576	0.0231239	0.0150688	66.0345 (1)	67.0423 (1)	0.863927
8	18	66.0459	0.873275	0.330112	93	66.0393	66.0531	0.0137705	0.00914659	65.0381 (1)	66.0459 (1)	0.850765
26	67	108.042	0.761735	0.287948	65	108.024	108.057	0.0322894	0.00843931	*107.0341 (1)	*108.0419 (1)	0.742099
28	73	122.06	0.67237	0.254167	65	122.051	122.073	0.0218405	0.0102166	*121.0522	*122.0600	0.655038
36	151	151.596	0.671082	0.25368	57	151.582	151.61	0.0278168	0.0145987	*150.5884	*151.5962	0.653784
15	41	82.063	0.625507	0.236452	65	82.0495	82.0802	0.0306997	0.00541813	*81.0551	*82.0630	0.609383
16	47	91.0458	0.598224	0.226139	29	91.0366	91.0636	0.0269472	0.0229049	*90.0380 (1)	*91.0458 (1)	0.582803
33	107	135.063	0.479179	0.181138	50	135.056	135.083	0.0262568	0.00813989	*670.2751 (5)	*135.0628 (5)	0.466827
20	53	95.0724	0.472248	0.178517	57	95.0682	95.0847	0.016522	0.00774945	94.0646 (1)	95.0724 (1)	0.460074
25	65	107.072	0.466094	0.176191	43	107.061	107.081	0.0204554	0.0147086	106.0639 (1)	107.0717 (1)	0.454079
1	1	50.0145	0.407436	0.154017	72	50.0105	50.0265	0.0159783	0.00405764	*49.0067	*50.0145	0.396933
17	48	92.0483	0.396939	0.150049	36	92.0418	92.0607	0.0189665	0.00899043	91.0404 (1)	92.0483 (1)	0.386706
27	68	109.053	0.297862	0.112597	36	109.045	109.06	0.0147456	0.00851519	108.0454 (1)	109.0532 (1)	0.290183
24	64	107.048	0.292188	0.110452	50	107.043	107.052	0.00876564	0.00608159	*106.0398	*107.0476	0.284656
6	9	55.0534	0.239919	0.0906933	36	55.042	55.0567	0.0146672	0.00590522	*54.0456	*55.0534	0.233734
5	7	54.032	0.188905	0.0714092	29	54.0285	54.0368	0.00830352	0.00823432	*53.0242	*54.0320	0.184035
22	58	104.048	0.17428	0.0658806	43	104.043	104.052	0.00864195	0.0034408	*103.0404	*104.0482	0.169787
3	5	53.0016	0.169618	0.0641186	36	52.9976	53.0058	0.00822392	0.0029583	*51.9938	*53.0016	0.165246

## Sheet: 3- Riboflavin
		List of standards
	Index	Mass/Charge (Da)	Area	% Area	Height	Start (Da)	End (Da)	Width (Da)	Width at 50% (Da)	Monoisotopic mass	Mass/charge (charge)	Rel %
9	26	377.146	76.2567	58.3512	2442	377.105	377.231	0.126143	0.0282628	*376.1379	*377.1457	100
7	21	243.089	31.0124	23.7305	1433	243.038	243.109	0.0704459	0.017104	*242.0810	*243.0889	40.6685
5	18	198.065	5.26608	4.02957	358	198.051	198.082	0.0317953	0.0102641	*197.0575	*198.0653	6.90573
4	15	172.088	4.11583	3.14941	251	172.077	172.103	0.0259324	0.0209813	*171.0799	*172.0877	5.39733
8	24	359.135	2.59559	1.98613	143	359.113	359.15	0.0374621	0.0162783	*358.1272	*359.1350	3.40375
6	19	200.082	2.35881	1.80494	143	200.071	200.095	0.0239675	0.0193196	*199.0740	*200.0818	3.09324
3	14	170.074	1.05512	0.807373	107	170.057	170.075	0.0184139	0.00832525	*169.0659	*170.0737	1.38364
2	9	99.0452	0.501673	0.383877	107	99.0416	99.0472	0.00562098	0.00492826	*98.0374	*99.0452	0.657874
1	2	57.0359	0.380698	0.291308	107	57.0344	57.0387	0.00426554	0.00373985	*56.0281	*57.0359	0.499233

## Sheet: 4- Thiamine
		List of standards
	Index	Mass/Charge (Da)	Area	% Area	Height	Start (Da)	End (Da)	Width (Da)	Width at 50% (Da)	Monoisotopic mass	Mass/charge (charge)	Rel %
28	100	122.071	342.205	47.64	35368	122.048	122.113	0.0655253	0.00862686	*121.0630	*122.0708	100
82	257	144.048	187.317	26.0773	14631	144.025	144.073	0.0474514	0.0119056	*143.0400	*144.0479	54.7383
102	398	265.112	43.5236	6.05913	1870	265.066	265.167	0.10116	0.0227072	*264.1042	*265.1120	12.7186
9	24	81.0446	35	4.87252	3926	81.0351	81.0682	0.0330514	0.00809448	*80.0367	*81.0446	10.2278
76	210	126.037	16.567	2.30637	1309	126.014	126.064	0.0507269	0.0112593	*125.0293	*126.0371	4.84125
20	74	113.029	13.7012	1.90742	1069	113.015	113.057	0.0420341	0.0119607	*112.0212 (1)	*113.0290 (1)	4.00381
22	89	121.693	6.33348	0.881714	344	121.677	121.736	0.0591938	0.0159727	*120.6856 (1)	*121.6934 (1)	1.85078
6	19	80.0493	4.15129	0.577921	420	80.0391	80.0669	0.0277938	0.00933778	*79.0414	*80.0493	1.2131
3	5	54.0332	3.90677	0.54388	581	54.0273	54.0439	0.0166072	0.00619022	*53.0254	*54.0332	1.14165
18	71	112.021	2.64523	0.368255	272	112.014	112.041	0.0269012	0.00845188	*111.0135	*112.0213	0.772995
77	250	143.6	2.12186	0.295395	136	143.585	143.642	0.0575325	0.0124596	*427.7778 (3)	*143.6004 (3)	0.620056
35	116	122.778	0.905896	0.126114	29	122.754	122.807	0.0531961	0.0433613	487.0806 (4)	122.7780 (4)	0.264723
40	121	122.959	0.84237	0.11727	50	122.935	122.985	0.0501036	0.022352	*487.8055 (4)	*122.9592 (4)	0.246159
13	65	95.0603	0.816378	0.113652	115	95.0521	95.0714	0.0192738	0.00439776	*94.0524	*95.0603	0.238564
55	137	123.571	0.808326	0.112531	57	123.537	123.584	0.0470867	0.00499996	*245.1270 (2)	*123.5714 (2)	0.236211
21	79	114.036	0.806699	0.112304	72	114.029	114.047	0.0180943	0.0124424	113.0280 (1)	114.0358 (1)	0.235736
43	124	123.067	0.786027	0.109427	33.2	123.029	123.098	0.0689214	0.0428012	*610.2967 (5)	*123.0672 (5)	0.229695
25	97	121.952	0.736004	0.102463	24	121.929	121.976	0.0467792	0.0347511	*483.7750 (4)	*121.9516 (4)	0.215077
60	144	123.829	0.70392	0.0979961	21	123.801	123.851	0.0502797	0.0322098	122.8211 (1)	123.8289 (1)	0.205701
16	69	99.0258	0.663214	0.0923292	86	99.0188	99.0356	0.0168614	0.00663211	*98.0180	*99.0258	0.193806
100	396	264.273	0.658799	0.0917146	21	264.257	264.321	0.0642738	0.0263972	*263.2651	*264.2730	0.192516
31	112	122.535	0.640215	0.0891274	31.8	122.504	122.554	0.0500156	0.0303915	*486.1075 (4)	*122.5347 (4)	0.187085
87	282	145.011	0.637639	0.0887688	36	144.996	145.04	0.04421	0.0160316	*288.0059 (2)	*145.0108 (2)	0.186333
48	129	123.25	0.609798	0.084893	29	123.227	123.286	0.0595696	0.0291808	611.2104 (5)	123.2499 (5)	0.178197
94	364	156.05	0.603241	0.0839801	43	156.033	156.061	0.0282217	0.0121266	*155.0423	*156.0502	0.176281
7	21	80.795	0.585114	0.0814565	72	80.7887	80.8166	0.0279236	0.00665235	*79.7872	*80.7950	0.170983
34	115	122.712	0.584993	0.0814397	36	122.694	122.735	0.0406685	0.0222758	121.7044 (1)	122.7122 (1)	0.170948
19	73	112.896	0.56712	0.0789515	22	112.883	112.922	0.0390086	0.0315066	*111.8886	*112.8964	0.165725
68	174	124.689	0.551826	0.0768224	21	124.657	124.711	0.0536069	0.0291674	*247.3626 (2)	*124.6891 (2)	0.161256
52	134	123.458	0.543785	0.0757029	24.8	123.434	123.484	0.050205	0.0245403	489.7987 (4)	123.4575 (4)	0.158906
78	253	143.884	0.494552	0.068849	26	143.859	143.893	0.0338735	0.0139057	*285.7517 (2)	*143.8837 (2)	0.144519
32	113	122.586	0.426791	0.0594156	27.6	122.563	122.61	0.0469007	0.0289077	*364.7351 (3)	*122.5862 (3)	0.124718
51	132	123.363	0.41404	0.0576405	29	123.352	123.402	0.0501885	0.00773696	489.4209 (4)	123.3630 (4)	0.120992
37	118	122.847	0.408471	0.0568653	29	122.835	122.86	0.0250403	0.0135873	*243.6776 (2)	*122.8467 (2)	0.119365
1	1	52.0173	0.407354	0.0567097	64	52.0102	52.0265	0.0162943	0.00621665	*51.0095	*52.0173	0.119038
90	288	145.176	0.404919	0.0563707	21	145.166	145.204	0.03743	0.0161624	*576.6742 (4)	*145.1764 (4)	0.118326
56	139	123.64	0.403504	0.0561737	36	123.631	123.65	0.0188408	0.0102274	245.2640 (2)	123.6399 (2)	0.117913
33	114	122.651	0.400324	0.055731	27.4	122.613	122.691	0.0781887	0.0309423	*486.5742 (4)	*122.6514 (4)	0.116984
15	68	98.9759	0.379287	0.0528023	43	98.9682	98.9879	0.0196668	0.00910672	*97.9681	*98.9759	0.110836
44	125	123.112	0.377576	0.0525641	50	123.105	123.12	0.015667	0.00487723	*488.4170 (4)	*123.1121 (4)	0.110336
96	386	207.058	0.373852	0.0520458	29	207.048	207.069	0.0203181	0.0198924	*206.0498	*207.0576	0.109248
98	389	228.93	0.358925	0.0499677	21	228.923	228.953	0.0299105	0.0160235	*227.9222	*228.9300	0.104886
53	135	123.502	0.356202	0.0495886	29	123.49	123.512	0.0219685	0.00910111	612.4710 (5)	123.5020 (5)	0.10409
45	126	123.14	0.338447	0.0471169	44.4	123.123	123.155	0.0313375	0.00500239	*244.2650 (2)	*123.1403 (2)	0.0989019
57	140	123.664	0.331318	0.0461244	29	123.657	123.679	0.0219833	0.0154778	613.2820 (5)	123.6642 (5)	0.0968187
61	150	123.982	0.31665	0.0440824	30.4	123.971	123.996	0.0251558	0.00816589	*368.9220 (3)	*123.9818 (3)	0.0925322
67	168	124.475	0.308763	0.0429843	21	124.452	124.484	0.0315062	0.00708902	*123.4671	*124.4749	0.0902274
46	127	123.175	0.294616	0.0410149	22	123.164	123.192	0.0282082	0.0257455	488.6674 (4)	123.1747 (4)	0.0860934
83	268	144.566	0.285225	0.0397075	21	144.561	144.585	0.0237688	0.0127332	*717.7909 (5)	*144.5660 (5)	0.0833491
71	185	125.108	0.276384	0.0384767	21	125.096	125.115	0.018952	0.0181623	*496.4003 (4)	*125.1079 (4)	0.0807656
58	142	123.744	0.274875	0.0382667	21	123.732	123.757	0.0251316	0.0188488	*490.9445 (4)	*123.7440 (4)	0.0803248
11	58	85.0115	0.269492	0.0375173	43	85.0051	85.0182	0.0130189	0.00546072	*84.0036 (1)	*85.0115 (1)	0.0787516
49	130	123.314	0.266556	0.0371085	22	123.293	123.333	0.0407675	0.0241917	489.2227 (4)	123.3135 (4)	0.0778937
64	163	124.287	0.264457	0.0368164	21	124.273	124.295	0.022038	0.0173157	*246.5590 (2)	*124.2873 (2)	0.0772804
59	143	123.778	0.263917	0.0367411	21	123.767	123.789	0.021993	0.0164949	*613.8515 (5)	*123.7781 (5)	0.0771224
4	11	65.0384	0.257355	0.0358276	64	65.0342	65.0479	0.0136651	0.00297344	*64.0306	*65.0384	0.0752049
26	98	122.013	0.255787	0.0356093	29	122.001	122.02	0.0187161	0.0125837	*363.0163 (3)	*122.0133 (3)	0.0747466
38	119	122.877	0.244174	0.0339926	22	122.863	122.895	0.0313044	0.0136397	487.4773 (4)	122.8772 (4)	0.071353
70	182	124.962	0.243082	0.0338406	21	124.957	124.979	0.0220985	0.00868134	*371.8626 (3)	*124.9620 (3)	0.0710339
99	395	248.095	0.237974	0.0331295	15	248.082	248.105	0.0222405	0.0130267	*247.0871	*248.0950	0.0695413
17	70	105.045	0.234451	0.0326391	29	105.043	105.066	0.023156	0.00423818	*104.0371	*105.0450	0.0685119
97	387	218.964	0.234013	0.032578	21	218.95	218.975	0.0250728	0.00626819	*217.9558	*218.9636	0.0683837
93	358	150.044	0.230036	0.0320244	21	150.034	150.052	0.0172959	0.0129719	*149.0358 (1)	*150.0436 (1)	0.0672216
14	67	98.0027	0.225055	0.031331	21	97.9985	98.0153	0.0167744	0.0125807	*96.9949	*98.0027	0.0657661
92	301	145.594	0.214669	0.0298851	21	145.578	145.595	0.0170372	0.0102224	*144.5862 (1)	*145.5941 (1)	0.062731
89	287	145.144	0.214341	0.0298395	21	145.132	145.153	0.0204134	0.011908	864.8184 (6)	145.1442 (6)	0.0626354
5	18	78.0325	0.212042	0.0295194	43	78.0257	78.0382	0.012473	0.00392777	*77.0246	*78.0325	0.0619635
81	256	143.974	0.211783	0.0294834	18	143.968	143.985	0.0169427	0.0138622	*571.8661 (4)	*143.9744 (4)	0.0618878
65	164	124.311	0.207182	0.0288429	19.6	124.304	124.33	0.0251896	0.00661206	369.9101 (3)	124.3112 (3)	0.0605434
10	28	81.452	0.19625	0.0273209	21	81.4449	81.4628	0.017841	0.00764597	*80.4441 (1)	*81.4520 (1)	0.0573485
29	101	122.217	0.195122	0.0271639	30	122.207	122.219	0.0124878	0.00292688	484.8375 (4)	122.2172 (4)	0.0570191
47	128	123.212	0.194348	0.0270562	22	123.195	123.224	0.0282118	0.00626921	488.8152 (4)	123.2116 (4)	0.056793
42	123	123.015	0.180101	0.0250727	22	123.007	123.026	0.0187932	0.0100677	488.0287 (4)	123.0150 (4)	0.0526295
86	271	144.651	0.178314	0.024824	21	144.646	144.656	0.0101894	0.0101894	*143.6430	*144.6508	0.0521075
27	99	122.03	0.177818	0.0247549	24	122.026	122.035	0.00935884	0.00935884	*363.0667 (3)	*122.0301 (3)	0.0519624
62	156	124.105	0.176176	0.0245263	21	124.097	124.109	0.012584	0.00786503	*123.0968	*124.1046	0.0514827
84	269	144.61	0.173195	0.0241113	21	144.602	144.615	0.0135839	0.00848999	*287.2049 (2)	*144.6103 (2)	0.0506115
50	131	123.344	0.167794	0.0233594	29	123.337	123.346	0.00940896	0.00520348	244.6725 (2)	123.3441 (2)	0.0490331
12	63	93.0429	0.164803	0.022943	29	93.0392	93.0501	0.0108961	0.00526638	*92.0351 (1)	*93.0429 (1)	0.0481591
8	23	80.9487	0.162611	0.0226379	16	80.9436	80.9538	0.0101632	0.0101632	*79.9409	*80.9487	0.0475187
39	120	122.917	0.158738	0.0220987	19.2	122.898	122.932	0.0344399	0.0180162	365.7285 (3)	122.9173 (3)	0.0463869
24	96	121.905	0.152785	0.0212699	21	121.901	121.92	0.0187085	0.00233848	*120.8977	*121.9055	0.0446472
95	365	158.994	0.149555	0.0208203	21	158.985	158.995	0.0106825	0.00801187	*157.9861	*158.9940	0.0437033
85	270	144.639	0.142645	0.0198583	21	144.632	144.643	0.0101889	0.00764169	*143.6308	*144.6387	0.041684
74	207	125.899	0.136255	0.0189688	15	125.896	125.912	0.0158437	0.00594127	*249.7826 (2)	*125.8991 (2)	0.0398169
101	397	265.053	0.13333	0.0185615	15	265.043	265.056	0.0137928	0.00862051	*264.0448	*265.0527	0.0389621
23	93	121.813	0.130908	0.0182244	21	121.811	121.823	0.0124675	0.00467525	*120.8049	*121.8127	0.0382543
36	117	122.827	0.125191	0.0174284	24.8	122.816	122.832	0.0156487	0.00738631	*121.8189 (1)	*122.8267 (1)	0.0365836
80	255	143.946	0.123669	0.0172165	24	143.944	143.951	0.00677638	0.00556631	428.8148 (3)	143.9461 (3)	0.0361388
66	166	124.368	0.12125	0.0168798	21	124.364	124.374	0.00944808	0.00472401	*123.3604	*124.3682	0.035432
91	298	145.509	0.119229	0.0165984	21	145.507	145.517	0.0102197	0.00510979	289.0030 (2)	145.5093 (2)	0.0348414
30	109	122.451	0.109374	0.0152265	14	122.444	122.457	0.0124999	0.00937493	485.7718 (4)	122.4508 (4)	0.0319616
88	284	145.069	0.108845	0.0151528	29	145.068	145.078	0.0102042	0.00224181	*144.0616	*145.0694	0.0318069
75	208	125.952	0.104589	0.0145604	15	125.95	125.96	0.00950813	0.00891387	*249.8886 (2)	*125.9521 (2)	0.0305634
72	205	125.831	0.104537	0.0145531	15	125.823	125.833	0.00950334	0.00890939	*249.6463 (2)	*125.8310 (2)	0.030548
69	179	124.909	0.0883724	0.0123028	21	124.903	124.91	0.00631232	0.00473424	*247.8029 (2)	*124.9093 (2)	0.0258244
79	254	143.918	0.0863894	0.0120267	16	143.91	143.92	0.0101634	0.00301142	*428.7294 (3)	*143.9176 (3)	0.0252449
54	136	123.519	0.0659113	0.00917583	14	123.515	123.531	0.0156932	0.00470795	490.0466 (4)	123.5195 (4)	0.0192608
41	122	122.996	0.0548095	0.0076303	8.4	122.989	123.004	0.0156597	0.00782989	243.9763 (2)	122.9960 (2)	0.0160166
2	4	53.8672	0.052853	0.00735792	22	53.8655	53.8697	0.00414534	0.00151994	*52.8594	*53.8672	0.0154448
73	206	125.873	0.0459409	0.00639566	22	125.871	125.874	0.00316834	0.00232345	*124.8656	*125.8734	0.013425
63	159	124.166	0.0440553	0.00613315	21	124.166	124.169	0.00314681	0.00236011	*123.1584	*124.1662	0.0128739

## Sheet: 5- Folic acid
		List of standards
	Index	Mass/Charge (Da)	Area	% Area	Height	Start (Da)	End (Da)	Width (Da)	Width at 50% (Da)	Monoisotopic mass	Mass/charge (charge)	Rel %
14	42	295.094	60.7961	77.7254	2508	295.046	295.172	0.126136	0.0224543	*294.0861	*295.0940	100
9	24	176.056	5.69379	7.27928	351	176.039	176.08	0.041219	0.0151623	*175.0486	*176.0564	9.36539
18	89	442.149	3.09087	3.95155	86	442.097	442.216	0.118766	0.027777	*441.1408	*442.1486	5.08399
6	12	120.044	2.95648	3.77975	227	120.026	120.066	0.0402246	0.0116003	*119.0358	*120.0436	4.86295
20	91	442.325	0.579099	0.740355	14	442.281	442.382	0.100971	0.0319245	*441.3170	*442.3249	0.952526
16	79	313.103	0.574667	0.734689	21	313.077	313.142	0.0649631	0.0329392	*312.0947	*313.1025	0.945238
12	36	294.165	0.573966	0.733793	19	294.106	294.203	0.0968707	0.0196594	*293.1571	*294.1649	0.944084
11	34	269.119	0.23396	0.299109	7	269.099	269.164	0.0648612	0.0310398	*268.1112	*269.1190	0.384828
7	15	134.034	0.207614	0.265427	14	134.022	134.048	0.0261562	0.0160751	*133.0263	*134.0341	0.341493
17	85	425.318	0.203845	0.260607	7	425.29	425.354	0.0640658	0.0267909	*424.3104	*425.3183	0.335293
4	8	108.054	0.183475	0.234565	21	108.04	108.072	0.0322917	0.0032446	*107.0459	*108.0538	0.301787
19	90	442.249	0.148473	0.189817	7	442.222	442.264	0.0415722	0.0190046	*441.2413	*442.2492	0.244214
15	53	296.187	0.133653	0.17087	7	296.143	296.192	0.0486008	0.0102065	*295.1791	*296.1869	0.219839
13	37	294.543	0.0872425	0.111536	7	294.542	294.561	0.0193872	0.013571	*293.5354	*294.5432	0.1435
10	31	250.066	0.0848514	0.108479	7	250.056	250.088	0.0312612	0.00625215	*249.0585	*250.0663	0.139567
3	7	106.041	0.0814284	0.104103	7	106.035	106.053	0.0174489	0.0133775	*105.0335	*106.0413	0.133937
8	18	148.061	0.0652907	0.0834716	7	148.057	148.071	0.0137455	0.0103091	*147.0529	*148.0607	0.107393
5	10	117.089	0.0427815	0.0546944	12	117.083	117.089	0.00611164	0.00366698	*116.0810	*117.0888	0.0703688
2	4	81.0414	0.0368639	0.047129	10	81.0401	81.0477	0.00762704	0.00254231	*80.0336	*81.0414	0.0606353
1	1	59.0505	0.0130208	0.0166466	7	59.0497	59.0518	0.00217014	0.00217014	*58.0427	*59.0505	0.0214172

## Sheet: 6- L-Phenylalanine
		List of standards
	Index	Mass/Charge (Da)	Area	% Area	Height	Start (Da)	End (Da)	Width (Da)	Width at 50% (Da)	Monoisotopic mass	Mass/charge (charge)	Rel %
24	72	120.081	173.358	47.2385	14910	120.061	120.12	0.058801	0.0106359	*119.0735	*120.0813	100
18	48	103.055	66.0289	17.9923	6616	103.036	103.082	0.0458712	0.00871697	*102.0468	*103.0546	38.0883
9	16	77.039	23.9484	6.52576	2986	77.0291	77.0539	0.0247879	0.00735397	*76.0311 (1)	*77.0390 (1)	13.8145
30	126	166.086	12.9676	3.53358	948	166.069	166.12	0.0509546	0.0100913	*165.0785	*166.0863	7.48028
13	37	91.0546	11.7709	3.20749	1201	91.0461	91.0677	0.0215587	0.00898259	*90.0468 (1)	*91.0546 (1)	6.78998
14	39	93.0701	8.83954	2.4087	978	93.0538	93.0865	0.0326937	0.00798281	*92.0623	*93.0701	5.09903
10	27	79.0541	6.95032	1.89391	858	79.0449	79.0649	0.0200878	0.00735091	*78.0462	*79.0541	4.00924
26	119	131.05	5.21469	1.42096	502	131.026	131.068	0.0420275	0.00561261	*130.0425	*131.0504	3.00805
20	67	118.066	3.3816	0.921458	251	118.055	118.083	0.0276177	0.0108994	*117.0578 (1)	*118.0657 (1)	1.95065
19	64	107.049	3.32515	0.906078	251	107.039	107.062	0.0233755	0.0146096	*106.0415	*107.0493	1.91809
4	5	53.0387	3.30924	0.901743	583	53.0334	53.0437	0.0102835	0.00513332	*52.0308	*53.0387	1.90891
2	3	51.023	3.20644	0.87373	550	51.0189	51.033	0.0141212	0.00559577	*50.0152	*51.0230	1.84961
27	123	149.059	2.75145	0.749749	269	149.046	149.088	0.041376	0.00672332	*148.0515	*149.0594	1.58716
7	14	73.064	2.55036	0.694952	340	73.0589	73.0782	0.0193122	0.00724184	*72.0562	*73.0640	1.47116
22	69	119.709	2.12275	0.578432	143	119.699	119.721	0.0216292	0.0204002	*118.7016 (1)	*119.7095 (1)	1.22449
21	68	119.073	1.65793	0.451773	143	119.064	119.085	0.0215717	0.008251	118.0648 (1)	119.0726 (1)	0.956366
15	45	102.047	1.50915	0.411232	197	102.041	102.055	0.0142643	0.00681796	*101.0394	*102.0472	0.870544
6	13	65.0388	1.16382	0.317131	143	65.0321	65.0481	0.0159428	0.00822272	*64.0310	*65.0388	0.671341
5	10	59.0486	0.933146	0.254275	179	59.0415	59.0524	0.0108504	0.00502843	*58.0408	*59.0486	0.538278
1	1	50.0154	0.91374	0.248987	179	50.0113	50.0233	0.0119836	0.00408669	*49.0076	*50.0154	0.527084
17	47	103	0.831196	0.226494	101	102.999	103.011	0.0114648	0.0101574	*101.9926	*103.0004	0.47947
16	46	102.738	0.7471	0.203579	72	102.727	102.744	0.0171747	0.012881	*101.7298	*102.7377	0.430959
23	71	119.786	0.732534	0.19961	61	119.777	119.795	0.0185452	0.0131541	*237.5560 (2)	*119.7858 (2)	0.422557
29	125	165.574	0.561436	0.152987	73	165.568	165.578	0.0109017	0.00958113	*164.5658	*165.5736	0.32386
8	15	76.8001	0.549427	0.149714	72	76.7939	76.8062	0.0123745	0.0107246	*151.5846 (2)	*76.8001 (2)	0.316933
28	124	149.115	0.527628	0.143775	72	149.105	149.122	0.0172427	0.00459808	*148.1073	*149.1151	0.304359
11	29	80.0498	0.502818	0.137014	73	80.0448	80.0574	0.0126337	0.00543176	*79.0420	*80.0498	0.290047
12	32	81.0323	0.388952	0.105986	72	81.0256	81.0358	0.0101686	0.00508439	*80.0244	*81.0323	0.224364
3	4	53.002	0.186066	0.0507016	127	52.9985	53.0026	0.00411194	0.00119776	*51.9942	*53.0020	0.107331
25	75	120.535	0.12402	0.0337944	62	120.532	120.535	0.00310049	0.00218444	*119.5275	*120.5353	0.0715399

## Sheet: 7- L-Tryptophan
		List of standards
	Index	Mass/Charge (Da)	Area	% Area	Height	Start (Da)	End (Da)	Width (Da)	Width at 50% (Da)	Monoisotopic mass	Mass/charge (charge)	Rel %
45	424	188.071	15.0544	15.9711	868.979	188.041	188.142	0.100701	0.0155566	*187.0631	*188.0710	100
36	303	146.06	14.7097	15.6054	942.529	146.027	146.092	0.0648479	0.014288	*145.0524	*146.0602	97.7101
20	171	118.065	10.3466	10.9766	797.642	118.039	118.095	0.0552348	0.0118812	*117.0575	*118.0654	68.7279
17	143	115.055	3.92701	4.16613	301.5	115.03	115.082	0.0514969	0.0123224	*114.0467 (1)	*115.0546 (1)	26.0854
19	159	117.058	3.92698	4.1661	249.678	117.032	117.096	0.0641664	0.0129585	*116.0502	*117.0580	26.0852
34	283	144.081	3.89342	4.1305	268.367	144.058	144.136	0.0779707	0.013953	143.0731 (1)	144.0810 (1)	25.8623
32	274	143.073	3.85145	4.08597	294.471	143.046	143.121	0.0743179	0.0107619	*142.0649 (1)	*143.0727 (1)	25.5835
26	241	132.081	2.83631	3.00902	190.532	132.052	132.114	0.0616671	0.0151989	*131.0731 (1)	*132.0809 (1)	18.8404
37	340	149.023	2.3955	2.54136	147.768	148.984	149.049	0.0655008	0.0152762	*148.0149 (1)	*149.0227 (1)	15.9122
31	265	142.065	2.1477	2.27847	143.392	142.038	142.095	0.0572232	0.0129916	*141.0568	*142.0646	14.2662
38	369	159.093	2.10391	2.23202	132.281	159.062	159.13	0.0676799	0.0137962	*158.0848 (1)	*159.0926 (1)	13.9753
24	232	130.065	1.8753	1.98949	149.571	130.041	130.096	0.0547536	0.0113517	*129.0574 (1)	*130.0652 (1)	12.4568
35	291	145.008	1.66445	1.7658	91.683	144.978	145.036	0.0578122	0.0163601	*144.0005 (1)	*145.0083 (1)	11.0562
43	394	170.061	1.66242	1.76365	110.15	170.026	170.1	0.0736567	0.0112703	*169.0534	*170.0612	11.0427
47	454	205.168	1.66087	1.762	71.9333	205.123	205.22	0.0970836	0.0228221	*408.3201 (2)	*205.1679 (2)	11.0324
12	82	91.0541	1.64834	1.74871	160.897	91.0324	91.0782	0.045812	0.00914962	*90.0463 (1)	*91.0541 (1)	10.9492
13	101	98.9754	1.54754	1.64178	127.752	98.9551	98.9972	0.0421439	0.0112298	*97.9676 (1)	*98.9754 (1)	10.2796
46	453	205.099	0.913298	0.968911	54.8385	205.07	205.119	0.0485327	0.0161554	*204.0912	*205.0991	6.06664
9	73	87.0441	0.684211	0.725874	64.4917	87.0276	87.0619	0.0342525	0.0110324	*86.0363	*87.0441	4.54491
18	150	116.057	0.61414	0.651536	33.6977	116.029	116.084	0.0547627	0.0221999	115.0496 (1)	116.0574 (1)	4.07946
8	65	84.959	0.554504	0.588269	52.4659	84.9432	84.977	0.0338399	0.0106594	*83.9511 (1)	*84.9590 (1)	3.68333
22	222	127.055	0.497274	0.527554	36.0717	127.032	127.079	0.0477492	0.013333	*126.0475 (1)	*127.0554 (1)	3.30317
41	382	163.017	0.464517	0.492803	44.0476	162.993	163.04	0.0468746	0.00867225	*162.0093	*163.0171	3.08558
21	206	121.028	0.463271	0.491481	41.6752	120.991	121.05	0.0590283	0.00785803	*120.0199	*121.0277	3.0773
40	380	162.128	0.463248	0.491456	36.6086	162.108	162.169	0.0611319	0.010063	*161.1206	*162.1284	3.07715
23	225	128.052	0.424663	0.450522	23.4526	128.027	128.081	0.0543279	0.0160925	127.0439 (1)	128.0518 (1)	2.82085
7	63	84.0811	0.278443	0.295398	26.9008	84.0605	84.1097	0.0492027	0.00994932	*83.0733	*84.0811	1.84957
28	258	139.058	0.27363	0.290292	23.9871	139.038	139.082	0.0432935	0.00921273	*138.0501	*139.0579	1.8176
29	259	140.049	0.254262	0.269745	17.5828	140.029	140.073	0.0434474	0.0146293	*139.0407 (1)	*140.0485 (1)	1.68895
15	116	102.998	0.206421	0.21899	23.4472	102.982	103.019	0.0372598	0.00759584	*101.9900 (1)	*102.9978 (1)	1.37116
16	117	103.052	0.203567	0.215963	19.1998	103.033	103.079	0.0458706	0.00845843	*102.0445 (1)	*103.0523 (1)	1.35221
44	419	187.483	0.200047	0.212228	18.9166	187.461	187.515	0.0541366	0.00900184	*372.9507 (2)	*187.4832 (2)	1.32882
2	29	65.0407	0.187136	0.198531	28.5178	65.0274	65.0547	0.0273309	0.00627445	*64.0328 (1)	*65.0407 (1)	1.24306
30	262	141.052	0.170116	0.180475	13.0494	141.033	141.087	0.0536661	0.016231	140.0439 (1)	141.0517 (1)	1.13
42	386	163.966	0.165071	0.175122	13.5893	163.943	163.99	0.0470109	0.0147742	*162.9583	*163.9662	1.09649
33	282	144.042	0.162393	0.172281	17.0402	144.021	144.055	0.0338935	0.00612713	*429.1015 (3)	*144.0417 (3)	1.0787
10	76	89.0373	0.162187	0.172063	15.2091	89.0201	89.0547	0.0346422	0.0123211	*88.0294 (1)	*89.0373 (1)	1.07734
3	42	71.9513	0.160377	0.170143	22.9087	71.9358	71.9669	0.0311416	0.0060047	*70.9434	*71.9513	1.06532
5	50	77.0377	0.153378	0.162718	22.3687	77.024	77.0537	0.029745	0.00797414	*76.0299	*77.0377	1.01882
27	251	134.097	0.14928	0.15837	13.592	134.078	134.118	0.0392437	0.0104566	*133.0891	*134.0969	0.991603
4	49	74.0244	0.123236	0.130741	17.5788	74.008	74.0445	0.036447	0.00494988	*73.0166	*74.0244	0.818605
11	79	90.0472	0.122329	0.129778	15.9617	90.0328	90.065	0.0321586	0.0100984	89.0394 (1)	90.0472 (1)	0.81258
14	110	101.019	0.11517	0.122183	13.0494	100.994	101.033	0.0397371	0.00672603	*100.0116	*101.0195	0.765021
25	237	131.07	0.0975128	0.103451	12.5095	131.058	131.09	0.0323321	0.0048854	130.0623 (1)	131.0701 (1)	0.647734
39	375	160.108	0.0906227	0.0961409	16.4976	160.097	160.125	0.0285875	0.00490437	159.1003 (1)	160.1081 (1)	0.601966
1	6	54.986	0.0637283	0.0676089	13.0494	54.9757	54.9988	0.0230358	0.00410517	*53.9782	*54.9860	0.423319
6	53	79.0553	0.0509429	0.0540449	12.5082	79.0446	79.0672	0.022599	0.00371875	*78.0474	*79.0553	0.338391

## Sheet: 8- Nicotinic acid
		List of standards
	Index	Mass/Charge (Da)	Area	% Area	Height	Start (Da)	End (Da)	Width (Da)	Width at 50% (Da)	Monoisotopic mass	Mass/charge (charge)	Rel %
8	14	124.04	16.7547	46.0795	1525	124.024	124.059	0.0345978	0.0102491	*123.0323	*124.0402	100
4	7	78.0335	7.00377	19.2621	862	78.0249	78.0398	0.0149679	0.00723972	*77.0256 (1)	*78.0335 (1)	41.8019
6	10	80.0483	5.89853	16.2224	702	80.0383	80.061	0.0227402	0.0059297	*79.0404	*80.0483	35.2052
3	5	53.0379	1.80988	4.9776	251	53.0325	53.0448	0.0123401	0.00746415	*52.0301	*53.0379	10.8022
5	8	79.0413	1.00555	2.76552	219	79.0384	79.0485	0.010043	0.00375327	78.0335 (1)	79.0413 (1)	6.00162
7	13	122.021	0.683173	1.8789	146	122.016	122.022	0.00623903	0.00623903	*121.0129	*122.0207	4.0775
1	2	51.0217	0.650555	1.78919	251	51.0201	51.0261	0.0060517	0.00436435	*50.0139 (1)	*51.0217 (1)	3.88282
2	3	52.0171	0.436887	1.20155	107	52.0133	52.0194	0.00611031	0.00460425	*51.0093	*52.0171	2.60755

## Sheet: 9- Pantothenic acid
		List of standards
	Index	Mass/Charge (Da)	Area	% Area	Height	Start (Da)	End (Da)	Width (Da)	Width at 50% (Da)	Monoisotopic mass	Mass/charge (charge)	Rel %
17	42	220.116	11.5954	26.6057	577	220.09	220.149	0.0586584	0.0172401	*219.1084	*220.1162	100
16	37	202.105	5.89771	13.5323	322	202.078	202.13	0.052192	0.0174098	*201.0975	*202.1054	50.8623
8	15	90.0536	4.71668	10.8224	438	90.0424	90.0665	0.0241195	0.00947413	*89.0458	*90.0536	40.677
15	35	184.096	3.84323	8.81827	197	184.079	184.113	0.0344856	0.0198032	*183.0884	*184.0963	33.1443
13	23	124.074	2.31207	5.30502	197	124.062	124.087	0.0251654	0.0106333	*123.0662	*124.0741	19.9395
11	18	98.0237	1.95161	4.47796	197	98.0149	98.0317	0.016776	0.0104075	*97.0158	*98.0237	16.8309
5	9	72.0427	1.28719	2.95345	197	72.0355	72.0499	0.014382	0.00622143	*71.0349	*72.0427	11.1008
12	22	116.032	1.09513	2.51278	90	116.025	116.043	0.0182523	0.0136892	*115.0245	*116.0323	9.44452
4	8	70.0282	1.08	2.47805	161	70.0197	70.0362	0.0165427	0.00567449	*69.0203	*70.0282	9.31399
14	25	142.083	1.0267	2.35576	125	142.077	142.097	0.0201977	0.00710908	*141.0752	*142.0830	8.85437
3	6	67.0526	0.955066	2.19139	107	67.0437	67.0622	0.0185	0.00937852	*66.0447	*67.0526	8.23656
7	13	85.0628	0.747537	1.71522	125	85.0593	85.0775	0.0182329	0.00381416	*84.0550	*85.0628	6.44682
9	16	95.0518	0.669051	1.53513	54	95.0434	95.0599	0.0165198	0.00688309	*94.0440	*95.0518	5.76995
1	3	57.071	0.518429	1.18953	72	57.0654	57.0782	0.0128007	0.00640031	*56.0631	*57.0710	4.47097
6	10	73.0275	0.499565	1.14625	72	73.024	73.0361	0.0120669	0.00643556	*72.0197	*73.0275	4.30829
10	17	96.0803	0.199309	0.457313	54	96.0787	96.087	0.00830457	0.00207611	*95.0725	*96.0803	1.71886
2	4	59.0466	0.0781216	0.179249	54	59.045	59.0471	0.00217004	0.00162753	*58.0388	*59.0466	0.673726

[truncated: 1 more sheets: 10- Vitamin A]
