# Supplementary material for: A Novel Approach of SWATH-Based Metabolomics Analysis Using the Human Metabolome Database Spectral Library
Source: Int J Mol Sci. 2022 Sep 18;23(18):10908. doi: 10.3390/ijms231810908 (PMC9500730; doi:10.3390/ijms231810908)
Supplement: Supplementary file 1 [file ijms-23-10908-s001.zip › S1B (Phenylalanine to tryptophan).xlsx]

## Sheet: ورقة1
HMDB ID	Fragment ID	ionization mode	Fragment mass-charge	Relative intensity / SPLASH	Transition level
HMDB0000159	HMDB0000159-451875-00015	positive	188.372	10.3414	F
HMDB0000159	HMDB0000159-447387-00006	positive	170.801	88.82	D
HMDB0000159	HMDB0000159-447386-00009	positive	159.302	64.846	F
HMDB0000159	HMDB0000159-447385-00011	positive	158.411	48.4789	F
HMDB0000159	HMDB0000159-3194-00003	Positive	149.979	5.30531	F
HMDB0000159	HMDB0000159-3193-00002	Positive	147.975	100	D
HMDB0000159	HMDB0000159-451875-00005	positive	146.084	23.0215	F
HMDB0000159	HMDB0000159-451875-00001	positive	145.086	100	D
HMDB0000159	HMDB0000159-447384-00019	positive	141.803	34.843	F
HMDB0000159	HMDB0000159-451875-00012	positive	141.67	11.4803	F
HMDB0000159	HMDB0000159-248-00004	Positive	130.964	7.157	F
HMDB0000159	HMDB0000159-447387-00003	positive	130.907	92.9318	D
HMDB0000159	HMDB0000159-447385-00003	positive	128.073	55.0529	F
HMDB0000159	HMDB0000159-451875-00008	positive	121.065	15.0989	F
HMDB0000159	HMDB0000159-3194-00001	Positive	121.037	100	D
HMDB0000159	HMDB0000159-445466-00001	positive	119.995	100	D
HMDB0000159	HMDB0000159-445467-00001	positive	119.981	100	D
HMDB0000159	HMDB0000159-248-00001	Positive	119.964	100	D
HMDB0000159	HMDB0000159-249-00001	Positive	119.948	100	D
HMDB0000159	HMDB0000159-250-00005	Positive	119.94	12.158	F
HMDB0000159	HMDB0000159-451875-00011	positive	104.058	12.6773	F
HMDB0000159	HMDB0000159-447385-00005	positive	103.486	52.2665	F
HMDB0000159	HMDB0000159-3192-00002	Positive	103.027	81.0811	D
HMDB0000159	HMDB0000159-249-00002	Positive	103	90.667	D
HMDB0000159	HMDB0000159-250-00002	Positive	102.954	43.169	F
HMDB0000159	HMDB0000159-447387-00009	positive	101.198	84.893	D
HMDB0000159	HMDB0000159-451875-00017	positive	95.8101	9.76326	F
HMDB0000159	HMDB0000159-447384-00002	positive	95.1776	49.3794	F
HMDB0000159	HMDB0000159-249-00004	Positive	93.087	16	F
HMDB0000159	HMDB0000159-3196-00001	Positive	93.0586	100	D
HMDB0000159	HMDB0000159-3192-00001	Positive	92.9953	100	D
HMDB0000159	HMDB0000159-447384-00012	positive	92.4631	40.369	F
HMDB0000159	HMDB0000159-447384-00014	positive	91.3915	38.967	F
HMDB0000159	HMDB0000159-249-00006	Positive	91.065	10.556	F
HMDB0000159	HMDB0000159-250-00003	Positive	91.049	21.721	F
HMDB0000159	HMDB0000159-3192-00003	Positive	91.0182	10.01	F
HMDB0000159	HMDB0000159-447385-00026	positive	87.4257	41.7331	F
HMDB0000159	HMDB0000159-249-00005	Positive	79.115	14.444	F
HMDB0000159	HMDB0000159-250-00004	Positive	79.107	12.842	F
HMDB0000159	HMDB0000159-451875-00007	positive	79.0547	15.2408	F
HMDB0000159	HMDB0000159-447384-00007	positive	77.9007	41.6517	F
HMDB0000159	HMDB0000159-447385-00002	positive	77.4774	55.2015	F
HMDB0000159	HMDB0000159-249-00003	Positive	77.085	17	F
HMDB0000159	HMDB0000159-250-00001	Positive	77.077	100	D
HMDB0000159	HMDB0000159-451875-00003	positive	77.0392	54.5978	F
HMDB0000159	HMDB0000159-3195-00008	Positive	557.364	11.1111	F
HMDB0000159	HMDB0000159-3195-00007	Positive	396.541	11.1111	F
HMDB0000159	HMDB0000159-3195-00006	Positive	392.285	11.1111	F
HMDB0000159	HMDB0000159-3195-00002	Positive	240.18	22.2222	F
HMDB0000159	HMDB0000159-447385-00018	positive	185.691	46.3118	F
HMDB0000159	HMDB0000159-447385-00021	positive	182.135	45.1202	F
HMDB0000159	HMDB0000159-447384-00013	positive	180.837	39.2975	F
HMDB0000159	HMDB0000159-447385-00009	positive	180.047	50.89	F
HMDB0000159	HMDB0000159-447385-00015	positive	173.552	47.0851	F
HMDB0000159	HMDB0000159-447385-00022	positive	171.288	44.8214	F
HMDB0000159	HMDB0000159-3195-00005	Positive	166.297	11.1111	F
HMDB0000159	HMDB0000159-3195-00004	Positive	166.156	11.1111	F
HMDB0000159	HMDB0000159-3191-00001	Positive	166.086	100	D
HMDB0000159	HMDB0000159-3195-00003	Positive	166.043	11.1111	F
HMDB0000159	HMDB0000159-248-00002	Positive	165.958	44.706	F
HMDB0000159	HMDB0000159-447387-00005	positive	165.523	89.7762	D
HMDB0000159	HMDB0000159-447385-00013	positive	164.168	47.786	F
HMDB0000159	HMDB0000159-451875-00014	positive	163.398	10.6535	F
HMDB0000159	HMDB0000159-447385-00019	positive	163.011	45.6831	F
HMDB0000159	HMDB0000159-447386-00013	positive	162.351	63.8076	F
HMDB0000159	HMDB0000159-447386-00002	positive	155.91	81.9406	D
HMDB0000159	HMDB0000159-451875-00013	positive	154.775	11.0863	F
HMDB0000159	HMDB0000159-447384-00005	positive	151.99	43.0438	F
HMDB0000159	HMDB0000159-447386-00017	positive	151.685	60.674	F
HMDB0000159	HMDB0000159-3198-00003	Positive	150.154	5.60561	F
HMDB0000159	HMDB0000159-3197-00001	Positive	149.053	100	D
HMDB0000159	HMDB0000159-248-00003	Positive	148.905	7.745	F
HMDB0000159	HMDB0000159-3197-00002	Positive	148.169	19.0476	F
HMDB0000159	HMDB0000159-447385-00001	positive	148.075	100	D
HMDB0000159	HMDB0000159-447386-00001	positive	148.074	100	D
HMDB0000159	HMDB0000159-447387-00002	positive	138.993	93.4038	D
HMDB0000159	HMDB0000159-447385-00025	positive	136.768	43.1734	F
HMDB0000159	HMDB0000159-451875-00004	positive	136.573	47.876	F
HMDB0000159	HMDB0000159-447386-00006	positive	133.964	68.7415	F
HMDB0000159	HMDB0000159-447387-00011	positive	132.954	83.1284	D
HMDB0000159	HMDB0000159-447387-00001	positive	132.489	100	D
HMDB0000159	HMDB0000159-451875-0001	positive	132.052	13.2092	F
HMDB0000159	HMDB0000159-3193-00001	Positive	131.075	100	D
HMDB0000159	HMDB0000159-3195-00001	Positive	123.055	100	D
HMDB0000159	HMDB0000159-445466-00002	positive	122.085	100	D
HMDB0000159	HMDB0000159-445467-00003	positive	122.084	100	D
HMDB0000159	HMDB0000159-3198-00001	Positive	120.986	100	D
HMDB0000159	HMDB0000159-3193-00003	Positive	120.878	16.6667	F
HMDB0000159	HMDB0000159-445467-00002	positive	120.339	100	D
HMDB0000159	HMDB0000159-3198-00002	Positive	120.117	14.9149	F
HMDB0000159	HMDB0000159-3194-00002	Positive	120.053	14.2142	F
HMDB0000159	HMDB0000159-451875-00002	positive	120.037	59.4148	F
HMDB0000159	HMDB0000159-3196-00002	Positive	120.026	13.5135	F
HMDB0000159	HMDB0000159-3192-00004	Positive	120.017	6.40641	F
HMDB0000159	HMDB0000159-447386-00015	positive	110.63	62.7859	F
HMDB0000159	HMDB0000159-447386-00005	positive	110.486	71.0004	F
HMDB0000159	HMDB0000159-447385-0001	positive	110.309	49.8802	F
HMDB0000159	HMDB0000159-447387-00013	positive	109.48	78.6037	D
HMDB0000159	HMDB0000159-447386-00003	positive	100.37	77.0384	D
HMDB0000159	HMDB0000159-451875-00016	positive	99.9716	10.1145	F
HMDB0000159	HMDB0000159-447386-00014	positive	96.496	63.7222	F
HMDB0000159	HMDB0000159-3196-00003	Positive	90.9779	11.4114	F
HMDB0000159	HMDB0000159-447384-00017	positive	89.0529	37.4471	F
HMDB0000159	HMDB0000159-447385-0002	positive	86.2474	45.4911	F
HMDB0000159	HMDB0000159-447384-00008	positive	86.093	41.2082	F
HMDB0000159	HMDB0000159-447384-00018	positive	85.5385	36.1889	F
HMDB0000159	HMDB0000159-447386-00012	positive	84.0863	63.9884	F
HMDB0000159	HMDB0000159-451875-00018	positive	84.039	9.32761	F
HMDB0000159	HMDB0000159-447386-00011	positive	83.6522	64.0433	F
HMDB0000159	HMDB0000159-447385-00004	positive	82.7158	53.6134	F
HMDB0000159	HMDB0000159-447386-00019	positive	82.4243	58.5481	F
HMDB0000159	HMDB0000159-447384-00009	positive	82.2368	40.848	F
HMDB0000159	HMDB0000159-447385-00006	positive	82.2246	52.2152	F
HMDB0000159	HMDB0000159-447385-00016	positive	82.1109	46.8297	F
HMDB0000159	HMDB0000159-447384-00016	positive	81.9638	37.568	F
HMDB0000159	HMDB0000159-447385-00017	positive	81.3329	46.7252	F
HMDB0000159	HMDB0000159-447385-00012	positive	80.4248	48.1443	F
HMDB0000159	HMDB0000159-447384-00006	positive	75.9545	42.5466	F
HMDB0000159	HMDB0000159-447384-00003	positive	75.6108	45.7756	F
HMDB0000159	HMDB0000159-447385-00024	positive	73.899	43.5636	F
HMDB0000159	HMDB0000159-447387-00007	positive	73.3062	86.9223	D
HMDB0000159	HMDB0000159-451875-00006	positive	72.9653	19.2159	F
HMDB0000159	HMDB0000159-447385-00007	positive	71.1181	51.9807	F
HMDB0000159	HMDB0000159-447386-0001	positive	70.0209	64.6067	F
HMDB0000159	HMDB0000159-447385-00014	positive	70.005	47.6334	F
HMDB0000159	HMDB0000159-447387-00008	positive	69.6513	85.6094	D
HMDB0000159	HMDB0000159-447386-00008	positive	69.6102	64.9832	F
HMDB0000159	HMDB0000159-447385-00008	positive	68.3745	51.849	F
HMDB0000159	HMDB0000159-447384-00001	positive	66.8621	100	D
HMDB0000159	HMDB0000159-447386-00004	positive	65.5791	71.568	F
HMDB0000159	HMDB0000159-447387-00016	positive	64.738	73.0974	F
HMDB0000159	HMDB0000159-447387-0001	positive	64.2399	84.1963	D
HMDB0000159	HMDB0000159-447387-00004	positive	59.6181	91.4394	D
HMDB0000159	HMDB0000159-447386-00018	positive	58.8671	60.1887	F
HMDB0000159	HMDB0000159-447384-00004	positive	58.7552	43.3299	F
HMDB0000159	HMDB0000159-447387-00012	positive	57.5731	79.8836	D
HMDB0000159	HMDB0000159-447386-00016	positive	56.5452	60.7299	F
HMDB0000159	HMDB0000159-447384-00015	positive	56.344	38.1805	F
HMDB0000159	HMDB0000159-447386-0002	positive	56.2507	55.0762	F
HMDB0000159	HMDB0000159-447385-00023	positive	54.7246	44.6137	F
HMDB0000159	HMDB0000159-447387-00015	positive	53.9979	75.8813	D
HMDB0000159	HMDB0000159-447384-00011	positive	53.5991	40.5051	F
HMDB0000159	HMDB0000159-447387-00014	positive	53.5196	76.8397	D
HMDB0000159	HMDB0000159-447387-00017	positive	51.8716	71.2512	F
HMDB0000159	HMDB0000159-451875-00009	positive	51.0238	13.9156	F
HMDB0000159	HMDB0000159-447386-00007	positive	50.6457	66.5524	F
HMDB0000159	HMDB0000159-447384-0001	positive	50.6432	40.5082	F

## Sheet: ورقة2
HMDB ID	Fragment mass-charge	Relative intensity / SPLASH	Transition level		HMDB ID	Fragment mass-charge	Relative intensity / SPLASH	Transition level
HMDB0030396	188.134	44	F	Sharing percentage is 59.259	HMDB0000159	188.372	10.3414	F
HMDB0030396	188.119	48	F		HMDB0000159	170.801	88.82	D
HMDB0030396	188.107	72	F		HMDB0000159	159.302	64.846	F
HMDB0030396	188.073	100	D		HMDB0000159	158.411	48.4789	F
HMDB0030396	170.061	100	D		HMDB0000159	149.979	5.30531	F
HMDB0030396	160.082	18.6738	F		HMDB0000159	147.975	100	D
HMDB0030396	158.087	7.7319	F		HMDB0000159	146.084	23.0215	F
HMDB0030396	149.025	5.44338	F		HMDB0000159	145.086	100	D
HMDB0030396	147.065	24.7745	F		HMDB0000159	141.803	34.843	F
HMDB0030396	146.094	86	D		HMDB0000159	141.67	11.4803	F
HMDB0030396	146.062	6.95809	F		HMDB0000159	130.964	7.157	F
HMDB0030396	145.079	9.58447	F		HMDB0000159	130.907	92.9318	D
HMDB0030396	145.007	100	D		HMDB0000159	128.073	55.0529	F
HMDB0030396	141.054	5.36513	F		HMDB0000159	121.065	15.0989	F
HMDB0030396	130.066	36.1981	F		HMDB0000159	121.037	100	D
HMDB0030396	130.061	18.254	F		HMDB0000159	119.995	100	D
HMDB0030396	128.052	6.90393	F		HMDB0000159	119.981	100	D
HMDB0030396	121.03	11.2467	F		HMDB0000159	119.964	100	D
HMDB0030396	119.069	5.0751	F		HMDB0000159	119.948	100	D
HMDB0030396	104.054	31.3143	F		HMDB0000159	119.94	12.158	F
HMDB0030396	103.057	5.46461	F		HMDB0000159	104.058	12.6773	F
HMDB0030396	103.005	44	F		HMDB0000159	103.486	52.2665	F
HMDB0030396	102.046	39.433	F		HMDB0000159	103.027	81.0811	D
HMDB0030396	101.04	28.0927	F		HMDB0000159	103	90.667	D
HMDB0030396	95.052	7.98972	F		HMDB0000159	102.954	43.169	F
HMDB0030396	93.056	24.2268	F		HMDB0000159	101.198	84.893	D
HMDB0030396	92.058	38.1443	F		HMDB0000159	95.8101	9.76326	F
HMDB0030396	91.055	58.8533	F		HMDB0000159	95.1776	49.3794	F
HMDB0030396	91.054	9.30146	F		HMDB0000159	93.087	16	F
HMDB0030396	87.045	9.67284	F		HMDB0000159	93.0586	100	D
HMDB0030396	79.053	12.5	F		HMDB0000159	92.9953	100	D
HMDB0030396	77.038	100	D		HMDB0000159	92.4631	40.369	F
HMDB0030396	205.1	10.5057	F		HMDB0000159	91.3915	38.967	F
HMDB0030396	143.075	50.5924	F		HMDB0000159	91.065	10.556	F
HMDB0030396	143.073	100	D		HMDB0000159	91.049	21.721	F
HMDB0030396	142.066	43.9257	F		HMDB0000159	91.0182	10.01	F
HMDB0030396	142.065	43.07	F		HMDB0000159	87.4257	41.7331	F
HMDB0030396	129.052	22.9381	F		HMDB0000159	79.115	14.444	F
HMDB0030396	127.055	5.4111	F		HMDB0000159	79.107	12.842	F
HMDB0030396	127.053	8.56463	F		HMDB0000159	79.0547	15.2408	F
HMDB0030396	126.046	18.4278	F		HMDB0000159	77.9007	41.6517	F
HMDB0030396	118.101	22.2222	F		HMDB0000159	77.4774	55.2015	F
HMDB0030396	118.094	17.4603	F		HMDB0000159	77.085	17	F
HMDB0030396	118.064	100	D		HMDB0000159	77.077	100	D
HMDB0030396	117.065	35.2785	F		HMDB0000159	77.0392	54.5978	F
HMDB0030396	117.06	89.1024	D		HMDB0000159	557.364	11.1111	F
HMDB0030396	116.058	17.6592	F		HMDB0000159	396.541	11.1111	F
HMDB0030396	115.055	21.114	F		HMDB0000159	392.285	11.1111	F
HMDB0030396	115.054	100	D		HMDB0000159	240.18	22.2222	F
HMDB0030396	114.047	33.763	F		HMDB0000159	185.691	46.3118	F
HMDB0030396	113.039	13.9176	F		HMDB0000159	182.135	45.1202	F
HMDB0030396	106.064	12.3711	F		HMDB0000159	180.837	39.2975	F
HMDB0030396	74.024	10.5747	F		HMDB0000159	180.047	50.89	F
					HMDB0000159	173.552	47.0851	F
					HMDB0000159	171.288	44.8214	F
					HMDB0000159	166.297	11.1111	F
					HMDB0000159	166.156	11.1111	F
					HMDB0000159	166.086	100	D
					HMDB0000159	166.043	11.1111	F
					HMDB0000159	165.958	44.706	F
					HMDB0000159	165.523	89.7762	D
					HMDB0000159	164.168	47.786	F
					HMDB0000159	163.398	10.6535	F
					HMDB0000159	163.011	45.6831	F
					HMDB0000159	162.351	63.8076	F
					HMDB0000159	155.91	81.9406	D
					HMDB0000159	154.775	11.0863	F
					HMDB0000159	151.99	43.0438	F
					HMDB0000159	151.685	60.674	F
					HMDB0000159	150.154	5.60561	F
					HMDB0000159	149.053	100	D
					HMDB0000159	148.905	7.745	F
					HMDB0000159	148.169	19.0476	F
					HMDB0000159	148.075	100	D
					HMDB0000159	148.074	100	D
					HMDB0000159	138.993	93.4038	D
					HMDB0000159	136.768	43.1734	F
					HMDB0000159	136.573	47.876	F
					HMDB0000159	133.964	68.7415	F
					HMDB0000159	132.954	83.1284	D
					HMDB0000159	132.489	100	D
					HMDB0000159	132.052	13.2092	F
					HMDB0000159	131.075	100	D
					HMDB0000159	123.055	100	D
					HMDB0000159	122.085	100	D
					HMDB0000159	122.084	100	D
					HMDB0000159	120.986	100	D
					HMDB0000159	120.878	16.6667	F
					HMDB0000159	120.339	100	D
					HMDB0000159	120.117	14.9149	F
					HMDB0000159	120.053	14.2142	F
					HMDB0000159	120.037	59.4148	F
					HMDB0000159	120.026	13.5135	F
					HMDB0000159	120.017	6.40641	F
					HMDB0000159	110.63	62.7859	F
					HMDB0000159	110.486	71.0004	F
					HMDB0000159	110.309	49.8802	F
					HMDB0000159	109.48	78.6037	D
					HMDB0000159	100.37	77.0384	D
					HMDB0000159	99.9716	10.1145	F
					HMDB0000159	96.496	63.7222	F
					HMDB0000159	90.9779	11.4114	F
					HMDB0000159	89.0529	37.4471	F
					HMDB0000159	86.2474	45.4911	F
					HMDB0000159	86.093	41.2082	F
					HMDB0000159	85.5385	36.1889	F
					HMDB0000159	84.0863	63.9884	F
					HMDB0000159	84.039	9.32761	F
					HMDB0000159	83.6522	64.0433	F
					HMDB0000159	82.7158	53.6134	F
					HMDB0000159	82.4243	58.5481	F
					HMDB0000159	82.2368	40.848	F
					HMDB0000159	82.2246	52.2152	F
					HMDB0000159	82.1109	46.8297	F
					HMDB0000159	81.9638	37.568	F
					HMDB0000159	81.3329	46.7252	F
					HMDB0000159	80.4248	48.1443	F
					HMDB0000159	75.9545	42.5466	F
					HMDB0000159	75.6108	45.7756	F
					HMDB0000159	73.899	43.5636	F
					HMDB0000159	73.3062	86.9223	D
					HMDB0000159	72.9653	19.2159	F
					HMDB0000159	71.1181	51.9807	F
					HMDB0000159	70.0209	64.6067	F
					HMDB0000159	70.005	47.6334	F
					HMDB0000159	69.6513	85.6094	D
					HMDB0000159	69.6102	64.9832	F
					HMDB0000159	68.3745	51.849	F
					HMDB0000159	66.8621	100	D
					HMDB0000159	65.5791	71.568	F
					HMDB0000159	64.738	73.0974	F
					HMDB0000159	64.2399	84.1963	D
					HMDB0000159	59.6181	91.4394	D
					HMDB0000159	58.8671	60.1887	F
					HMDB0000159	58.7552	43.3299	F
					HMDB0000159	57.5731	79.8836	D
					HMDB0000159	56.5452	60.7299	F
					HMDB0000159	56.344	38.1805	F
					HMDB0000159	56.2507	55.0762	F
					HMDB0000159	54.7246	44.6137	F
					HMDB0000159	53.9979	75.8813	D
					HMDB0000159	53.5991	40.5051	F
					HMDB0000159	53.5196	76.8397	D
					HMDB0000159	51.8716	71.2512	F
					HMDB0000159	51.0238	13.9156	F
					HMDB0000159	50.6457	66.5524	F
					HMDB0000159	50.6432	40.5082	F
