# Supplementary material for: A Novel Approach of SWATH-Based Metabolomics Analysis Using the Human Metabolome Database Spectral Library
Source: Int J Mol Sci. 2022 Sep 18;23(18):10908. doi: 10.3390/ijms231810908 (PMC9500730; doi:10.3390/ijms231810908)
Supplement: Supplementary file 1 [file ijms-23-10908-s001.zip › S2A (HR-Positive mode).xlsx]

## Sheet: Positive
#	Accession	Name	Chemical Formula	Biological location
12	HMDB0000002	1,3-Diaminopropane	C3H10N2	Feces|Urine
265	HMDB0000012	Deoxyuridine	C9H12N2O5	Feces|CSF|Urine
262	HMDB0000014	Deoxycytidine	C9H13N3O4	Feces|Urine
81	HMDB0000017	4-Pyridoxic acid	C8H9NO4	Feces|Saliva|CSF|Urine
612	HMDB0000020	p-Hydroxyphenylacetic acid	C8H8O3	Feces|Saliva|CSF|Urine
58	HMDB0000022	3-Methoxytyramine	C9H13NO2	CSF|Urine
771	HMDB0000026	Ureidopropionic acid	C4H8N2O3	Feces|CSF|Urine
177	HMDB0000030	Biotin	C10H16N2O3S	Feces|Saliva|CSF|Urine
95	HMDB0000032	7-Dehydrocholesterol	C27H44O	CSF|Urine
189	HMDB0000033	Carnosine	C9H14N4O3	Feces|Saliva|Urine
107	HMDB0000034	Adenine	C5H5N5	Feces|Saliva|CSF|Urine
168	HMDB0000043	Betaine	C5H11NO2	Feces|Saliva|Urine
109	HMDB0000045	Adenosine monophosphate	C10H14N5O7P	Feces|Saliva|CSF|Urine
108	HMDB0000050	Adenosine	C10H13N5O4	Feces|Saliva|CSF|Urine
141	HMDB0000053	Androstenedione	C19H26O2	CSF|Urine
166	HMDB0000056	beta-Alanine	C3H7NO2	Feces|Saliva|CSF|Urine
237	HMDB0000058	Cyclic AMP	C10H12N5O6P	Feces|CSF|Urine
102	HMDB0000060	Acetoacetic acid	C4H6O3	Feces|Saliva|CSF|Urine
426	HMDB0000062	L-Carnitine	C7H15NO3	Feces|Saliva|CSF|Urine
223	HMDB0000063	Cortisol	C21H30O5	Saliva|CSF
229	HMDB0000064	Creatine	C4H9N3O2	Feces|Saliva|SWEAT|CSF|Urine
306	HMDB0000068	Epinephrine	C9H13NO3	CSF|Urine
617	HMDB0000070	Pipecolic acid	C6H11NO2	Feces|Saliva|CSF|Urine
264	HMDB0000071	Deoxyinosine	C10H12N4O4	Feces|Saliva|Urine
211	HMDB0000072	cis-Aconitic acid	C6H6O6	Saliva|SWEAT|CSF|Urine
291	HMDB0000073	Dopamine	C8H11NO2	Feces|CSF|Urine
277	HMDB0000076	Dihydrouracil	C4H6N2O2	Feces|Saliva|CSF|Urine
254	HMDB0000077	Dehydroepiandrosterone	C19H28O2	Saliva|CSF|Urine
243	HMDB0000078	Cysteinylglycine	C5H10N2O3S	Saliva|CSF|Urine
276	HMDB0000079	Dihydrothymine	C5H8N2O2	Saliva|CSF|Urine
263	HMDB0000085	Deoxyguanosine	C10H13N5O4	Feces|Saliva|Urine
278	HMDB0000092	Dimethylglycine	C4H9NO2	Feces|Saliva|Urine
244	HMDB0000095	Cytidine monophosphate	C9H14N3O8P	Feces|Saliva
203	HMDB0000097	Choline	C5H14NO	Feces|Saliva|SWEAT|CSF|Urine
427	HMDB0000099	L-Cystathionine	C7H14N2O4S	Feces|CSF|Urine
259	HMDB0000101	Deoxyadenosine	C10H13N5O3	Feces|Urine
340	HMDB0000107	Galactitol	C6H14O6	Feces|Saliva|CSF|Urine
343	HMDB0000112	gamma-Aminobutyric acid	C4H9NO2	Feces|CSF
336	HMDB0000121	Folic acid	C19H19N7O6	Feces|CSF|Urine
358	HMDB0000123	Glycine	C2H5NO2	Feces|Saliva|SWEAT|CSF|Urine
338	HMDB0000124	Fructose 6-phosphate	C6H13O9P	Saliva
353	HMDB0000125	Glutathione	C10H17N3O6S	Saliva|CSF|Urine
357	HMDB0000126	Glycerol 3-phosphate	C3H9O6P	Feces|Saliva|Urine
365	HMDB0000128	Guanidoacetic acid	C3H7N3O2	Feces|CSF|Urine
356	HMDB0000131	Glycerol	C3H8O3	Feces|Saliva|SWEAT|CSF|Urine
366	HMDB0000132	Guanine	C5H5N5O	Feces|Saliva|Urine
367	HMDB0000133	Guanosine	C10H13N5O5	Feces|Saliva|Urine
315	HMDB0000145	Estrone	C18H22O2	Urine
436	HMDB0000148	L-Glutamic acid	C5H9NO4	Feces|Saliva|SWEAT|CSF|Urine
313	HMDB0000151	Estradiol	C18H24O2	Saliva|CSF|Urine
348	HMDB0000152	Gentisic acid	C7H6O4	Feces|Urine
314	HMDB0000153	Estriol	C18H24O3	Urine
388	HMDB0000157	Hypoxanthine	C5H4N4O	Feces|Saliva|CSF|Urine
462	HMDB0000158	L-Tyrosine	C9H11NO3	Feces|Saliva|SWEAT|CSF|Urine
457	HMDB0000159	L-Phenylalanine	C9H11NO2	Feces|Saliva|SWEAT|CSF|Urine
420	HMDB0000161	L-Alanine	C3H7NO2	Feces|Saliva|SWEAT|CSF|Urine
458	HMDB0000162	L-Proline	C5H9NO2	Feces|Saliva|SWEAT|CSF|Urine
460	HMDB0000167	L-Threonine	C4H9NO3	Feces|Saliva|SWEAT|CSF|Urine
424	HMDB0000168	L-Asparagine	C4H8N2O3	Feces|Saliva|SWEAT|CSF|Urine
286	HMDB0000169	D-Mannose	C6H12O6	Feces|Saliva|CSF|Urine
444	HMDB0000172	L-Isoleucine	C6H13NO2	Feces|Saliva|SWEAT|CSF|Urine
401	HMDB0000175	Inosinic acid	C10H13N4O8P	Feces|CSF
439	HMDB0000177	L-Histidine	C6H9N3O2	Feces|Saliva|SWEAT|CSF|Urine
430	HMDB0000181	L-Dopa	C9H11NO4	CSF|Urine
447	HMDB0000182	L-Lysine	C6H14N2O2	Feces|Saliva|SWEAT|CSF|Urine
121	HMDB0000186	Alpha-Lactose	C12H22O11	Feces|Urine
459	HMDB0000187	L-Serine	C3H7NO3	Feces|Saliva|SWEAT|CSF|Urine
425	HMDB0000191	L-Aspartic acid	C4H7NO4	Feces|Saliva|SWEAT|CSF|Urine
429	HMDB0000192	L-Cystine	C6H12N2O4S2	Feces|CSF|Urine
405	HMDB0000193	Isocitric acid	C6H8O7	Saliva|CSF|Urine
144	HMDB0000194	Anserine	C10H16N4O3	Feces|Saliva|Urine
400	HMDB0000195	Inosine	C10H12N4O5	Feces|Saliva|CSF|Urine
395	HMDB0000197	Indoleacetic acid	C10H9NO2	Feces|Saliva|CSF|Urine
419	HMDB0000201	L-Acetylcarnitine	C9H17NO4	Feces|Saliva|CSF|Urine
520	HMDB0000206	N6-Acetyl-L-lysine	C8H16N2O3	Feces|Saliva|Urine
585	HMDB0000210	Pantothenic acid	C9H17NO5	Feces|Saliva|CSF|Urine
514	HMDB0000211	myo-Inositol	C6H12O6	Feces|Saliva|SWEAT|CSF|Urine
523	HMDB0000212	N-Acetylgalactosamine	C8H15NO6	Feces
569	HMDB0000214	Ornithine	C5H12N2O2	Feces|Saliva|SWEAT|CSF|Urine
583	HMDB0000220	Palmitic acid	C16H32O2	Feces|Saliva|SWEAT|CSF|Urine
456	HMDB0000222	L-Palmitoylcarnitine	C23H45NO4	Feces|Saliva|Urine
568	HMDB0000224	O-Phosphoethanolamine	C2H8NO4P	Feces|Saliva|CSF|Urine
570	HMDB0000226	Orotic acid	C5H4N2O4	Feces|Saliva|Urine
501	HMDB0000227	Mevalonic acid	C6H12O4	Feces|Urine
546	HMDB0000229	Nicotinamide ribotide	C11H15N2O8P	Urine
529	HMDB0000230	N-Acetylneuraminic acid	C11H19NO9	Feces|CSF|Urine
662	HMDB0000232	Quinolinic acid	C7H5NO4	CSF|Urine
724	HMDB0000234	Testosterone	C19H28O2	Saliva|CSF|Urine
731	HMDB0000235	Thiamine	C12H17N4OS	Feces|Saliva|CSF|Urine
683	HMDB0000238	Sepiapterin	C9H11N5O3	CSF
650	HMDB0000239	Pyridoxine	C8H11NO3	Feces|CSF|Urine
711	HMDB0000240	Sulfite	H2O3S	Urine
668	HMDB0000244	Riboflavin	C17H20N4O6	Feces|Saliva|CSF|Urine
622	HMDB0000245	Porphobilinogen	C10H14N2O4	Urine
688	HMDB0000247	Sorbitol	C6H14O6	Feces|Saliva|CSF|Urine
743	HMDB0000248	Thyroxine	C15H11I4NO4	Saliva|Urine
717	HMDB0000251	Taurine	C2H7NO3S	Feces|Saliva|CSF|Urine
695	HMDB0000256	Squalene	C30H50	Feces|SWEAT
736	HMDB0000257	Thiosulfate	H2O3S2	Urine
697	HMDB0000258	Sucrose	C12H22O11	Feces|Saliva|SWEAT|Urine
684	HMDB0000259	Serotonin	C10H12N2O	Feces|CSF|Urine
741	HMDB0000262	Thymine	C5H6N2O2	Feces|Saliva|CSF|Urine
609	HMDB0000263	Phosphoenolpyruvic acid	C3H5O6P	Saliva
653	HMDB0000267	Pyroglutamic acid	C5H7NO3	Feces|Saliva|CSF|Urine
694	HMDB0000269	Sphinganine	C18H39NO2	Feces|Urine
679	HMDB0000271	Sarcosine	C3H7NO2	Feces|Saliva|CSF|Urine
611	HMDB0000272	Phosphoserine	C3H8NO6P	CSF|Urine
740	HMDB0000273	Thymidine	C10H14N2O5	Feces|Saliva|CSF|Urine
675	HMDB0000279	Saccharopine	C11H20N2O6	Feces|Urine
773	HMDB0000289	Uric acid	C5H4N4O3	Feces|Saliva|CSF|Urine
785	HMDB0000292	Xanthine	C5H4N4O2	Feces|Saliva|SWEAT|CSF|Urine
774	HMDB0000296	Uridine	C9H12N2O6	Feces|CSF|Urine
786	HMDB0000299	Xanthosine	C10H12N4O6	Feces|Urine
770	HMDB0000300	Uracil	C4H4N2O2	Feces|Saliva|CSF|Urine
775	HMDB0000301	Urocanic acid	C6H6N2O2	Feces|Saliva|SWEAT|Urine
766	HMDB0000303	Tryptamine	C10H12N2	Feces|Urine
783	HMDB0000305	Vitamin A	C20H30O	Feces|Saliva
768	HMDB0000306	Tyramine	C8H11NO	Feces|Urine
51	HMDB0000308	3b-Hydroxy-5-cholenoic acid	C24H38O3	Feces|Saliva|Urine
47	HMDB0000318	3,4-Dihydroxyphenylglycol	C8H10O4	CSF|Urine
35	HMDB0000338	2-Hydroxyestradiol	C18H24O3	Urine
40	HMDB0000339	2-Methylbutyrylglycine	C7H13NO3	Urine
36	HMDB0000343	2-Hydroxyestrone	C18H22O3	Urine
16	HMDB0000347	16b-Hydroxyestradiol	C18H24O3	Urine
55	HMDB0000355	3-Hydroxymethylglutaric acid	C6H10O5	Feces|Saliva|Urine
303	HMDB0000365	Epiandrosterone	C19H30O2	Feces
18	HMDB0000374	17-Hydroxyprogesterone	C21H30O3	Saliva|Urine
39	HMDB0000378	2-Methylbutyroylcarnitine	C12H23NO4	Urine
42	HMDB0000397	2-Pyrocatechuic acid	C7H6O4	Urine
34	HMDB0000439	2-Furoylglycine	C7H7NO4	Feces|Urine
7	HMDB0000442	(S)-3-Hydroxybutyric acid	C4H8O3	Urine
422	HMDB0000452	L-alpha-Aminobutyric acid	C4H9NO2	Feces|CSF|Urine
257	HMDB0000453	Delta-Hexanolactone	C6H10O2	Feces
61	HMDB0000459	3-Methylcrotonylglycine	C7H11NO3	Urine
118	HMDB0000462	Allantoin	C4H6N4O3	Feces|Saliva|CSF|Urine
64	HMDB0000466	3-Methylindole	C9H9N	Feces|Saliva
564	HMDB0000467	Nutriacholic acid	C24H38O4	Feces
176	HMDB0000468	Biopterin	C9H11N5O3	CSF|Urine
87	HMDB0000469	5-Hydroxymethyluracil	C5H6N2O3	Urine
86	HMDB0000472	5-Hydroxy-L-tryptophan	C11H12N2O3	Feces|CSF|Urine
63	HMDB0000479	3-Methylhistidine	C7H11N3O2	Feces|Saliva|CSF|Urine
322	HMDB0000490	Etiocholanolone	C19H30O2	Urine
72	HMDB0000500	4-Hydroxybenzoic acid	C7H6O3	Feces|Saliva|SWEAT|CSF|Urine
667	HMDB0000508	Ribitol	C5H12O5	Feces|CSF|Urine
130	HMDB0000510	Aminoadipic acid	C6H11NO4	Feces|Saliva|Urine
183	HMDB0000511	Capric acid	C10H20O2	Feces|Saliva|SWEAT|Urine
423	HMDB0000517	L-Arginine	C6H14N4O2	Feces|Saliva|SWEAT|CSF|Urine
68	HMDB0000528	4,5-Dihydroorotic acid	C5H6N2O4	Feces
105	HMDB0000532	Acetylglycine	C4H7NO3	Feces|Saliva|Urine
421	HMDB0000557	L-Alloisoleucine	C6H13NO2	Feces|CSF|Urine
230	HMDB0000562	Creatinine	C4H7N3O	Feces|Saliva|SWEAT|CSF|Urine
341	HMDB0000565	Galactonic acid	C6H12O7	Feces|Urine
208	HMDB0000567	Cinnamic acid	C9H8O2	Feces|Urine
251	HMDB0000568	D-Arabitol	C5H12O5	Feces|CSF|Urine
428	HMDB0000574	L-Cysteine	C3H7NO2S	Feces|Saliva|SWEAT|CSF|Urine
351	HMDB0000625	Gluconic acid	C6H12O7	Feces|Saliva|Urine
245	HMDB0000630	Cytosine	C4H5N3O	Feces|Urine
261	HMDB0000631	Deoxycholic acid glycine conjugate	C26H43NO5	Feces|Urine
433	HMDB0000640	Levoglucosan	C6H10O5	Feces|Urine
437	HMDB0000641	L-Glutamine	C5H10N2O3	Feces|Saliva|SWEAT|CSF|Urine
249	HMDB0000650	D-alpha-Aminobutyric acid	C4H9NO2	Feces|Saliva|Urine
252	HMDB0000651	Decanoylcarnitine	C17H33NO4	Feces|Urine
241	HMDB0000656	Cysteineglutathione disulfide	C13H22N4O8S2	Saliva
352	HMDB0000661	Glutaric acid	C5H8O4	Feces|Saliva|CSF|Urine
350	HMDB0000663	Glucaric acid	C6H10O8	Feces|Urine
432	HMDB0000665	Leucinic acid	C6H12O3	Feces|Urine
379	HMDB0000670	Homo-L-arginine	C7H16N4O2	Feces|CSF|Urine
397	HMDB0000671	Indolelactic acid	C11H11NO3	Feces|Urine
442	HMDB0000673	Linoleic acid	C18H32O2	Feces|Saliva|CSF|Urine
411	HMDB0000678	Isovalerylglycine	C7H13NO3	Feces|Urine
377	HMDB0000679	Homocitrulline	C7H15N3O3	Feces|Urine
399	HMDB0000682	Indoxyl sulfate	C8H7NO4S	Feces|Urine
445	HMDB0000684	L-Kynurenine	C10H12N2O3	Feces|CSF|Urine
446	HMDB0000687	L-Leucine	C6H13NO2	Feces|Saliva|SWEAT|CSF|Urine
410	HMDB0000688	Isovalerylcarnitine	C12H23NO4	Saliva|Urine
466	HMDB0000691	Malonic acid	C3H4O4	Feces|Saliva|CSF|Urine
448	HMDB0000696	L-Methionine	C5H11NO2S	Feces|SWEAT|CSF|Urine
24	HMDB0000699	1-Methylnicotinamide	C7H9N2O	Feces|Urine
386	HMDB0000700	Hydroxypropionic acid	C3H6O3	Feces|CSF|Urine
373	HMDB0000701	Hexanoylglycine	C8H15NO3	Feces|Urine
372	HMDB0000705	Hexanoylcarnitine	C13H25NO4	Feces
151	HMDB0000706	Aspartylphenylalanine	C13H16N2O5	Feces|Urine
75	HMDB0000707	4-Hydroxyphenylpyruvic acid	C9H8O4	Feces|Urine
374	HMDB0000714	Hippuric acid	C9H9NO3	Feces|Saliva|CSF|Urine
416	HMDB0000715	Kynurenic acid	C10H7NO3	Feces|CSF|Urine
440	HMDB0000719	L-Homoserine	C4H9NO3	Feces|Urine
435	HMDB0000720	Levulinic acid	C5H8O3	Feces|Saliva|Urine
362	HMDB0000721	Glycylproline	C7H12N2O3	Feces|Saliva|CSF|Urine
76	HMDB0000725	4-Hydroxyproline	C5H9NO3	Feces|Saliva|CSF|Urine
120	HMDB0000729	Alpha-Hydroxyisobutyric acid	C4H8O3	Feces|Saliva|Urine
403	HMDB0000730	Isobutyrylglycine	C6H11NO3	Feces|Urine
242	HMDB0000731	Cysteine-S-sulfate	C3H7NO5S2	Feces|Urine
384	HMDB0000732	Hydroxykynurenine	C10H12N2O4	Urine
396	HMDB0000734	Indoleacrylic acid	C11H9NO2	Feces
392	HMDB0000738	Indole	C8H7N	Feces|Saliva|Urine
378	HMDB0000742	Homocysteine	C4H9NO2S	Feces|Saliva|CSF|Urine
376	HMDB0000745	Homocarnosine	C10H16N4O3	CSF|Urine
418	HMDB0000748	L-3-Phenyllactic acid	C9H10O3	Feces|Saliva
494	HMDB0000752	Methylglutaric acid	C6H10O4	Feces|Urine
54	HMDB0000754	3-Hydroxyisovaleric acid	C5H10O3	Feces|CSF|Urine
385	HMDB0000755	Hydroxyphenyllactic acid	C9H10O4	Feces|Saliva|CSF|Urine
438	HMDB0000756	L-Hexanoylcarnitine	C13H25NO4	Urine
361	HMDB0000759	Glycylleucine	C8H16N2O3	Feces|Saliva|Urine
85	HMDB0000763	5-Hydroxyindoleacetic acid	C10H9NO3	Feces|CSF|Urine
470	HMDB0000765	Mannitol	C6H14O6	Feces|Saliva|CSF|Urine
525	HMDB0000766	N-Acetyl-L-alanine	C5H9NO3	Feces|Urine
604	HMDB0000779	Phenyllactic acid	C9H10O3	Feces|Saliva|Urine
566	HMDB0000782	Octadecanedioic acid	C18H34O4	Feces
638	HMDB0000783	Propionylglycine	C5H9NO3	Feces|Urine
155	HMDB0000784	Azelaic acid	C9H16O4	Feces|Saliva|SWEAT|CSF|Urine
582	HMDB0000786	Oxypurinol	C5H4N4O2	Urine
451	HMDB0000791	L-Octanoylcarnitine	C15H29NO4	Feces|Urine
680	HMDB0000792	Sebacic acid	C10H18O4	Feces|Urine
643	HMDB0000802	Pterin	C6H5N5O	Feces
170	HMDB0000803	beta-N-Acetylglucosamine	C8H15NO6	Feces|Saliva
655	HMDB0000805	Pyrrolidonecarboxylic acid	C5H7NO3	Saliva|SWEAT
66	HMDB0000807	3-Phosphoglyceric acid	C3H7O7P	Saliva
538	HMDB0000808	N-Butyrylglycine	C6H11NO3	Feces|Urine
526	HMDB0000812	N-Acetyl-L-aspartic acid	C6H9NO5	Feces|Saliva|CSF|Urine
560	HMDB0000819	Normetanephrine	C9H13NO3	Feces|CSF|Urine
772	HMDB0000828	Ureidosuccinic acid	C5H8N2O5	Feces|Saliva
184	HMDB0000832	Capryloylglycine	C10H19NO3	Urine
677	HMDB0000840	Salicyluric acid	C9H9NO4	Feces|Urine
543	HMDB0000845	Neopterin	C9H11N5O4	Feces|CSF|Urine
171	HMDB0000852	beta-Sitosterol	C29H50O	Feces|Urine
510	HMDB0000858	Monomethyl glutaric acid	C6H10O4	Urine
606	HMDB0000860	Phenylpropionylglycine	C11H13NO3	Urine
528	HMDB0000866	N-Acetyl-L-tyrosine	C11H13NO4	Feces|Urine
375	HMDB0000870	Histamine	C5H9N3	Feces|Saliva|CSF|Urine
79	HMDB0000873	4-Methylcatechol	C7H8O2	Feces|Urine
761	HMDB0000875	Trigonelline	C7H7NO2	Feces|Urine
309	HMDB0000878	Ergosterol	C28H44O	Feces
787	HMDB0000881	Xanthurenic acid	C10H7NO4	Feces|Urine
464	HMDB0000883	L-Valine	C5H11NO2	Feces|Saliva|SWEAT|CSF|Urine
670	HMDB0000884	Ribothymidine	C10H14N2O6	Feces|Urine
103	HMDB0000895	Acetylcholine	C7H16NO2	Saliva|CSF
718	HMDB0000896	Taurodeoxycholic acid	C26H45NO6S	Feces
23	HMDB0000898	1-Methylhistamine	C6H11N3	Feces|Saliva|CSF|Urine
308	HMDB0000900	Ergocalciferol	C28H44O	Saliva
726	HMDB0000903	Tetrahydrocortisone	C21H32O5	Feces|Urine
213	HMDB0000904	Citrulline	C6H13N3O3	Feces|Saliva|SWEAT|CSF|Urine
260	HMDB0000905	Deoxyadenosine monophosphate	C10H14N5O6P	Feces
759	HMDB0000910	Tridecanoic acid	C13H26O2	Feces|Saliva
763	HMDB0000925	Trimethylamine N-oxide	C3H9NO	Feces|Saliva|Urine
646	HMDB0000926	Pyridine	C5H5N	Feces
778	HMDB0000927	Valerylglycine	C7H13NO3	Urine
461	HMDB0000929	L-Tryptophan	C11H12N2O2	Feces|SWEAT|CSF
753	HMDB0000930	trans-Cinnamic acid	C9H8O2	Saliva
676	HMDB0000939	S-Adenosylhomocysteine	C14H20N6O5S	Feces|CSF|Urine
739	HMDB0000943	Threonic acid	C4H8O5	Feces|Saliva|SWEAT|Urine
776	HMDB0000946	Ursodeoxycholic acid	C24H40O4	Feces|Urine
754	HMDB0000954	trans-Ferulic acid	C10H10O4	Feces|Urine
406	HMDB0000955	Isoferulic acid	C10H10O4	Feces|Urine
652	HMDB0000957	Pyrocatechol	C6H6O2	Feces|Saliva|Urine
752	HMDB0000958	trans-Aconitic acid	C6H6O6	Urine
745	HMDB0000959	Tiglylglycine	C7H11NO3	Urine
443	HMDB0000962	Lipoamide	C8H15NOS2	Saliva
387	HMDB0000965	Hypotaurine	C2H7NO2S	Feces|Saliva|Urine
756	HMDB0000975	Trehalose	C12H22O11	Feces|Urine
90	HMDB0000982	5-Methylcytidine	C10H15N3O5	Feces|Urine
100	HMDB0000990	Acetaldehyde	C2H4O	Feces|Saliva|SWEAT|CSF|Urine
283	HMDB0000991	DL-2-Aminooctanoic acid	C8H17NO2	Feces|Urine
226	HMDB0001046	Cotinine	C10H12N2O	Saliva|CSF|Urine
344	HMDB0001049	gamma-Glutamylcysteine	C8H14N2O5S	Feces|Urine
355	HMDB0001051	Glyceraldehyde	C3H6O3	Feces|Urine
31	HMDB0001123	2-Aminobenzoic acid	C7H7NO2	Feces|CSF|Urine
561	HMDB0001126	Nornicotine	C9H12N2	Urine
524	HMDB0001138	N-Acetylglutamic acid	C7H11NO5	Feces|Saliva|Urine
83	HMDB0001149	5-Aminolevulinic acid	C5H9NO3	Urine
71	HMDB0001169	4-Aminophenol	C6H7NO	Urine
91	HMDB0001173	5'-Methylthioadenosine	C11H15N5O3S	Feces|Urine
493	HMDB0001184	Methyl propenyl ketone	C5H8O	Feces|Saliva
518	HMDB0001186	N1-Acetylspermine	C12H28N4O	Urine
394	HMDB0001190	Indoleacetaldehyde	C10H9NO	Feces|Saliva
368	HMDB0001201	Guanosine diphosphate	C10H15N5O11P2	CSF
227	HMDB0001218	Coumarin	C9H6O2	Saliva
80	HMDB0001232	4-Nitrophenol	C6H5NO3	Urine
531	HMDB0001238	N-Acetylserotonin	C12H14N2O2	Urine
324	HMDB0001248	FAD	C27H33N9O15P2	Feces
693	HMDB0001256	Spermine	C10H26N4	Feces|Saliva|CSF|Urine
692	HMDB0001257	Spermidine	C7H19N3	Feces|Saliva|CSF|Urine
248	HMDB0001310	D-Alanine	C3H7NO2	Feces|CSF
238	HMDB0001314	Cyclic GMP	C10H12N5O7P	CSF
110	HMDB0001341	ADP	C10H15N5O10P2	Saliva|CSF|Urine
587	HMDB0001355	Parathion	C10H14NO5PS	CSF
644	HMDB0001366	Purine	C5H4N4	Saliva
656	HMDB0001369	Pyrroline hydroxycarboxylic acid	C5H7NO3	Saliva
477	HMDB0001389	Melatonin	C13H16N2O2	Saliva|CSF|Urine
584	HMDB0001392	p-Aminobenzoic acid	C7H7NO2	Feces|Urine
369	HMDB0001397	Guanosine monophosphate	C10H14N5O8P	Saliva
545	HMDB0001406	Niacinamide	C6H6N2O	Feces|Urine
645	HMDB0001414	Putrescine	C4H12N2	Feces|Saliva|CSF|Urine
649	HMDB0001431	Pyridoxamine	C8H12N2O2	Feces|CSF
112	HMDB0001432	Agmatine	C5H14N4	Feces|Saliva|CSF|Urine
707	HMDB0001448	Sulfate	H2O4S	Feces|Saliva|SWEAT|Urine
53	HMDB0001476	3-Hydroxyanthranilic acid	C7H7NO3	Urine
547	HMDB0001488	Nicotinic acid	C6H5NO2	Feces|Saliva|CSF|Urine
648	HMDB0001491	Pyridoxal 5'-phosphate	C8H10NO6P	CSF
608	HMDB0001511	Phosphocreatine	C4H10N3O5P	Urine
113	HMDB0001517	AICAR	C9H15N4O8P	Saliva
495	HMDB0001522	Methylguanidine	C2H7N3	Feces|Saliva|CSF|Urine
391	HMDB0001525	Imidazole	C3H4N2	Urine
647	HMDB0001545	Pyridoxal	C8H9NO3	Feces|CSF
610	HMDB0001565	Phosphorylcholine	C5H15NO4P	Feces|Saliva|CSF|Urine
450	HMDB0001645	L-Norleucine	C6H13NO2	Feces|Urine
285	HMDB0001721	DL-O-Phosphoserine	C3H8NO6P	Urine
636	HMDB0001830	Progesterone	C21H30O2	CSF
727	HMDB0001846	Tetrahydrofolic acid	C19H23N7O6	Urine
182	HMDB0001847	Caffeine	C8H10N4O2	Feces|CSF|Urine
640	HMDB0001856	Protocatechuic acid	C7H6O4	Feces|Urine
13	HMDB0001857	1,3-Dimethyluric acid	C7H8N4O3	Feces|Urine
588	HMDB0001860	Paraxanthine	C7H8N4O2	Feces|Saliva|CSF|Urine
62	HMDB0001861	3-Methylhistamine	C6H11N3	Urine
37	HMDB0001864	2-Ketohexanoic acid	C6H10O3	Saliva
46	HMDB0001866	3,4-Dihydroxymandelic acid	C8H8O5	Urine
70	HMDB0001867	4-Aminohippuric acid	C9H10N2O3	Feces|Urine
89	HMDB0001868	5-Methoxysalicylic acid	C8H8O4	Urine
161	HMDB0001870	Benzoic acid	C7H6O2	Feces|Saliva|SWEAT|Urine
304	HMDB0001871	Epicatechin	C15H14O6	Feces|Urine
402	HMDB0001873	Isobutyric acid	C4H8O2	Feces|Saliva|CSF|Urine
742	HMDB0001878	Thymol	C10H14O	Saliva|Urine
639	HMDB0001881	Propylene glycol	C3H8O2	Feces|Saliva|SWEAT|CSF|Urine
65	HMDB0001886	3-Methylxanthine	C6H6N4O2	Feces|Urine
516	HMDB0001888	N,N-Dimethylformamide	C3H7NO	Saliva|Urine
104	HMDB0001890	Acetylcysteine	C5H9NO3S	Feces
469	HMDB0001891	m-Aminobenzoic acid	C7H7NO2	Urine
478	HMDB0001892	Menadione	C11H8O2	Urine
122	HMDB0001893	alpha-Tocopherol	C29H50O2	Feces|Saliva|CSF
150	HMDB0001894	Aspartame	C14H18N2O5	Saliva
669	HMDB0001900	Ribonolactone	C5H8O5	Urine
131	HMDB0001901	Aminocaproic acid	C6H13NO2	Feces
32	HMDB0001906	2-Aminoisobutyric acid	C4H9NO2	Feces|Urine
268	HMDB0001920	Dextromethorphan	C18H25NO	CSF
10	HMDB0001921	1,1-Dimethylbiguanide	C4H11N5	Feces
152	HMDB0001924	Atenolol	C14H22N2O3	Feces
17	HMDB0001926	17a-Ethynylestradiol	C20H24O2	Urine
498	HMDB0001932	Metoprolol	C15H25NO3	Feces
339	HMDB0001933	Furosemide	C12H11ClN2O5S	Feces
757	HMDB0001940	Triamterene	C12H11N7	Feces
605	HMDB0001942	Phenylpropanolamine	C9H13NO	Urine
641	HMDB0001943	Pseudoephedrine	C10H15NO	Feces
181	HMDB0001964	Caffeic acid	C9H8O4	Feces|Urine
84	HMDB0001983	5'-Deoxyadenosine	C10H13N5O3	Urine
725	HMDB0002003	Tetracosanoic acid	C24H48O2	Feces
88	HMDB0002004	5-Methoxydimethyltryptamine	C13H18N2O	Urine
614	HMDB0002019	Phytol	C20H40O	Feces
14	HMDB0002026	1,9-Dimethyluric acid	C7H8N4O3	Urine
73	HMDB0002035	4-Hydroxycinnamic acid	C9H8O3	Feces|Urine
78	HMDB0002040	4-Methoxycinnamic acid	C10H10O3	Urine
509	HMDB0002056	Monoisobutyl phthalic acid	C12H14O4	Saliva|Urine
530	HMDB0002064	N-Acetylputrescine	C6H14N2O	Feces|Saliva|Urine
715	HMDB0002085	Syringic acid	C9H10O5	Feces|Saliva|Urine
554	HMDB0002088	N-Oleoylethanolamine	C20H39NO2	Feces
508	HMDB0002120	Monoethyl phthalate	C10H10O4	Saliva|Urine
11	HMDB0002123	1,3,7-Trimethyluric acid	C8H10N4O3	Feces|Urine
146	HMDB0002124	Apigenin	C15H10O5	Feces|Urine
602	HMDB0002182	Phenylephrine	C9H13NO2	Urine
41	HMDB0002210	2-Phenylglycine	C8H9NO2	Urine
148	HMDB0002212	Arachidic acid	C20H40O2	Feces
185	HMDB0002227	Capsaicin	C18H27NO3	Feces
615	HMDB0002243	Picolinic acid	C6H5NO2	Feces|Saliva|CSF|Urine
289	HMDB0002250	Dodecanoylcarnitine	C19H37NO4	Feces|Urine
233	HMDB0002269	Curcumin	C21H20O6	Feces
393	HMDB0002302	Indole-3-propionic acid	C11H11NO2	Feces|Saliva
180	HMDB0002322	Cadaverine	C5H14N2	Feces|Saliva|Urine
228	HMDB0002326	Coumesterol	C15H8O5	Urine
175	HMDB0002338	Biochanin A	C16H12O5	Urine
777	HMDB0002395	Ursolic acid	C30H48O3	Feces
382	HMDB0002434	Hydroquinone	C6H6O2	Urine
45	HMDB0002511	3,4,5-Trimethoxycinnamic acid	C12H14O5	Urine
409	HMDB0002655	Isorhamnetin	C16H12O7	Urine
94	HMDB0002658	6-Hydroxynicotinic acid	C6H5NO3	Feces|Urine
732	HMDB0002666	Thiamine monophosphate	C12H17N4O4PS	CSF
535	HMDB0002670	Naringenin	C15H12O5	Feces|Urine
191	HMDB0002780	Catechin	C15H14O6	Feces|Urine
224	HMDB0002802	Cortisone	C21H28O5	Urine
729	HMDB0002825	Theobromine	C7H8N4O2	Feces|Saliva|CSF|Urine
299	HMDB0002899	Ellagic acid	C14H6O8	Urine
258	HMDB0002902	Delta-Tocopherol	C27H46O2	Feces
96	HMDB0002925	8,11,14-Eicosatrienoic acid	C20H34O2	Feces
536	HMDB0002927	Naringin	C27H32O14	Urine
565	HMDB0003011	O-Acetylserine	C5H9NO4	Urine
143	HMDB0003012	Aniline	C6H7N	Urine
685	HMDB0003070	Shikimic acid	C7H10O5	Urine
345	HMDB0003073	Gamma-Linolenic acid	C18H30O2	Feces
26	HMDB0003099	1-Methyluric acid	C6H6N4O3	Feces|Urine
164	HMDB0003119	Benzyl alcohol	C7H8O	Feces|Saliva
305	HMDB0003153	Epigallocatechin gallate	C22H18O11	Urine
197	HMDB0003164	Chlorogenic acid	C16H18O9	Urine
347	HMDB0003217	Genistein	C15H10O5	Feces|Urine
371	HMDB0003265	Hesperidin	C28H34O15	Feces
607	HMDB0003306	Phloretin	C15H14O5	Urine
247	HMDB0003312	Daidzein	C15H10O4	Feces|Urine
621	HMDB0004825	p-Octopamine	C8H11NO2	Urine
642	HMDB0004826	p-Synephrine	C9H13NO2	Urine
222	HMDB0004995	Codeine	C18H21NO3	Feces|Serum
311	HMDB0005028	Escitalopram	C20H21FN2O	Feces|Serum
335	HMDB0005036	Fluticasone propionate	C25H31F3O5S	Serum|Urine
6	HMDB0005199	(R)-Salsolinol	C10H13NO2	Feces|CSF|Serum
359	HMDB0005781	Glycitein	C16H12O5	Feces|Serum|Urine
370	HMDB0005782	Hesperetin	C16H14O6	Feces|Serum|Urine
712	HMDB0005792	Sulforaphane	C6H11NOS2	Serum|Urine
657	HMDB0005794	Quercetin	C15H10O7	Serum|Urine
463	HMDB0005800	Luteolin	C15H10O6	Feces|Serum
413	HMDB0005801	Kaempferol	C15H10O6	Feces|Serum|Urine
342	HMDB0005807	Gallic acid	C7H6O5	Feces|Serum|Urine
337	HMDB0005808	Formononetin	C16H12O4	Serum|Urine
323	HMDB0005809	Eugenol	C10H12O2	Saliva|Serum
310	HMDB0005810	Eriodictyol	C15H12O6	Feces|Serum|Urine
160	HMDB0006115	Benzaldehyde	C7H6O	Feces|Saliva|Serum
124	HMDB0006327	Alpha-Tocotrienol	C29H44O2	Feces|Serum
172	HMDB0006335	Beta-tocopherol	C28H48O2	Feces|Serum
600	HMDB0006344	Phenylacetylglutamine	C13H16N2O4	Feces|Serum|Urine
297	HMDB0006406	Ecgonine methyl ester	C10H17NO3	Serum
288	HMDB0006528	Docosapentaenoic acid (22n-3)	C22H34O2	Feces|Serum
111	HMDB0006552	Aflatoxin B1	C17H12O6	Serum
590	HMDB0008993	PE(18:0/18:1(9Z))	C41H80NO8P	Feces
97	HMDB0010223	9-HODE	C18H32O3	Feces|Saliva|CSF|Serum
101	HMDB0010316	Acetaminophen glucuronide	C14H17NO8	Feces|Serum|Urine
321	HMDB0010325	Ethyl glucuronide	C8H14O7	Feces|Serum|Urine
60	HMDB0011600	3-Methyladenine	C6H7N5	Serum|Urine
209	HMDB0011621	Cinnamoylglycine	C11H11NO3	Serum
363	HMDB0011628	Glycyrrhetinic acid	C30H46O4	Serum
360	HMDB0011733	Glycyl-glycine	C4H8N2O3	Feces|Saliva|SWEAT|Serum|Urine
527	HMDB0011745	N-Acetyl-L-methionine	C7H13NO3S	Feces|Saliva
206	HMDB0011747	Ciliatine	C2H8NO3P	Feces|Urine
27	HMDB0012138	1-Naphthol	C10H8O	Serum|Urine
603	HMDB0012275	Phenylethylamine	C8H11N	Feces|Serum|Urine
780	HMDB0012308	Vanillin	C8H8O3	Feces|Saliva|Serum|Urine
167	HMDB0012897	Beta-Carboline	C11H8N2	Feces
295	HMDB0013609	D-Tryptophan	C11H12N2O2	Feces|Serum
593	HMDB0013689	Peonidin-3-glucoside	C22H23O11	Serum|Urine
681	HMDB0013692	Secoisolariciresinol	C20H26O6	Urine
519	HMDB0013854	N4-Acetylsulfamethoxazole	C12H13N3O4S	Serum|Urine
540	HMDB0013892	N-Desmethylvenlafaxine	C16H25NO2	Serum|Urine
781	HMDB0013962	Verapamil metabolite D-617	C17H26N2O2	Serum|Urine
74	HMDB0013974	4'-Hydroxydiclofenac	C14H11Cl2NO3	Serum|Urine
471	HMDB0014325	Masoprocol	C18H22O4	Serum|Urine
329	HMDB0014326	Flunisolide	C24H31FO6	Serum|Urine
137	HMDB0014328	Amphetamine	C9H13N	Serum|Urine
312	HMDB0014333	Esmolol	C16H25NO4	Serum|Urine
290	HMDB0014349	Dofetilide	C19H27N3O5S2	Serum|Urine
651	HMDB0014350	Pyrimethamine	C12H13ClN4	Serum|Urine
666	HMDB0014351	Reserpine	C33H40N2O9	Serum|Urine
454	HMDB0014372	Lovastatin	C24H36O5	Serum|Urine
720	HMDB0014376	Temazepam	C16H13ClN2O2	Serum|Urine
492	HMDB0014377	Methyclothiazide	C9H11Cl2N3O4S2	Serum|Urine
133	HMDB0014378	Aminosalicylic Acid	C7H7NO3	Serum|Urine
506	HMDB0014380	Milrinone	C12H9N3O	Serum|Urine
214	HMDB0014387	Cladribine	C10H12ClN5O3	Serum|Urine
665	HMDB0014388	Ranolazine	C24H33N3O4	Serum|Urine
790	HMDB0014391	Ziprasidone	C21H21ClN4OS	Serum|Urine
250	HMDB0014395	Dapsone	C12H12N2O2S	Serum|Urine
722	HMDB0014396	Terconazole	C26H31Cl2N5O3	Serum|Urine
476	HMDB0014398	Medrysone	C22H32O3	Serum|Urine
705	HMDB0014404	Sulfanilamide	C6H8N2O2S	Serum|Urine
140	HMDB0014406	Anagrelide	C10H7Cl2N3O	Serum|Urine
710	HMDB0014408	Sulfisoxazole	C11H13N3O3S	Serum|Urine
199	HMDB0014414	Chlorotrianisene	C23H21ClO3	Serum|Urine
270	HMDB0014416	Diatrizoate	C11H9I3N2O4	Serum|Urine
281	HMDB0014425	Disopyramide	C21H29N3O	Serum|Urine
441	HMDB0014426	Lidocaine	C14H22N2O	Feces|Serum|Urine
127	HMDB0014433	Amcinonide	C28H35FO7	Serum|Urine
663	HMDB0014438	Raltitrexed	C21H22N4O6S	Serum|Urine
512	HMDB0014440	Morphine	C17H19NO3	Serum|Urine
591	HMDB0014444	Penciclovir	C10H15N5O3	Serum|Urine
173	HMDB0014452	Bexarotene	C24H28O2	Serum|Urine
782	HMDB0014454	Vindesine	C43H55N5O7	Serum|Urine
320	HMDB0014456	Ethoxzolamide	C9H10N2O3S2	Serum|Urine
791	HMDB0014460	Zolmitriptan	C16H21N3O2	Serum|Urine
346	HMDB0014462	Gefitinib	C22H24ClFN4O3	Serum|Urine
618	HMDB0014464	Piperacillin	C23H27N5O7S	Serum|Urine
750	HMDB0014468	Tolcapone	C14H11NO5	Serum|Urine
398	HMDB0014473	Indomethacin	C19H16ClNO4	Serum|Urine
486	HMDB0014477	Methadone	C21H27NO	Serum|Urine
723	HMDB0014486	Terfenadine	C32H41NO2	Serum|Urine
216	HMDB0014493	Clobazam	C16H13ClN2O2	Serum|Urine
481	HMDB0014515	Meprobamate	C9H18N2O4	Serum|Urine
734	HMDB0014516	Thiethylperazine	C22H29N3S2	Serum|Urine
762	HMDB0014520	Trihexyphenidyl	C20H31NO	Serum|Urine
502	HMDB0014523	Mexiletine	C11H17NO	Serum|Urine
716	HMDB0014526	Tacrine	C13H14N2	Serum|Urine
188	HMDB0014539	Carisoprodol	C12H24N2O4	Serum|Urine
316	HMDB0014546	Eszopiclone	C17H17ClN6O3	Serum|Urine
267	HMDB0014549	Dexbrompheniramine	C16H19BrN2	Serum|Urine
455	HMDB0014552	Loxapine	C18H18ClN3O	Serum|Urine
490	HMDB0014567	Methocarbamol	C11H15NO5	Serum|Urine
634	HMDB0014577	Prochlorperazine	C20H24ClN3S	Serum|Urine
240	HMDB0014578	Cyproheptadine	C21H21N	Serum|Urine
159	HMDB0014580	Bendroflumethiazide	C15H14F3N3O4S2	Serum|Urine
169	HMDB0014586	Betamethasone	C22H29FO5	Serum|Urine
294	HMDB0014593	Droperidol	C22H22FN3O2	Serum|Urine
479	HMDB0014597	Meperidine	C15H21NO2	Serum|Urine
627	HMDB0014600	Prazosin	C19H21N5O4	Serum|Urine
521	HMDB0014604	Nabumetone	C15H16O2	Serum|Urine
415	HMDB0014608	Ketorolac	C15H13NO3	Serum|Urine
194	HMDB0014618	Chlordiazepoxide	C16H14ClN3O	Serum|Urine
201	HMDB0014620	Chlorpromazine	C17H19ClN2S	Serum|Urine
672	HMDB0014621	Rimantadine	C12H21N	Serum|Urine
431	HMDB0014623	Lenalidomide	C13H13N3O3	Serum|Urine
125	HMDB0014631	Altretamine	C9H18N6	Serum|Urine
689	HMDB0014632	Sotalol	C12H20N2O3S	Serum|Urine
581	HMDB0014640	Oxycodone	C18H21NO4	Serum|Urine
550	HMDB0014649	Nitazoxanide	C12H9N3O5S	Serum|Urine
497	HMDB0014665	Metolazone	C16H16ClN3O3S	Serum|Urine
480	HMDB0014673	Mephenytoin	C12H14N2O2	Serum|Urine
751	HMDB0014679	Toremifene	C26H28ClNO	Serum|Urine
158	HMDB0014682	Benazepril	C24H28N2O5	Serum|Urine
136	HMDB0014683	Amoxapine	C17H16ClN3O	Serum|Urine
266	HMDB0014687	Desoximetasone	C22H29FO4	Serum|Urine
292	HMDB0014701	Doxapram	C24H30N2O2	Serum|Urine
193	HMDB0014707	Cephalexin	C16H17N3O4S	Serum|Urine
154	HMDB0014712	Atropine	C17H23NO3	Serum|Urine
327	HMDB0014713	Fenoprofen	C15H14O3	Serum|Urine
220	HMDB0014714	Clonidine	C9H9Cl2N3	Serum|Urine
702	HMDB0014715	Sulfamethizole	C9H10N4O2S2	Serum|Urine
129	HMDB0014732	Amiloride	C6H8ClN7O	Serum|Urine
212	HMDB0014742	Cisapride	C23H29ClFN3O4	Serum|Urine
713	HMDB0014743	Sulindac	C20H17FO3S	Serum|Urine
533	HMDB0014745	Nafcillin	C21H22N2O5S	Serum|Urine
318	HMDB0014747	Ethionamide	C8H10N2S	Serum|Urine
135	HMDB0014751	Amodiaquine	C20H22ClN3O	Serum|Urine
390	HMDB0014757	Imatinib	C29H31N7O	Serum|Urine
298	HMDB0014763	Efavirenz	C14H9ClF3NO2	Serum|Urine
364	HMDB0014767	Guanabenz	C8H8Cl2N4	Serum|Urine
217	HMDB0014769	Clofarabine	C10H11ClFN5O3	Serum|Urine
287	HMDB0014770	Docosanol	C22H46O	Serum|Urine
296	HMDB0014789	Dyphylline	C10H14N4O4	Serum|Urine
755	HMDB0014794	Trazodone	C19H22ClN5O	Serum|Urine
473	HMDB0014795	Mecamylamine	C11H21N	Serum|Urine
98	HMDB0014797	Acamprosate	C5H11NO4S	Serum|Urine
485	HMDB0014798	Metaxalone	C12H15NO3	Serum|Urine
328	HMDB0014801	Flumethasone Pivalate	C27H36F2O6	Serum|Urine
202	HMDB0014810	Chlorpropamide	C10H13ClN2O3S	Serum|Urine
735	HMDB0014817	Thioridazine	C21H26N2S2	Serum|Urine
333	HMDB0014828	Flurazepam	C21H23ClFN3O	Serum|Urine
138	HMDB0014839	Amprenavir	C25H35N3O6S	Feces|Serum|Urine
488	HMDB0014841	Methazolamide	C5H8N4O3S2	Serum|Urine
534	HMDB0014842	Naltrexone	C20H23NO4	Serum|Urine
573	HMDB0014851	Oxacillin	C19H19N3O5S	Serum|Urine
147	HMDB0014852	Apomorphine	C17H17NO2	Serum|Urine
632	HMDB0014859	Procaine	C13H20N2O2	Serum|Urine
764	HMDB0014864	Trimipramine	C20H26N2	Serum|Urine
730	HMDB0014868	Thiabendazole	C10H7N3S	Serum|Urine
624	HMDB0014871	Pralidoxime	C7H9N2O	Serum|Urine
474	HMDB0014875	Meclizine	C25H27ClN2	Serum|Urine
592	HMDB0014876	Pentamidine	C19H24N4O2	Serum|Urine
671	HMDB0014878	Riluzole	C8H5F3N2OS	Serum|Urine
253	HMDB0014884	Deferoxamine	C25H48N6O8	Serum|Urine
187	HMDB0014886	Carbinoxamine	C16H19ClN2O	Serum|Urine
628	HMDB0014888	Prilocaine	C13H20N2O	Serum|Urine
319	HMDB0014892	Ethotoin	C11H12N2O2	Serum|Urine
489	HMDB0014901	Methimazole	C4H6N2S	Serum|Urine
381	HMDB0014912	Hydroflumethiazide	C8H8F3N3O4S2	Serum|Urine
598	HMDB0014918	Phenelzine	C8H12N2	Serum|Urine
106	HMDB0014925	Aciclovir	C8H11N5O3	Serum|Urine
765	HMDB0014930	Tripelennamine	C16H21N3	Serum|Urine
719	HMDB0014937	Tazarotene	C21H21NO2S	Serum|Urine
326	HMDB0014938	Fenoldopam	C16H16ClNO3	Serum|Urine
272	HMDB0014942	Dicyclomine	C19H35NO2	Serum|Urine
601	HMDB0014950	Phenylbutazone	C19H20N2O2	Serum|Urine
190	HMDB0014959	Carprofen	C15H12ClNO2	Serum|Urine
282	HMDB0014960	Disulfiram	C10H20N2S4	Serum|Urine
210	HMDB0014965	Cinoxacin	C12H10N2O5	Serum|Urine
504	HMDB0014972	Mifepristone	C29H35NO2	Serum|Urine
748	HMDB0014977	Tolazamide	C14H21N3O3S	Serum|Urine
576	HMDB0014980	Oxazepam	C15H11ClN2O2	Serum|Urine
218	HMDB0014983	Clofazimine	C27H22Cl2N4	Serum|Urine
332	HMDB0014984	Flurandrenolide	C24H33FO6	Serum|Urine
596	HMDB0014988	Perphenazine	C21H26ClN3OS	Serum|Urine
162	HMDB0015006	Benzonatate	C30H53NO11	Serum|Urine
714	HMDB0015008	Suprofen	C14H12O3S	Serum|Urine
721	HMDB0015009	Terbutaline	C12H19NO3	Serum|Urine
307	HMDB0015014	Eprosartan	C23H24N2O4S	Serum|Urine
195	HMDB0015016	Chlorhexidine	C22H30Cl2N10	Saliva|Serum|Urine
300	HMDB0015017	Emtricitabine	C8H10FN3O3S	Serum|Urine
198	HMDB0015018	Chlorothiazide	C7H6ClN3O4S2	Serum|Urine
219	HMDB0015020	Clomifene	C26H28ClNO	Serum|Urine
706	HMDB0015028	Sulfapyridine	C11H11N3O2S	Serum|Urine
579	HMDB0015029	Oxybuprocaine	C17H28N2O3	Serum|Urine
273	HMDB0015037	Didanosine	C10H12N4O3	Serum|Urine
317	HMDB0015039	Ethacrynic acid	C13H12Cl2O4	Serum|Urine
744	HMDB0015042	Tiagabine	C20H25NO2S2	Serum|Urine
221	HMDB0015043	Cocaine	C17H21NO4	Serum|Urine
661	HMDB0015044	Quinidine	C20H24N2O2	Feces|Serum|Urine
792	HMDB0015045	Zonisamide	C8H8N2O3S	Serum|Urine
142	HMDB0015049	Anileridine	C22H28N2O2	Serum|Urine
126	HMDB0015051	Amantadine	C10H17N	Serum|Urine
691	HMDB0015055	Spectinomycin	C14H24N2O7	Serum|Urine
434	HMDB0015058	Levosimendan	C14H12N6O	Serum|Urine
484	HMDB0015068	Mesoridazine	C21H26N2OS2	Serum|Urine
678	HMDB0015073	Salmeterol	C25H37NO4	Serum|Urine
475	HMDB0015074	Meclofenamic acid	C14H11Cl2NO2	Serum|Urine
325	HMDB0015084	Felbamate	C11H14N2O4	Serum|Urine
380	HMDB0015091	Hydrocodone	C18H21NO3	Serum|Urine
616	HMDB0015095	Pindolol	C14H20N2O2	Serum|Urine
789	HMDB0015097	Zaleplon	C17H15N5O	Serum|Urine
119	HMDB0015104	Alosetron	C17H18N4O	Serum|Urine
156	HMDB0015107	Azelastine	C22H24ClN3O	Serum|Urine
664	HMDB0015115	Ramelteon	C16H21NO2	Serum|Urine
613	HMDB0015116	Physostigmine	C15H21N3O2	Serum|Urine
575	HMDB0015126	Oxaprozin	C18H15NO3	Serum|Urine
231	HMDB0015138	Cromoglicic acid	C23H16O11	Serum|Urine
746	HMDB0015142	Tioconazole	C16H13Cl3N2OS	Serum|Urine
500	HMDB0015146	Metyrapone	C14H14N2O	Serum|Urine
703	HMDB0015150	Sulfamethoxazole	C10H11N3O3S	Serum|Urine
354	HMDB0015151	Glyburide	C23H28ClN3O5S	Serum|Urine
758	HMDB0015156	Trichlormethiazide	C8H8Cl3N3O4S2	Serum|Urine
513	HMDB0015159	Mycophenolic acid	C17H20O6	Serum|Urine
134	HMDB0015160	Amlexanox	C16H14N2O4	Serum|Urine
630	HMDB0015166	Probenecid	C13H19NO4S	Feces|Serum|Urine
631	HMDB0015169	Procainamide	C13H21N3O	Serum|Urine
682	HMDB0015171	Selegiline	C13H17N	Serum|Urine
728	HMDB0015175	Thalidomide	C13H10N2O4	Serum|Urine
331	HMDB0015181	Fluocinonide	C26H32F2O7	Serum|Urine
563	HMDB0015185	Novobiocin	C31H36N2O11	Serum|Urine
551	HMDB0015187	Nitrendipine	C18H20N2O6	Serum|Urine
747	HMDB0015189	Tocainide	C11H16N2O	Serum|Urine
580	HMDB0015195	Oxybutynin	C22H31NO3	Serum|Urine
483	HMDB0015204	Mequitazine	C20H22N2S	Serum|Urine
279	HMDB0015213	Diphenoxylate	C30H32N2O2	Serum|Urine
696	HMDB0015214	Streptomycin	C21H39N7O12	Serum|Urine
629	HMDB0015219	Primaquine	C15H21N3O	Serum|Urine
572	HMDB0015224	Ouabain	C29H44O12	Serum|Urine
574	HMDB0015228	Oxamniquine	C14H21N3O3	Serum|Urine
658	HMDB0015235	Quinacrine	C23H30ClN3O	Serum|Urine
686	HMDB0015237	Sibutramine	C17H26ClN	Serum|Urine
586	HMDB0015245	Papaverine	C20H21NO4	Serum|Urine
153	HMDB0015249	Atovaquone	C22H19ClO3	Serum|Urine
271	HMDB0015251	Diazoxide	C8H7ClN2O2S	Serum|Urine
749	HMDB0015256	Tolbutamide	C12H18N2O3S	Serum|Urine
174	HMDB0015260	Bicalutamide	C18H14F4N2O4S	Serum|Urine
709	HMDB0015269	Sulfinpyrazone	C23H20N2O3S	Serum|Urine
293	HMDB0015273	Doxepin	C19H21NO	Serum|Urine
541	HMDB0015280	Nefazodone	C25H32ClN5O2	Serum|Urine
128	HMDB0015294	Amdinocillin	C15H23N3O3S	Serum|Urine
207	HMDB0015297	Cilostazol	C20H27N5O2	Serum|Urine
633	HMDB0015299	Procarbazine	C12H19N3O	Serum|Urine
414	HMDB0015303	Kanamycin	C18H36N4O11	Serum|Urine
571	HMDB0015304	Orphenadrine	C18H23NO	Serum|Urine
599	HMDB0015305	Phenobarbital	C12H12N2O3	Serum|Urine
196	HMDB0015309	Chlormezanone	C11H12ClNO3S	Serum|Urine
594	HMDB0015317	Pergolide	C19H26N2S	Serum|Urine
793	HMDB0015329	Zopiclone	C17H17ClN6O3	Serum|Urine
767	HMDB0015330	Tubocurarine	C37H41N2O6	Serum|Urine
532	HMDB0015334	Nadolol	C17H27NO4	Serum|Urine
690	HMDB0015339	Sparfloxacin	C19H22F2N4O3	Serum|Urine
200	HMDB0015373	Chloroxine	C9H5Cl2NO	Serum|Urine
404	HMDB0015377	Isocarboxazid	C12H13N3O2	Serum|Urine
349	HMDB0015381	Gliquidone	C27H33N3O6S	Serum|Urine
117	HMDB0015387	Aliskiren	C30H53N3O6	Serum|Urine
542	HMDB0015401	Nelarabine	C11H15N5O5	Serum|Urine
623	HMDB0015411	Practolol	C14H22N2O3	Serum|Urine
699	HMDB0015413	Sulfadoxine	C12H14N4O4S	Serum|Urine
660	HMDB0015420	Quinethazone	C10H12ClN3O3S	Serum|Urine
192	HMDB0015425	Cefotetan	C17H17N7O8S4	Serum|Urine
302	HMDB0015451	Ephedrine	C10H15NO	Serum|Urine
225	HMDB0015459	Cortisone acetate	C23H30O6	Serum|Urine
788	HMDB0015464	Yohimbine	C21H26N2O3	Serum|Urine
215	HMDB0015477	Clenbuterol	C12H18Cl2N2O	Serum|Urine
157	HMDB0015478	Bambuterol	C18H29N3O5	Serum|Urine
625	HMDB0015481	Pranlukast	C27H23N5O4	Serum|Urine
552	HMDB0015491	Nitroxoline	C9H6N2O3	Serum|Urine
132	HMDB0015493	Aminophenazone	C13H17N3O	Serum|Urine
139	HMDB0015496	Amrinone	C10H9N3O	Serum|Urine
578	HMDB0015497	Oxybenzone	C14H12O3	Serum|Urine
145	HMDB0015503	Antipyrine	C11H12N2O	Serum|Urine
330	HMDB0015510	Flunitrazepam	C16H12FN3O3	Serum|Urine
487	HMDB0015517	Methamphetamine	C10H15N	Serum|Urine
499	HMDB0015518	Metrizamide	C18H22I3N3O8	Serum|Urine
577	HMDB0015520	Oxprenolol	C15H23NO3	Serum|Urine
700	HMDB0015521	Sulfamerazine	C11H12N4O2S	Serum|Urine
701	HMDB0015522	Sulfamethazine	C12H14N4O2S	Serum|Urine
205	HMDB0015535	Cilastatin	C16H26N2O5S	Serum|Urine
453	HMDB0015539	Lopinavir	C37H48N4O5	Serum|Urine
99	HMDB0015552	Acepromazine	C19H22N2OS	Serum|Urine
738	HMDB0015560	Thiothixene	C23H29N3O2S2	Serum|Urine
589	HMDB0015563	Pargyline	C11H13N	Serum|Urine
784	HMDB0015568	Vorinostat	C14H20N2O3	Serum|Urine
548	HMDB0015573	Niflumic Acid	C13H9F3N2O2	Serum|Urine
737	HMDB0015576	Thiotepa	C6H12N3PS	Serum|Urine
659	HMDB0015579	Quinestrol	C25H32O2	Serum|Urine
334	HMDB0015590	Fluspirilene	C29H31F2N3O	Serum|Urine
301	HMDB0015599	Enoximone	C12H12N2O2S	Serum|Urine
505	HMDB0015602	Milnacipran	C15H22N2O	Serum|Urine
595	HMDB0015604	Permethrin	C21H20Cl2O3	Serum|Urine
452	HMDB0015606	Lofexidine	C11H12Cl2N2O	Serum|Urine
491	HMDB0015611	Methsuximide	C12H13NO2	Serum|Urine
389	HMDB0015614	Ibudilast	C14H18N2O	Serum|Urine
708	HMDB0015619	Sulfathiazole	C9H9N3O2S2	Serum|Urine
503	HMDB0015620	Mianserin	C18H20N2	Serum|Urine
698	HMDB0015621	Sulfadimethoxine	C12H14N4O4S	Serum|Urine
673	HMDB0015623	Rimonabant	C22H21Cl3N4O	Serum|Urine
626	HMDB0015625	Prasugrel	C20H20FNO3S	Serum|Urine
482	HMDB0015639	Mepyramine	C17H23N3O	Serum|Urine
246	HMDB0015641	Dabigatran etexilate	C34H41N7O5	Serum|Urine
149	HMDB0015643	Artemether	C16H26O5	Serum|Urine
496	HMDB0015655	Methyltestosterone	C20H30O2	Serum|Urine
549	HMDB0015657	Nilvadipine	C19H19N3O6	Serum|Urine
275	HMDB0015676	Difluprednate	C27H34F2O7	Serum|Urine
544	HMDB0015678	Nepafenac	C15H14N2O2	Serum|Urine
704	HMDB0015688	Sulfamoxole	C11H13N3O3S	Serum|Urine
412	HMDB0015705	Ivacaftor	C24H28N2O3	Serum|Urine
114	HMDB0028680	Alanyl-Alanine	C6H12N2O3	Feces
637	HMDB0029018	Prolyl-Hydroxyproline	C10H16N2O4	SWEAT
779	HMDB0029134	Valyl-Phenylalanine	C14H20N2O3	Feces
620	HMDB0029377	Piperine	C17H19NO3	Feces|Serum
733	HMDB0029713	Thiazole	C3H3NS	Saliva
769	HMDB0029865	Umbelliferone	C9H6O3	Serum|Urine
8	HMDB0030213	(S)-Laudanosine	C21H27NO4	Serum|Urine
43	HMDB0030254	3-(3,4,5-Trimethoxyphenyl)propanoic acid	C12H16O5	Serum|Urine
4	HMDB0030396	(±)-Tryptophan	C11H12N2O2	Urine
232	HMDB0030653	Cryptochlorogenic acid	C16H18O9	Feces
204	HMDB0030667	Chrysoeriol	C16H12O6	Feces
235	HMDB0030684	Cyanidin 3-glucoside	C21H21O11	Urine
48	HMDB0030705	3,4-Di-O-caffeoylquinic acid	C25H24O12	Serum
49	HMDB0030706	3,5-Di-O-caffeoylquinic acid	C25H24O12	Serum
69	HMDB0030707	4,5-Di-O-caffeoylquinic acid	C25H24O12	Serum
468	HMDB0030777	Malvidin 3-glucoside	C23H25O12	Serum|Urine
92	HMDB0030956	5-Nonadecyl-1,3-benzenediol	C25H44O2	Serum
19	HMDB0031321	1-Butylamine	C4H11N	Feces
239	HMDB0031404	Cyclohexylamine	C6H13N	Feces|Serum
236	HMDB0031458	Cyanidin 3-rutinoside	C27H31O15	Urine
163	HMDB0032049	Benzophenone	C13H10O	Feces|Saliva|Urine
9	HMDB0032072	(Z)-3-Phenyl-2-propenal	C9H8O	Feces|Saliva
178	HMDB0032133	Bisphenol A	C15H16O2	Urine
760	HMDB0032538	Triethanolamine	C6H15NO3	SWEAT
280	HMDB0032562	Diphenylamine	C12H11N	Saliva
179	HMDB0032575	Butylparaben	C11H14O3	Urine
33	HMDB0032582	2-Biphenylol	C12H10O	Urine
38	HMDB0032604	2-Methoxybenzoic acid	C8H8O3	Serum|Urine
57	HMDB0032606	3-Methoxybenzoic acid	C8H8O3	Serum|Urine
687	HMDB0032616	Sinapic acid	C11H12O5	Feces|Urine
30	HMDB0032972	2,6-Dimethylpyridine	C7H9N	Feces
82	HMDB0032985	5-(2-Hydroxyethyl)-4-methylthiazole	C6H9NOS	Feces
25	HMDB0033113	1-Methylpyrrole	C5H7N	Feces
165	HMDB0033871	Benzylamine	C7H9N	Serum|Urine
635	HMDB0033973	Procyanidin B2	C30H26O12	Urine
22	HMDB0034121	1-Methoxy-4-(2-propenyl)benzene	C10H12O	Feces|Saliva
123	HMDB0034227	alpha-Tocopherol acetate	C31H52O3	Feces
417	HMDB0034276	L,L-Cyclo(leucylprolyl)	C11H18N2O2	Serum
619	HMDB0034301	Piperidine	C5H11N	Feces|Saliva|Urine
44	HMDB0034315	3-(3,4-Dimethoxyphenyl)-2-propenoic acid	C11H12O4	Serum|Urine
28	HMDB0035289	2,5-Dimethylpyrazine	C6H8N2	Feces
654	HMDB0035924	Pyrrole	C4H5N	Feces|Saliva
5	HMDB0036101	(R)-3,7-Dimethyl-1,6-octadien-3-ol	C10H18O	Feces
284	HMDB0036102	D-Linalool	C10H18O	Feces
408	HMDB0037362	Isoquercitrin	C21H20O12	Serum
1	HMDB0037944	(-)-Epicatechin 3-O-gallate	C22H18O10	Serum
234	HMDB0037977	Cyanidin 3-galactoside	C21H21O11	Serum|Urine
255	HMDB0037997	Delphinidin 3-glucoside	C21H21O12	Serum|Urine
256	HMDB0038001	Delphinidin 3-rutinoside	C27H31O16	Urine
597	HMDB0038097	Petunidin 3-glucoside	C22H23O12	Serum|Urine
2	HMDB0038361	(-)-Epigallocatechin	C15H14O7	Urine
449	HMDB0038666	L-N-(1H-Indol-3-ylacetyl)aspartic acid	C14H14N2O5	Feces
3	HMDB0040293	(-)-Epigallocatechin 3-(4-methyl-gallate)	C23H20O11	Serum|Urine
674	HMDB0042008	Ritalinic acid	C13H17NO2	Serum|Urine
59	HMDB0059737	3-Methyl-3-hydroxypentanedioate	C6H10O5	Serum|Urine
67	HMDB0060179	3-Sulfinato-L-alaninate	C3H7NO4S	Saliva
77	HMDB0060530	4-Hydroxytamoxifen	C26H29NO2	Serum|Urine
567	HMDB0060532	O-Desmethylvenlafaxine	C16H25NO2	Serum|Urine
556	HMDB0060538	Nordiazepam	C15H11ClN2O	Serum|Urine
555	HMDB0060546	Norbuprenorphine	C25H35NO4	Serum|Urine
559	HMDB0060549	Norketamine	C12H14ClNO	Serum|Urine
558	HMDB0060551	Norfluoxetine	C16H16F3NO	Serum|Urine
269	HMDB0060552	Dextrorphan	C17H23NO	Serum|Urine
116	HMDB0060560	Albendazole sulfoxide	C12H15N3O3S	Serum|Urine
115	HMDB0060561	Albendazole sulfone	C12H15N3O4S	Serum|Urine
15	HMDB0060568	10,11-Dihydroxycarbamazepine	C15H14N2O3	Serum|Urine
522	HMDB0060602	N-acetyl-5-aminosalicylic acid	C9H9NO4	Feces|Serum|Urine
93	HMDB0060618	6-Aminopenicillanic acid	C8H12N2O3S	Serum|Urine
465	HMDB0060627	Malaoxon	C10H19O7PS	Serum|Urine
186	HMDB0060658	Carbamazepine-10,11-epoxide	C15H12N2O2	Serum|Urine
407	HMDB0060665	Isonicotinic acid	C6H5NO2	Serum|Urine
29	HMDB0060677	2,6-Dimethylaniline	C8H11N	Serum|Urine
517	HMDB0060852	N,O-Didesmethylvenlafaxine	C15H23NO2	Serum|Urine
562	HMDB0060975	nortemazepam	C15H11ClN2O2	Serum|Urine
557	HMDB0061006	norfentanyl	C14H20N2O	Serum|Urine
472	HMDB0061008	m-chlorophenylpiperazine (m-CPP)	C10H13ClN2	Serum|Urine
52	HMDB0061112	3-Carboxy-4-methyl-5-propyl-2-furanpropionic acid	C12H16O5	Feces|Serum|Urine
56	HMDB0061121	3-Hydroxynordiazepam	C15H11ClN2O2	Serum|Urine
383	HMDB0061149	Hydroxyfluoroprednisolone butyrate	C27H34F2O7	Serum|Urine
515	HMDB0061166	N,N,O-Didesmethylvenlafaxine	C17H27NO2	Serum|Urine
507	HMDB0061744	Mono-benzyl phthalate	C15H12O4	Urine
21	HMDB0061933	1H-Indole-2,3-dione	C8H5NO2	Saliva
20	HMDB0062186	1-deoxy-1-(N6-lysino)-D-fructose	C4H7NO4	SWEAT
467	HMDB0062496	Malonyl-Carnitin	C7H15NO3	Serum
537	HMDB0062583	N-benzoylglycinate	C9H9NO3	Feces
553	HMDB0062660	N-methyl-L-glutamic Acid	C6H11NO4	Feces|Urine
539	HMDB0062812	N-carbamoyl-beta-alaninate	C4H8N2O3	Feces
274	HMDB0094660	Diethyl phthalic acid	C12H14O4	Feces
511	HMDB0094684	Monooleoylglycerol	C21H40O4	Feces
50	HMDB0094693	3-Aminobutyrate	C4H9NO2	Feces
