# Supplementary material for: A Novel Approach of SWATH-Based Metabolomics Analysis Using the Human Metabolome Database Spectral Library
Source: Int J Mol Sci. 2022 Sep 18;23(18):10908. doi: 10.3390/ijms231810908 (PMC9500730; doi:10.3390/ijms231810908)
Supplement: Supplementary file 1 [file ijms-23-10908-s001.zip › S2B (HR-Negative mode).xlsx]

## Sheet: Negative
#	Accession	Name	Chemical Formula	Biological location
30	HMDB0000005	2-Ketobutyric acid	C4H6O3	Saliva|CSF|Urine
26	HMDB0000008	2-Hydroxybutyric acid	C4H8O3	Feces|Saliva|SWEAT|CSF|Urine
7	HMDB0000011	(R)-3-Hydroxybutyric acid	C4H8O3	CSF|Urine
166	HMDB0000012	Deoxyuridine	C9H12N2O5	Feces|CSF|Urine
165	HMDB0000014	Deoxycytidine	C9H13N3O4	Feces|Urine
73	HMDB0000017	4-Pyridoxic acid	C8H9NO4	Feces|Saliva|CSF|Urine
391	HMDB0000020	p-Hydroxyphenylacetic acid	C8H8O3	Feces|Saliva|CSF|Urine
54	HMDB0000022	3-Methoxytyramine	C9H13NO2	CSF|Urine
8	HMDB0000023	(S)-3-Hydroxyisobutyric acid	C4H8O3	Feces|Saliva|CSF|Urine
118	HMDB0000030	Biotin	C10H16N2O3S	Feces|Saliva|CSF|Urine
126	HMDB0000033	Carnosine	C9H14N4O3	Feces|Saliva|Urine
93	HMDB0000034	Adenine	C5H5N5	Feces|Saliva|CSF|Urine
120	HMDB0000039	Butyric acid	C4H8O2	Feces|Saliva|CSF|Urine
95	HMDB0000045	Adenosine monophosphate	C10H14N5O7P	Feces|Saliva|CSF|Urine
94	HMDB0000050	Adenosine	C10H13N5O4	Feces|Saliva|CSF|Urine
151	HMDB0000058	Cyclic AMP	C10H12N5O6P	Feces|CSF|Urine
140	HMDB0000063	Cortisol	C21H30O5	Saliva|CSF
144	HMDB0000064	Creatine	C4H9N3O2	Feces|Saliva|SWEAT|CSF|Urine
191	HMDB0000068	Epinephrine	C9H13NO3	CSF|Urine
393	HMDB0000070	Pipecolic acid	C6H11NO2	Feces|Saliva|CSF|Urine
135	HMDB0000072	cis-Aconitic acid	C6H6O6	Saliva|SWEAT|CSF|Urine
181	HMDB0000073	Dopamine	C8H11NO2	Feces|CSF|Urine
171	HMDB0000076	Dihydrouracil	C4H6N2O2	Feces|Saliva|CSF|Urine
138	HMDB0000094	Citric acid	C6H8O7	Feces|Saliva|SWEAT|CSF|Urine
154	HMDB0000095	Cytidine monophosphate	C9H14N3O8P	Feces|Saliva
275	HMDB0000099	L-Cystathionine	C7H14N2O4S	Feces|CSF|Urine
162	HMDB0000101	Deoxyadenosine	C10H13N5O3	Feces|Urine
208	HMDB0000112	gamma-Aminobutyric acid	C4H9NO2	Feces|CSF
225	HMDB0000115	Glycolic acid	C2H4O3	Feces|Saliva|SWEAT|CSF|Urine
243	HMDB0000118	Homovanillic acid	C9H10O4	Feces|Saliva|CSF|Urine
228	HMDB0000119	Glyoxylic acid	C2H2O3	Feces|CSF|Urine
201	HMDB0000121	Folic acid	C19H19N7O6	Feces|CSF|Urine
222	HMDB0000123	Glycine	C2H5NO2	Feces|Saliva|SWEAT|CSF|Urine
217	HMDB0000125	Glutathione	C10H17N3O6S	Saliva|CSF|Urine
221	HMDB0000126	Glycerol 3-phosphate	C3H9O6P	Feces|Saliva|Urine
167	HMDB0000127	D-Glucuronic acid	C6H10O7	Feces|Urine
229	HMDB0000128	Guanidoacetic acid	C3H7N3O2	Feces|CSF|Urine
242	HMDB0000130	Homogentisic acid	C8H8O4	Feces|Urine
230	HMDB0000132	Guanine	C5H5N5O	Feces|Saliva|Urine
231	HMDB0000133	Guanosine	C10H13N5O5	Feces|Saliva|Urine
203	HMDB0000134	Fumaric acid	C4H4O4	Feces|Saliva|SWEAT|CSF|Urine
224	HMDB0000138	Glycocholic acid	C26H43NO6	Feces|Urine
220	HMDB0000139	Glyceric acid	C3H6O4	Feces|Saliva|SWEAT|CSF|Urine
196	HMDB0000145	Estrone	C18H22O2	Urine
283	HMDB0000148	L-Glutamic acid	C5H9NO4	Feces|Saliva|SWEAT|CSF|Urine
194	HMDB0000151	Estradiol	C18H24O2	Saliva|CSF|Urine
211	HMDB0000152	Gentisic acid	C7H6O4	Feces|Urine
195	HMDB0000153	Estriol	C18H24O3	Urine
296	HMDB0000156	L-Malic acid	C4H6O5	Feces|Saliva|CSF|Urine
251	HMDB0000157	Hypoxanthine	C5H4N4O	Feces|Saliva|CSF|Urine
304	HMDB0000158	L-Tyrosine	C9H11NO3	Feces|Saliva|SWEAT|CSF|Urine
299	HMDB0000159	L-Phenylalanine	C9H11NO2	Feces|Saliva|SWEAT|CSF|Urine
270	HMDB0000161	L-Alanine	C3H7NO2	Feces|Saliva|SWEAT|CSF|Urine
300	HMDB0000162	L-Proline	C5H9NO2	Feces|Saliva|SWEAT|CSF|Urine
302	HMDB0000167	L-Threonine	C4H9NO3	Feces|Saliva|SWEAT|CSF|Urine
273	HMDB0000168	L-Asparagine	C4H8N2O3	Feces|Saliva|SWEAT|CSF|Urine
291	HMDB0000172	L-Isoleucine	C6H13NO2	Feces|Saliva|SWEAT|CSF|Urine
282	HMDB0000174	L-Fucose	C6H12O5	Feces|Saliva|Urine
260	HMDB0000175	Inosinic acid	C10H13N4O8P	Feces|CSF
306	HMDB0000176	Maleic acid	C4H4O4	Feces|Urine
285	HMDB0000177	L-Histidine	C6H9N3O2	Feces|Saliva|SWEAT|CSF|Urine
276	HMDB0000181	L-Dopa	C9H11NO4	CSF|Urine
295	HMDB0000182	L-Lysine	C6H14N2O2	Feces|Saliva|SWEAT|CSF|Urine
301	HMDB0000187	L-Serine	C3H7NO3	Feces|Saliva|SWEAT|CSF|Urine
293	HMDB0000190	L-Lactic acid	C3H6O3	Feces|SWEAT|CSF
274	HMDB0000191	L-Aspartic acid	C4H7NO4	Feces|Saliva|SWEAT|CSF|Urine
261	HMDB0000193	Isocitric acid	C6H8O7	Saliva|CSF|Urine
107	HMDB0000194	Anserine	C10H16N4O3	Feces|Saliva|Urine
259	HMDB0000195	Inosine	C10H12N4O5	Feces|Saliva|CSF|Urine
256	HMDB0000197	Indoleacetic acid	C10H9NO2	Feces|Saliva|CSF|Urine
320	HMDB0000202	Methylmalonic acid	C4H6O4	Feces|CSF|Urine
330	HMDB0000206	N6-Acetyl-L-lysine	C8H16N2O3	Feces|Saliva|Urine
351	HMDB0000207	Oleic acid	C18H34O2	Feces|Saliva|CSF|Urine
360	HMDB0000208	Oxoglutaric acid	C5H6O5	Feces|Saliva|CSF|Urine
384	HMDB0000209	Phenylacetic acid	C8H8O2	Feces|Saliva|CSF|Urine
366	HMDB0000210	Pantothenic acid	C9H17NO5	Feces|Saliva|CSF|Urine
353	HMDB0000214	Ornithine	C5H12N2O2	Feces|Saliva|SWEAT|CSF|Urine
363	HMDB0000220	Palmitic acid	C16H32O2	Feces|Saliva|SWEAT|CSF|Urine
298	HMDB0000222	L-Palmitoylcarnitine	C23H45NO4	Feces|Saliva|Urine
357	HMDB0000223	Oxalacetic acid	C4H4O5	CSF|Urine
352	HMDB0000224	O-Phosphoethanolamine	C2H8NO4P	Feces|Saliva|CSF|Urine
359	HMDB0000225	Oxoadipic acid	C6H8O5	Urine
354	HMDB0000226	Orotic acid	C5H4N2O4	Feces|Saliva|Urine
383	HMDB0000228	Phenol	C6H6O	Feces|Saliva|SWEAT|Urine
419	HMDB0000232	Quinolinic acid	C7H5NO4	CSF|Urine
450	HMDB0000234	Testosterone	C19H28O2	Saliva|CSF|Urine
455	HMDB0000235	Thiamine	C12H17N4OS	Feces|Saliva|CSF|Urine
399	HMDB0000237	Propionic acid	C3H6O2	Feces|Saliva|CSF|Urine
411	HMDB0000239	Pyridoxine	C8H11NO3	Feces|CSF|Urine
415	HMDB0000243	Pyruvic acid	C3H4O3	Feces|Saliva|SWEAT|CSF|Urine
422	HMDB0000244	Riboflavin	C17H20N4O6	Feces|Saliva|CSF|Urine
435	HMDB0000247	Sorbitol	C6H14O6	Feces|Saliva|CSF|Urine
449	HMDB0000251	Taurine	C2H7NO3S	Feces|Saliva|CSF|Urine
443	HMDB0000254	Succinic acid	C4H6O4	Feces|Saliva|SWEAT|CSF|Urine
444	HMDB0000258	Sucrose	C12H22O11	Feces|Saliva|SWEAT|Urine
432	HMDB0000259	Serotonin	C10H12N2O	Feces|CSF|Urine
459	HMDB0000262	Thymine	C5H6N2O2	Feces|Saliva|CSF|Urine
388	HMDB0000263	Phosphoenolpyruvic acid	C3H5O6P	Saliva
290	HMDB0000265	Liothyronine	C15H12I3NO4	Saliva|Urine
413	HMDB0000267	Pyroglutamic acid	C5H7NO3	Feces|Saliva|CSF|Urine
440	HMDB0000269	Sphinganine	C18H39NO2	Feces|Urine
428	HMDB0000271	Sarcosine	C3H7NO2	Feces|Saliva|CSF|Urine
390	HMDB0000272	Phosphoserine	C3H8NO6P	CSF|Urine
458	HMDB0000273	Thymidine	C10H14N2O5	Feces|Saliva|CSF|Urine
425	HMDB0000279	Saccharopine	C11H20N2O6	Feces|Urine
477	HMDB0000286	Uridine diphosphate glucose	C15H24N2O17P2	Feces|Urine
476	HMDB0000288	Uridine 5'-monophosphate	C9H13N2O9P	Feces|Saliva
474	HMDB0000289	Uric acid	C5H4N4O3	Feces|Saliva|CSF|Urine
479	HMDB0000290	Uridine diphosphate-N-acetylglucosamine	C17H27N3O17P2	Saliva
485	HMDB0000291	Vanillylmandelic acid	C9H10O5	Feces|Saliva|Urine
486	HMDB0000292	Xanthine	C5H4N4O2	Feces|Saliva|SWEAT|CSF|Urine
475	HMDB0000296	Uridine	C9H12N2O6	Feces|CSF|Urine
487	HMDB0000299	Xanthosine	C10H12N4O6	Feces|Urine
473	HMDB0000300	Uracil	C4H4N2O2	Feces|Saliva|CSF|Urine
480	HMDB0000301	Urocanic acid	C6H6N2O2	Feces|Saliva|SWEAT|Urine
478	HMDB0000302	Uridine diphosphategalactose	C15H24N2O17P2	Urine
468	HMDB0000303	Tryptamine	C10H12N2	Feces|Urine
469	HMDB0000306	Tyramine	C8H11NO	Feces|Urine
41	HMDB0000318	3,4-Dihydroxyphenylglycol	C8H10O4	CSF|Urine
25	HMDB0000321	2-Hydroxyadipic acid	C6H10O5	Feces|Urine
51	HMDB0000355	3-Hydroxymethylglutaric acid	C6H10O5	Feces|Saliva|Urine
47	HMDB0000357	3-Hydroxybutyric acid	C4H8O3	Feces|Saliva|CSF|Urine
49	HMDB0000387	3-Hydroxydodecanoic acid	C12H24O3	Feces
33	HMDB0000397	2-Pyrocatechuic acid	C7H6O4	Urine
29	HMDB0000402	2-Isopropylmalic acid	C7H12O5	Feces|Saliva|Urine
24	HMDB0000407	2-Hydroxy-3-methylbutyric acid	C5H10O3	Feces|Saliva|CSF|Urine
31	HMDB0000422	2-Methylglutaric acid	C6H10O4	Feces|Urine
39	HMDB0000423	3,4-Dihydroxyhydrocinnamic acid	C9H10O4	Feces|Urine
137	HMDB0000426	Citramalic acid	C5H8O5	Feces|Saliva|Urine
244	HMDB0000434	Homoveratric acid	C10H12O4	Feces|Urine
23	HMDB0000439	2-Furoylglycine	C7H7NO4	Feces|Urine
53	HMDB0000440	3-Hydroxyphenylacetic acid	C8H8O3	Feces|Saliva|CSF|Urine
97	HMDB0000448	Adipic acid	C6H10O4	Feces|Saliva|CSF|Urine
271	HMDB0000452	L-alpha-Aminobutyric acid	C4H9NO2	Feces|CSF|Urine
102	HMDB0000462	Allantoin	C4H6N4O3	Feces|Saliva|CSF|Urine
59	HMDB0000466	3-Methylindole	C9H9N	Feces|Saliva
78	HMDB0000469	5-Hydroxymethyluracil	C5H6N2O3	Urine
58	HMDB0000479	3-Methylhistidine	C7H11N3O2	Feces|Saliva|CSF|Urine
124	HMDB0000482	Caprylic acid	C8H16O2	Feces|Saliva|SWEAT|CSF|Urine
483	HMDB0000484	Vanillic acid	C8H8O4	Feces|Saliva|Urine
55	HMDB0000491	3-Methyl-2-oxovaleric acid	C6H10O3	Feces|Saliva|CSF|Urine
65	HMDB0000500	4-Hydroxybenzoic acid	C7H6O3	Feces|Saliva|SWEAT|CSF|Urine
431	HMDB0000509	Senecioic acid	C5H8O2	Urine
272	HMDB0000517	L-Arginine	C6H14N4O2	Feces|Saliva|SWEAT|CSF|Urine
92	HMDB0000532	Acetylglycine	C4H7NO3	Feces|Saliva|Urine
123	HMDB0000535	Caproic acid	C6H12O2	Feces|Saliva|SWEAT|CSF|Urine
96	HMDB0000538	Adenosine triphosphate	C10H16N5O13P3	Saliva|CSF
57	HMDB0000555	3-Methyladipic acid	C7H12O4	Feces|Urine
145	HMDB0000562	Creatinine	C4H7N3O	Feces|Saliva|SWEAT|CSF|Urine
158	HMDB0000568	D-Arabitol	C5H12O5	Feces|CSF|Urine
186	HMDB0000573	Elaidic acid	C18H34O2	Feces
173	HMDB0000575	DL-Homocystine	C8H16N2O4S2	Urine
22	HMDB0000617	2-Furoic acid	C5H4O3	Feces|Urine
183	HMDB0000618	D-Ribulose 5-phosphate	C5H11O8P	Saliva
130	HMDB0000619	Cholic acid	C24H40O5	Feces|Urine
215	HMDB0000620	Glutaconic acid	C5H6O4	Urine
198	HMDB0000622	Ethylmalonic acid	C5H8O4	Feces|CSF|Urine
179	HMDB0000623	Dodecanedioic acid	C12H22O4	Feces|Urine
164	HMDB0000626	Deoxycholic acid	C24H40O4	Feces|Urine
155	HMDB0000630	Cytosine	C4H5N3O	Feces|Urine
136	HMDB0000634	Citraconic acid	C5H6O4	Feces|Urine
205	HMDB0000639	Galactaric acid	C6H10O8	Saliva|Urine
281	HMDB0000640	Levoglucosan	C6H10O5	Feces|Urine
284	HMDB0000641	L-Glutamine	C5H10N2O3	Feces|Saliva|SWEAT|CSF|Urine
216	HMDB0000661	Glutaric acid	C5H8O4	Feces|Saliva|CSF|Urine
212	HMDB0000663	Glucaric acid	C6H10O8	Feces|Urine
277	HMDB0000665	Leucinic acid	C6H12O3	Feces|Urine
355	HMDB0000669	Ortho-Hydroxyphenylacetic acid	C8H8O3	Feces|Urine
238	HMDB0000672	Hexadecanedioic acid	C16H30O4	Feces
289	HMDB0000673	Linoleic acid	C18H32O2	Feces|Saliva|CSF|Urine
258	HMDB0000682	Indoxyl sulfate	C8H7NO4S	Feces|Urine
292	HMDB0000684	L-Kynurenine	C10H12N2O3	Feces|CSF|Urine
294	HMDB0000687	L-Leucine	C6H13NO2	Feces|Saliva|SWEAT|CSF|Urine
308	HMDB0000691	Malonic acid	C3H4O4	Feces|Saliva|CSF|Urine
268	HMDB0000695	Ketoleucine	C6H10O3	Feces|Saliva|CSF|Urine
312	HMDB0000703	Mandelic acid	C8H8O3	Feces|Urine
68	HMDB0000707	4-Hydroxyphenylpyruvic acid	C9H8O4	Feces|Urine
248	HMDB0000711	Hydroxyoctanoic acid	C8H16O3	Feces|Saliva
239	HMDB0000714	Hippuric acid	C9H9NO3	Feces|Saliva|CSF|Urine
269	HMDB0000715	Kynurenic acid	C10H7NO3	Feces|CSF|Urine
286	HMDB0000719	L-Homoserine	C4H9NO3	Feces|Urine
69	HMDB0000725	4-Hydroxyproline	C5H9NO3	Feces|Saliva|CSF|Urine
103	HMDB0000729	Alpha-Hydroxyisobutyric acid	C4H8O3	Feces|Saliva|Urine
153	HMDB0000731	Cysteine-S-sulfate	C3H7NO5S2	Feces|Urine
247	HMDB0000732	Hydroxykynurenine	C10H12N2O4	Urine
307	HMDB0000744	Malic acid	C4H6O5	Feces|Saliva|SWEAT|CSF|Urine
241	HMDB0000745	Homocarnosine	C10H16N4O3	CSF|Urine
246	HMDB0000746	Hydroxyisocaproic acid	C6H12O3	Feces|Saliva|CSF|Urine
50	HMDB0000750	3-Hydroxymandelic acid	C8H8O4	Feces|Urine
319	HMDB0000752	Methylglutaric acid	C6H10O4	Feces|Urine
249	HMDB0000755	Hydroxyphenyllactic acid	C9H10O4	Feces|Saliva|CSF|Urine
77	HMDB0000763	5-Hydroxyindoleacetic acid	C10H9NO3	Feces|CSF|Urine
313	HMDB0000765	Mannitol	C6H14O6	Feces|Saliva|CSF|Urine
348	HMDB0000782	Octadecanedioic acid	C18H34O4	Feces
112	HMDB0000784	Azelaic acid	C9H16O4	Feces|Saliva|SWEAT|CSF|Urine
361	HMDB0000786	Oxypurinol	C5H4N4O2	Urine
429	HMDB0000792	Sebacic acid	C10H18O4	Feces|Urine
414	HMDB0000805	Pyrrolidonecarboxylic acid	C5H7NO3	Saliva|SWEAT
328	HMDB0000806	Myristic acid	C14H28O2	Feces|Saliva|CSF|Urine
333	HMDB0000812	N-Acetyl-L-aspartic acid	C6H9NO5	Feces|Saliva|CSF|Urine
373	HMDB0000826	Pentadecanoic acid	C15H30O2	Feces|Saliva|SWEAT
441	HMDB0000827	Stearic acid	C18H36O2	Feces|Saliva|SWEAT|CSF|Urine
421	HMDB0000849	Rhamnose	C6H12O5	Feces
392	HMDB0000857	Pimelic acid	C7H12O4	Feces|Urine
325	HMDB0000858	Monomethyl glutaric acid	C6H10O4	Urine
240	HMDB0000870	Histamine	C5H9N3	Feces|Saliva|CSF|Urine
452	HMDB0000872	Tetradecanedioic acid	C14H26O4	Feces
71	HMDB0000873	4-Methylcatechol	C7H8O2	Feces|Urine
488	HMDB0000881	Xanthurenic acid	C10H7NO4	Feces|Urine
471	HMDB0000888	Undecanedioic acid	C11H20O4	Feces|Saliva
442	HMDB0000893	Suberic acid	C8H14O4	Feces|CSF|Urine
139	HMDB0000904	Citrulline	C6H13N3O3	Feces|Saliva|SWEAT|CSF|Urine
163	HMDB0000905	Deoxyadenosine monophosphate	C10H14N5O6P	Feces
467	HMDB0000910	Tridecanoic acid	C13H26O2	Feces|Saliva
303	HMDB0000929	L-Tryptophan	C11H12N2O2	Feces|SWEAT|CSF
462	HMDB0000930	trans-Cinnamic acid	C9H8O2	Saliva
426	HMDB0000939	S-Adenosylhomocysteine	C14H20N6O5S	Feces|CSF|Urine
113	HMDB0000944	Behenic acid	C22H44O2	Feces|Urine
472	HMDB0000947	Undecanoic acid	C11H22O2	Feces
463	HMDB0000954	trans-Ferulic acid	C10H10O4	Feces|Urine
262	HMDB0000955	Isoferulic acid	C10H10O4	Feces|Urine
412	HMDB0000957	Pyrocatechol	C6H6O2	Feces|Saliva|Urine
461	HMDB0000958	trans-Aconitic acid	C6H6O6	Urine
460	HMDB0000959	Tiglylglycine	C7H11NO3	Urine
250	HMDB0000965	Hypotaurine	C2H7NO2S	Feces|Saliva|Urine
464	HMDB0000975	Trehalose	C12H22O11	Feces|Urine
111	HMDB0001043	Arachidonic acid	C20H32O2	Feces|Saliva|CSF|Urine
219	HMDB0001051	Glyceraldehyde	C3H6O3	Feces|Urine
278	HMDB0001085	Leukotriene B4	C20H32O4	CSF|Urine
20	HMDB0001123	2-Aminobenzoic acid	C7H7NO2	Feces|CSF|Urine
332	HMDB0001138	N-Acetylglutamic acid	C7H11NO5	Feces|Saliva|Urine
74	HMDB0001149	5-Aminolevulinic acid	C5H9NO3	Urine
466	HMDB0001160	Tricosanoic acid	C23H46O2	Feces
81	HMDB0001173	5'-Methylthioadenosine	C11H15N5O3S	Feces|Urine
255	HMDB0001190	Indoleacetaldehyde	C10H9NO	Feces|Saliva
280	HMDB0001198	Leukotriene C4	C30H47N3O9S	CSF
232	HMDB0001201	Guanosine diphosphate	C10H15N5O11P2	CSF
142	HMDB0001218	Coumarin	C9H6O2	Saliva
402	HMDB0001220	Prostaglandin E2	C20H32O5	Feces|CSF|Urine
82	HMDB0001227	5-Thymidylic acid	C10H15N2O8P	Feces
72	HMDB0001232	4-Nitrophenol	C6H5NO3	Urine
336	HMDB0001238	N-Acetylserotonin	C12H14N2O2	Urine
199	HMDB0001248	FAD	C27H33N9O15P2	Feces
439	HMDB0001256	Spermine	C10H26N4	Feces|Saliva|CSF|Urine
310	HMDB0001262	Maltotriose	C18H32O16	Feces|Urine
157	HMDB0001310	D-Alanine	C3H7NO2	Feces|CSF
152	HMDB0001314	Cyclic GMP	C10H12N5O7P	CSF
86	HMDB0001316	6-Phosphogluconic acid	C6H13O10P	Saliva
38	HMDB0001336	3,4-Dihydroxybenzeneacetic acid	C8H8O4	Feces|CSF|Urine
98	HMDB0001341	ADP	C10H15N5O10P2	Saliva|CSF|Urine
407	HMDB0001366	Purine	C5H4N4	Saliva
104	HMDB0001388	Alpha-Linolenic acid	C18H30O2	Feces|Saliva|Urine
316	HMDB0001389	Melatonin	C13H16N2O2	Saliva|CSF|Urine
365	HMDB0001392	p-Aminobenzoic acid	C7H7NO2	Feces|Urine
233	HMDB0001397	Guanosine monophosphate	C10H14N5O8P	Saliva
214	HMDB0001401	Glucose 6-phosphate	C6H13O9P	Feces|Saliva|Urine
401	HMDB0001403	Prostaglandin D2	C20H32O5	CSF|Urine
410	HMDB0001431	Pyridoxamine	C8H12N2O2	Feces|CSF
172	HMDB0001473	Dihydroxyacetone phosphate	C3H7O6P	Saliva
45	HMDB0001476	3-Hydroxyanthranilic acid	C7H7NO3	Urine
341	HMDB0001488	Nicotinic acid	C6H5NO2	Feces|Saliva|CSF|Urine
409	HMDB0001491	Pyridoxal 5'-phosphate	C8H10NO6P	CSF
19	HMDB0001509	20-Hydroxy-leukotriene B4	C20H32O5	CSF|Urine
99	HMDB0001517	AICAR	C9H15N4O8P	Saliva
200	HMDB0001520	Flavin Mononucleotide	C17H21N4O9P	Feces
408	HMDB0001545	Pyridoxal	C8H9NO3	Feces|CSF
182	HMDB0001548	D-Ribose 5-phosphate	C5H11O8P	Feces|Saliva
389	HMDB0001565	Phosphorylcholine	C5H15NO4P	Feces|Saliva|CSF|Urine
213	HMDB0001586	Glucose 1-phosphate	C6H13O9P	Saliva
27	HMDB0001624	2-Hydroxycaproic acid	C6H12O3	Feces|Urine
297	HMDB0001645	L-Norleucine	C6H13NO2	Feces|Urine
314	HMDB0001713	m-Coumaric acid	C9H8O3	Feces|Urine
175	HMDB0001721	DL-O-Phosphoserine	C3H8NO6P	Urine
321	HMDB0001844	Methylsuccinic acid	C5H8O4	Feces|Saliva|Urine
403	HMDB0001856	Protocatechuic acid	C7H6O4	Feces|Urine
368	HMDB0001860	Paraxanthine	C7H8N4O2	Feces|Saliva|CSF|Urine
28	HMDB0001863	2-Hydroxyvaleric acid	C5H10O3	Feces|Urine
40	HMDB0001866	3,4-Dihydroxymandelic acid	C8H8O5	Urine
80	HMDB0001868	5-Methoxysalicylic acid	C8H8O4	Urine
189	HMDB0001871	Epicatechin	C15H14O6	Feces|Urine
60	HMDB0001886	3-Methylxanthine	C6H6N4O2	Feces|Urine
105	HMDB0001901	Aminocaproic acid	C6H13NO2	Feces
61	HMDB0001904	3-Nitrotyrosine	C9H10N2O5	CSF|Urine
21	HMDB0001906	2-Aminoisobutyric acid	C4H9NO2	Feces|Urine
204	HMDB0001933	Furosemide	C12H11ClN2O5S	Feces
121	HMDB0001964	Caffeic acid	C9H8O4	Feces|Urine
75	HMDB0001983	5'-Deoxyadenosine	C10H13N5O3	Urine
451	HMDB0002003	Tetracosanoic acid	C24H48O2	Feces
253	HMDB0002024	Imidazoleacetic acid	C5H6N2O2	Feces|CSF|Urine
10	HMDB0002026	1,9-Dimethyluric acid	C7H8N4O3	Urine
66	HMDB0002035	4-Hydroxycinnamic acid	C9H8O3	Feces|Urine
70	HMDB0002040	4-Methoxycinnamic acid	C10H10O3	Urine
324	HMDB0002056	Monoisobutyl phthalic acid	C12H14O4	Saliva|Urine
448	HMDB0002085	Syringic acid	C9H10O5	Feces|Saliva|Urine
266	HMDB0002092	Itaconic acid	C5H6O4	SWEAT
323	HMDB0002120	Monoethyl phthalate	C10H10O4	Saliva|Urine
9	HMDB0002123	1,3,7-Trimethyluric acid	C8H10N4O3	Feces|Urine
108	HMDB0002124	Apigenin	C15H10O5	Feces|Urine
109	HMDB0002212	Arachidic acid	C20H40O2	Feces
125	HMDB0002227	Capsaicin	C18H27NO3	Feces
180	HMDB0002250	Dodecanoylcarnitine	C19H37NO4	Feces|Urine
234	HMDB0002259	Heptadecanoic acid	C17H34O2	Feces|Saliva
147	HMDB0002269	Curcumin	C21H20O6	Feces
143	HMDB0002326	Coumesterol	C15H8O5	Urine
117	HMDB0002338	Biochanin A	C16H12O5	Urine
481	HMDB0002395	Ursolic acid	C30H48O3	Feces
245	HMDB0002434	Hydroquinone	C6H6O2	Urine
46	HMDB0002466	3-Hydroxybenzoic acid	C7H6O3	Feces|Urine
36	HMDB0002511	3,4,5-Trimethoxycinnamic acid	C12H14O5	Urine
114	HMDB0002520	Beta-Glycerophosphoric acid	C3H9O6P	Feces
206	HMDB0002545	Galacturonic acid	C6H10O7	Feces
265	HMDB0002655	Isorhamnetin	C16H12O7	Urine
85	HMDB0002658	6-Hydroxynicotinic acid	C6H5NO3	Feces|Urine
338	HMDB0002670	Naringenin	C15H12O5	Feces|Urine
127	HMDB0002780	Catechin	C15H14O6	Feces|Urine
141	HMDB0002802	Cortisone	C21H28O5	Urine
453	HMDB0002825	Theobromine	C7H8N4O2	Feces|Saliva|CSF|Urine
187	HMDB0002899	Ellagic acid	C14H6O8	Urine
88	HMDB0002925	8,11,14-Eicosatrienoic acid	C20H34O2	Feces
339	HMDB0002927	Naringin	C27H32O14	Urine
106	HMDB0003012	Aniline	C6H7N	Urine
433	HMDB0003070	Shikimic acid	C7H10O5	Urine
209	HMDB0003073	Gamma-Linolenic acid	C18H30O2	Feces
190	HMDB0003153	Epigallocatechin gallate	C22H18O11	Urine
128	HMDB0003164	Chlorogenic acid	C16H18O9	Urine
210	HMDB0003217	Genistein	C15H10O5	Feces|Urine
364	HMDB0003229	Palmitoleic acid	C16H30O2	Feces|Saliva|CSF|Urine
457	HMDB0003252	Thromboxane B2	C20H34O6	CSF|Urine
236	HMDB0003265	Hesperidin	C28H34O15	Feces
387	HMDB0003306	Phloretin	C15H14O5	Urine
156	HMDB0003312	Daidzein	C15H10O4	Feces|Urine
395	HMDB0004825	p-Octopamine	C8H11NO2	Urine
406	HMDB0004826	p-Synephrine	C9H13NO2	Urine
279	HMDB0005073	Leukotriene B5	C20H30O4	Serum
87	HMDB0005087	6-trans-Leukotriene B4	C20H32O4	Serum
11	HMDB0005095	11-trans-Leukotriene C4	C30H47N3O9S	Serum
223	HMDB0005781	Glycitein	C16H12O5	Feces|Serum|Urine
235	HMDB0005782	Hesperetin	C16H14O6	Feces|Serum|Urine
416	HMDB0005794	Quercetin	C15H10O7	Serum|Urine
305	HMDB0005800	Luteolin	C15H10O6	Feces|Serum
267	HMDB0005801	Kaempferol	C15H10O6	Feces|Serum|Urine
207	HMDB0005807	Gallic acid	C7H6O5	Feces|Serum|Urine
202	HMDB0005808	Formononetin	C16H12O4	Serum|Urine
193	HMDB0005810	Eriodictyol	C15H12O6	Feces|Serum|Urine
288	HMDB0006270	Linoelaidic acid	C18H32O2	Feces|Serum
385	HMDB0006344	Phenylacetylglutamine	C13H16N2O4	Feces|Serum|Urine
178	HMDB0006528	Docosapentaenoic acid (22n-3)	C22H34O2	Feces|Serum
370	HMDB0008923	PE(16:0/16:0)	C37H74NO8P	Feces
12	HMDB0010210	15-KETE	C20H30O3	CSF|Serum
79	HMDB0010217	5-KETE	C20H30O3	Serum
91	HMDB0010316	Acetaminophen glucuronide	C14H17NO8	Feces|Serum|Urine
197	HMDB0010325	Ethyl glucuronide	C8H14O7	Feces|Serum|Urine
76	HMDB0011134	5-HETE	C20H32O3	CSF|Serum
134	HMDB0011621	Cinnamoylglycine	C11H11NO3	Serum
227	HMDB0011628	Glycyrrhetinic acid	C30H46O4	Serum
287	HMDB0011632	L-Iditol	C6H14O6	Feces|Serum
64	HMDB0011718	4-Hydroxybenzaldehyde	C7H6O2	Feces|Serum|Urine
226	HMDB0011733	Glycyl-glycine	C4H8N2O3	Feces|Saliva|SWEAT|Serum|Urine
335	HMDB0011745	N-Acetyl-L-methionine	C7H13NO3S	Feces|Saliva
133	HMDB0011747	Ciliatine	C2H8NO3P	Feces|Urine
334	HMDB0011756	N-Acetylleucine	C8H15NO3	Feces|Saliva
484	HMDB0012308	Vanillin	C8H8O3	Feces|Saliva|Serum|Urine
362	HMDB0012328	Palmitelaidic acid	C16H30O2	Feces|Saliva|Serum
184	HMDB0013609	D-Tryptophan	C11H12N2O2	Feces|Serum
374	HMDB0013689	Peonidin-3-glucoside	C22H23O11	Serum|Urine
329	HMDB0013854	N4-Acetylsulfamethoxazole	C12H13N3O4S	Serum|Urine
67	HMDB0013974	4'-Hydroxydiclofenac	C14H11Cl2NO3	Serum|Urine
367	HMDB0014023	para-Trifluoromethylphenol	C7H5F3O	Serum|Urine
420	HMDB0014351	Reserpine	C33H40N2O9	Serum|Urine
168	HMDB0014416	Diatrizoate	C11H9I3N2O4	Serum|Urine
371	HMDB0014444	Penciclovir	C10H15N5O3	Serum|Urine
115	HMDB0014452	Bexarotene	C24H28O2	Serum|Urine
394	HMDB0014464	Piperacillin	C23H27N5O7S	Serum|Urine
257	HMDB0014473	Indomethacin	C19H16ClNO4	Serum|Urine
489	HMDB0014543	Zoledronate	C5H10N2O7P2	Serum|Urine
430	HMDB0014562	Secobarbital	C12H18N2O3	Serum|Urine
396	HMDB0014600	Prazosin	C19H21N5O4	Serum|Urine
436	HMDB0014632	Sotalol	C12H20N2O3S	Serum|Urine
456	HMDB0014737	Thiopental	C11H18N2O2S	Serum|Urine
337	HMDB0014745	Nafcillin	C21H22N2O5S	Serum|Urine
252	HMDB0014757	Imatinib	C29H31N7O	Serum|Urine
185	HMDB0014763	Efavirenz	C14H9ClF3NO2	Serum|Urine
177	HMDB0014770	Docosanol	C22H46O	Serum|Urine
89	HMDB0014797	Acamprosate	C5H11NO4S	Serum|Urine
317	HMDB0014798	Metaxalone	C12H15NO3	Serum|Urine
356	HMDB0014851	Oxacillin	C19H19N3O5S	Serum|Urine
454	HMDB0014868	Thiabendazole	C10H7N3S	Serum|Urine
159	HMDB0014884	Deferoxamine	C25H48N6O8	Serum|Urine
237	HMDB0014894	Hexachlorophene	C13H6Cl6O2	Serum|Urine
386	HMDB0014950	Phenylbutazone	C19H20N2O2	Serum|Urine
358	HMDB0014980	Oxazepam	C15H11ClN2O2	Serum|Urine
192	HMDB0015014	Eprosartan	C23H24N2O4S	Serum|Urine
188	HMDB0015017	Emtricitabine	C8H10FN3O3S	Serum|Urine
129	HMDB0015018	Chlorothiazide	C7H6ClN3O4S2	Serum|Urine
169	HMDB0015037	Didanosine	C10H12N4O3	Serum|Urine
418	HMDB0015044	Quinidine	C20H24N2O2	Feces|Serum|Urine
490	HMDB0015045	Zonisamide	C8H8N2O3S	Serum|Urine
438	HMDB0015055	Spectinomycin	C14H24N2O7	Serum|Urine
315	HMDB0015074	Meclofenamic acid	C14H11Cl2NO2	Serum|Urine
446	HMDB0015150	Sulfamethoxazole	C10H11N3O3S	Serum|Urine
218	HMDB0015151	Glyburide	C23H28ClN3O5S	Serum|Urine
327	HMDB0015159	Mycophenolic acid	C17H20O6	Serum|Urine
347	HMDB0015185	Novobiocin	C31H36N2O11	Serum|Urine
343	HMDB0015187	Nitrendipine	C18H20N2O6	Serum|Urine
417	HMDB0015235	Quinacrine	C23H30ClN3O	Serum|Urine
116	HMDB0015260	Bicalutamide	C18H14F4N2O4S	Serum|Urine
382	HMDB0015305	Phenobarbital	C12H12N2O3	Serum|Urine
437	HMDB0015339	Sparfloxacin	C19H22F2N4O3	Serum|Urine
101	HMDB0015387	Aliskiren	C30H53N3O6	Serum|Urine
132	HMDB0015535	Cilastatin	C16H26N2O5S	Serum|Urine
482	HMDB0015548	Valganciclovir	C14H22N6O5	Serum|Urine
342	HMDB0015573	Niflumic Acid	C13H9F3N2O2	Serum|Urine
447	HMDB0015619	Sulfathiazole	C9H9N3O2S2	Serum|Urine
445	HMDB0015621	Sulfadimethoxine	C12H14N4O4S	Serum|Urine
427	HMDB0015687	Salicylamide	C7H7NO2	Serum|Urine
398	HMDB0029018	Prolyl-Hydroxyproline	C10H16N2O4	SWEAT
424	HMDB0029723	Saccharin	C7H5NO3S	Feces|Saliva
254	HMDB0029738	Indole-3-methyl acetate	C11H11NO2	Feces
470	HMDB0029865	Umbelliferone	C9H6O3	Serum|Urine
4	HMDB0030396	(±)-Tryptophan	C11H12N2O2	Urine
146	HMDB0030653	Cryptochlorogenic acid	C16H18O9	Feces
131	HMDB0030667	Chrysoeriol	C16H12O6	Feces
149	HMDB0030684	Cyanidin 3-glucoside	C21H21O11	Urine
42	HMDB0030705	3,4-Di-O-caffeoylquinic acid	C25H24O12	Serum
43	HMDB0030706	3,5-Di-O-caffeoylquinic acid	C25H24O12	Serum
63	HMDB0030707	4,5-Di-O-caffeoylquinic acid	C25H24O12	Serum
309	HMDB0030776	Maltol	C6H6O3	Feces
311	HMDB0030777	Malvidin 3-glucoside	C23H25O12	Serum|Urine
150	HMDB0031458	Cyanidin 3-rutinoside	C27H31O15	Urine
176	HMDB0031518	D-Malic acid	C4H6O5	Feces
84	HMDB0031715	6-Hydroxydaidzein	C15H10O5	Urine
400	HMDB0032574	Propylparaben	C10H12O3	SWEAT|Urine
119	HMDB0032575	Butylparaben	C11H14O3	Urine
434	HMDB0032616	Sinapic acid	C11H12O5	Feces|Urine
90	HMDB0033585	Acesulfame	C4H5NO4S	Feces
34	HMDB0033752	3-(2-Hydroxyphenyl)propanoic acid	C9H10O3	Feces
18	HMDB0033826	2,6-Di-tert-butyl-4-methylphenol	C15H24O	Saliva
397	HMDB0033973	Procyanidin B2	C30H26O12	Urine
14	HMDB0034121	1-Methoxy-4-(2-propenyl)benzene	C10H12O	Feces|Saliva
404	HMDB0034127	Prunetin	C16H12O5	Urine
318	HMDB0034172	Methyl 2-hydroxybenzoate	C8H8O3	Feces|Urine
35	HMDB0034315	3-(3,4-Dimethoxyphenyl)-2-propenoic acid	C11H12O4	Serum|Urine
6	HMDB0036101	(R)-3,7-Dimethyl-1,6-octadien-3-ol	C10H18O	Feces
174	HMDB0036102	D-Linalool	C10H18O	Feces
405	HMDB0036616	Pseudobaptigenin	C16H10O5	Urine
264	HMDB0037362	Isoquercitrin	C21H20O12	Serum
1	HMDB0037944	(-)-Epicatechin 3-O-gallate	C22H18O10	Serum
148	HMDB0037977	Cyanidin 3-galactoside	C21H21O11	Serum|Urine
160	HMDB0037997	Delphinidin 3-glucoside	C21H21O12	Serum|Urine
161	HMDB0038001	Delphinidin 3-rutinoside	C27H31O16	Urine
381	HMDB0038097	Petunidin 3-glucoside	C22H23O12	Serum|Urine
2	HMDB0038361	(-)-Epigallocatechin	C15H14O7	Urine
3	HMDB0038365	(+)-Gallocatechin	C15H14O7	Urine
48	HMDB0041655	3'-Hydroxydaidzein	C15H10O5	Urine
17	HMDB0041797	2,4-Dichlorophenoxyacetic acid	C8H6Cl2O3	Urine
372	HMDB0041974	Pentachlorophenol	C6HCl5O	Urine
423	HMDB0042008	Ritalinic acid	C13H17NO2	Serum|Urine
378	HMDB0059586	Perfluorooctanesulfonic acid	C8HF17O3S	Serum
379	HMDB0059587	Perfluorooctanoic acid	C8HF15O2	Serum
56	HMDB0059737	3-Methyl-3-hydroxypentanedioate	C6H10O5	Serum|Urine
37	HMDB0059965	3,4-Dihydroxybenzaldehyde	C7H6O3	Urine
110	HMDB0060102	Arachidonate	C20H32O2	Serum
62	HMDB0060179	3-Sulfinato-L-alaninate	C3H7NO4S	Saliva
5	HMDB0060180	(2R)-2-Hydroxy-3-(phosphonatooxy)propanoate	C3H7O7P	Saliva
350	HMDB0060532	O-Desmethylvenlafaxine	C16H25NO2	Serum|Urine
345	HMDB0060538	Nordiazepam	C15H11ClN2O	Serum|Urine
100	HMDB0060561	Albendazole sulfone	C12H15N3O4S	Serum|Urine
331	HMDB0060602	N-acetyl-5-aminosalicylic acid	C9H9NO4	Feces|Serum|Urine
83	HMDB0060618	6-Aminopenicillanic acid	C8H12N2O3S	Serum|Urine
263	HMDB0060665	Isonicotinic acid	C6H5NO2	Serum|Urine
346	HMDB0060975	nortemazepam	C15H11ClN2O2	Serum|Urine
44	HMDB0061112	3-Carboxy-4-methyl-5-propyl-2-furanpropionic acid	C12H16O5	Feces|Serum|Urine
52	HMDB0061121	3-Hydroxynordiazepam	C15H11ClN2O2	Serum|Urine
369	HMDB0061173	p-Chlorobenzenesulfonamide	C6H6ClNO2S	Serum|Urine
32	HMDB0061185	2-Pentendioate	C5H6O4	Urine
465	HMDB0061385	Triclosan	C12H7Cl3O2	Saliva|Serum|Urine
375	HMDB0061738	Perfluorodecanoic acid	C10HF19O2	Serum
376	HMDB0061739	Perfluorononanoic acid	C9HF17O2	Serum
377	HMDB0061740	Perfluorooctane sulfonamide	C8H2F17NO2S	Serum
15	HMDB0061741	2-(N-Ethyl-perfluorooctane sulfanamido) acetic acid	C12H8F17NO4S	Serum
16	HMDB0061742	2-(N-Methyl-perfluorooctane sulfanamido) acetic acid	C11H6F17NO4S	Serum
380	HMDB0061743	Perfluoroundecanoic acid	C11HF21O2	Serum
322	HMDB0061744	Mono-benzyl phthalate	C15H12O4	Urine
122	HMDB0061883	Caproate (6:0)	C6H12O2	Feces
13	HMDB0062186	1-deoxy-1-(N6-lysino)-D-fructose	C4H7NO4	SWEAT
349	HMDB0062511	octanoate radical	C8H16O2	Feces|Urine
340	HMDB0062583	N-benzoylglycinate	C9H9NO3	Feces
344	HMDB0062660	N-methyl-L-glutamic Acid	C6H11NO4	Feces|Urine
170	HMDB0094660	Diethyl phthalic acid	C12H14O4	Feces
326	HMDB0094684	Monooleoylglycerol	C21H40O4	Feces
