# Supplementary material for: A Novel Approach of SWATH-Based Metabolomics Analysis Using the Human Metabolome Database Spectral Library
Source: Int J Mol Sci. 2022 Sep 18;23(18):10908. doi: 10.3390/ijms231810908 (PMC9500730; doi:10.3390/ijms231810908)
Supplement: Supplementary file 1 [file ijms-23-10908-s001.zip › S3A (All HR Fragments- positive.xlsx]

## Sheet: Positive mode fragments
HMDB ID	Fragment ID	SPLASH ID	ionization mode	Fragment mass-charge	Relative intensity / SPLASH	Transition level
HMDB0000002	HMDB0000002-4-00001	4	Positive	58.207	100	D
HMDB0000002	HMDB0000002-4-00002	4	Positive	75.127	31.356	F
HMDB0000002	HMDB0000002-449861-00001	449861	positive	219.029	100	D
HMDB0000002	HMDB0000002-449861-00002	449861	positive	235.003	40.1945	F
HMDB0000002	HMDB0000002-449861-00003	449861	positive	263.031	18.3449	F
HMDB0000002	HMDB0000002-449861-00004	449861	positive	232.995	14.8192	F
HMDB0000002	HMDB0000002-449861-00005	449861	positive	244.963	12.7128	F
HMDB0000002	HMDB0000002-449861-00006	449861	positive	220.023	11.1761	F
HMDB0000002	HMDB0000002-449861-00007	449861	positive	236.017	8.41163	F
HMDB0000002	HMDB0000002-449861-00008	449861	positive	233.985	7.84465	F
HMDB0000002	HMDB0000002-451904-00001	451904	positive	75.1004	100	D
HMDB0000002	HMDB0000002-451904-00002	451904	positive	58.0659	21.3474	F
HMDB0000002	HMDB0000002-451904-00003	451904	positive	74.097	19.9522	F
HMDB0000002	HMDB0000002-451904-00004	451904	positive	75.0559	18.471	F
HMDB0000002	HMDB0000002-451904-00005	451904	positive	58.0295	7.80307	F
HMDB0000002	HMDB0000002-5-00001	5	Positive	58.122	100	D
HMDB0000002	HMDB0000002-5-00002	5	Positive	74.885	71.7385	F
HMDB0000002	HMDB0000002-6-00001	6	Positive	74.978	100	D
HMDB0000002	HMDB0000002-6-00002	6	Positive	58.083	74.7812	F
HMDB0000002	HMDB0000002-6-00003	6	Positive	73.62	29.1302	F
HMDB0000002	HMDB0000002-6-00004	6	Positive	75.658	20.0006	F
HMDB0000012	HMDB0000012-19-00001	19	Positive	113.033	100	D
HMDB0000012	HMDB0000012-19-00002	19	Positive	117.054	35.714	F
HMDB0000012	HMDB0000012-19-00003	19	Positive	81.109	12.267	F
HMDB0000012	HMDB0000012-19-00004	19	Positive	99.089	11.491	F
HMDB0000012	HMDB0000012-20-00001	20	Positive	113.009	100	D
HMDB0000012	HMDB0000012-20-00002	20	Positive	73.123	23.5	F
HMDB0000012	HMDB0000012-20-00003	20	Positive	99.065	17.3	F
HMDB0000012	HMDB0000012-20-00004	20	Positive	117.03	14.9	F
HMDB0000012	HMDB0000012-20-00005	20	Positive	70.273	14.2	F
HMDB0000012	HMDB0000012-20-00006	20	Positive	69.196	13.2	F
HMDB0000012	HMDB0000012-20-00007	20	Positive	71.265	12.1	F
HMDB0000012	HMDB0000012-20-00008	20	Positive	95.982	8.7	F
HMDB0000012	HMDB0000012-21-00001	21	Positive	70.086	100	D
HMDB0000012	HMDB0000012-21-00002	21	Positive	113.017	81.604	D
HMDB0000012	HMDB0000012-21-00003	21	Positive	95.997	57.547	F
HMDB0000012	HMDB0000012-21-00004	21	Positive	69.118	26.179	F
HMDB0000012	HMDB0000012-21-00005	21	Positive	53.262	16.627	F
HMDB0000012	HMDB0000012-21-00006	21	Positive	81.101	16.509	F
HMDB0000012	HMDB0000012-21-00007	21	Positive	71.358	15.33	F
HMDB0000012	HMDB0000012-21-00008	21	Positive	117.038	14.741	F
HMDB0000012	HMDB0000012-449646-00001	449646	positive	134.957	100	D
HMDB0000012	HMDB0000012-449646-00002	449646	positive	138.971	19.9298	F
HMDB0000012	HMDB0000012-449646-00003	449646	positive	212.019	6.65867	F
HMDB0000012	HMDB0000012-449646-00004	449646	positive	172.978	6.58641	F
HMDB0000012	HMDB0000012-449647-00001	449647	positive	134.945	100	D
HMDB0000014	HMDB0000014-22-00001	22	Positive	227.973	100	D
HMDB0000014	HMDB0000014-23-00001	23	Positive	112.019	100	D
HMDB0000014	HMDB0000014-23-00002	23	Positive	73.131	5.037	F
HMDB0000014	HMDB0000014-24-00001	24	Positive	112.003	100	D
HMDB0000014	HMDB0000014-24-00002	24	Positive	94.874	76.023	D
HMDB0000014	HMDB0000014-24-00003	24	Positive	69.111	25.439	F
HMDB0000014	HMDB0000014-24-00004	24	Positive	73.139	13.158	F
HMDB0000014	HMDB0000014-2544-00001	2544	Positive	228.098	100	D
HMDB0000014	HMDB0000014-2545-00001	2545	Positive	117.058	100	D
HMDB0000014	HMDB0000014-451887-00001	451887	positive	112.051	100	D
HMDB0000015	HMDB0000015-374754-00001	374754	Positive	109.064	100	D
HMDB0000015	HMDB0000015-374754-00002	374754	Positive	97.0644	41.5026	F
HMDB0000015	HMDB0000015-374754-00003	374754	Positive	145.101	26.3731	F
HMDB0000015	HMDB0000015-374754-00004	374754	Positive	123.079	21.658	F
HMDB0000015	HMDB0000015-374754-00005	374754	Positive	131.086	18.0829	F
HMDB0000015	HMDB0000015-374754-00006	374754	Positive	121.064	16.6321	F
HMDB0000015	HMDB0000015-374754-00007	374754	Positive	133.098	15.4404	F
HMDB0000015	HMDB0000015-374754-00008	374754	Positive	119.085	14.6632	F
HMDB0000015	HMDB0000015-374754-00009	374754	Positive	105.07	14.4041	F
HMDB0000015	HMDB0000015-374754-0001	374754	Positive	253.195	14.4041	F
HMDB0000015	HMDB0000015-374754-00011	374754	Positive	157.099	12.9016	F
HMDB0000015	HMDB0000015-374754-00012	374754	Positive	169.099	12.7979	F
HMDB0000015	HMDB0000015-374754-00013	374754	Positive	159.118	12.6425	F
HMDB0000015	HMDB0000015-374754-00014	374754	Positive	173.129	12.5907	F
HMDB0000015	HMDB0000015-374754-00015	374754	Positive	143.086	12.1244	F
HMDB0000015	HMDB0000015-374754-00016	374754	Positive	185.131	10.7772	F
HMDB0000015	HMDB0000015-374754-00017	374754	Positive	147.117	10.6218	F
HMDB0000015	HMDB0000015-374754-00018	374754	Positive	209.13	10	F
HMDB0000015	HMDB0000015-374754-00019	374754	Positive	161.096	9.74093	F
HMDB0000015	HMDB0000015-374754-0002	374754	Positive	110.068	9.58549	F
HMDB0000015	HMDB0000015-374754-00021	374754	Positive	141.067	9.53368	F
HMDB0000015	HMDB0000015-374754-00022	374754	Positive	155.085	9.53368	F
HMDB0000015	HMDB0000015-374754-00023	374754	Positive	171.115	9.27461	F
HMDB0000015	HMDB0000015-374754-00024	374754	Positive	161.129	8.8601	F
HMDB0000015	HMDB0000015-374754-00025	374754	Positive	271.2	8.49741	F
HMDB0000015	HMDB0000015-374754-00026	374754	Positive	117.068	8.23834	F
HMDB0000015	HMDB0000015-374754-00027	374754	Positive	243.172	8.18653	F
HMDB0000015	HMDB0000015-374754-00028	374754	Positive	107.049	7.72021	F
HMDB0000015	HMDB0000015-374754-00029	374754	Positive	171.08	7.35751	F
HMDB0000015	HMDB0000015-374754-0003	374754	Positive	158.107	7.15026	F
HMDB0000015	HMDB0000015-374754-00031	374754	Positive	163.109	6.99482	F
HMDB0000015	HMDB0000015-374754-00032	374754	Positive	223.146	6.89119	F
HMDB0000015	HMDB0000015-374754-00033	374754	Positive	177.127	6.47668	F
HMDB0000015	HMDB0000015-374754-00034	374754	Positive	347.219	6.47668	F
HMDB0000015	HMDB0000015-374754-00035	374754	Positive	235.146	6.37306	F
HMDB0000015	HMDB0000015-374754-00036	374754	Positive	181.095	6.32124	F
HMDB0000015	HMDB0000015-374754-00037	374754	Positive	283.203	6.32124	F
HMDB0000015	HMDB0000015-374754-00038	374754	Positive	311.195	6.32124	F
HMDB0000015	HMDB0000015-374754-00039	374754	Positive	183.12	6.26943	F
HMDB0000015	HMDB0000015-374754-0004	374754	Positive	255.168	6.26943	F
HMDB0000015	HMDB0000015-374754-00041	374754	Positive	175.11	6.21762	F
HMDB0000015	HMDB0000015-374754-00042	374754	Positive	237.16	6.01036	F
HMDB0000015	HMDB0000015-374754-00043	374754	Positive	187.108	5.85492	F
HMDB0000015	HMDB0000015-374754-00044	374754	Positive	197.126	5.80311	F
HMDB0000015	HMDB0000015-374754-00045	374754	Positive	210.139	5.69948	F
HMDB0000015	HMDB0000015-374754-00046	374754	Positive	299.195	5.69948	F
HMDB0000015	HMDB0000015-374754-00047	374754	Positive	149.127	5.64767	F
HMDB0000015	HMDB0000015-374754-00048	374754	Positive	142.078	5.59585	F
HMDB0000015	HMDB0000015-374754-00049	374754	Positive	146.105	5.49223	F
HMDB0000015	HMDB0000015-374754-0005	374754	Positive	254.163	5.49223	F
HMDB0000015	HMDB0000015-374754-00051	374754	Positive	193.105	5.3886	F
HMDB0000015	HMDB0000015-374754-00052	374754	Positive	107.087	5.33679	F
HMDB0000015	HMDB0000015-374754-00053	374754	Positive	129.07	5.12953	F
HMDB0000015	HMDB0000015-374754-00054	374754	Positive	132.091	5.02591	F
HMDB0000016	HMDB0000016-28-00001	28	Positive	331.195	100	D
HMDB0000016	HMDB0000016-28-00002	28	Positive	97.226	6.854	F
HMDB0000016	HMDB0000016-29-00001	29	Positive	97.218	100	D
HMDB0000016	HMDB0000016-29-00002	29	Positive	109.173	85.356	D
HMDB0000016	HMDB0000016-29-00003	29	Positive	123.157	7.741	F
HMDB0000016	HMDB0000016-29-00004	29	Positive	83.245	5.465	F
HMDB0000016	HMDB0000016-29-00005	29	Positive	81.288	5.126	F
HMDB0000016	HMDB0000016-30-00001	30	Positive	79.285	100	D
HMDB0000016	HMDB0000016-30-00002	30	Positive	91.229	33.8899	F
HMDB0000016	HMDB0000016-30-00003	30	Positive	123.165	32.0363	F
HMDB0000016	HMDB0000016-30-00004	30	Positive	93.28	28.3324	F
HMDB0000016	HMDB0000016-30-00005	30	Positive	95.23	28.3324	F
HMDB0000016	HMDB0000016-30-00006	30	Positive	67.35	27.4056	F
HMDB0000016	HMDB0000016-30-00007	30	Positive	69.353	27.0376	F
HMDB0000016	HMDB0000016-30-00008	30	Positive	55.432	20.3694	F
HMDB0000016	HMDB0000016-30-00009	30	Positive	119.141	16.1101	F
HMDB0000016	HMDB0000016-30-0001	30	Positive	131.059	12.9617	F
HMDB0000016	HMDB0000016-30-00011	30	Positive	145.109	10.7878	F
HMDB0000016	HMDB0000016-374770-00001	374770	Positive	171.02	100	D
HMDB0000016	HMDB0000016-374770-00002	374770	Positive	125.014	86.2718	D
HMDB0000016	HMDB0000016-374770-00003	374770	Positive	120.08	39.5053	F
HMDB0000016	HMDB0000016-374770-00004	374770	Positive	191.084	31.813	F
HMDB0000016	HMDB0000016-374770-00005	374770	Positive	238.097	26.2083	F
HMDB0000016	HMDB0000016-374770-00006	374770	Positive	223.073	25.4822	F
HMDB0000016	HMDB0000016-374770-00007	374770	Positive	192.092	25.3007	F
HMDB0000016	HMDB0000016-374770-00008	374770	Positive	153.009	24.393	F
HMDB0000016	HMDB0000016-374770-00009	374770	Positive	136.051	24.3703	F
HMDB0000016	HMDB0000016-374770-0001	374770	Positive	160.05	21.3297	F
HMDB0000016	HMDB0000016-374770-00011	374770	Positive	149.014	19.6279	F
HMDB0000016	HMDB0000016-374770-00012	374770	Positive	173.016	18.6748	F
HMDB0000016	HMDB0000016-374770-00013	374770	Positive	127.011	18.4706	F
HMDB0000016	HMDB0000016-374770-00014	374770	Positive	91.0537	17.926	F
HMDB0000016	HMDB0000016-374770-00015	374770	Positive	165.069	16.1334	F
HMDB0000016	HMDB0000016-374770-00016	374770	Positive	198.03	16.1334	F
HMDB0000016	HMDB0000016-374770-00017	374770	Positive	220.087	15.4754	F
HMDB0000016	HMDB0000016-374770-00018	374770	Positive	103.053	14.7266	F
HMDB0000016	HMDB0000016-374770-00019	374770	Positive	237.088	14.0458	F
HMDB0000016	HMDB0000016-374770-0002	374770	Positive	131.048	13.0701	F
HMDB0000016	HMDB0000016-374770-00021	374770	Positive	195.018	12.5709	F
HMDB0000016	HMDB0000016-374770-00022	374770	Positive	177.007	11.391	F
HMDB0000016	HMDB0000016-374770-00023	374770	Positive	179.085	10.8691	F
HMDB0000016	HMDB0000016-374770-00024	374770	Positive	135.04	10.5287	F
HMDB0000016	HMDB0000016-374770-00025	374770	Positive	128.062	10.2337	F
HMDB0000016	HMDB0000016-374770-00026	374770	Positive	147.041	10.1203	F
HMDB0000016	HMDB0000016-374770-00027	374770	Positive	157.004	9.80259	F
HMDB0000016	HMDB0000016-374770-00028	374770	Positive	129.069	9.73451	F
HMDB0000016	HMDB0000016-374770-00029	374770	Positive	290.091	9.66644	F
HMDB0000016	HMDB0000016-374770-0003	374770	Positive	107.048	9.14454	F
HMDB0000016	HMDB0000016-374770-00031	374770	Positive	126.018	8.57726	F
HMDB0000016	HMDB0000016-374770-00032	374770	Positive	208.084	8.41843	F
HMDB0000016	HMDB0000016-374770-00033	374770	Positive	224.078	8.28228	F
HMDB0000016	HMDB0000016-374770-00034	374770	Positive	219.08	8.2369	F
HMDB0000016	HMDB0000016-374770-00035	374770	Positive	166.075	7.39732	F
HMDB0000016	HMDB0000016-374770-00036	374770	Positive	226.096	6.9435	F
HMDB0000016	HMDB0000016-374770-00037	374770	Positive	180.09	6.78466	F
HMDB0000016	HMDB0000016-374770-00038	374770	Positive	221.09	6.76197	F
HMDB0000016	HMDB0000016-374770-00039	374770	Positive	105.067	6.62582	F
HMDB0000016	HMDB0000016-374770-0004	374770	Positive	118.039	6.26276	F
HMDB0000016	HMDB0000016-374770-00041	374770	Positive	258.045	6.26276	F
HMDB0000016	HMDB0000016-374770-00042	374770	Positive	159.002	6.19469	F
HMDB0000016	HMDB0000016-374770-00043	374770	Positive	159.041	5.80894	F
HMDB0000016	HMDB0000016-374770-00044	374770	Positive	178.076	5.78625	F
HMDB0000016	HMDB0000016-374770-00045	374770	Positive	115.052	5.76356	F
HMDB0000016	HMDB0000016-374770-00046	374770	Positive	172.022	5.58203	F
HMDB0000016	HMDB0000016-374770-00047	374770	Positive	197.019	5.49126	F
HMDB0000016	HMDB0000016-374770-00048	374770	Positive	194.069	5.37781	F
HMDB0000016	HMDB0000016-374770-00049	374770	Positive	239.1	5.19628	F
HMDB0000016	HMDB0000016-374770-0005	374770	Positive	209.092	5.17359	F
HMDB0000016	HMDB0000016-374770-00051	374770	Positive	199.032	5.12821	F
HMDB0000016	HMDB0000016-374770-00052	374770	Positive	177.074	5.06013	F
HMDB0000016	HMDB0000016-451444-00001	451444	positive	109.064	100	D
HMDB0000016	HMDB0000016-451444-00002	451444	positive	97.0638	58.6527	F
HMDB0000016	HMDB0000016-451444-00003	451444	positive	123.079	22.0025	F
HMDB0000016	HMDB0000016-451444-00004	451444	positive	110.067	18.5105	F
HMDB0000016	HMDB0000016-451444-00005	451444	positive	119.085	12.979	F
HMDB0000016	HMDB0000016-451444-00006	451444	positive	145.098	12.7627	F
HMDB0000016	HMDB0000016-451444-00007	451444	positive	171.115	10.4759	F
HMDB0000016	HMDB0000016-451444-00008	451444	positive	131.085	10.0742	F
HMDB0000016	HMDB0000016-451444-00009	451444	positive	107.084	9.82695	F
HMDB0000016	HMDB0000016-451444-0001	451444	positive	177.127	8.31273	F
HMDB0000016	HMDB0000016-451444-00011	451444	positive	133.099	8.12732	F
HMDB0000016	HMDB0000016-451444-00012	451444	positive	147.115	6.92213	F
HMDB0000016	HMDB0000016-451444-00013	451444	positive	143.083	6.5822	F
HMDB0000016	HMDB0000016-451444-00014	451444	positive	121.064	5.84054	F
HMDB0000016	HMDB0000016-451444-00015	451444	positive	98.0656	5.74784	F
HMDB0000016	HMDB0000016-451444-00016	451444	positive	199.147	5.40791	F
HMDB0000016	HMDB0000016-451444-00017	451444	positive	159.114	5.2843	F
HMDB0000016	HMDB0000016-451444-00018	451444	positive	185.129	5.2843	F
HMDB0000016	HMDB0000016-451444-00019	451444	positive	149.092	5.03708	F
HMDB0000017	HMDB0000017-448196-00001	448196	positive	92.0507	100	D
HMDB0000017	HMDB0000017-448196-00002	448196	positive	138.056	87.0878	D
HMDB0000017	HMDB0000017-448196-00003	448196	positive	120.046	73.7386	F
HMDB0000017	HMDB0000017-448197-00001	448197	positive	122.024	100	D
HMDB0000017	HMDB0000017-451897-00001	451897	positive	166.05	100	D
HMDB0000017	HMDB0000017-451897-00002	451897	positive	184.06	24.1905	F
HMDB0000017	HMDB0000017-451897-00003	451897	positive	148.039	16.9922	F
HMDB0000020	HMDB0000020-449840-00001	449840	positive	158.13	100	D
HMDB0000020	HMDB0000020-449840-00002	449840	positive	157.127	80.8971	D
HMDB0000020	HMDB0000020-449840-00003	449840	positive	116.136	52.0346	F
HMDB0000020	HMDB0000020-449840-00004	449840	positive	60.2382	43.8591	F
HMDB0000020	HMDB0000020-449840-00005	449840	positive	130.161	37.1259	F
HMDB0000020	HMDB0000020-449840-00006	449840	positive	70.2108	6.43935	F
HMDB0000020	HMDB0000020-449840-00007	449840	positive	112.124	5.4346	F
HMDB0000020	HMDB0000020-449840-00008	449840	positive	147.133	5.36516	F
HMDB0000020	HMDB0000020-449841-00001	449841	positive	157.139	100	D
HMDB0000020	HMDB0000020-449841-00002	449841	positive	116.133	66.8583	F
HMDB0000020	HMDB0000020-449841-00003	449841	positive	60.2342	51.2357	F
HMDB0000020	HMDB0000020-449841-00004	449841	positive	130.151	42.915	F
HMDB0000021	HMDB0000021-36-00001	36	Positive	261.86	100	D
HMDB0000021	HMDB0000021-36-00002	36	Positive	307.902	93.617	D
HMDB0000021	HMDB0000021-36-00003	36	Positive	290.859	86.17	D
HMDB0000021	HMDB0000021-36-00004	36	Positive	248.81	8.777	F
HMDB0000021	HMDB0000021-36-00005	36	Positive	163.927	7.779	F
HMDB0000021	HMDB0000021-37-00001	37	Positive	134.921	100	D
HMDB0000021	HMDB0000021-37-00002	37	Positive	248.818	38.964	F
HMDB0000021	HMDB0000021-37-00003	37	Positive	94.043	22.297	F
HMDB0000021	HMDB0000021-37-00004	37	Positive	163.818	19.595	F
HMDB0000021	HMDB0000021-37-00005	37	Positive	244.835	9.122	F
HMDB0000021	HMDB0000021-37-00006	37	Positive	290.836	9.065	F
HMDB0000021	HMDB0000021-37-00007	37	Positive	118.01	9.009	F
HMDB0000021	HMDB0000021-37-00008	37	Positive	272.825	5.462	F
HMDB0000021	HMDB0000021-37-00009	37	Positive	107.978	5.18	F
HMDB0000021	HMDB0000021-38-00001	38	Positive	134.711	100	D
HMDB0000021	HMDB0000021-38-00002	38	Positive	106.854	28.935	F
HMDB0000021	HMDB0000021-38-00003	38	Positive	118.003	21.296	F
HMDB0000021	HMDB0000021-38-00004	38	Positive	119.876	14.525	F
HMDB0000021	HMDB0000021-38-00005	38	Positive	261.798	11.69	F
HMDB0000021	HMDB0000021-38-00006	38	Positive	108.236	11.285	F
HMDB0000021	HMDB0000021-38-00007	38	Positive	248.732	8.912	F
HMDB0000021	HMDB0000021-38-00008	38	Positive	89.975	5.266	F
HMDB0000022	HMDB0000022-39-00001	39	Positive	119.032	100	D
HMDB0000022	HMDB0000022-39-00002	39	Positive	168.02	80.8399	D
HMDB0000022	HMDB0000022-39-00003	39	Positive	91.112	78.7487	D
HMDB0000022	HMDB0000022-39-00004	39	Positive	95.101	24.5835	F
HMDB0000022	HMDB0000022-40-00001	40	Positive	91.096	100	D
HMDB0000022	HMDB0000022-40-00002	40	Positive	118.985	23.645	F
HMDB0000022	HMDB0000022-40-00003	40	Positive	65.191	8.283	F
HMDB0000022	HMDB0000022-40-00004	40	Positive	150.92	7.53	F
HMDB0000022	HMDB0000022-40-00005	40	Positive	135.951	5.836	F
HMDB0000022	HMDB0000022-41-00001	41	Positive	65.184	100	D
HMDB0000022	HMDB0000022-41-00002	41	Positive	79.151	30.137	F
HMDB0000022	HMDB0000022-41-00003	41	Positive	77.129	14.726	F
HMDB0000022	HMDB0000022-41-00004	41	Positive	107.078	8.219	F
HMDB0000022	HMDB0000022-451979-00001	451979	positive	151.075	100	D
HMDB0000022	HMDB0000022-451979-00002	451979	positive	119.049	7.6324	F
HMDB0000026	HMDB0000026-45-00001	45	Positive	90.11	100	D
HMDB0000026	HMDB0000026-45-00003	45	Positive	72.199	57.727	F
HMDB0000026	HMDB0000026-45-00005	45	Positive	132.983	27.955	F
HMDB0000026	HMDB0000026-45-00007	45	Positive	73.308	16.364	F
HMDB0000026	HMDB0000026-451947-00001	451947	positive	115.05	100	D
HMDB0000026	HMDB0000026-451947-00003	451947	positive	90.0553	94.9728	D
HMDB0000026	HMDB0000026-451947-00005	451947	positive	112.1	23.4119	F
HMDB0000026	HMDB0000026-451947-00007	451947	positive	73.0403	22.0839	F
HMDB0000026	HMDB0000026-451947-00009	451947	positive	102.092	13.2329	F
HMDB0000026	HMDB0000026-451947-00011	451947	positive	72.045	12.7548	F
HMDB0000026	HMDB0000026-451947-00013	451947	positive	72.0814	12.5193	F
HMDB0000026	HMDB0000026-451947-00015	451947	positive	133.061	5.59816	F
HMDB0000026	HMDB0000026-46-00001	46	Positive	72.176	100	D
HMDB0000026	HMDB0000026-46-00003	46	Positive	73.23	83.333	D
HMDB0000026	HMDB0000026-46-00005	46	Positive	55.226	66.667	F
HMDB0000026	HMDB0000026-46-00007	46	Positive	132.944	35.606	F
HMDB0000026	HMDB0000026-46-00009	46	Positive	89.946	25.568	F
HMDB0000026	HMDB0000026-46-00011	46	Positive	70.162	20.833	F
HMDB0000026	HMDB0000026-46-00013	46	Positive	61.183	16.288	F
HMDB0000026	HMDB0000026-46-00015	46	Positive	115.149	10.748	F
HMDB0000026	HMDB0000026-46-00017	46	Positive	98.035	6.534	F
HMDB0000026	HMDB0000026-47-00001	47	Positive	55.203	100	D
HMDB0000026	HMDB0000026-47-00003	47	Positive	72.246	80	D
HMDB0000026	HMDB0000026-47-00005	47	Positive	133.053	64.4999	F
HMDB0000026	HMDB0000026-47-00007	47	Positive	73.339	51.5007	F
HMDB0000026	HMDB0000026-47-00009	47	Positive	90.149	29.2508	F
HMDB0000026	HMDB0000026-47-00011	47	Positive	132.108	19.25	F
HMDB0000026	HMDB0000026-47-00013	47	Positive	115.188	18.5	F
HMDB0000026	HMDB0000026-47-00015	47	Positive	70.201	13.6244	F
HMDB0000026	HMDB0000026-47-00017	47	Positive	131.257	12.8744	F
HMDB0000026	HMDB0000026-47-00019	47	Positive	61.222	11.875	F
HMDB0000030	HMDB0000030-374645-00001	374645	Positive	227.085	100	D
HMDB0000030	HMDB0000030-374645-00002	374645	Positive	123.027	67.603	F
HMDB0000030	HMDB0000030-374645-00003	374645	Positive	97.0393	44.382	F
HMDB0000030	HMDB0000030-374645-00004	374645	Positive	209.076	35.5805	F
HMDB0000030	HMDB0000030-374645-00005	374645	Positive	105.068	27.9026	F
HMDB0000030	HMDB0000030-374645-00006	374645	Positive	167.054	27.5281	F
HMDB0000030	HMDB0000030-374645-00007	374645	Positive	97.0108	26.4045	F
HMDB0000030	HMDB0000030-374645-00008	374645	Positive	184.079	24.3446	F
HMDB0000030	HMDB0000030-374645-00009	374645	Positive	166.065	24.1573	F
HMDB0000030	HMDB0000030-374645-0001	374645	Positive	139.056	23.97	F
HMDB0000030	HMDB0000030-374645-00011	374645	Positive	149.042	22.0974	F
HMDB0000030	HMDB0000030-374645-00012	374645	Positive	185.077	20.2247	F
HMDB0000030	HMDB0000030-374645-00013	374645	Positive	151.077	18.3521	F
HMDB0000030	HMDB0000030-374645-00014	374645	Positive	168.057	17.9775	F
HMDB0000030	HMDB0000030-374645-00015	374645	Positive	138.04	17.0412	F
HMDB0000030	HMDB0000030-374645-00016	374645	Positive	199.094	15.3558	F
HMDB0000030	HMDB0000030-374645-00017	374645	Positive	122.099	14.9813	F
HMDB0000030	HMDB0000030-374645-00018	374645	Positive	124.028	14.9813	F
HMDB0000030	HMDB0000030-374645-00019	374645	Positive	126.044	14.9813	F
HMDB0000030	HMDB0000030-374645-0002	374645	Positive	155.023	14.0449	F
HMDB0000030	HMDB0000030-374645-00021	374645	Positive	114.034	13.8577	F
HMDB0000030	HMDB0000030-374645-00022	374645	Positive	137.998	13.1086	F
HMDB0000030	HMDB0000030-374645-00023	374645	Positive	1193.39	12.3596	F
HMDB0000030	HMDB0000030-374645-00024	374645	Positive	1386.87	12.3596	F
HMDB0000030	HMDB0000030-374645-00025	374645	Positive	1288.13	11.7978	F
HMDB0000030	HMDB0000030-374645-00026	374645	Positive	95.0678	11.6105	F
HMDB0000030	HMDB0000030-374645-00027	374645	Positive	1431.34	11.4232	F
HMDB0000030	HMDB0000030-374645-00028	374645	Positive	120.139	10.8614	F
HMDB0000030	HMDB0000030-374645-00029	374645	Positive	1433.75	10.8614	F
HMDB0000030	HMDB0000030-374645-0003	374645	Positive	1206.84	10.6742	F
HMDB0000030	HMDB0000030-374645-00031	374645	Positive	1318.41	10.6742	F
HMDB0000030	HMDB0000030-374645-00032	374645	Positive	226.461	10.4869	F
HMDB0000030	HMDB0000030-374645-00033	374645	Positive	862.944	10.4869	F
HMDB0000030	HMDB0000030-374645-00034	374645	Positive	99.6412	10.4869	F
HMDB0000030	HMDB0000030-374645-00035	374645	Positive	132.083	10.2996	F
HMDB0000030	HMDB0000030-374645-00036	374645	Positive	192.054	10.2996	F
HMDB0000030	HMDB0000030-374645-00037	374645	Positive	137.069	10.1124	F
HMDB0000030	HMDB0000030-374645-00038	374645	Positive	228.088	10.1124	F
HMDB0000030	HMDB0000030-374645-00039	374645	Positive	110.027	9.92509	F
HMDB0000030	HMDB0000030-374645-0004	374645	Positive	121.066	9.92509	F
HMDB0000030	HMDB0000030-374645-00041	374645	Positive	125.943	9.92509	F
HMDB0000030	HMDB0000030-374645-00042	374645	Positive	1386.8	9.92509	F
HMDB0000030	HMDB0000030-374645-00043	374645	Positive	99.0322	9.92509	F
HMDB0000030	HMDB0000030-374645-00044	374645	Positive	103.057	9.73783	F
HMDB0000030	HMDB0000030-374645-00045	374645	Positive	1032.48	9.73783	F
HMDB0000030	HMDB0000030-374645-00046	374645	Positive	134.717	9.73783	F
HMDB0000030	HMDB0000030-374645-00047	374645	Positive	141.059	9.73783	F
HMDB0000030	HMDB0000030-374645-00048	374645	Positive	175.077	9.73783	F
HMDB0000030	HMDB0000030-374645-00049	374645	Positive	98.0956	9.73783	F
HMDB0000030	HMDB0000030-374645-0005	374645	Positive	111.023	9.55056	F
HMDB0000030	HMDB0000030-374645-00051	374645	Positive	1169.22	9.55056	F
HMDB0000030	HMDB0000030-374645-00052	374645	Positive	117.07	9.55056	F
HMDB0000030	HMDB0000030-374645-00053	374645	Positive	142.067	9.55056	F
HMDB0000030	HMDB0000030-374645-00054	374645	Positive	193.094	9.55056	F
HMDB0000030	HMDB0000030-374645-00055	374645	Positive	905.589	9.55056	F
HMDB0000030	HMDB0000030-374645-00056	374645	Positive	103.003	9.3633	F
HMDB0000030	HMDB0000030-374645-00057	374645	Positive	107.083	9.17603	F
HMDB0000030	HMDB0000030-374645-00058	374645	Positive	129.046	9.17603	F
HMDB0000030	HMDB0000030-374645-00059	374645	Positive	156.08	9.17603	F
HMDB0000030	HMDB0000030-374645-0006	374645	Positive	223.97	9.17603	F
HMDB0000030	HMDB0000030-374645-00061	374645	Positive	125.657	8.98876	F
HMDB0000030	HMDB0000030-374645-00062	374645	Positive	1290.05	8.98876	F
HMDB0000030	HMDB0000030-374645-00063	374645	Positive	1352.04	8.98876	F
HMDB0000030	HMDB0000030-374645-00064	374645	Positive	164.054	8.98876	F
HMDB0000030	HMDB0000030-374645-00065	374645	Positive	98.8936	8.98876	F
HMDB0000030	HMDB0000030-374645-00066	374645	Positive	98.9778	8.98876	F
HMDB0000030	HMDB0000030-374645-00067	374645	Positive	110.1	8.8015	F
HMDB0000030	HMDB0000030-374645-00068	374645	Positive	110.982	8.8015	F
HMDB0000030	HMDB0000030-374645-00069	374645	Positive	123.005	8.8015	F
HMDB0000030	HMDB0000030-374645-0007	374645	Positive	129.03	8.8015	F
HMDB0000030	HMDB0000030-374645-00071	374645	Positive	1396.47	8.8015	F
HMDB0000030	HMDB0000030-374645-00072	374645	Positive	940.002	8.8015	F
HMDB0000030	HMDB0000030-374645-00073	374645	Positive	96.2221	8.8015	F
HMDB0000030	HMDB0000030-374645-00074	374645	Positive	115.031	8.61423	F
HMDB0000030	HMDB0000030-374645-00075	374645	Positive	121.013	8.61423	F
HMDB0000030	HMDB0000030-374645-00076	374645	Positive	133.086	8.61423	F
HMDB0000030	HMDB0000030-374645-00077	374645	Positive	1412.24	8.61423	F
HMDB0000030	HMDB0000030-374645-00078	374645	Positive	151.268	8.61423	F
HMDB0000030	HMDB0000030-374645-00079	374645	Positive	183.061	8.61423	F
HMDB0000030	HMDB0000030-374645-0008	374645	Positive	205.452	8.61423	F
HMDB0000030	HMDB0000030-374645-00081	374645	Positive	100.023	8.42697	F
HMDB0000030	HMDB0000030-374645-00082	374645	Positive	108.365	8.42697	F
HMDB0000030	HMDB0000030-374645-00083	374645	Positive	115.054	8.42697	F
HMDB0000030	HMDB0000030-374645-00084	374645	Positive	125.073	8.42697	F
HMDB0000030	HMDB0000030-374645-00085	374645	Positive	1340.52	8.42697	F
HMDB0000030	HMDB0000030-374645-00086	374645	Positive	1368.81	8.42697	F
HMDB0000030	HMDB0000030-374645-00087	374645	Positive	139.017	8.42697	F
HMDB0000030	HMDB0000030-374645-00088	374645	Positive	139.859	8.42697	F
HMDB0000030	HMDB0000030-374645-00089	374645	Positive	1485.09	8.42697	F
HMDB0000030	HMDB0000030-374645-0009	374645	Positive	156.043	8.42697	F
HMDB0000030	HMDB0000030-374645-00091	374645	Positive	165.104	8.42697	F
HMDB0000030	HMDB0000030-374645-00092	374645	Positive	186.074	8.42697	F
HMDB0000030	HMDB0000030-374645-00093	374645	Positive	103.938	8.2397	F
HMDB0000030	HMDB0000030-374645-00094	374645	Positive	108.082	8.2397	F
HMDB0000030	HMDB0000030-374645-00095	374645	Positive	1218.56	8.2397	F
HMDB0000030	HMDB0000030-374645-00096	374645	Positive	135.561	8.2397	F
HMDB0000030	HMDB0000030-374645-00097	374645	Positive	155.974	8.2397	F
HMDB0000030	HMDB0000030-374645-00098	374645	Positive	101.953	8.05243	F
HMDB0000030	HMDB0000030-374645-00099	374645	Positive	141.012	8.05243	F
HMDB0000030	HMDB0000030-374645-001	374645	Positive	1475.11	8.05243	F
HMDB0000030	HMDB0000030-374645-00101	374645	Positive	169.051	8.05243	F
HMDB0000030	HMDB0000030-374645-00102	374645	Positive	117.663	7.86517	F
HMDB0000030	HMDB0000030-374645-00103	374645	Positive	122.018	7.86517	F
HMDB0000030	HMDB0000030-374645-00104	374645	Positive	1231.05	7.86517	F
HMDB0000030	HMDB0000030-374645-00105	374645	Positive	1390.75	7.86517	F
HMDB0000030	HMDB0000030-374645-00106	374645	Positive	140.054	7.86517	F
HMDB0000030	HMDB0000030-374645-00107	374645	Positive	142.03	7.86517	F
HMDB0000030	HMDB0000030-374645-00108	374645	Positive	142.702	7.86517	F
HMDB0000030	HMDB0000030-374645-00109	374645	Positive	153.104	7.86517	F
HMDB0000030	HMDB0000030-374645-0011	374645	Positive	97.2066	7.86517	F
HMDB0000030	HMDB0000030-374645-00111	374645	Positive	98.005	7.86517	F
HMDB0000030	HMDB0000030-374645-00112	374645	Positive	106.029	7.6779	F
HMDB0000030	HMDB0000030-374645-00113	374645	Positive	1078.65	7.6779	F
HMDB0000030	HMDB0000030-374645-00114	374645	Positive	111.054	7.6779	F
HMDB0000030	HMDB0000030-374645-00115	374645	Positive	112.041	7.6779	F
HMDB0000030	HMDB0000030-374645-00116	374645	Positive	114.004	7.6779	F
HMDB0000030	HMDB0000030-374645-00117	374645	Positive	115.003	7.6779	F
HMDB0000030	HMDB0000030-374645-00118	374645	Positive	1176.72	7.6779	F
HMDB0000030	HMDB0000030-374645-00119	374645	Positive	1230.21	7.6779	F
HMDB0000030	HMDB0000030-374645-0012	374645	Positive	229.596	7.6779	F
HMDB0000030	HMDB0000030-374645-00121	374645	Positive	99.2978	7.6779	F
HMDB0000030	HMDB0000030-374645-00122	374645	Positive	1167.7	7.49064	F
HMDB0000030	HMDB0000030-374645-00123	374645	Positive	127.017	7.49064	F
HMDB0000030	HMDB0000030-374645-00124	374645	Positive	1288.91	7.49064	F
HMDB0000030	HMDB0000030-374645-00125	374645	Positive	140.038	7.49064	F
HMDB0000030	HMDB0000030-374645-00126	374645	Positive	1478.44	7.49064	F
HMDB0000030	HMDB0000030-374645-00127	374645	Positive	163.08	7.49064	F
HMDB0000030	HMDB0000030-374645-00128	374645	Positive	106.07	7.30337	F
HMDB0000030	HMDB0000030-374645-00129	374645	Positive	113.329	7.30337	F
HMDB0000030	HMDB0000030-374645-0013	374645	Positive	1282.99	7.30337	F
HMDB0000030	HMDB0000030-374645-00131	374645	Positive	131.934	7.30337	F
HMDB0000030	HMDB0000030-374645-00132	374645	Positive	176.412	7.30337	F
HMDB0000030	HMDB0000030-374645-00133	374645	Positive	203.157	7.30337	F
HMDB0000030	HMDB0000030-374645-00134	374645	Positive	226.968	7.30337	F
HMDB0000030	HMDB0000030-374645-00135	374645	Positive	97.7391	7.30337	F
HMDB0000030	HMDB0000030-374645-00136	374645	Positive	125.998	7.1161	F
HMDB0000030	HMDB0000030-374645-00137	374645	Positive	136.076	7.1161	F
HMDB0000030	HMDB0000030-374645-00138	374645	Positive	143.031	7.1161	F
HMDB0000030	HMDB0000030-374645-00139	374645	Positive	151.094	7.1161	F
HMDB0000030	HMDB0000030-374645-0014	374645	Positive	202.086	7.1161	F
HMDB0000030	HMDB0000030-374645-00141	374645	Positive	95.0814	7.1161	F
HMDB0000030	HMDB0000030-374645-00142	374645	Positive	122.617	6.92884	F
HMDB0000030	HMDB0000030-374645-00143	374645	Positive	1445.56	6.92884	F
HMDB0000030	HMDB0000030-374645-00144	374645	Positive	1461.18	6.92884	F
HMDB0000030	HMDB0000030-374645-00145	374645	Positive	177.103	6.92884	F
HMDB0000030	HMDB0000030-374645-00146	374645	Positive	108.04	6.74157	F
HMDB0000030	HMDB0000030-374645-00147	374645	Positive	121.465	6.74157	F
HMDB0000030	HMDB0000030-374645-00148	374645	Positive	1347.23	6.74157	F
HMDB0000030	HMDB0000030-374645-00149	374645	Positive	175.14	6.74157	F
HMDB0000030	HMDB0000030-374645-0015	374645	Positive	181.109	6.74157	F
HMDB0000030	HMDB0000030-374645-00151	374645	Positive	951.184	6.74157	F
HMDB0000030	HMDB0000030-374645-00152	374645	Positive	99.056	6.74157	F
HMDB0000030	HMDB0000030-374645-00153	374645	Positive	1013.85	6.55431	F
HMDB0000030	HMDB0000030-374645-00154	374645	Positive	123.101	6.55431	F
HMDB0000030	HMDB0000030-374645-00155	374645	Positive	1280.03	6.55431	F
HMDB0000030	HMDB0000030-374645-00156	374645	Positive	1332.25	6.55431	F
HMDB0000030	HMDB0000030-374645-00157	374645	Positive	1311.84	6.36704	F
HMDB0000030	HMDB0000030-374645-00158	374645	Positive	1314.84	6.36704	F
HMDB0000030	HMDB0000030-374645-00159	374645	Positive	133.063	6.36704	F
HMDB0000030	HMDB0000030-374645-0016	374645	Positive	226.794	6.36704	F
HMDB0000030	HMDB0000030-374645-00161	374645	Positive	816.451	6.36704	F
HMDB0000030	HMDB0000030-374645-00162	374645	Positive	116.017	6.17978	F
HMDB0000030	HMDB0000030-374645-00163	374645	Positive	154.069	6.17978	F
HMDB0000030	HMDB0000030-374645-00164	374645	Positive	174.298	6.17978	F
HMDB0000030	HMDB0000030-374645-00165	374645	Positive	825.382	6.17978	F
HMDB0000030	HMDB0000030-374645-00166	374645	Positive	1069.32	5.99251	F
HMDB0000030	HMDB0000030-374645-00167	374645	Positive	1097.38	5.99251	F
HMDB0000030	HMDB0000030-374645-00168	374645	Positive	113.845	5.99251	F
HMDB0000030	HMDB0000030-374645-00169	374645	Positive	127.073	5.99251	F
HMDB0000030	HMDB0000030-374645-0017	374645	Positive	131.03	5.99251	F
HMDB0000030	HMDB0000030-374645-00171	374645	Positive	1471.31	5.99251	F
HMDB0000030	HMDB0000030-374645-00172	374645	Positive	98.5653	5.99251	F
HMDB0000030	HMDB0000030-374645-00173	374645	Positive	110.046	5.80524	F
HMDB0000030	HMDB0000030-374645-00174	374645	Positive	110.862	5.80524	F
HMDB0000030	HMDB0000030-374645-00175	374645	Positive	1242.71	5.80524	F
HMDB0000030	HMDB0000030-374645-00176	374645	Positive	125.035	5.80524	F
HMDB0000030	HMDB0000030-374645-00177	374645	Positive	158.062	5.80524	F
HMDB0000030	HMDB0000030-374645-00178	374645	Positive	187.088	5.80524	F
HMDB0000030	HMDB0000030-374645-00179	374645	Positive	840.65	5.80524	F
HMDB0000030	HMDB0000030-374645-0018	374645	Positive	112.024	5.61798	F
HMDB0000030	HMDB0000030-374645-00181	374645	Positive	121.5	5.61798	F
HMDB0000030	HMDB0000030-374645-00182	374645	Positive	186.557	5.61798	F
HMDB0000030	HMDB0000030-374645-00183	374645	Positive	226.872	5.61798	F
HMDB0000030	HMDB0000030-374645-00184	374645	Positive	120.956	5.43071	F
HMDB0000030	HMDB0000030-374645-00185	374645	Positive	187.044	5.43071	F
HMDB0000030	HMDB0000030-374645-00186	374645	Positive	229.072	5.43071	F
HMDB0000030	HMDB0000030-374645-00187	374645	Positive	104.056	5.24345	F
HMDB0000030	HMDB0000030-374645-00188	374645	Positive	113.034	5.24345	F
HMDB0000030	HMDB0000030-374645-00189	374645	Positive	199.005	5.24345	F
HMDB0000030	HMDB0000030-374645-0019	374645	Positive	210.057	5.05618	F
HMDB0000030	HMDB0000030-444895-00001	444895	positive	245.095	100	D
HMDB0000030	HMDB0000030-444895-00002	444895	positive	246.098	10.0148	F
HMDB0000030	HMDB0000030-444896-00001	444896	positive	209.074	100	D
HMDB0000030	HMDB0000030-444897-00001	444897	positive	182.064	100	D
HMDB0000030	HMDB0000030-444897-00002	444897	positive	125.042	84.9021	D
HMDB0000030	HMDB0000030-444897-00003	444897	positive	150.092	70.0839	F
HMDB0000030	HMDB0000030-444897-00004	444897	positive	113.042	60.7642	F
HMDB0000030	HMDB0000030-444897-00005	444897	positive	115.057	59.8323	F
HMDB0000030	HMDB0000030-444897-00006	444897	positive	200.093	52.9357	F
HMDB0000030	HMDB0000030-444897-00007	444897	positive	133.065	51.3514	F
HMDB0000030	HMDB0000030-444897-00008	444897	positive	111.026	45.3868	F
HMDB0000030	HMDB0000030-444897-00009	444897	positive	163.087	44.082	F
HMDB0000030	HMDB0000030-444897-0001	444897	positive	148.076	37.2787	F
HMDB0000030	HMDB0000030-444897-00011	444897	positive	155.028	36.0671	F
HMDB0000030	HMDB0000030-444897-00012	444897	positive	181.097	35.5079	F
HMDB0000030	HMDB0000030-444897-00013	444897	positive	107.086	33.7372	F
HMDB0000030	HMDB0000030-444897-00014	444897	positive	193.097	30.1957	F
HMDB0000030	HMDB0000030-444897-00015	444897	positive	186.076	30.0093	F
HMDB0000030	HMDB0000030-444897-00016	444897	positive	201.087	25.6291	F
HMDB0000030	HMDB0000030-444897-00017	444897	positive	120.081	23.206	F
HMDB0000030	HMDB0000030-444897-00018	444897	positive	101.042	21.7148	F
HMDB0000030	HMDB0000030-444898-00001	444898	positive	185.075	100	D
HMDB0000030	HMDB0000030-444898-00002	444898	positive	91.0546	60.9434	F
HMDB0000030	HMDB0000030-444898-00003	444898	positive	134.06	45.0943	F
HMDB0000030	HMDB0000030-444898-00004	444898	positive	93.0703	39.434	F
HMDB0000030	HMDB0000030-444898-00005	444898	positive	152.093	35.6604	F
HMDB0000030	HMDB0000030-444898-00006	444898	positive	95.0852	35.6604	F
HMDB0000030	HMDB0000030-444898-00007	444898	positive	109.065	34.1509	F
HMDB0000030	HMDB0000030-444898-00008	444898	positive	85.0096	34.1509	F
HMDB0000030	HMDB0000030-444898-00009	444898	positive	103.055	33.2075	F
HMDB0000030	HMDB0000030-444898-0001	444898	positive	82.0272	31.5094	F
HMDB0000030	HMDB0000030-444898-00011	444898	positive	118.065	30.3774	F
HMDB0000030	HMDB0000030-444898-00012	444898	positive	130.067	27.3585	F
HMDB0000030	HMDB0000030-444898-00013	444898	positive	79.0535	27.1698	F
HMDB0000030	HMDB0000030-444898-00014	444898	positive	94.065	26.7925	F
HMDB0000030	HMDB0000030-444898-00015	444898	positive	114.037	23.7736	F
HMDB0000030	HMDB0000030-444898-00016	444898	positive	141.054	23.5849	F
HMDB0000030	HMDB0000030-444898-00017	444898	positive	102.001	22.6415	F
HMDB0000030	HMDB0000030-444898-00018	444898	positive	96.0805	20.7547	F
HMDB0000030	HMDB0000030-444898-00019	444898	positive	81.0684	19.6226	F
HMDB0000030	HMDB0000030-447310-00001	447310	positive	121.065	100	D
HMDB0000030	HMDB0000030-447310-00002	447310	positive	76.0216	61.2056	F
HMDB0000030	HMDB0000030-447310-00003	447310	positive	156.048	26.9767	F
HMDB0000030	HMDB0000030-447310-00004	447310	positive	173.038	21.6232	F
HMDB0000030	HMDB0000030-447310-00005	447310	positive	175.087	21.4583	F
HMDB0000030	HMDB0000030-447310-00006	447310	positive	109.064	19.8684	F
HMDB0000030	HMDB0000030-447310-00007	447310	positive	83.0493	18.8944	F
HMDB0000030	HMDB0000030-447310-00008	447310	positive	124.076	17.0088	F
HMDB0000030	HMDB0000030-447310-00009	447310	positive	143.052	16.5345	F
HMDB0000030	HMDB0000030-447310-0001	447310	positive	173.105	15.4996	F
HMDB0000030	HMDB0000030-447310-00011	447310	positive	172.987	14.3675	F
HMDB0000030	HMDB0000030-447310-00012	447310	positive	87.0266	13.6287	F
HMDB0000030	HMDB0000030-447310-00013	447310	positive	137.042	12.6221	F
HMDB0000030	HMDB0000030-447310-00014	447310	positive	173.124	12.2609	F
HMDB0000030	HMDB0000030-447310-00015	447310	positive	162.092	12.1012	F
HMDB0000030	HMDB0000030-447310-00016	447310	positive	173.055	11.4478	F
HMDB0000030	HMDB0000030-449722-00001	449722	positive	249.052	100	D
HMDB0000030	HMDB0000030-449722-00002	449722	positive	227.658	57.052	F
HMDB0000030	HMDB0000030-449722-00003	449722	positive	221.039	50.4388	F
HMDB0000030	HMDB0000030-449722-00004	449722	positive	207.003	43.8022	F
HMDB0000030	HMDB0000030-449722-00005	449722	positive	224.043	28.6771	F
HMDB0000030	HMDB0000030-449722-00006	449722	positive	228.167	26.7365	F
HMDB0000030	HMDB0000030-449722-00007	449722	positive	206.014	16.8065	F
HMDB0000030	HMDB0000030-449722-00008	449722	positive	267.018	14.5507	F
HMDB0000030	HMDB0000030-449722-00009	449722	positive	188.963	9.61231	F
HMDB0000030	HMDB0000030-449722-0001	449722	positive	239.017	9.44209	F
HMDB0000030	HMDB0000030-449722-00011	449722	positive	224.995	6.97346	F
HMDB0000030	HMDB0000030-449722-00012	449722	positive	250.026	5.93915	F
HMDB0000030	HMDB0000030-449725-00001	449725	positive	249.056	100	D
HMDB0000030	HMDB0000030-449725-00002	449725	positive	227.666	59.512	F
HMDB0000030	HMDB0000030-449725-00003	449725	positive	221.049	49.8982	F
HMDB0000030	HMDB0000030-449725-00004	449725	positive	207.01	43.6105	F
HMDB0000030	HMDB0000030-449725-00005	449725	positive	224.048	29.0166	F
HMDB0000030	HMDB0000030-449725-00006	449725	positive	228.083	24.6947	F
HMDB0000030	HMDB0000030-449725-00007	449725	positive	206.019	15.1209	F
HMDB0000030	HMDB0000030-449725-00008	449725	positive	267.027	13.2359	F
HMDB0000030	HMDB0000030-449725-00009	449725	positive	239.038	9.33885	F
HMDB0000030	HMDB0000030-449725-0001	449725	positive	188.967	8.82738	F
HMDB0000030	HMDB0000030-449725-00011	449725	positive	225.002	7.51245	F
HMDB0000030	HMDB0000030-449725-00012	449725	positive	250.043	6.34763	F
HMDB0000030	HMDB0000030-449725-00013	449725	positive	222.979	5.03548	F
HMDB0000030	HMDB0000030-449726-00001	449726	positive	227.073	100	D
HMDB0000030	HMDB0000030-449727-00001	449727	positive	472.178	100	D
HMDB0000030	HMDB0000030-449728-00001	449728	positive	267.123	100	D
HMDB0000030	HMDB0000030-449728-00002	449728	positive	493.189	62.4969	F
HMDB0000030	HMDB0000030-449728-00003	449728	positive	475.176	18.7123	F
HMDB0000030	HMDB0000030-449729-00001	449729	positive	267.112	100	D
HMDB0000030	HMDB0000030-449729-00002	449729	positive	493.172	73.8147	F
HMDB0000030	HMDB0000030-449729-00003	449729	positive	475.185	21.697	F
HMDB0000032	HMDB0000032-51-00001	51	Positive	385.31	100	D
HMDB0000032	HMDB0000032-51-00002	51	Positive	367.28	17.713	F
HMDB0000032	HMDB0000032-51-00003	51	Positive	386.427	14.238	F
HMDB0000032	HMDB0000032-52-00001	52	Positive	385.161	100	D
HMDB0000032	HMDB0000032-52-00002	52	Positive	81.111	83.756	D
HMDB0000032	HMDB0000032-52-00003	52	Positive	69.167	70.558	F
HMDB0000032	HMDB0000032-52-00004	52	Positive	95.201	70.558	F
HMDB0000032	HMDB0000032-52-00005	52	Positive	83.101	63.959	F
HMDB0000032	HMDB0000032-52-00006	52	Positive	367.233	62.944	F
HMDB0000032	HMDB0000032-52-00007	52	Positive	71.228	62.437	F
HMDB0000032	HMDB0000032-52-00008	52	Positive	159.094	58.376	F
HMDB0000032	HMDB0000032-52-00009	52	Positive	198.768	57.868	F
HMDB0000032	HMDB0000032-52-0001	52	Positive	109.136	56.853	F
HMDB0000032	HMDB0000032-52-00011	52	Positive	212.855	56.853	F
HMDB0000032	HMDB0000032-52-00012	52	Positive	161.179	54.315	F
HMDB0000032	HMDB0000032-52-00013	52	Positive	226.934	51.777	F
HMDB0000032	HMDB0000032-52-00014	52	Positive	172.821	47.716	F
HMDB0000032	HMDB0000032-52-00015	52	Positive	57.193	45.685	F
HMDB0000032	HMDB0000032-52-00016	52	Positive	255.048	45.178	F
HMDB0000032	HMDB0000032-52-00017	52	Positive	121.033	43.655	F
HMDB0000032	HMDB0000032-52-00018	52	Positive	146.953	42.132	F
HMDB0000032	HMDB0000032-52-00019	52	Positive	107.083	40.102	F
HMDB0000032	HMDB0000032-52-0002	52	Positive	157.174	40.102	F
HMDB0000032	HMDB0000032-52-00021	52	Positive	85.037	38.579	F
HMDB0000032	HMDB0000032-52-00022	52	Positive	97.106	38.579	F
HMDB0000032	HMDB0000032-52-00023	52	Positive	170.939	38.071	F
HMDB0000032	HMDB0000032-52-00024	52	Positive	145.095	36.041	F
HMDB0000032	HMDB0000032-52-00025	52	Positive	187.18	36.041	F
HMDB0000032	HMDB0000032-52-00026	52	Positive	132.947	35.533	F
HMDB0000032	HMDB0000032-52-00027	52	Positive	185.072	35.025	F
HMDB0000032	HMDB0000032-52-00028	52	Positive	211.246	34.518	F
HMDB0000032	HMDB0000032-52-00029	52	Positive	237.11	34.518	F
HMDB0000032	HMDB0000032-52-0003	52	Positive	122.954	32.995	F
HMDB0000032	HMDB0000032-52-00031	52	Positive	201.102	32.995	F
HMDB0000032	HMDB0000032-52-00032	52	Positive	214.932	32.995	F
HMDB0000032	HMDB0000032-52-00033	52	Positive	386.021	32.995	F
HMDB0000032	HMDB0000032-52-00034	52	Positive	135.008	31.091	F
HMDB0000032	HMDB0000032-52-00035	52	Positive	175.124	30.838	F
HMDB0000032	HMDB0000032-52-00036	52	Positive	199.65	28.68	F
HMDB0000032	HMDB0000032-52-00037	52	Positive	241.1	28.299	F
HMDB0000032	HMDB0000032-52-00038	52	Positive	105.068	27.284	F
HMDB0000032	HMDB0000032-52-00039	52	Positive	148.851	26.904	F
HMDB0000032	HMDB0000032-52-0004	52	Positive	93.281	26.904	F
HMDB0000032	HMDB0000032-52-00041	52	Positive	197.409	26.777	F
HMDB0000032	HMDB0000032-52-00042	52	Positive	163.264	25.888	F
HMDB0000032	HMDB0000032-52-00043	52	Positive	119.285	25.761	F
HMDB0000032	HMDB0000032-52-00044	52	Positive	110.869	25.127	F
HMDB0000032	HMDB0000032-52-00045	52	Positive	228.957	24.619	F
HMDB0000032	HMDB0000032-52-00046	52	Positive	188.937	24.492	F
HMDB0000032	HMDB0000032-52-00047	52	Positive	195.309	23.604	F
HMDB0000032	HMDB0000032-52-00048	52	Positive	160.211	23.223	F
HMDB0000032	HMDB0000032-52-00049	52	Positive	231.354	22.97	F
HMDB0000032	HMDB0000032-52-0005	52	Positive	239.015	22.97	F
HMDB0000032	HMDB0000032-52-00051	52	Positive	169.01	22.843	F
HMDB0000032	HMDB0000032-52-00052	52	Positive	158.173	22.589	F
HMDB0000032	HMDB0000032-52-00053	52	Positive	176.756	22.589	F
HMDB0000032	HMDB0000032-52-00054	52	Positive	182.901	22.462	F
HMDB0000032	HMDB0000032-52-00055	52	Positive	254.22	22.462	F
HMDB0000032	HMDB0000032-52-00056	52	Positive	349.47	22.081	F
HMDB0000032	HMDB0000032-52-00057	52	Positive	55.297	21.827	F
HMDB0000032	HMDB0000032-52-00058	52	Positive	142.691	21.32	F
HMDB0000032	HMDB0000032-52-00059	52	Positive	209.27	21.32	F
HMDB0000032	HMDB0000032-52-0006	52	Positive	196.41	20.685	F
HMDB0000032	HMDB0000032-52-00061	52	Positive	213.628	20.685	F
HMDB0000032	HMDB0000032-52-00062	52	Positive	203.109	20.051	F
HMDB0000032	HMDB0000032-52-00063	52	Positive	325.076	19.797	F
HMDB0000032	HMDB0000032-52-00064	52	Positive	218.774	19.67	F
HMDB0000032	HMDB0000032-52-00065	52	Positive	223.077	19.67	F
HMDB0000032	HMDB0000032-52-00066	52	Positive	131.261	19.543	F
HMDB0000032	HMDB0000032-52-00067	52	Positive	339.315	19.162	F
HMDB0000032	HMDB0000032-52-00068	52	Positive	212.027	18.02	F
HMDB0000032	HMDB0000032-52-00069	52	Positive	226.021	17.893	F
HMDB0000032	HMDB0000032-52-0007	52	Positive	367.999	17.893	F
HMDB0000032	HMDB0000032-52-00071	52	Positive	99.081	17.893	F
HMDB0000032	HMDB0000032-52-00072	52	Positive	217.048	17.64	F
HMDB0000032	HMDB0000032-52-00073	52	Positive	225.154	17.513	F
HMDB0000032	HMDB0000032-53-00001	53	Positive	69.23	100	D
HMDB0000032	HMDB0000032-53-00002	53	Positive	81.103	86.17	D
HMDB0000032	HMDB0000032-53-00003	53	Positive	105.076	62.234	F
HMDB0000032	HMDB0000032-53-00004	53	Positive	55.289	61.702	F
HMDB0000032	HMDB0000032-53-00005	53	Positive	83.179	55.319	F
HMDB0000032	HMDB0000032-53-00006	53	Positive	93.195	53.191	F
HMDB0000032	HMDB0000032-53-00007	53	Positive	107.168	47.34	F
HMDB0000032	HMDB0000032-53-00008	53	Positive	131.003	47.34	F
HMDB0000032	HMDB0000032-53-00009	53	Positive	144.635	46.277	F
HMDB0000032	HMDB0000032-53-0001	53	Positive	71.244	46.277	F
HMDB0000032	HMDB0000032-53-00011	53	Positive	157.158	45.745	F
HMDB0000032	HMDB0000032-53-00012	53	Positive	57.279	45.745	F
HMDB0000032	HMDB0000032-53-00013	53	Positive	143.136	43.085	F
HMDB0000032	HMDB0000032-53-00014	53	Positive	109.05	40.426	F
HMDB0000032	HMDB0000032-53-00015	53	Positive	91.235	39.894	F
HMDB0000032	HMDB0000032-53-00016	53	Positive	121.002	39.362	F
HMDB0000032	HMDB0000032-53-00017	53	Positive	67.216	36.702	F
HMDB0000032	HMDB0000032-53-00018	53	Positive	158.454	34.574	F
HMDB0000032	HMDB0000032-53-00019	53	Positive	79.261	33.91	F
HMDB0000032	HMDB0000032-53-0002	53	Positive	96.825	33.245	F
HMDB0000032	HMDB0000032-53-00021	53	Positive	168.956	32.979	F
HMDB0000032	HMDB0000032-53-00022	53	Positive	128.895	32.58	F
HMDB0000032	HMDB0000032-53-00023	53	Positive	184.837	32.181	F
HMDB0000032	HMDB0000032-53-00024	53	Positive	118.808	32.048	F
HMDB0000032	HMDB0000032-53-00025	53	Positive	173.024	31.649	F
HMDB0000032	HMDB0000032-53-00026	53	Positive	147.102	31.516	F
HMDB0000032	HMDB0000032-53-00027	53	Positive	132.994	30.984	F
HMDB0000032	HMDB0000032-53-00028	53	Positive	160.695	29.92	F
HMDB0000032	HMDB0000032-53-00029	53	Positive	154.894	29.521	F
HMDB0000032	HMDB0000032-53-0003	53	Positive	195.129	27.926	F
HMDB0000032	HMDB0000032-53-00031	53	Positive	170.634	27.66	F
HMDB0000032	HMDB0000032-53-00032	53	Positive	159.305	27.261	F
HMDB0000032	HMDB0000032-53-00033	53	Positive	197.417	27.261	F
HMDB0000032	HMDB0000032-53-00034	53	Positive	156.112	26.862	F
HMDB0000032	HMDB0000032-53-00035	53	Positive	183.807	26.729	F
HMDB0000032	HMDB0000032-53-00036	53	Positive	182.799	24.202	F
HMDB0000032	HMDB0000032-53-00037	53	Positive	198.627	24.069	F
HMDB0000032	HMDB0000032-53-00038	53	Positive	181.378	23.271	F
HMDB0000032	HMDB0000032-53-00039	53	Positive	210.957	23.005	F
HMDB0000032	HMDB0000032-53-0004	53	Positive	142.113	22.606	F
HMDB0000032	HMDB0000032-53-00041	53	Positive	135.086	21.277	F
HMDB0000032	HMDB0000032-53-00042	53	Positive	171.501	18.484	F
HMDB0000032	HMDB0000032-53-00043	53	Positive	116.732	18.351	F
HMDB0000032	HMDB0000032-53-00044	53	Positive	186.626	18.351	F
HMDB0000032	HMDB0000032-53-00045	53	Positive	212.355	18.351	F
HMDB0000032	HMDB0000032-53-00046	53	Positive	199.611	17.819	F
HMDB0000032	HMDB0000032-53-00047	53	Positive	123.071	17.686	F
HMDB0000032	HMDB0000032-53-00048	53	Positive	165.145	17.287	F
HMDB0000032	HMDB0000032-53-00049	53	Positive	70.268	16.223	F
HMDB0000032	HMDB0000032-53-0005	53	Positive	209.028	15.426	F
HMDB0000032	HMDB0000032-53-00051	53	Positive	119.519	14.229	F
HMDB0000032	HMDB0000032-53-00052	53	Positive	221.007	14.096	F
HMDB0000032	HMDB0000032-53-00053	53	Positive	169.721	13.963	F
HMDB0000032	HMDB0000032-53-00054	53	Positive	193.466	13.963	F
HMDB0000032	HMDB0000032-53-00055	53	Positive	185.689	13.697	F
HMDB0000033	HMDB0000033-2584-00001	2584	Positive	156.076	100	D
HMDB0000033	HMDB0000033-2584-00002	2584	Positive	198.087	95.4286	D
HMDB0000033	HMDB0000033-2584-00003	2584	Positive	180.076	53.1429	F
HMDB0000033	HMDB0000033-2584-00004	2584	Positive	228.116	28.5714	F
HMDB0000033	HMDB0000033-2584-00005	2584	Positive	152.082	25.1429	F
HMDB0000033	HMDB0000033-2584-00006	2584	Positive	391.283	10.2857	F
HMDB0000033	HMDB0000033-2584-00007	2584	Positive	158.003	8	F
HMDB0000033	HMDB0000033-2584-00008	2584	Positive	453.219	7.42857	F
HMDB0000033	HMDB0000033-2584-00009	2584	Positive	182.092	6.85714	F
HMDB0000033	HMDB0000033-2584-0001	2584	Positive	171.149	6.28571	F
HMDB0000033	HMDB0000033-2584-00011	2584	Positive	210.087	5.71429	F
HMDB0000033	HMDB0000033-2585-00001	2585	Positive	156.056	100	D
HMDB0000033	HMDB0000033-2585-00002	2585	Positive	198.044	62.2623	F
HMDB0000033	HMDB0000033-2585-00003	2585	Positive	152.007	21.2212	F
HMDB0000033	HMDB0000033-2585-00004	2585	Positive	105.379	15.1151	F
HMDB0000033	HMDB0000033-2585-00005	2585	Positive	109.953	14.5145	F
HMDB0000033	HMDB0000033-2585-00006	2585	Positive	72.0241	13.013	F
HMDB0000033	HMDB0000033-2585-00007	2585	Positive	182.152	7.10711	F
HMDB0000033	HMDB0000033-2586-00001	2586	Positive	109.999	100	D
HMDB0000033	HMDB0000033-2587-00001	2587	Positive	210.146	100	D
HMDB0000033	HMDB0000033-2587-00002	2587	Positive	209.352	32.9329	F
HMDB0000033	HMDB0000033-2587-00003	2587	Positive	180.1	10.9109	F
HMDB0000033	HMDB0000033-2587-00004	2587	Positive	156.208	10.1101	F
HMDB0000033	HMDB0000033-2587-00005	2587	Positive	138.158	5.50551	F
HMDB0000033	HMDB0000033-2588-00001	2588	Positive	130.086	100	D
HMDB0000033	HMDB0000033-2588-00002	2588	Positive	148.116	70.8333	F
HMDB0000033	HMDB0000033-2588-00003	2588	Positive	249.095	27.0833	F
HMDB0000033	HMDB0000033-2588-00004	2588	Positive	373.218	14.5833	F
HMDB0000033	HMDB0000033-2588-00005	2588	Positive	413.265	14.5833	F
HMDB0000033	HMDB0000033-2588-00006	2588	Positive	147.115	12.5	F
HMDB0000033	HMDB0000033-2588-00007	2588	Positive	169.094	8.33333	F
HMDB0000033	HMDB0000033-2588-00008	2588	Positive	185.114	8.33333	F
HMDB0000033	HMDB0000033-2588-00009	2588	Positive	301.115	8.33333	F
HMDB0000033	HMDB0000033-2588-0001	2588	Positive	147.081	6.25	F
HMDB0000033	HMDB0000033-2588-00011	2588	Positive	147.143	6.25	F
HMDB0000033	HMDB0000033-2588-00012	2588	Positive	193.131	6.25	F
HMDB0000033	HMDB0000033-2588-00013	2588	Positive	293.217	6.25	F
HMDB0000033	HMDB0000033-2589-00001	2589	Positive	156.124	100	D
HMDB0000033	HMDB0000033-2589-00002	2589	Positive	198.068	73.5736	F
HMDB0000033	HMDB0000033-2589-00003	2589	Positive	152.065	19.1191	F
HMDB0000033	HMDB0000033-2589-00004	2589	Positive	105.343	17.1171	F
HMDB0000033	HMDB0000033-2589-00005	2589	Positive	71.9939	13.2132	F
HMDB0000033	HMDB0000033-2589-00006	2589	Positive	182.065	5.70571	F
HMDB0000033	HMDB0000033-2590-00001	2590	Positive	129.147	100	D
HMDB0000033	HMDB0000033-2590-00002	2590	Positive	84.0024	45.2381	F
HMDB0000033	HMDB0000033-2591-00001	2591	Positive	210.067	100	D
HMDB0000033	HMDB0000033-2616-00001	2616	Positive	122.073	100	D
HMDB0000033	HMDB0000033-2616-00002	2616	Positive	83.0611	97.7099	D
HMDB0000033	HMDB0000033-2616-00003	2616	Positive	95.0616	83.9695	D
HMDB0000033	HMDB0000033-2616-00004	2616	Positive	164.083	80.1527	D
HMDB0000033	HMDB0000033-54-00001	54	Positive	227.013	100	D
HMDB0000033	HMDB0000033-54-00002	54	Positive	209.864	80.808	D
HMDB0000033	HMDB0000033-54-00003	54	Positive	180.183	16.667	F
HMDB0000033	HMDB0000033-54-00004	54	Positive	181.284	7.071	F
HMDB0000033	HMDB0000033-55-00001	55	Positive	110.067	100	D
HMDB0000033	HMDB0000033-55-00002	55	Positive	155.984	13.021	F
HMDB0000033	HMDB0000033-55-00003	55	Positive	122.028	12.76	F
HMDB0000033	HMDB0000033-55-00004	55	Positive	95.1	12.109	F
HMDB0000033	HMDB0000033-55-00005	55	Positive	83.069	8.073	F
HMDB0000033	HMDB0000033-56-00001	56	Positive	110.043	100	D
HMDB0000033	HMDB0000033-56-00002	56	Positive	82.929	87.149	D
HMDB0000033	HMDB0000033-56-00003	56	Positive	93.102	42.169	F
HMDB0000033	HMDB0000033-56-00004	56	Positive	95.085	24.197	F
HMDB0000033	HMDB0000033-56-00005	56	Positive	56.105	14.056	F
HMDB0000033	HMDB0000033-56-00006	56	Positive	68.189	12.651	F
HMDB0000033	HMDB0000033-56-00007	56	Positive	81.125	6.627	F
HMDB0000034	HMDB0000034-2618-00001	2618	Positive	272.1	100	D
HMDB0000034	HMDB0000034-2618-00002	2618	Positive	152.056	66.6667	F
HMDB0000034	HMDB0000034-2618-00003	2618	Positive	136.067	58.3333	F
HMDB0000034	HMDB0000034-2618-00004	2618	Positive	526.337	58.3333	F
HMDB0000034	HMDB0000034-2618-00005	2618	Positive	171.149	41.6667	F
HMDB0000034	HMDB0000034-2618-00006	2618	Positive	391.283	33.3333	F
HMDB0000034	HMDB0000034-2618-00007	2618	Positive	136.034	25	F
HMDB0000034	HMDB0000034-2618-00008	2618	Positive	174.127	25	F
HMDB0000034	HMDB0000034-2618-00009	2618	Positive	135.979	16.6667	F
HMDB0000034	HMDB0000034-2618-0001	2618	Positive	136.144	16.6667	F
HMDB0000034	HMDB0000034-2618-00011	2618	Positive	224.127	16.6667	F
HMDB0000034	HMDB0000034-2618-00012	2618	Positive	135.602	8.33333	F
HMDB0000034	HMDB0000034-2618-00013	2618	Positive	135.907	8.33333	F
HMDB0000034	HMDB0000034-2618-00014	2618	Positive	136.037	8.33333	F
HMDB0000034	HMDB0000034-2618-00015	2618	Positive	136.046	8.33333	F
HMDB0000034	HMDB0000034-2618-00016	2618	Positive	136.075	8.33333	F
HMDB0000034	HMDB0000034-2618-00017	2618	Positive	136.085	8.33333	F
HMDB0000034	HMDB0000034-2618-00018	2618	Positive	136.095	8.33333	F
HMDB0000034	HMDB0000034-2618-00019	2618	Positive	136.113	8.33333	F
HMDB0000034	HMDB0000034-2618-0002	2618	Positive	136.216	8.33333	F
HMDB0000034	HMDB0000034-2618-00021	2618	Positive	136.523	8.33333	F
HMDB0000034	HMDB0000034-2618-00022	2618	Positive	149.023	8.33333	F
HMDB0000034	HMDB0000034-2618-00023	2618	Positive	151.061	8.33333	F
HMDB0000034	HMDB0000034-2618-00024	2618	Positive	158.002	8.33333	F
HMDB0000034	HMDB0000034-2618-00025	2618	Positive	160.061	8.33333	F
HMDB0000034	HMDB0000034-2618-00026	2618	Positive	182.985	8.33333	F
HMDB0000034	HMDB0000034-2618-00027	2618	Positive	187.125	8.33333	F
HMDB0000034	HMDB0000034-2618-00028	2618	Positive	194.117	8.33333	F
HMDB0000034	HMDB0000034-2618-00029	2618	Positive	287.109	8.33333	F
HMDB0000034	HMDB0000034-2618-0003	2618	Positive	306.202	8.33333	F
HMDB0000034	HMDB0000034-2618-00031	2618	Positive	392.285	8.33333	F
HMDB0000034	HMDB0000034-2618-00032	2618	Positive	527.339	8.33333	F
HMDB0000034	HMDB0000034-2619-00001	2619	Positive	348.07	100	D
HMDB0000034	HMDB0000034-2620-00001	2620	Positive	119.111	100	D
HMDB0000034	HMDB0000034-2620-00002	2620	Positive	104.053	35.5355	F
HMDB0000034	HMDB0000034-2621-00001	2621	Positive	119.071	100	D
HMDB0000034	HMDB0000034-2621-00002	2621	Positive	120.068	25.6256	F
HMDB0000034	HMDB0000034-2621-00003	2621	Positive	95.087	23.3233	F
HMDB0000034	HMDB0000034-2621-00004	2621	Positive	93.965	21.021	F
HMDB0000034	HMDB0000034-2626-00001	2626	Positive	135.946	100	D
HMDB0000034	HMDB0000034-448481-00001	448481	positive	74.0352	100	D
HMDB0000034	HMDB0000034-448487-00001	448487	positive	92.0245	100	D
HMDB0000034	HMDB0000034-448488-00001	448488	positive	82.0401	100	D
HMDB0000034	HMDB0000034-448488-00002	448488	positive	65.0135	30.5748	F
HMDB0000034	HMDB0000034-448489-00001	448489	positive	77.0135	100	D
HMDB0000034	HMDB0000034-448492-00001	448492	positive	83.0241	100	D
HMDB0000034	HMDB0000034-448492-00002	448492	positive	64.0054	56.4358	F
HMDB0000034	HMDB0000034-451871-00001	451871	positive	136.062	100	D
HMDB0000034	HMDB0000034-451930-00001	451930	positive	72.7021	100	D
HMDB0000034	HMDB0000034-451930-00002	451930	positive	112.051	48.2739	F
HMDB0000034	HMDB0000034-451930-00003	451930	positive	56.0121	45.0505	F
HMDB0000034	HMDB0000034-451930-00004	451930	positive	68.5577	44.6109	F
HMDB0000034	HMDB0000034-451930-00005	451930	positive	109.051	44.0594	F
HMDB0000034	HMDB0000034-451930-00006	451930	positive	65.4611	41.7546	F
HMDB0000034	HMDB0000034-451930-00007	451930	positive	93.1802	36.2033	F
HMDB0000034	HMDB0000034-451930-00008	451930	positive	79.429	34.7447	F
HMDB0000034	HMDB0000034-451930-00009	451930	positive	61.975	34.5735	F
HMDB0000034	HMDB0000034-57-00001	57	Positive	135.958	100	D
HMDB0000034	HMDB0000034-58-00001	58	Positive	118.954	100	D
HMDB0000034	HMDB0000034-58-00002	58	Positive	92.039	39.12	F
HMDB0000034	HMDB0000034-58-00003	58	Positive	135.887	35.648	F
HMDB0000034	HMDB0000034-58-00004	58	Positive	67.141	15.741	F
HMDB0000034	HMDB0000034-58-00005	58	Positive	94.045	12.847	F
HMDB0000034	HMDB0000034-58-00006	58	Positive	65.135	5.15	F
HMDB0000034	HMDB0000034-58-00007	58	Positive	82.079	5.035	F
HMDB0000034	HMDB0000034-59-00001	59	Positive	65.127	100	D
HMDB0000034	HMDB0000034-59-00002	59	Positive	92.008	71.111	F
HMDB0000034	HMDB0000034-59-00003	59	Positive	118.861	40.37	F
HMDB0000034	HMDB0000034-59-00004	59	Positive	67.102	38.704	F
HMDB0000034	HMDB0000034-59-00005	59	Positive	55.2	28.704	F
HMDB0000034	HMDB0000034-59-00006	59	Positive	135.802	26.111	F
HMDB0000034	HMDB0000034-59-00007	59	Positive	77.061	8.241	F
HMDB0000034	HMDB0000034-59-00008	59	Positive	82.056	6.065	F
HMDB0000042	HMDB0000042-69-00001	69	Positive	61.348	100	D
HMDB0000042	HMDB0000042-69-00002	69	Positive	61.597	40.858	F
HMDB0000042	HMDB0000042-69-00003	69	Positive	60.227	15.838	F
HMDB0000042	HMDB0000042-70-00001	70	Positive	61.099	100	D
HMDB0000042	HMDB0000042-70-00002	70	Positive	56.739	49.8231	F
HMDB0000042	HMDB0000042-70-00003	70	Positive	59.978	20.9796	F
HMDB0000042	HMDB0000042-71-00001	71	Positive	60.974	100	D
HMDB0000042	HMDB0000042-71-00002	71	Positive	58.359	67.0852	F
HMDB0000042	HMDB0000042-71-00003	71	Positive	68.447	37.5127	F
HMDB0000042	HMDB0000042-71-00004	71	Positive	66.205	34.5257	F
HMDB0000042	HMDB0000042-71-00005	71	Positive	67.326	32.1805	F
HMDB0000043	HMDB0000043-2646-00001	2646	Positive	59.0751	100	D
HMDB0000043	HMDB0000043-451891-00001	451891	positive	118.086	100	D
HMDB0000043	HMDB0000043-451891-00002	451891	positive	59.0737	5.34337	F
HMDB0000043	HMDB0000043-73-00001	73	Positive	58.26	100	D
HMDB0000043	HMDB0000043-73-00002	73	Positive	59.337	50.769	F
HMDB0000043	HMDB0000043-73-00003	73	Positive	117.939	8.654	F
HMDB0000043	HMDB0000043-74-00001	74	Positive	58.237	100	D
HMDB0000045	HMDB0000045-447668-00001	447668	positive	136.028	100	D
HMDB0000045	HMDB0000045-447668-00002	447668	positive	119.037	5.94899	F
HMDB0000045	HMDB0000045-447777-00001	447777	positive	117.987	100	D
HMDB0000045	HMDB0000045-447777-00002	447777	positive	119.054	89.7363	D
HMDB0000045	HMDB0000045-447777-00003	447777	positive	87.9758	50.951	F
HMDB0000045	HMDB0000045-447777-00004	447777	positive	136.093	47.2112	F
HMDB0000045	HMDB0000045-447777-00005	447777	positive	108.074	40.6206	F
HMDB0000045	HMDB0000045-447777-00006	447777	positive	115.693	34.1406	F
HMDB0000045	HMDB0000045-447777-00007	447777	positive	124.447	34.1327	F
HMDB0000045	HMDB0000045-447777-00008	447777	positive	91.0191	30.278	F
HMDB0000045	HMDB0000045-447777-00009	447777	positive	93.881	25.2551	F
HMDB0000045	HMDB0000045-447777-0001	447777	positive	117.065	24.5228	F
HMDB0000045	HMDB0000045-447777-00011	447777	positive	107.249	17.3777	F
HMDB0000045	HMDB0000045-447777-00012	447777	positive	89.6465	15.1253	F
HMDB0000045	HMDB0000045-447777-00013	447777	positive	57.8693	14.4132	F
HMDB0000045	HMDB0000045-447777-00014	447777	positive	72.1243	10.8042	F
HMDB0000045	HMDB0000045-447778-00001	447778	positive	135.992	100	D
HMDB0000045	HMDB0000045-447778-00002	447778	positive	119.067	6.80844	F
HMDB0000045	HMDB0000045-447779-00001	447779	positive	135.973	100	D
HMDB0000045	HMDB0000045-447779-00002	447779	positive	136.956	8.20562	F
HMDB0000045	HMDB0000045-447779-00003	447779	positive	118.995	5.81161	F
HMDB0000045	HMDB0000045-449634-00001	449634	positive	158.026	100	D
HMDB0000045	HMDB0000045-449634-00002	449634	positive	235.015	84.4778	D
HMDB0000045	HMDB0000045-449634-00003	449634	positive	250.113	69.2906	F
HMDB0000045	HMDB0000045-449634-00004	449634	positive	272.102	33.855	F
HMDB0000045	HMDB0000045-449634-00005	449634	positive	120.924	19.5579	F
HMDB0000045	HMDB0000045-449634-00006	449634	positive	118.961	10.1884	F
HMDB0000045	HMDB0000045-449635-00001	449635	positive	250.127	100	D
HMDB0000045	HMDB0000045-449635-00002	449635	positive	120.935	27.9777	F
HMDB0000045	HMDB0000045-449635-00003	449635	positive	118.969	15.0932	F
HMDB0000045	HMDB0000045-449635-00004	449635	positive	217.007	6.6362	F
HMDB0000045	HMDB0000045-449635-00005	449635	positive	238.044	5.62309	F
HMDB0000045	HMDB0000045-449636-00001	449636	positive	370.089	100	D
HMDB0000045	HMDB0000045-449637-00001	449637	positive	370.083	100	D
HMDB0000045	HMDB0000045-449638-00001	449638	positive	136.018	100	D
HMDB0000045	HMDB0000045-449638-00002	449638	positive	287.183	24.5332	F
HMDB0000045	HMDB0000045-449638-00003	449638	positive	305.204	20.0706	F
HMDB0000045	HMDB0000045-449638-00004	449638	positive	261.147	14.1379	F
HMDB0000045	HMDB0000045-449639-00001	449639	positive	261.142	100	D
HMDB0000045	HMDB0000045-449639-00002	449639	positive	304.181	12.3811	F
HMDB0000045	HMDB0000045-449639-00003	449639	positive	330.237	11.2966	F
HMDB0000045	HMDB0000045-449639-00004	449639	positive	347.225	10.2484	F
HMDB0000045	HMDB0000045-449639-00005	449639	positive	243.136	5.66111	F
HMDB0000045	HMDB0000045-449639-00006	449639	positive	315.192	5.55757	F
HMDB0000045	HMDB0000045-449639-00007	449639	positive	299.353	5.1037	F
HMDB0000045	HMDB0000045-6172-00001	6172	Positive	348.07	100	D
HMDB0000045	HMDB0000045-6172-00002	6172	Positive	307.084	96.2963	D
HMDB0000045	HMDB0000045-6172-00003	6172	Positive	613.16	33.8338	F
HMDB0000045	HMDB0000045-6172-00004	6172	Positive	198.076	32.1321	F
HMDB0000045	HMDB0000045-6172-00005	6172	Positive	307.585	26.3263	F
HMDB0000045	HMDB0000045-6172-00006	6172	Positive	152.057	24.7247	F
HMDB0000045	HMDB0000045-6172-00007	6172	Positive	308.083	13.013	F
HMDB0000045	HMDB0000045-6172-00008	6172	Positive	349.073	10.6106	F
HMDB0000045	HMDB0000045-6172-00009	6172	Positive	614.162	7.80781	F
HMDB0000045	HMDB0000045-6173-00001	6173	Positive	355.174	100	D
HMDB0000045	HMDB0000045-6173-00002	6173	Positive	130.093	75.6757	D
HMDB0000045	HMDB0000045-6173-00003	6173	Positive	484.185	48.1481	F
HMDB0000045	HMDB0000045-6173-00004	6173	Positive	275.563	31.3313	F
HMDB0000045	HMDB0000045-6173-00005	6173	Positive	242.628	24.4244	F
HMDB0000045	HMDB0000045-6173-00006	6173	Positive	269.567	24.2242	F
HMDB0000045	HMDB0000045-6173-00007	6173	Positive	409.217	14.2142	F
HMDB0000045	HMDB0000045-6173-00008	6173	Positive	538.242	12.7127	F
HMDB0000045	HMDB0000045-6173-00009	6173	Positive	243.236	8.90891	F
HMDB0000045	HMDB0000045-6173-0001	6173	Positive	356.173	8.60861	F
HMDB0000045	HMDB0000045-6173-00011	6173	Positive	299.261	5.80581	F
HMDB0000045	HMDB0000045-6173-00012	6173	Positive	485.276	5.10511	F
HMDB0000045	HMDB0000045-6175-00001	6175	Positive	484.132	100	D
HMDB0000045	HMDB0000045-6175-00002	6175	Positive	355.148	96.8969	D
HMDB0000045	HMDB0000045-6175-00003	6175	Positive	595.222	22.7227	F
HMDB0000045	HMDB0000045-6175-00004	6175	Positive	466.218	7.40741	F
HMDB0000045	HMDB0000045-6175-00005	6175	Positive	409.166	5.30531	F
HMDB0000045	HMDB0000045-6176-00001	6176	Positive	1043.2	100	D
HMDB0000045	HMDB0000045-6176-00002	6176	Positive	1389.26	60	F
HMDB0000045	HMDB0000045-6176-00003	6176	Positive	141.958	60	F
HMDB0000045	HMDB0000045-6176-00004	6176	Positive	100.112	40	F
HMDB0000045	HMDB0000045-6176-00005	6176	Positive	1042.7	40	F
HMDB0000045	HMDB0000045-6176-00006	6176	Positive	179.063	40	F
HMDB0000045	HMDB0000045-6176-00007	6176	Positive	182.985	40	F
HMDB0000045	HMDB0000045-6176-00008	6176	Positive	375.029	40	F
HMDB0000045	HMDB0000045-6176-00009	6176	Positive	526.337	40	F
HMDB0000045	HMDB0000045-6176-0001	6176	Positive	101.096	20	F
HMDB0000045	HMDB0000045-6176-00011	6176	Positive	1044.2	20	F
HMDB0000045	HMDB0000045-6176-00012	6176	Positive	1215.73	20	F
HMDB0000045	HMDB0000045-6176-00013	6176	Positive	1216.23	20	F
HMDB0000045	HMDB0000045-6176-00014	6176	Positive	1216.73	20	F
HMDB0000045	HMDB0000045-6176-00015	6176	Positive	136.066	20	F
HMDB0000045	HMDB0000045-6176-00016	6176	Positive	1389.76	20	F
HMDB0000045	HMDB0000045-6176-00017	6176	Positive	1390.26	20	F
HMDB0000045	HMDB0000045-6176-00018	6176	Positive	153.076	20	F
HMDB0000045	HMDB0000045-6176-00019	6176	Positive	158.003	20	F
HMDB0000045	HMDB0000045-6176-0002	6176	Positive	158.096	20	F
HMDB0000045	HMDB0000045-6176-00021	6176	Positive	170.096	20	F
HMDB0000045	HMDB0000045-6176-00022	6176	Positive	172.152	20	F
HMDB0000045	HMDB0000045-6176-00023	6176	Positive	186.185	20	F
HMDB0000045	HMDB0000045-6176-00024	6176	Positive	208.19	20	F
HMDB0000045	HMDB0000045-6176-00025	6176	Positive	214.025	20	F
HMDB0000045	HMDB0000045-6176-00026	6176	Positive	220.112	20	F
HMDB0000045	HMDB0000045-6176-00027	6176	Positive	222.012	20	F
HMDB0000045	HMDB0000045-6176-00028	6176	Positive	226.016	20	F
HMDB0000045	HMDB0000045-6176-00029	6176	Positive	233.174	20	F
HMDB0000045	HMDB0000045-6176-0003	6176	Positive	234.538	20	F
HMDB0000045	HMDB0000045-6176-00031	6176	Positive	347.976	20	F
HMDB0000045	HMDB0000045-6176-00032	6176	Positive	347.995	20	F
HMDB0000045	HMDB0000045-6176-00033	6176	Positive	348.138	20	F
HMDB0000045	HMDB0000045-6176-00034	6176	Positive	348.148	20	F
HMDB0000045	HMDB0000045-6176-00035	6176	Positive	348.694	20	F
HMDB0000045	HMDB0000045-6176-00036	6176	Positive	349.054	20	F
HMDB0000045	HMDB0000045-6176-00037	6176	Positive	349.081	20	F
HMDB0000045	HMDB0000045-6176-00038	6176	Positive	351.076	20	F
HMDB0000045	HMDB0000045-6176-00039	6176	Positive	359.054	20	F
HMDB0000045	HMDB0000045-6176-0004	6176	Positive	360.048	20	F
HMDB0000045	HMDB0000045-6176-00041	6176	Positive	370.027	20	F
HMDB0000045	HMDB0000045-6176-00042	6176	Positive	370.051	20	F
HMDB0000045	HMDB0000045-6176-00043	6176	Positive	374.526	20	F
HMDB0000045	HMDB0000045-6176-00044	6176	Positive	426.357	20	F
HMDB0000045	HMDB0000045-6176-00045	6176	Positive	436.339	20	F
HMDB0000045	HMDB0000045-6176-00046	6176	Positive	533.579	20	F
HMDB0000045	HMDB0000045-6176-00047	6176	Positive	543.558	20	F
HMDB0000045	HMDB0000045-6176-00048	6176	Positive	695.104	20	F
HMDB0000045	HMDB0000045-6176-00049	6176	Positive	695.156	20	F
HMDB0000045	HMDB0000045-6176-0005	6176	Positive	695.167	20	F
HMDB0000045	HMDB0000045-6176-00051	6176	Positive	707.11	20	F
HMDB0000045	HMDB0000045-6176-00052	6176	Positive	749.05	20	F
HMDB0000050	HMDB0000050-2654-00001	2654	Positive	308.091	100	D
HMDB0000050	HMDB0000050-2654-00002	2654	Positive	268.111	10.5769	F
HMDB0000050	HMDB0000050-2654-00003	2654	Positive	309.093	8.65385	F
HMDB0000050	HMDB0000050-2654-00004	2654	Positive	194.117	7.69231	F
HMDB0000050	HMDB0000050-2656-00001	2656	Positive	136.966	100	D
HMDB0000050	HMDB0000050-2656-00002	2656	Positive	136.024	83.8839	D
HMDB0000050	HMDB0000050-2657-00001	2657	Positive	119.05	100	D
HMDB0000050	HMDB0000050-2657-00002	2657	Positive	136.855	100	D
HMDB0000050	HMDB0000050-2675-00001	2675	Positive	136.066	100	D
HMDB0000050	HMDB0000050-444164-00001	444164	positive	268.104	100	D
HMDB0000050	HMDB0000050-444165-00001	444165	positive	115.039	100	D
HMDB0000050	HMDB0000050-444165-00002	444165	positive	73.0284	41.1806	F
HMDB0000050	HMDB0000050-444166-00001	444166	positive	57.0335	100	D
HMDB0000050	HMDB0000050-444166-00002	444166	positive	69.0334	68.1957	F
HMDB0000050	HMDB0000050-444166-00003	444166	positive	71.0127	49.522	F
HMDB0000050	HMDB0000050-444166-00004	444166	positive	97.0283	47.3982	F
HMDB0000050	HMDB0000050-444166-00005	444166	positive	137.046	39.0679	F
HMDB0000050	HMDB0000050-444166-00006	444166	positive	61.0284	30.6104	F
HMDB0000050	HMDB0000050-444167-00001	444167	positive	94.04	100	D
HMDB0000050	HMDB0000050-444168-00001	444168	positive	67.0289	100	D
HMDB0000050	HMDB0000050-444168-00002	444168	positive	112.051	66.6505	F
HMDB0000050	HMDB0000050-444168-00003	444168	positive	65.0134	39.9984	F
HMDB0000050	HMDB0000050-444169-00001	444169	positive	82.0399	100	D
HMDB0000050	HMDB0000050-444169-00002	444169	positive	55.0179	16.4566	F
HMDB0000050	HMDB0000050-445168-00001	445168	positive	269.106	100	D
HMDB0000050	HMDB0000050-445168-00002	445168	positive	270.108	13.322	F
HMDB0000050	HMDB0000050-447459-00001	447459	positive	237.091	100	D
HMDB0000050	HMDB0000050-447459-00002	447459	positive	219.08	12.7453	F
HMDB0000050	HMDB0000050-447460-00001	447460	positive	274.342	100	D
HMDB0000050	HMDB0000050-447460-00002	447460	positive	135.93	94.4837	D
HMDB0000050	HMDB0000050-447460-00003	447460	positive	135.713	93.6046	D
HMDB0000050	HMDB0000050-447460-00004	447460	positive	127.852	89.6182	D
HMDB0000050	HMDB0000050-447460-00005	447460	positive	148.381	89.5033	D
HMDB0000050	HMDB0000050-447460-00006	447460	positive	173.249	88.6845	D
HMDB0000050	HMDB0000050-447460-00007	447460	positive	105.884	87.5546	D
HMDB0000050	HMDB0000050-447460-00008	447460	positive	220.576	86.4086	D
HMDB0000050	HMDB0000050-447460-00009	447460	positive	193.456	84.0848	D
HMDB0000050	HMDB0000050-447460-0001	447460	positive	178.871	83.7731	D
HMDB0000050	HMDB0000050-447460-00011	447460	positive	121.095	83.3378	D
HMDB0000050	HMDB0000050-447460-00012	447460	positive	128.548	83.1996	D
HMDB0000050	HMDB0000050-447460-00013	447460	positive	136.654	82.0322	D
HMDB0000050	HMDB0000050-447460-00014	447460	positive	88.5729	81.9526	D
HMDB0000050	HMDB0000050-447460-00015	447460	positive	95.6033	80.3276	D
HMDB0000050	HMDB0000050-447460-00016	447460	positive	71.9229	79.9177	D
HMDB0000050	HMDB0000050-447460-00017	447460	positive	265.827	75.8622	D
HMDB0000050	HMDB0000050-447460-00018	447460	positive	86.3841	74.3118	F
HMDB0000050	HMDB0000050-447460-00019	447460	positive	91.1482	70.9094	F
HMDB0000050	HMDB0000050-447461-00001	447461	positive	293.092	100	D
HMDB0000050	HMDB0000050-447461-00002	447461	positive	88.8604	98.1998	D
HMDB0000050	HMDB0000050-447461-00003	447461	positive	293.587	96.0728	D
HMDB0000050	HMDB0000050-447461-00004	447461	positive	106.184	89.6074	D
HMDB0000050	HMDB0000050-447461-00005	447461	positive	197.613	89.4443	D
HMDB0000050	HMDB0000050-447461-00006	447461	positive	136.229	89.3851	D
HMDB0000050	HMDB0000050-447461-00007	447461	positive	203.694	89.1257	D
HMDB0000050	HMDB0000050-447461-00008	447461	positive	76.423	87.2773	D
HMDB0000050	HMDB0000050-447461-00009	447461	positive	292.218	86.5631	D
HMDB0000050	HMDB0000050-447461-0001	447461	positive	79.1442	72.8728	F
HMDB0000050	HMDB0000050-447462-00001	447462	positive	81.3839	100	D
HMDB0000050	HMDB0000050-447462-00002	447462	positive	220.566	98.2299	D
HMDB0000050	HMDB0000050-447462-00003	447462	positive	252.155	95.6268	D
HMDB0000050	HMDB0000050-447462-00004	447462	positive	179.409	94.4657	D
HMDB0000050	HMDB0000050-447462-00005	447462	positive	179.904	93.8457	D
HMDB0000050	HMDB0000050-447462-00006	447462	positive	95.5879	90.1979	D
HMDB0000050	HMDB0000050-447462-00007	447462	positive	188.397	89.2523	D
HMDB0000050	HMDB0000050-447462-00008	447462	positive	140.047	87.4372	D
HMDB0000050	HMDB0000050-447462-00009	447462	positive	88.1301	85.2902	D
HMDB0000050	HMDB0000050-447462-0001	447462	positive	78.5033	84.8906	D
HMDB0000050	HMDB0000050-447462-00011	447462	positive	214.536	84.059	D
HMDB0000050	HMDB0000050-447462-00012	447462	positive	108.158	82.5698	D
HMDB0000050	HMDB0000050-447462-00013	447462	positive	93.805	82.5111	D
HMDB0000050	HMDB0000050-447462-00014	447462	positive	88.2292	82.4799	D
HMDB0000050	HMDB0000050-447462-00015	447462	positive	100.343	81.2349	D
HMDB0000050	HMDB0000050-447462-00016	447462	positive	100.254	80.1879	D
HMDB0000050	HMDB0000050-447462-00017	447462	positive	79.3512	79.0891	D
HMDB0000050	HMDB0000050-447462-00018	447462	positive	112.326	77.195	D
HMDB0000050	HMDB0000050-447462-00019	447462	positive	78.6176	76.8493	D
HMDB0000050	HMDB0000050-447462-0002	447462	positive	87.8723	75.4147	D
HMDB0000050	HMDB0000050-449679-00001	449679	positive	268.122	100	D
HMDB0000050	HMDB0000050-449679-00002	449679	positive	214.076	99.6192	D
HMDB0000050	HMDB0000050-449679-00003	449679	positive	267.171	98.8442	D
HMDB0000050	HMDB0000050-449679-00004	449679	positive	314.102	68.6189	F
HMDB0000050	HMDB0000050-449679-00005	449679	positive	182.029	65.5317	F
HMDB0000050	HMDB0000050-449679-00006	449679	positive	318.162	43.6395	F
HMDB0000050	HMDB0000050-449679-00007	449679	positive	298.363	40.126	F
HMDB0000050	HMDB0000050-449679-00008	449679	positive	328.325	38.2769	F
HMDB0000050	HMDB0000050-449679-00009	449679	positive	287.157	35.3646	F
HMDB0000050	HMDB0000050-449679-0001	449679	positive	301.179	31.3809	F
HMDB0000050	HMDB0000050-449679-00011	449679	positive	329.183	27.9163	F
HMDB0000050	HMDB0000050-449679-00012	449679	positive	307.175	27.6639	F
HMDB0000050	HMDB0000050-449679-00013	449679	positive	197.047	19.1572	F
HMDB0000050	HMDB0000050-449679-00014	449679	positive	284.341	18.292	F
HMDB0000050	HMDB0000050-449679-00015	449679	positive	212.238	15.9765	F
HMDB0000050	HMDB0000050-449679-00016	449679	positive	254.274	14.0682	F
HMDB0000050	HMDB0000050-449679-00017	449679	positive	285.083	11.3523	F
HMDB0000050	HMDB0000050-449679-00018	449679	positive	226.147	6.84099	F
HMDB0000050	HMDB0000050-449679-00019	449679	positive	207.092	6.61923	F
HMDB0000050	HMDB0000050-449679-0002	449679	positive	211.179	6.51773	F
HMDB0000050	HMDB0000050-449679-00021	449679	positive	257.112	6.43306	F
HMDB0000050	HMDB0000050-449679-00022	449679	positive	133.005	6.29223	F
HMDB0000050	HMDB0000050-449679-00023	449679	positive	217.101	6.24402	F
HMDB0000050	HMDB0000050-449679-00024	449679	positive	186.076	6.16483	F
HMDB0000050	HMDB0000050-449679-00025	449679	positive	302.187	6.08878	F
HMDB0000050	HMDB0000050-449679-00026	449679	positive	243.139	5.73974	F
HMDB0000050	HMDB0000050-449679-00027	449679	positive	227.195	5.40618	F
HMDB0000050	HMDB0000050-449679-00028	449679	positive	286.083	5.29044	F
HMDB0000050	HMDB0000050-449679-00029	449679	positive	310.333	5.16187	F
HMDB0000050	HMDB0000050-449680-00001	449680	positive	267.179	100	D
HMDB0000050	HMDB0000050-449680-00002	449680	positive	268.137	47.8509	F
HMDB0000050	HMDB0000050-449680-00003	449680	positive	298.35	34.8028	F
HMDB0000050	HMDB0000050-449680-00004	449680	positive	287.184	22.5053	F
HMDB0000050	HMDB0000050-449680-00005	449680	positive	285.167	13.2017	F
HMDB0000050	HMDB0000050-449680-00006	449680	positive	254.29	12.746	F
HMDB0000050	HMDB0000050-449680-00007	449680	positive	284.333	12.0665	F
HMDB0000050	HMDB0000050-449680-00008	449680	positive	217.111	9.64765	F
HMDB0000050	HMDB0000050-449680-00009	449680	positive	261.147	8.61874	F
HMDB0000050	HMDB0000050-449680-0001	449680	positive	132.994	6.77941	F
HMDB0000050	HMDB0000050-449680-00011	449680	positive	307.17	5.92356	F
HMDB0000050	HMDB0000050-449680-00012	449680	positive	273.169	5.44871	F
HMDB0000050	HMDB0000050-449681-00001	449681	positive	311.351	100	D
HMDB0000050	HMDB0000050-449681-00002	449681	positive	425.168	79.9075	D
HMDB0000050	HMDB0000050-449681-00003	449681	positive	539.295	24.2936	F
HMDB0000050	HMDB0000050-449681-00004	449681	positive	374.088	17.9171	F
HMDB0000050	HMDB0000050-449681-00005	449681	positive	283.299	15.4312	F
HMDB0000050	HMDB0000050-449681-00006	449681	positive	362.141	12.0947	F
HMDB0000050	HMDB0000050-449681-00007	449681	positive	350.126	10.5253	F
HMDB0000050	HMDB0000050-449681-00008	449681	positive	356.11	8.60509	F
HMDB0000050	HMDB0000050-449681-00009	449681	positive	478.243	7.69311	F
HMDB0000050	HMDB0000050-449681-0001	449681	positive	422.082	6.99547	F
HMDB0000050	HMDB0000050-449681-00011	449681	positive	230.085	6.26574	F
HMDB0000050	HMDB0000050-449681-00012	449681	positive	392.144	5.73957	F
HMDB0000050	HMDB0000050-449682-00001	449682	positive	425.164	100	D
HMDB0000050	HMDB0000050-449682-00002	449682	positive	374.102	22.7319	F
HMDB0000050	HMDB0000050-449682-00003	449682	positive	362.145	15.2872	F
HMDB0000050	HMDB0000050-449682-00004	449682	positive	350.122	13.1545	F
HMDB0000050	HMDB0000050-449682-00005	449682	positive	283.317	8.24806	F
HMDB0000050	HMDB0000050-449682-00006	449682	positive	478.264	7.18772	F
HMDB0000050	HMDB0000050-449682-00007	449682	positive	539.303	6.9922	F
HMDB0000050	HMDB0000050-449682-00008	449682	positive	230.069	6.70635	F
HMDB0000050	HMDB0000050-449682-00009	449682	positive	392.13	6.4003	F
HMDB0000050	HMDB0000050-449682-0001	449682	positive	218.043	6.13283	F
HMDB0000050	HMDB0000050-449682-00011	449682	positive	404.152	5.99833	F
HMDB0000050	HMDB0000050-451570-00001	451570	positive	136.063	100	D
HMDB0000050	HMDB0000050-451570-00002	451570	positive	119.035	14.4942	F
HMDB0000050	HMDB0000050-451570-00003	451570	positive	137.064	12.6504	F
HMDB0000050	HMDB0000050-81-00001	81	Positive	267.984	100	D
HMDB0000050	HMDB0000050-81-00002	81	Positive	135.965	97.368	D
HMDB0000050	HMDB0000050-82-00001	82	Positive	57.136	100	D
HMDB0000050	HMDB0000050-82-00002	82	Positive	84.99	85.9195	D
HMDB0000050	HMDB0000050-82-00003	82	Positive	55.138	66.2069	F
HMDB0000050	HMDB0000050-83-00001	83	Positive	135.911	100	D
HMDB0000050	HMDB0000050-83-00002	83	Positive	118.929	26.21	F
HMDB0000050	HMDB0000050-83-00003	83	Positive	57.159	6.754	F
HMDB0000053	HMDB0000053-449115-00001	449115	positive	97.0646	100	D
HMDB0000053	HMDB0000053-449115-00002	449115	positive	109.064	85.1201	D
HMDB0000053	HMDB0000053-449115-00003	449115	positive	123.08	15.1173	F
HMDB0000053	HMDB0000053-449117-00001	449117	positive	241.195	100	D
HMDB0000053	HMDB0000053-449117-00002	449117	positive	193.122	61.431	F
HMDB0000053	HMDB0000053-449117-00003	449117	positive	205.158	59.597	F
HMDB0000053	HMDB0000053-449117-00004	449117	positive	179.107	21.759	F
HMDB0000053	HMDB0000053-449117-00005	449117	positive	231.138	17.0167	F
HMDB0000053	HMDB0000053-449117-00006	449117	positive	153.091	14.6864	F
HMDB0000053	HMDB0000053-449117-00007	449117	positive	191.106	13.1925	F
HMDB0000053	HMDB0000053-449117-00008	449117	positive	243.175	11.5681	F
HMDB0000053	HMDB0000053-449118-00001	449118	positive	243.173	100	D
HMDB0000055	HMDB0000055-87-00001	87	Positive	163.075	100	D
HMDB0000055	HMDB0000055-87-00002	87	Positive	145.067	18.658	F
HMDB0000055	HMDB0000055-87-00003	87	Positive	325.006	12.684	F
HMDB0000055	HMDB0000055-87-00004	87	Positive	343.121	11.949	F
HMDB0000055	HMDB0000055-87-00005	87	Positive	85.237	9.283	F
HMDB0000055	HMDB0000055-87-00006	87	Positive	180.953	6.342	F
HMDB0000055	HMDB0000055-88-00001	88	Positive	85.253	100	D
HMDB0000055	HMDB0000055-88-00002	88	Positive	145.098	23.63	F
HMDB0000055	HMDB0000055-88-00003	88	Positive	127.117	19.349	F
HMDB0000055	HMDB0000055-88-00004	88	Positive	163.021	12.928	F
HMDB0000055	HMDB0000055-88-00005	88	Positive	97.183	12.928	F
HMDB0000055	HMDB0000055-88-00006	88	Positive	91.226	9.675	F
HMDB0000055	HMDB0000055-88-00007	88	Positive	69.31	8.134	F
HMDB0000055	HMDB0000055-88-00008	88	Positive	61.382	7.705	F
HMDB0000055	HMDB0000055-88-00009	88	Positive	109.115	7.363	F
HMDB0000055	HMDB0000055-88-0001	88	Positive	73.278	5.009	F
HMDB0000055	HMDB0000055-89-00001	89	Positive	69.325	100	D
HMDB0000055	HMDB0000055-89-00002	89	Positive	61.367	58.261	F
HMDB0000055	HMDB0000055-89-00003	89	Positive	57.423	46.5206	F
HMDB0000055	HMDB0000055-89-00004	89	Positive	81.23	38.2597	F
HMDB0000055	HMDB0000055-89-00005	89	Positive	127.078	29.9987	F
HMDB0000055	HMDB0000055-89-00006	89	Positive	73.286	29.1305	F
HMDB0000055	HMDB0000055-89-00007	89	Positive	109.107	22.499	F
HMDB0000055	HMDB0000055-89-00008	89	Positive	145.02	21.8479	F
HMDB0000055	HMDB0000055-89-00009	89	Positive	71.321	19.6741	F
HMDB0000055	HMDB0000055-89-0001	89	Positive	55.435	15.4334	F
HMDB0000055	HMDB0000055-89-00011	89	Positive	53.487	14.3482	F
HMDB0000055	HMDB0000055-89-00012	89	Positive	91.241	13.0426	F
HMDB0000055	HMDB0000055-89-00013	89	Positive	99.211	12.8256	F
HMDB0000055	HMDB0000055-89-00014	89	Positive	87.241	12.2813	F
HMDB0000055	HMDB0000055-89-00015	89	Positive	163.028	12.1744	F
HMDB0000056	HMDB0000056-2692-00001	2692	Positive	90.0555	100	D
HMDB0000056	HMDB0000056-2692-00002	2692	Positive	99.5073	14.4144	F
HMDB0000056	HMDB0000056-2692-00003	2692	Positive	111.014	9.50951	F
HMDB0000056	HMDB0000056-91-00001	91	Positive	89.818	100	D
HMDB0000056	HMDB0000056-91-00002	91	Positive	71.985	18.438	F
HMDB0000056	HMDB0000056-92-00001	92	Positive	89.888	100	D
HMDB0000056	HMDB0000056-92-00002	92	Positive	88.342	25.6849	F
HMDB0000056	HMDB0000056-92-00003	92	Positive	72.157	16.0098	F
HMDB0000058	HMDB0000058-2693-00001	2693	Positive	330.06	100	D
HMDB0000058	HMDB0000058-2693-00002	2693	Positive	284.099	16.3163	F
HMDB0000058	HMDB0000058-2693-00003	2693	Positive	331.062	11.6116	F
HMDB0000058	HMDB0000058-2693-00004	2693	Positive	659.111	7.10711	F
HMDB0000058	HMDB0000058-2694-00001	2694	Positive	152.028	100	D
HMDB0000058	HMDB0000058-2695-00001	2695	Positive	312.115	100	D
HMDB0000058	HMDB0000058-2695-00002	2695	Positive	135.976	66.7668	F
HMDB0000058	HMDB0000058-2695-00003	2695	Positive	232.101	9.10911	F
HMDB0000058	HMDB0000058-2695-00004	2695	Positive	250.189	5.80581	F
HMDB0000058	HMDB0000058-2696-00001	2696	Positive	312.166	100	D
HMDB0000058	HMDB0000058-2696-00002	2696	Positive	136.103	67.7678	F
HMDB0000058	HMDB0000058-2696-00003	2696	Positive	313.141	22.1221	F
HMDB0000058	HMDB0000058-2696-00004	2696	Positive	232.145	9.50951	F
HMDB0000058	HMDB0000058-2696-00005	2696	Positive	250.198	6.00601	F
HMDB0000058	HMDB0000058-2697-00001	2697	Positive	660.116	100	D
HMDB0000058	HMDB0000058-2697-00002	2697	Positive	495.087	66.6667	F
HMDB0000058	HMDB0000058-2697-00003	2697	Positive	720.338	25	F
HMDB0000058	HMDB0000058-2697-00004	2697	Positive	102.091	8.33333	F
HMDB0000058	HMDB0000058-2697-00005	2697	Positive	111.02	8.33333	F
HMDB0000058	HMDB0000058-2697-00006	2697	Positive	1152.7	8.33333	F
HMDB0000058	HMDB0000058-2697-00007	2697	Positive	1153.19	8.33333	F
HMDB0000058	HMDB0000058-2697-00008	2697	Positive	128.107	8.33333	F
HMDB0000058	HMDB0000058-2697-00009	2697	Positive	185.115	8.33333	F
HMDB0000058	HMDB0000058-2697-0001	2697	Positive	188.129	8.33333	F
HMDB0000058	HMDB0000058-2697-00011	2697	Positive	196.154	8.33333	F
HMDB0000058	HMDB0000058-2697-00012	2697	Positive	205.02	8.33333	F
HMDB0000058	HMDB0000058-2697-00013	2697	Positive	214.025	8.33333	F
HMDB0000058	HMDB0000058-2697-00014	2697	Positive	233.021	8.33333	F
HMDB0000058	HMDB0000058-2697-00015	2697	Positive	235.506	8.33333	F
HMDB0000058	HMDB0000058-2697-00016	2697	Positive	329.984	8.33333	F
HMDB0000058	HMDB0000058-2697-00017	2697	Positive	330.134	8.33333	F
HMDB0000058	HMDB0000058-2697-00018	2697	Positive	331.044	8.33333	F
HMDB0000058	HMDB0000058-2697-00019	2697	Positive	331.082	8.33333	F
HMDB0000058	HMDB0000058-2697-0002	2697	Positive	356.515	8.33333	F
HMDB0000058	HMDB0000058-2697-00021	2697	Positive	384.026	8.33333	F
HMDB0000058	HMDB0000058-2697-00022	2697	Positive	480.147	8.33333	F
HMDB0000058	HMDB0000058-2697-00023	2697	Positive	522.045	8.33333	F
HMDB0000058	HMDB0000058-2697-00024	2697	Positive	659.082	8.33333	F
HMDB0000058	HMDB0000058-2697-00025	2697	Positive	659.137	8.33333	F
HMDB0000058	HMDB0000058-2697-00026	2697	Positive	660.613	8.33333	F
HMDB0000058	HMDB0000058-2697-00027	2697	Positive	690.074	8.33333	F
HMDB0000058	HMDB0000058-2698-00001	2698	Positive	312.112	100	D
HMDB0000058	HMDB0000058-2698-00002	2698	Positive	232.164	9.60961	F
HMDB0000058	HMDB0000058-2698-00003	2698	Positive	250.15	5.40541	F
HMDB0000058	HMDB0000058-2699-00001	2699	Positive	136.146	100	D
HMDB0000058	HMDB0000058-2699-00002	2699	Positive	232.24	14.7748	F
HMDB0000058	HMDB0000058-2699-00003	2699	Positive	313.112	14.0541	F
HMDB0000058	HMDB0000058-2699-00004	2699	Positive	250.172	9.54955	F
HMDB0000058	HMDB0000058-2699-00005	2699	Positive	214.162	6.84685	F
HMDB0000058	HMDB0000058-2699-00006	2699	Positive	204.121	5.94595	F
HMDB0000058	HMDB0000058-2700-00001	2700	Positive	232.232	100	D
HMDB0000058	HMDB0000058-2700-00002	2700	Positive	204.002	57.1429	F
HMDB0000058	HMDB0000058-2700-00003	2700	Positive	214.095	57.1429	F
HMDB0000058	HMDB0000058-2700-00004	2700	Positive	250.322	57.1429	F
HMDB0000058	HMDB0000058-2700-00005	2700	Positive	987.675	57.1429	F
HMDB0000058	HMDB0000058-2710-00001	2710	Positive	329.891	100	D
HMDB0000060	HMDB0000060-451991-00001	451991	positive	86.0605	100	D
HMDB0000060	HMDB0000060-451991-00002	451991	positive	103.087	8.56274	F
HMDB0000060	HMDB0000060-451991-00003	451991	positive	81.0009	6.09277	F
HMDB0000060	HMDB0000060-96-00001	96	N/A	85.397	100	D
HMDB0000060	HMDB0000060-96-00002	96	N/A	85.521	77.34	D
HMDB0000060	HMDB0000060-96-00003	96	N/A	102.949	41.846	F
HMDB0000060	HMDB0000060-96-00004	96	N/A	56.642	32.295	F
HMDB0000060	HMDB0000060-96-00005	96	N/A	60.501	26.65	F
HMDB0000060	HMDB0000060-96-00006	96	N/A	57.638	23.247	F
HMDB0000060	HMDB0000060-96-00007	96	N/A	84.401	23.247	F
HMDB0000060	HMDB0000060-96-00008	96	N/A	103.571	22.512	F
HMDB0000060	HMDB0000060-96-00009	96	N/A	102.451	16.132	F
HMDB0000060	HMDB0000060-96-0001	96	N/A	77.679	14.971	F
HMDB0000060	HMDB0000060-96-00011	96	N/A	60.376	13.811	F
HMDB0000060	HMDB0000060-96-00012	96	N/A	76.807	11.645	F
HMDB0000060	HMDB0000060-96-00013	96	N/A	62.492	10.331	F
HMDB0000060	HMDB0000060-96-00014	96	N/A	87.637	10.022	F
HMDB0000060	HMDB0000060-97-00001	97	N/A	57.389	100	D
HMDB0000060	HMDB0000060-97-00002	97	N/A	57.762	82.9307	D
HMDB0000060	HMDB0000060-97-00003	97	N/A	77.181	75.1111	D
HMDB0000060	HMDB0000060-97-00004	97	N/A	84.899	67.8815	F
HMDB0000060	HMDB0000060-97-00005	97	N/A	56.144	61.5184	F
HMDB0000060	HMDB0000060-98-00001	98	N/A	103.198	100	D
HMDB0000060	HMDB0000060-98-00002	98	N/A	55.771	86.919	D
HMDB0000060	HMDB0000060-98-00003	98	N/A	101.33	68.144	F
HMDB0000060	HMDB0000060-98-00004	98	N/A	60.75	46.337	F
HMDB0000060	HMDB0000060-98-00005	98	N/A	133.324	37.595	F
HMDB0000060	HMDB0000060-98-00006	98	N/A	67.596	35.853	F
HMDB0000060	HMDB0000060-98-00007	98	N/A	58.758	35.418	F
HMDB0000060	HMDB0000060-98-00008	98	N/A	139.797	32.804	F
HMDB0000060	HMDB0000060-98-00009	98	N/A	132.328	31.498	F
HMDB0000062	HMDB0000062-448029-00001	448029	positive	162.113	100	D
HMDB0000062	HMDB0000062-448029-00003	448029	positive	103.041	47.077	F
HMDB0000062	HMDB0000062-448029-00005	448029	positive	85.0305	25.7806	F
HMDB0000062	HMDB0000062-448029-00007	448029	positive	102.094	20.368	F
HMDB0000062	HMDB0000062-448029-00009	448029	positive	60.0828	12.9333	F
HMDB0000062	HMDB0000062-448030-00001	448030	positive	58.0661	100	D
HMDB0000062	HMDB0000062-448030-00003	448030	positive	59.0737	33.5409	F
HMDB0000062	HMDB0000062-448030-00005	448030	positive	57.0337	12.2474	F
HMDB0000062	HMDB0000062-448030-00007	448030	positive	61.0322	6.82868	F
HMDB0000063	HMDB0000063-374483-00001	374483	Positive	363.217	100	D
HMDB0000063	HMDB0000063-374483-00002	374483	Positive	364.219	19.4927	F
HMDB0000063	HMDB0000063-374483-00003	374483	Positive	327.194	10.5395	F
HMDB0000063	HMDB0000063-374483-00004	374483	Positive	309.184	7.40264	F
HMDB0000063	HMDB0000063-374483-00005	374483	Positive	121.065	6.98821	F
HMDB0000063	HMDB0000063-374483-00006	374483	Positive	345.206	5.60915	F
HMDB0000063	HMDB0000063-374753-00001	374753	Positive	143.083	100	D
HMDB0000063	HMDB0000063-374753-00002	374753	Positive	119.085	93.4685	D
HMDB0000063	HMDB0000063-374753-00003	374753	Positive	171.115	88.7387	D
HMDB0000063	HMDB0000063-374753-00004	374753	Positive	183.114	80.6306	D
HMDB0000063	HMDB0000063-374753-00005	374753	Positive	173.094	57.4324	F
HMDB0000063	HMDB0000063-374753-00006	374753	Positive	208.125	45.2703	F
HMDB0000063	HMDB0000063-374753-00007	374753	Positive	155.084	38.5135	F
HMDB0000063	HMDB0000063-374753-00008	374753	Positive	195.115	38.0631	F
HMDB0000063	HMDB0000063-374753-00009	374753	Positive	145.062	29.955	F
HMDB0000063	HMDB0000063-374753-0001	374753	Positive	263.185	29.0541	F
HMDB0000063	HMDB0000063-374753-00011	374753	Positive	291.169	27.4775	F
HMDB0000063	HMDB0000063-374753-00012	374753	Positive	227.145	25.2252	F
HMDB0000063	HMDB0000063-374753-00013	374753	Positive	279.178	24.3243	F
HMDB0000063	HMDB0000063-374753-00014	374753	Positive	265.154	23.6486	F
HMDB0000063	HMDB0000063-374753-00015	374753	Positive	242.161	22.973	F
HMDB0000063	HMDB0000063-374753-00016	374753	Positive	115.051	22.0721	F
HMDB0000063	HMDB0000063-374753-00017	374753	Positive	240.145	22.0721	F
HMDB0000063	HMDB0000063-374753-00018	374753	Positive	157.063	21.8468	F
HMDB0000063	HMDB0000063-374753-00019	374753	Positive	236.159	21.3964	F
HMDB0000063	HMDB0000063-374753-0002	374753	Positive	254.161	21.3964	F
HMDB0000063	HMDB0000063-374753-00021	374753	Positive	345.2	21.3964	F
HMDB0000063	HMDB0000063-374753-00022	374753	Positive	146.104	20.2703	F
HMDB0000063	HMDB0000063-374753-00023	374753	Positive	171.645	20.2703	F
HMDB0000063	HMDB0000063-374753-00024	374753	Positive	135.117	19.5946	F
HMDB0000063	HMDB0000063-374753-00025	374753	Positive	170.071	19.3694	F
HMDB0000063	HMDB0000063-374753-00026	374753	Positive	192.018	18.6937	F
HMDB0000063	HMDB0000063-374753-00027	374753	Positive	255.18	18.6937	F
HMDB0000063	HMDB0000063-374753-00028	374753	Positive	130.074	18.018	F
HMDB0000063	HMDB0000063-374753-00029	374753	Positive	168.093	17.5676	F
HMDB0000063	HMDB0000063-374753-0003	374753	Positive	167.085	17.1171	F
HMDB0000063	HMDB0000063-374753-00031	374753	Positive	203.14	17.1171	F
HMDB0000063	HMDB0000063-374753-00032	374753	Positive	270.168	17.1171	F
HMDB0000063	HMDB0000063-374753-00033	374753	Positive	267.133	16.6667	F
HMDB0000063	HMDB0000063-374753-00034	374753	Positive	170.105	16.2162	F
HMDB0000063	HMDB0000063-374753-00035	374753	Positive	205.102	16.2162	F
HMDB0000063	HMDB0000063-374753-00036	374753	Positive	234.07	15.991	F
HMDB0000063	HMDB0000063-374753-00037	374753	Positive	127.309	15.7658	F
HMDB0000063	HMDB0000063-374753-00038	374753	Positive	159.487	15.7658	F
HMDB0000063	HMDB0000063-374753-00039	374753	Positive	212.158	15.5405	F
HMDB0000063	HMDB0000063-374753-0004	374753	Positive	85.3336	15.3153	F
HMDB0000063	HMDB0000063-374753-00041	374753	Positive	1071.69	15.0901	F
HMDB0000063	HMDB0000063-374753-00042	374753	Positive	221.129	14.6396	F
HMDB0000063	HMDB0000063-374753-00043	374753	Positive	70.8841	14.6396	F
HMDB0000063	HMDB0000063-374753-00044	374753	Positive	87.4947	14.6396	F
HMDB0000063	HMDB0000063-374753-00045	374753	Positive	197.097	14.1892	F
HMDB0000063	HMDB0000063-374753-00046	374753	Positive	213.726	14.1892	F
HMDB0000063	HMDB0000063-374753-00047	374753	Positive	231.137	13.964	F
HMDB0000063	HMDB0000063-374753-00048	374753	Positive	105.911	13.7387	F
HMDB0000063	HMDB0000063-374753-00049	374753	Positive	1490.66	13.7387	F
HMDB0000063	HMDB0000063-374753-0005	374753	Positive	95.0866	13.7387	F
HMDB0000063	HMDB0000063-374753-00051	374753	Positive	112.493	13.5135	F
HMDB0000063	HMDB0000063-374753-00052	374753	Positive	126.661	13.5135	F
HMDB0000063	HMDB0000063-374753-00053	374753	Positive	191.327	13.5135	F
HMDB0000063	HMDB0000063-374753-00054	374753	Positive	134.738	13.2883	F
HMDB0000063	HMDB0000063-374753-00055	374753	Positive	166.2	13.2883	F
HMDB0000063	HMDB0000063-374753-00056	374753	Positive	94.7589	13.2883	F
HMDB0000063	HMDB0000063-374753-00057	374753	Positive	127.945	13.0631	F
HMDB0000063	HMDB0000063-374753-00058	374753	Positive	1358.7	13.0631	F
HMDB0000063	HMDB0000063-374753-00059	374753	Positive	162.909	13.0631	F
HMDB0000063	HMDB0000063-374753-0006	374753	Positive	191.71	13.0631	F
HMDB0000063	HMDB0000063-374753-00061	374753	Positive	198.106	13.0631	F
HMDB0000063	HMDB0000063-374753-00062	374753	Positive	68.4174	13.0631	F
HMDB0000063	HMDB0000063-374753-00063	374753	Positive	92.0147	13.0631	F
HMDB0000063	HMDB0000063-374753-00064	374753	Positive	1027.91	12.8378	F
HMDB0000063	HMDB0000063-374753-00065	374753	Positive	123.636	12.8378	F
HMDB0000063	HMDB0000063-374753-00066	374753	Positive	149.357	12.8378	F
HMDB0000063	HMDB0000063-374753-00067	374753	Positive	58.8256	12.8378	F
HMDB0000063	HMDB0000063-374753-00068	374753	Positive	70.8556	12.8378	F
HMDB0000063	HMDB0000063-374753-00069	374753	Positive	976.215	12.8378	F
HMDB0000063	HMDB0000063-374753-0007	374753	Positive	99.0417	12.8378	F
HMDB0000063	HMDB0000063-374753-00071	374753	Positive	107.8	12.6126	F
HMDB0000063	HMDB0000063-374753-00072	374753	Positive	150.098	12.6126	F
HMDB0000063	HMDB0000063-374753-00073	374753	Positive	162.325	12.6126	F
HMDB0000063	HMDB0000063-374753-00074	374753	Positive	174.907	12.6126	F
HMDB0000063	HMDB0000063-374753-00075	374753	Positive	57.0215	12.6126	F
HMDB0000063	HMDB0000063-374753-00076	374753	Positive	65.7328	12.6126	F
HMDB0000063	HMDB0000063-374753-00077	374753	Positive	77.5229	12.6126	F
HMDB0000063	HMDB0000063-374753-00078	374753	Positive	127.977	12.3874	F
HMDB0000063	HMDB0000063-374753-00079	374753	Positive	199.053	12.3874	F
HMDB0000063	HMDB0000063-374753-0008	374753	Positive	61.1347	12.3874	F
HMDB0000063	HMDB0000063-374753-00081	374753	Positive	101.074	12.1622	F
HMDB0000063	HMDB0000063-374753-00082	374753	Positive	103.407	12.1622	F
HMDB0000063	HMDB0000063-374753-00083	374753	Positive	106.069	12.1622	F
HMDB0000063	HMDB0000063-374753-00084	374753	Positive	108.091	12.1622	F
HMDB0000063	HMDB0000063-374753-00085	374753	Positive	108.527	12.1622	F
HMDB0000063	HMDB0000063-374753-00086	374753	Positive	1172.33	12.1622	F
HMDB0000063	HMDB0000063-374753-00087	374753	Positive	1397	12.1622	F
HMDB0000063	HMDB0000063-374753-00088	374753	Positive	1479.52	12.1622	F
HMDB0000063	HMDB0000063-374753-00089	374753	Positive	206.101	12.1622	F
HMDB0000063	HMDB0000063-374753-0009	374753	Positive	53.288	12.1622	F
HMDB0000063	HMDB0000063-374753-00091	374753	Positive	54.1912	12.1622	F
HMDB0000063	HMDB0000063-374753-00092	374753	Positive	83.5849	12.1622	F
HMDB0000063	HMDB0000063-374753-00093	374753	Positive	95.8938	12.1622	F
HMDB0000063	HMDB0000063-374753-00094	374753	Positive	110.025	11.9369	F
HMDB0000063	HMDB0000063-374753-00095	374753	Positive	1457.35	11.9369	F
HMDB0000063	HMDB0000063-374753-00096	374753	Positive	151.111	11.9369	F
HMDB0000063	HMDB0000063-374753-00097	374753	Positive	225.404	11.9369	F
HMDB0000063	HMDB0000063-374753-00098	374753	Positive	63.2838	11.9369	F
HMDB0000063	HMDB0000063-374753-00099	374753	Positive	114.302	11.7117	F
HMDB0000063	HMDB0000063-374753-001	374753	Positive	1167.8	11.7117	F
HMDB0000063	HMDB0000063-374753-00101	374753	Positive	1202.87	11.7117	F
HMDB0000063	HMDB0000063-374753-00102	374753	Positive	1208	11.7117	F
HMDB0000063	HMDB0000063-374753-00103	374753	Positive	1328.42	11.7117	F
HMDB0000063	HMDB0000063-374753-00104	374753	Positive	1328.74	11.7117	F
HMDB0000063	HMDB0000063-374753-00105	374753	Positive	150.132	11.7117	F
HMDB0000063	HMDB0000063-374753-00106	374753	Positive	217.725	11.7117	F
HMDB0000063	HMDB0000063-374753-00107	374753	Positive	54.9824	11.7117	F
HMDB0000063	HMDB0000063-374753-00108	374753	Positive	61.7322	11.7117	F
HMDB0000063	HMDB0000063-374753-00109	374753	Positive	71.1551	11.7117	F
HMDB0000063	HMDB0000063-374753-0011	374753	Positive	76.4733	11.7117	F
HMDB0000063	HMDB0000063-374753-00111	374753	Positive	88.4149	11.7117	F
HMDB0000063	HMDB0000063-374753-00112	374753	Positive	100.13	11.4865	F
HMDB0000063	HMDB0000063-374753-00113	374753	Positive	1011.93	11.4865	F
HMDB0000063	HMDB0000063-374753-00114	374753	Positive	104.314	11.4865	F
HMDB0000063	HMDB0000063-374753-00115	374753	Positive	104.941	11.4865	F
HMDB0000063	HMDB0000063-374753-00116	374753	Positive	116.633	11.4865	F
HMDB0000063	HMDB0000063-374753-00117	374753	Positive	118.601	11.4865	F
HMDB0000063	HMDB0000063-374753-00118	374753	Positive	138.396	11.4865	F
HMDB0000063	HMDB0000063-374753-00119	374753	Positive	163.003	11.4865	F
HMDB0000063	HMDB0000063-374753-0012	374753	Positive	164.074	11.4865	F
HMDB0000063	HMDB0000063-374753-00121	374753	Positive	172.658	11.4865	F
HMDB0000063	HMDB0000063-374753-00122	374753	Positive	189.084	11.4865	F
HMDB0000063	HMDB0000063-374753-00123	374753	Positive	199.942	11.4865	F
HMDB0000063	HMDB0000063-374753-00124	374753	Positive	53.6607	11.4865	F
HMDB0000063	HMDB0000063-374753-00125	374753	Positive	60.3234	11.4865	F
HMDB0000063	HMDB0000063-374753-00126	374753	Positive	81.6852	11.4865	F
HMDB0000063	HMDB0000063-374753-00127	374753	Positive	85.3888	11.4865	F
HMDB0000063	HMDB0000063-374753-00128	374753	Positive	91.6061	11.4865	F
HMDB0000063	HMDB0000063-374753-00129	374753	Positive	1058.31	11.2613	F
HMDB0000063	HMDB0000063-374753-0013	374753	Positive	1151.21	11.2613	F
HMDB0000063	HMDB0000063-374753-00131	374753	Positive	1183.19	11.2613	F
HMDB0000063	HMDB0000063-374753-00132	374753	Positive	1307.51	11.2613	F
HMDB0000063	HMDB0000063-374753-00133	374753	Positive	1345.12	11.2613	F
HMDB0000063	HMDB0000063-374753-00134	374753	Positive	151.075	11.2613	F
HMDB0000063	HMDB0000063-374753-00135	374753	Positive	151.864	11.2613	F
HMDB0000063	HMDB0000063-374753-00136	374753	Positive	158.074	11.2613	F
HMDB0000063	HMDB0000063-374753-00137	374753	Positive	169.27	11.2613	F
HMDB0000063	HMDB0000063-374753-00138	374753	Positive	173.989	11.2613	F
HMDB0000063	HMDB0000063-374753-00139	374753	Positive	198.383	11.2613	F
HMDB0000063	HMDB0000063-374753-0014	374753	Positive	52.0688	11.2613	F
HMDB0000063	HMDB0000063-374753-00141	374753	Positive	55.7436	11.2613	F
HMDB0000063	HMDB0000063-374753-00142	374753	Positive	61.9779	11.2613	F
HMDB0000063	HMDB0000063-374753-00143	374753	Positive	74.1741	11.2613	F
HMDB0000063	HMDB0000063-374753-00144	374753	Positive	832.014	11.2613	F
HMDB0000063	HMDB0000063-374753-00145	374753	Positive	946.091	11.2613	F
HMDB0000063	HMDB0000063-374753-00146	374753	Positive	106.301	11.036	F
HMDB0000063	HMDB0000063-374753-00147	374753	Positive	111.079	11.036	F
HMDB0000063	HMDB0000063-374753-00148	374753	Positive	115.561	11.036	F
HMDB0000063	HMDB0000063-374753-00149	374753	Positive	120.716	11.036	F
HMDB0000063	HMDB0000063-374753-0015	374753	Positive	1414.09	11.036	F
HMDB0000063	HMDB0000063-374753-00151	374753	Positive	144.286	11.036	F
HMDB0000063	HMDB0000063-374753-00152	374753	Positive	174.636	11.036	F
HMDB0000063	HMDB0000063-374753-00153	374753	Positive	365.185	11.036	F
HMDB0000063	HMDB0000063-374753-00154	374753	Positive	80.7417	11.036	F
HMDB0000063	HMDB0000063-374753-00155	374753	Positive	85.5415	11.036	F
HMDB0000063	HMDB0000063-374753-00156	374753	Positive	93.2364	11.036	F
HMDB0000063	HMDB0000063-374753-00157	374753	Positive	110.828	10.8108	F
HMDB0000063	HMDB0000063-374753-00158	374753	Positive	127.235	10.8108	F
HMDB0000063	HMDB0000063-374753-00159	374753	Positive	130.825	10.8108	F
HMDB0000063	HMDB0000063-374753-0016	374753	Positive	132.213	10.8108	F
HMDB0000063	HMDB0000063-374753-00161	374753	Positive	1444.88	10.8108	F
HMDB0000063	HMDB0000063-374753-00162	374753	Positive	157.685	10.8108	F
HMDB0000063	HMDB0000063-374753-00163	374753	Positive	160.941	10.8108	F
HMDB0000063	HMDB0000063-374753-00164	374753	Positive	175.017	10.8108	F
HMDB0000063	HMDB0000063-374753-00165	374753	Positive	190.375	10.8108	F
HMDB0000063	HMDB0000063-374753-00166	374753	Positive	224.141	10.8108	F
HMDB0000063	HMDB0000063-374753-00167	374753	Positive	261.185	10.8108	F
HMDB0000063	HMDB0000063-374753-00168	374753	Positive	68.4833	10.8108	F
HMDB0000063	HMDB0000063-374753-00169	374753	Positive	69.3193	10.8108	F
HMDB0000063	HMDB0000063-374753-0017	374753	Positive	72.5834	10.8108	F
HMDB0000063	HMDB0000063-374753-00171	374753	Positive	74.2582	10.8108	F
HMDB0000063	HMDB0000063-374753-00172	374753	Positive	99.9828	10.8108	F
HMDB0000063	HMDB0000063-374753-00173	374753	Positive	99.9967	10.5856	F
HMDB0000063	HMDB0000063-374753-00174	374753	Positive	1030.35	10.5856	F
HMDB0000063	HMDB0000063-374753-00175	374753	Positive	1105.54	10.5856	F
HMDB0000063	HMDB0000063-374753-00176	374753	Positive	112.207	10.5856	F
HMDB0000063	HMDB0000063-374753-00177	374753	Positive	124.58	10.5856	F
HMDB0000063	HMDB0000063-374753-00178	374753	Positive	139.077	10.5856	F
HMDB0000063	HMDB0000063-374753-00179	374753	Positive	149.015	10.5856	F
HMDB0000063	HMDB0000063-374753-0018	374753	Positive	151.227	10.5856	F
HMDB0000063	HMDB0000063-374753-00181	374753	Positive	189.092	10.5856	F
HMDB0000063	HMDB0000063-374753-00182	374753	Positive	201.898	10.5856	F
HMDB0000063	HMDB0000063-374753-00183	374753	Positive	241.103	10.5856	F
HMDB0000063	HMDB0000063-374753-00184	374753	Positive	268.016	10.5856	F
HMDB0000063	HMDB0000063-374753-00185	374753	Positive	64.2757	10.5856	F
HMDB0000063	HMDB0000063-374753-00186	374753	Positive	69.0577	10.5856	F
HMDB0000063	HMDB0000063-374753-00187	374753	Positive	70.3439	10.5856	F
HMDB0000063	HMDB0000063-374753-00188	374753	Positive	77.4283	10.5856	F
HMDB0000063	HMDB0000063-374753-00189	374753	Positive	89.0167	10.5856	F
HMDB0000063	HMDB0000063-374753-0019	374753	Positive	109.035	10.3604	F
HMDB0000063	HMDB0000063-374753-00191	374753	Positive	1321.91	10.3604	F
HMDB0000063	HMDB0000063-374753-00192	374753	Positive	133.217	10.3604	F
HMDB0000063	HMDB0000063-374753-00193	374753	Positive	134.449	10.3604	F
HMDB0000063	HMDB0000063-374753-00194	374753	Positive	1353.72	10.3604	F
HMDB0000063	HMDB0000063-374753-00195	374753	Positive	1358.89	10.3604	F
HMDB0000063	HMDB0000063-374753-00196	374753	Positive	1363.89	10.3604	F
HMDB0000063	HMDB0000063-374753-00197	374753	Positive	1371.44	10.3604	F
HMDB0000063	HMDB0000063-374753-00198	374753	Positive	1378.97	10.3604	F
HMDB0000063	HMDB0000063-374753-00199	374753	Positive	173.166	10.3604	F
HMDB0000063	HMDB0000063-374753-002	374753	Positive	252.181	10.3604	F
HMDB0000063	HMDB0000063-374753-00201	374753	Positive	326.171	10.3604	F
HMDB0000063	HMDB0000063-374753-00202	374753	Positive	52.3441	10.3604	F
HMDB0000063	HMDB0000063-374753-00203	374753	Positive	75.9867	10.3604	F
HMDB0000063	HMDB0000063-374753-00204	374753	Positive	77.6509	10.3604	F
HMDB0000063	HMDB0000063-374753-00205	374753	Positive	81.2091	10.3604	F
HMDB0000063	HMDB0000063-374753-00206	374753	Positive	83.1833	10.3604	F
HMDB0000063	HMDB0000063-374753-00207	374753	Positive	93.6346	10.3604	F
HMDB0000063	HMDB0000063-374753-00208	374753	Positive	94.9644	10.3604	F
HMDB0000063	HMDB0000063-374753-00209	374753	Positive	96.6887	10.3604	F
HMDB0000063	HMDB0000063-374753-0021	374753	Positive	1058.06	10.1351	F
HMDB0000063	HMDB0000063-374753-00211	374753	Positive	106.258	10.1351	F
HMDB0000063	HMDB0000063-374753-00212	374753	Positive	111.916	10.1351	F
HMDB0000063	HMDB0000063-374753-00213	374753	Positive	1133.64	10.1351	F
HMDB0000063	HMDB0000063-374753-00214	374753	Positive	1156.77	10.1351	F
HMDB0000063	HMDB0000063-374753-00215	374753	Positive	1166.79	10.1351	F
HMDB0000063	HMDB0000063-374753-00216	374753	Positive	120.32	10.1351	F
HMDB0000063	HMDB0000063-374753-00217	374753	Positive	127.161	10.1351	F
HMDB0000063	HMDB0000063-374753-00218	374753	Positive	1400.13	10.1351	F
HMDB0000063	HMDB0000063-374753-00219	374753	Positive	146.123	10.1351	F
HMDB0000063	HMDB0000063-374753-0022	374753	Positive	149.995	10.1351	F
HMDB0000063	HMDB0000063-374753-00221	374753	Positive	1502.16	10.1351	F
HMDB0000063	HMDB0000063-374753-00222	374753	Positive	159.025	10.1351	F
HMDB0000063	HMDB0000063-374753-00223	374753	Positive	170.292	10.1351	F
HMDB0000063	HMDB0000063-374753-00224	374753	Positive	247.11	10.1351	F
HMDB0000063	HMDB0000063-374753-00225	374753	Positive	56.528	10.1351	F
HMDB0000063	HMDB0000063-374753-00226	374753	Positive	58.8592	10.1351	F
HMDB0000063	HMDB0000063-374753-00227	374753	Positive	59.4701	10.1351	F
HMDB0000063	HMDB0000063-374753-00228	374753	Positive	62.5828	10.1351	F
HMDB0000063	HMDB0000063-374753-00229	374753	Positive	63.2458	10.1351	F
HMDB0000063	HMDB0000063-374753-0023	374753	Positive	65.0311	10.1351	F
HMDB0000063	HMDB0000063-374753-00231	374753	Positive	69.3508	10.1351	F
HMDB0000063	HMDB0000063-374753-00232	374753	Positive	71.4971	10.1351	F
HMDB0000063	HMDB0000063-374753-00233	374753	Positive	77.3233	10.1351	F
HMDB0000063	HMDB0000063-374753-00234	374753	Positive	81.4209	10.1351	F
HMDB0000063	HMDB0000063-374753-00235	374753	Positive	82.645	10.1351	F
HMDB0000063	HMDB0000063-374753-00236	374753	Positive	899.55	10.1351	F
HMDB0000063	HMDB0000063-374753-00237	374753	Positive	94.0724	10.1351	F
HMDB0000063	HMDB0000063-374753-00238	374753	Positive	96.042	10.1351	F
HMDB0000063	HMDB0000063-374753-00239	374753	Positive	99.113	10.1351	F
HMDB0000063	HMDB0000063-374753-0024	374753	Positive	105.016	9.90991	F
HMDB0000063	HMDB0000063-374753-00241	374753	Positive	1070	9.90991	F
HMDB0000063	HMDB0000063-374753-00242	374753	Positive	109.26	9.90991	F
HMDB0000063	HMDB0000063-374753-00243	374753	Positive	109.768	9.90991	F
HMDB0000063	HMDB0000063-374753-00244	374753	Positive	113.609	9.90991	F
HMDB0000063	HMDB0000063-374753-00245	374753	Positive	1176.47	9.90991	F
HMDB0000063	HMDB0000063-374753-00246	374753	Positive	1194.74	9.90991	F
HMDB0000063	HMDB0000063-374753-00247	374753	Positive	1304.38	9.90991	F
HMDB0000063	HMDB0000063-374753-00248	374753	Positive	1316.07	9.90991	F
HMDB0000063	HMDB0000063-374753-00249	374753	Positive	134.106	9.90991	F
HMDB0000063	HMDB0000063-374753-0025	374753	Positive	136.137	9.90991	F
HMDB0000063	HMDB0000063-374753-00251	374753	Positive	1360.87	9.90991	F
HMDB0000063	HMDB0000063-374753-00252	374753	Positive	145.443	9.90991	F
HMDB0000063	HMDB0000063-374753-00253	374753	Positive	1495.41	9.90991	F
HMDB0000063	HMDB0000063-374753-00254	374753	Positive	1500.34	9.90991	F
HMDB0000063	HMDB0000063-374753-00255	374753	Positive	153.285	9.90991	F
HMDB0000063	HMDB0000063-374753-00256	374753	Positive	164.96	9.90991	F
HMDB0000063	HMDB0000063-374753-00257	374753	Positive	177.032	9.90991	F
HMDB0000063	HMDB0000063-374753-00258	374753	Positive	193.63	9.90991	F
HMDB0000063	HMDB0000063-374753-00259	374753	Positive	215.102	9.90991	F
HMDB0000063	HMDB0000063-374753-0026	374753	Positive	220.643	9.90991	F
HMDB0000063	HMDB0000063-374753-00261	374753	Positive	234.134	9.90991	F
HMDB0000063	HMDB0000063-374753-00262	374753	Positive	257.153	9.90991	F
HMDB0000063	HMDB0000063-374753-00263	374753	Positive	270.199	9.90991	F
HMDB0000063	HMDB0000063-374753-00264	374753	Positive	64.9187	9.90991	F
HMDB0000063	HMDB0000063-374753-00265	374753	Positive	66.409	9.90991	F
HMDB0000063	HMDB0000063-374753-00266	374753	Positive	67.3123	9.90991	F
HMDB0000063	HMDB0000063-374753-00267	374753	Positive	67.6835	9.90991	F
HMDB0000063	HMDB0000063-374753-00268	374753	Positive	68.4635	9.90991	F
HMDB0000063	HMDB0000063-374753-00269	374753	Positive	69.109	9.90991	F
HMDB0000063	HMDB0000063-374753-0027	374753	Positive	77.1483	9.90991	F
HMDB0000063	HMDB0000063-374753-00271	374753	Positive	94.2481	9.90991	F
HMDB0000063	HMDB0000063-374753-00272	374753	Positive	95.7341	9.90991	F
HMDB0000063	HMDB0000063-374753-00273	374753	Positive	98.0698	9.90991	F
HMDB0000063	HMDB0000063-374753-00274	374753	Positive	105.827	9.68468	F
HMDB0000063	HMDB0000063-374753-00275	374753	Positive	109.985	9.68468	F
HMDB0000063	HMDB0000063-374753-00276	374753	Positive	114.578	9.68468	F
HMDB0000063	HMDB0000063-374753-00277	374753	Positive	136.958	9.68468	F
HMDB0000063	HMDB0000063-374753-00278	374753	Positive	142.862	9.68468	F
HMDB0000063	HMDB0000063-374753-00279	374753	Positive	145.378	9.68468	F
HMDB0000063	HMDB0000063-374753-0028	374753	Positive	147.783	9.68468	F
HMDB0000063	HMDB0000063-374753-00281	374753	Positive	156.92	9.68468	F
HMDB0000063	HMDB0000063-374753-00282	374753	Positive	162.138	9.68468	F
HMDB0000063	HMDB0000063-374753-00283	374753	Positive	168.024	9.68468	F
HMDB0000063	HMDB0000063-374753-00284	374753	Positive	176.106	9.68468	F
HMDB0000063	HMDB0000063-374753-00285	374753	Positive	178.077	9.68468	F
HMDB0000063	HMDB0000063-374753-00286	374753	Positive	192.14	9.68468	F
HMDB0000063	HMDB0000063-374753-00287	374753	Positive	218.908	9.68468	F
HMDB0000063	HMDB0000063-374753-00288	374753	Positive	223.246	9.68468	F
HMDB0000063	HMDB0000063-374753-00289	374753	Positive	224.19	9.68468	F
HMDB0000063	HMDB0000063-374753-0029	374753	Positive	287.15	9.68468	F
HMDB0000063	HMDB0000063-374753-00291	374753	Positive	288.156	9.68468	F
HMDB0000063	HMDB0000063-374753-00292	374753	Positive	346.223	9.68468	F
HMDB0000063	HMDB0000063-374753-00293	374753	Positive	587.643	9.68468	F
HMDB0000063	HMDB0000063-374753-00294	374753	Positive	74.0199	9.68468	F
HMDB0000063	HMDB0000063-374753-00295	374753	Positive	826.729	9.68468	F
HMDB0000063	HMDB0000063-374753-00296	374753	Positive	91.0811	9.68468	F
HMDB0000063	HMDB0000063-374753-00297	374753	Positive	957.297	9.68468	F
HMDB0000063	HMDB0000063-374753-00298	374753	Positive	101.591	9.45946	F
HMDB0000063	HMDB0000063-374753-00299	374753	Positive	110.518	9.45946	F
HMDB0000063	HMDB0000063-374753-003	374753	Positive	1212.92	9.45946	F
HMDB0000063	HMDB0000063-374753-00301	374753	Positive	1399.32	9.45946	F
HMDB0000063	HMDB0000063-374753-00302	374753	Positive	1403.93	9.45946	F
HMDB0000063	HMDB0000063-374753-00303	374753	Positive	147.169	9.45946	F
HMDB0000063	HMDB0000063-374753-00304	374753	Positive	149.056	9.45946	F
HMDB0000063	HMDB0000063-374753-00305	374753	Positive	150.059	9.45946	F
HMDB0000063	HMDB0000063-374753-00306	374753	Positive	153.418	9.45946	F
HMDB0000063	HMDB0000063-374753-00307	374753	Positive	191.078	9.45946	F
HMDB0000063	HMDB0000063-374753-00308	374753	Positive	193.026	9.45946	F
HMDB0000063	HMDB0000063-374753-00309	374753	Positive	204.906	9.45946	F
HMDB0000063	HMDB0000063-374753-0031	374753	Positive	259.169	9.45946	F
HMDB0000063	HMDB0000063-374753-00311	374753	Positive	296.178	9.45946	F
HMDB0000063	HMDB0000063-374753-00312	374753	Positive	61.8683	9.45946	F
HMDB0000063	HMDB0000063-374753-00313	374753	Positive	66.4642	9.45946	F
HMDB0000063	HMDB0000063-374753-00314	374753	Positive	67.6098	9.45946	F
HMDB0000063	HMDB0000063-374753-00315	374753	Positive	69.4387	9.45946	F
HMDB0000063	HMDB0000063-374753-00316	374753	Positive	72.0874	9.45946	F
HMDB0000063	HMDB0000063-374753-00317	374753	Positive	76.1516	9.45946	F
HMDB0000063	HMDB0000063-374753-00318	374753	Positive	77.8668	9.45946	F
HMDB0000063	HMDB0000063-374753-00319	374753	Positive	87.4258	9.45946	F
HMDB0000063	HMDB0000063-374753-0032	374753	Positive	95.042	9.45946	F
HMDB0000063	HMDB0000063-374753-00321	374753	Positive	102.345	9.23423	F
HMDB0000063	HMDB0000063-374753-00322	374753	Positive	102.676	9.23423	F
HMDB0000063	HMDB0000063-374753-00323	374753	Positive	105.741	9.23423	F
HMDB0000063	HMDB0000063-374753-00324	374753	Positive	1106.39	9.23423	F
HMDB0000063	HMDB0000063-374753-00325	374753	Positive	114.749	9.23423	F
HMDB0000063	HMDB0000063-374753-00326	374753	Positive	128.522	9.23423	F
HMDB0000063	HMDB0000063-374753-00327	374753	Positive	144.877	9.23423	F
HMDB0000063	HMDB0000063-374753-00328	374753	Positive	147.391	9.23423	F
HMDB0000063	HMDB0000063-374753-00329	374753	Positive	1478.12	9.23423	F
HMDB0000063	HMDB0000063-374753-0033	374753	Positive	155.463	9.23423	F
HMDB0000063	HMDB0000063-374753-00331	374753	Positive	183.998	9.23423	F
HMDB0000063	HMDB0000063-374753-00332	374753	Positive	188.12	9.23423	F
HMDB0000063	HMDB0000063-374753-00333	374753	Positive	190.124	9.23423	F
HMDB0000063	HMDB0000063-374753-00334	374753	Positive	192.565	9.23423	F
HMDB0000063	HMDB0000063-374753-00335	374753	Positive	200.486	9.23423	F
HMDB0000063	HMDB0000063-374753-00336	374753	Positive	202.016	9.23423	F
HMDB0000063	HMDB0000063-374753-00337	374753	Positive	205.405	9.23423	F
HMDB0000063	HMDB0000063-374753-00338	374753	Positive	217.042	9.23423	F
HMDB0000063	HMDB0000063-374753-00339	374753	Positive	221.16	9.23423	F
HMDB0000063	HMDB0000063-374753-0034	374753	Positive	232.12	9.23423	F
HMDB0000063	HMDB0000063-374753-00341	374753	Positive	76.698	9.23423	F
HMDB0000063	HMDB0000063-374753-00342	374753	Positive	87.9925	9.23423	F
HMDB0000063	HMDB0000063-374753-00343	374753	Positive	875.247	9.23423	F
HMDB0000063	HMDB0000063-374753-00344	374753	Positive	979.19	9.23423	F
HMDB0000063	HMDB0000063-374753-00345	374753	Positive	1115.93	9.00901	F
HMDB0000063	HMDB0000063-374753-00346	374753	Positive	113.439	9.00901	F
HMDB0000063	HMDB0000063-374753-00347	374753	Positive	113.522	9.00901	F
HMDB0000063	HMDB0000063-374753-00348	374753	Positive	116.266	9.00901	F
HMDB0000063	HMDB0000063-374753-00349	374753	Positive	116.878	9.00901	F
HMDB0000063	HMDB0000063-374753-0035	374753	Positive	120.46	9.00901	F
HMDB0000063	HMDB0000063-374753-00351	374753	Positive	1202.5	9.00901	F
HMDB0000063	HMDB0000063-374753-00352	374753	Positive	121.092	9.00901	F
HMDB0000063	HMDB0000063-374753-00353	374753	Positive	121.108	9.00901	F
HMDB0000063	HMDB0000063-374753-00354	374753	Positive	140.524	9.00901	F
HMDB0000063	HMDB0000063-374753-00355	374753	Positive	1429.16	9.00901	F
HMDB0000063	HMDB0000063-374753-00356	374753	Positive	1437.68	9.00901	F
HMDB0000063	HMDB0000063-374753-00357	374753	Positive	144.978	9.00901	F
HMDB0000063	HMDB0000063-374753-00358	374753	Positive	1464.65	9.00901	F
HMDB0000063	HMDB0000063-374753-00359	374753	Positive	1491.94	9.00901	F
HMDB0000063	HMDB0000063-374753-0036	374753	Positive	184.333	9.00901	F
HMDB0000063	HMDB0000063-374753-00361	374753	Positive	186.138	9.00901	F
HMDB0000063	HMDB0000063-374753-00362	374753	Positive	189.021	9.00901	F
HMDB0000063	HMDB0000063-374753-00363	374753	Positive	199.156	9.00901	F
HMDB0000063	HMDB0000063-374753-00364	374753	Positive	213.081	9.00901	F
HMDB0000063	HMDB0000063-374753-00365	374753	Positive	218.107	9.00901	F
HMDB0000063	HMDB0000063-374753-00366	374753	Positive	225.195	9.00901	F
HMDB0000063	HMDB0000063-374753-00367	374753	Positive	239.111	9.00901	F
HMDB0000063	HMDB0000063-374753-00368	374753	Positive	271.137	9.00901	F
HMDB0000063	HMDB0000063-374753-00369	374753	Positive	284.176	9.00901	F
HMDB0000063	HMDB0000063-374753-0037	374753	Positive	59.0395	9.00901	F
HMDB0000063	HMDB0000063-374753-00371	374753	Positive	67.672	9.00901	F
HMDB0000063	HMDB0000063-374753-00372	374753	Positive	91.7738	9.00901	F
HMDB0000063	HMDB0000063-374753-00373	374753	Positive	95.345	9.00901	F
HMDB0000063	HMDB0000063-374753-00374	374753	Positive	1009.18	8.78378	F
HMDB0000063	HMDB0000063-374753-00375	374753	Positive	107.046	8.78378	F
HMDB0000063	HMDB0000063-374753-00376	374753	Positive	112.302	8.78378	F
HMDB0000063	HMDB0000063-374753-00377	374753	Positive	113.84	8.78378	F
HMDB0000063	HMDB0000063-374753-00378	374753	Positive	1172.77	8.78378	F
HMDB0000063	HMDB0000063-374753-00379	374753	Positive	123.952	8.78378	F
HMDB0000063	HMDB0000063-374753-0038	374753	Positive	1361.58	8.78378	F
HMDB0000063	HMDB0000063-374753-00381	374753	Positive	144.056	8.78378	F
HMDB0000063	HMDB0000063-374753-00382	374753	Positive	1456.02	8.78378	F
HMDB0000063	HMDB0000063-374753-00383	374753	Positive	159.522	8.78378	F
HMDB0000063	HMDB0000063-374753-00384	374753	Positive	160.079	8.78378	F
HMDB0000063	HMDB0000063-374753-00385	374753	Positive	160.885	8.78378	F
HMDB0000063	HMDB0000063-374753-00386	374753	Positive	171.989	8.78378	F
HMDB0000063	HMDB0000063-374753-00387	374753	Positive	178.109	8.78378	F
HMDB0000063	HMDB0000063-374753-00388	374753	Positive	179.469	8.78378	F
HMDB0000063	HMDB0000063-374753-00389	374753	Positive	187.674	8.78378	F
HMDB0000063	HMDB0000063-374753-0039	374753	Positive	200.585	8.78378	F
HMDB0000063	HMDB0000063-374753-00391	374753	Positive	63.8678	8.78378	F
HMDB0000063	HMDB0000063-374753-00392	374753	Positive	64.2629	8.78378	F
HMDB0000063	HMDB0000063-374753-00393	374753	Positive	66.422	8.78378	F
HMDB0000063	HMDB0000063-374753-00394	374753	Positive	71.4803	8.78378	F
HMDB0000063	HMDB0000063-374753-00395	374753	Positive	82.8206	8.78378	F
HMDB0000063	HMDB0000063-374753-00396	374753	Positive	101.543	8.55856	F
HMDB0000063	HMDB0000063-374753-00397	374753	Positive	1011.57	8.55856	F
HMDB0000063	HMDB0000063-374753-00398	374753	Positive	103.035	8.55856	F
HMDB0000063	HMDB0000063-374753-00399	374753	Positive	1032.51	8.55856	F
HMDB0000063	HMDB0000063-374753-004	374753	Positive	105.204	8.55856	F
HMDB0000063	HMDB0000063-374753-00401	374753	Positive	105.402	8.55856	F
HMDB0000063	HMDB0000063-374753-00402	374753	Positive	1086.88	8.55856	F
HMDB0000063	HMDB0000063-374753-00403	374753	Positive	113.213	8.55856	F
HMDB0000063	HMDB0000063-374753-00404	374753	Positive	1249.42	8.55856	F
HMDB0000063	HMDB0000063-374753-00405	374753	Positive	1277.19	8.55856	F
HMDB0000063	HMDB0000063-374753-00406	374753	Positive	1290.55	8.55856	F
HMDB0000063	HMDB0000063-374753-00407	374753	Positive	1342.72	8.55856	F
HMDB0000063	HMDB0000063-374753-00408	374753	Positive	1467.7	8.55856	F
HMDB0000063	HMDB0000063-374753-00409	374753	Positive	155.06	8.55856	F
HMDB0000063	HMDB0000063-374753-0041	374753	Positive	175.146	8.55856	F
HMDB0000063	HMDB0000063-374753-00411	374753	Positive	175.318	8.55856	F
HMDB0000063	HMDB0000063-374753-00412	374753	Positive	217.098	8.55856	F
HMDB0000063	HMDB0000063-374753-00413	374753	Positive	366.251	8.55856	F
HMDB0000063	HMDB0000063-374753-00414	374753	Positive	52.0386	8.55856	F
HMDB0000063	HMDB0000063-374753-00415	374753	Positive	56.3322	8.55856	F
HMDB0000063	HMDB0000063-374753-00416	374753	Positive	67.048	8.55856	F
HMDB0000063	HMDB0000063-374753-00417	374753	Positive	71.9928	8.55856	F
HMDB0000063	HMDB0000063-374753-00418	374753	Positive	76.576	8.55856	F
HMDB0000063	HMDB0000063-374753-00419	374753	Positive	83.0435	8.55856	F
HMDB0000063	HMDB0000063-374753-0042	374753	Positive	84.5943	8.55856	F
HMDB0000063	HMDB0000063-374753-00421	374753	Positive	88.1606	8.55856	F
HMDB0000063	HMDB0000063-374753-00422	374753	Positive	93.0961	8.55856	F
HMDB0000063	HMDB0000063-374753-00423	374753	Positive	95.7905	8.55856	F
HMDB0000063	HMDB0000063-374753-00424	374753	Positive	97.8902	8.55856	F
HMDB0000063	HMDB0000063-374753-00425	374753	Positive	103.717	8.33333	F
HMDB0000063	HMDB0000063-374753-00426	374753	Positive	104.127	8.33333	F
HMDB0000063	HMDB0000063-374753-00427	374753	Positive	104.161	8.33333	F
HMDB0000063	HMDB0000063-374753-00428	374753	Positive	104.519	8.33333	F
HMDB0000063	HMDB0000063-374753-00429	374753	Positive	113.696	8.33333	F
HMDB0000063	HMDB0000063-374753-0043	374753	Positive	116.431	8.33333	F
HMDB0000063	HMDB0000063-374753-00431	374753	Positive	118.158	8.33333	F
HMDB0000063	HMDB0000063-374753-00432	374753	Positive	140.083	8.33333	F
HMDB0000063	HMDB0000063-374753-00433	374753	Positive	1465.01	8.33333	F
HMDB0000063	HMDB0000063-374753-00434	374753	Positive	1482.76	8.33333	F
HMDB0000063	HMDB0000063-374753-00435	374753	Positive	160.126	8.33333	F
HMDB0000063	HMDB0000063-374753-00436	374753	Positive	165.129	8.33333	F
HMDB0000063	HMDB0000063-374753-00437	374753	Positive	316.196	8.33333	F
HMDB0000063	HMDB0000063-374753-00438	374753	Positive	62.515	8.33333	F
HMDB0000063	HMDB0000063-374753-00439	374753	Positive	64.7248	8.33333	F
HMDB0000063	HMDB0000063-374753-0044	374753	Positive	71.1894	8.33333	F
HMDB0000063	HMDB0000063-374753-00441	374753	Positive	77.0819	8.33333	F
HMDB0000063	HMDB0000063-374753-00442	374753	Positive	81.1428	8.33333	F
HMDB0000063	HMDB0000063-374753-00443	374753	Positive	86.1963	8.33333	F
HMDB0000063	HMDB0000063-374753-00444	374753	Positive	93.9874	8.33333	F
HMDB0000063	HMDB0000063-374753-00445	374753	Positive	934.854	8.33333	F
HMDB0000063	HMDB0000063-374753-00446	374753	Positive	107.736	8.10811	F
HMDB0000063	HMDB0000063-374753-00447	374753	Positive	112.65	8.10811	F
HMDB0000063	HMDB0000063-374753-00448	374753	Positive	1247.47	8.10811	F
HMDB0000063	HMDB0000063-374753-00449	374753	Positive	1282.75	8.10811	F
HMDB0000063	HMDB0000063-374753-0045	374753	Positive	134.069	8.10811	F
HMDB0000063	HMDB0000063-374753-00451	374753	Positive	147.327	8.10811	F
HMDB0000063	HMDB0000063-374753-00452	374753	Positive	191.159	8.10811	F
HMDB0000063	HMDB0000063-374753-00453	374753	Positive	226.126	8.10811	F
HMDB0000063	HMDB0000063-374753-00454	374753	Positive	229.107	8.10811	F
HMDB0000063	HMDB0000063-374753-00455	374753	Positive	237.163	8.10811	F
HMDB0000063	HMDB0000063-374753-00456	374753	Positive	250.111	8.10811	F
HMDB0000063	HMDB0000063-374753-00457	374753	Positive	272.175	8.10811	F
HMDB0000063	HMDB0000063-374753-00458	374753	Positive	282.154	8.10811	F
HMDB0000063	HMDB0000063-374753-00459	374753	Positive	363.29	8.10811	F
HMDB0000063	HMDB0000063-374753-0046	374753	Positive	51.2761	8.10811	F
HMDB0000063	HMDB0000063-374753-00461	374753	Positive	64.113	8.10811	F
HMDB0000063	HMDB0000063-374753-00462	374753	Positive	83.1379	8.10811	F
HMDB0000063	HMDB0000063-374753-00463	374753	Positive	97.1595	8.10811	F
HMDB0000063	HMDB0000063-374753-00464	374753	Positive	98.9268	8.10811	F
HMDB0000063	HMDB0000063-374753-00465	374753	Positive	1051.52	7.88288	F
HMDB0000063	HMDB0000063-374753-00466	374753	Positive	107.278	7.88288	F
HMDB0000063	HMDB0000063-374753-00467	374753	Positive	110.903	7.88288	F
HMDB0000063	HMDB0000063-374753-00468	374753	Positive	1100.49	7.88288	F
HMDB0000063	HMDB0000063-374753-00469	374753	Positive	134.779	7.88288	F
HMDB0000063	HMDB0000063-374753-0047	374753	Positive	1378.32	7.88288	F
HMDB0000063	HMDB0000063-374753-00471	374753	Positive	138.059	7.88288	F
HMDB0000063	HMDB0000063-374753-00472	374753	Positive	138.359	7.88288	F
HMDB0000063	HMDB0000063-374753-00473	374753	Positive	1395.38	7.88288	F
HMDB0000063	HMDB0000063-374753-00474	374753	Positive	1435.6	7.88288	F
HMDB0000063	HMDB0000063-374753-00475	374753	Positive	1449.28	7.88288	F
HMDB0000063	HMDB0000063-374753-00476	374753	Positive	1457.41	7.88288	F
HMDB0000063	HMDB0000063-374753-00477	374753	Positive	146.508	7.88288	F
HMDB0000063	HMDB0000063-374753-00478	374753	Positive	148.077	7.88288	F
HMDB0000063	HMDB0000063-374753-00479	374753	Positive	174.136	7.88288	F
HMDB0000063	HMDB0000063-374753-0048	374753	Positive	211.72	7.88288	F
HMDB0000063	HMDB0000063-374753-00481	374753	Positive	222.102	7.88288	F
HMDB0000063	HMDB0000063-374753-00482	374753	Positive	223.035	7.88288	F
HMDB0000063	HMDB0000063-374753-00483	374753	Positive	252.143	7.88288	F
HMDB0000063	HMDB0000063-374753-00484	374753	Positive	273.176	7.88288	F
HMDB0000063	HMDB0000063-374753-00485	374753	Positive	280.181	7.88288	F
HMDB0000063	HMDB0000063-374753-00486	374753	Positive	293.049	7.88288	F
HMDB0000063	HMDB0000063-374753-00487	374753	Positive	56.2471	7.88288	F
HMDB0000063	HMDB0000063-374753-00488	374753	Positive	71.4416	7.88288	F
HMDB0000063	HMDB0000063-374753-00489	374753	Positive	80.7291	7.88288	F
HMDB0000063	HMDB0000063-374753-0049	374753	Positive	84.7426	7.88288	F
HMDB0000063	HMDB0000063-374753-00491	374753	Positive	922.656	7.88288	F
HMDB0000063	HMDB0000063-374753-00492	374753	Positive	98.397	7.88288	F
HMDB0000063	HMDB0000063-374753-00493	374753	Positive	1133.44	7.65766	F
HMDB0000063	HMDB0000063-374753-00494	374753	Positive	115.914	7.65766	F
HMDB0000063	HMDB0000063-374753-00495	374753	Positive	144.114	7.65766	F
HMDB0000063	HMDB0000063-374753-00496	374753	Positive	151.161	7.65766	F
HMDB0000063	HMDB0000063-374753-00497	374753	Positive	168.863	7.65766	F
HMDB0000063	HMDB0000063-374753-00498	374753	Positive	172.446	7.65766	F
HMDB0000063	HMDB0000063-374753-00499	374753	Positive	182.075	7.65766	F
HMDB0000063	HMDB0000063-374753-005	374753	Positive	205.015	7.65766	F
HMDB0000063	HMDB0000063-374753-00501	374753	Positive	205.035	7.65766	F
HMDB0000063	HMDB0000063-374753-00502	374753	Positive	210.097	7.65766	F
HMDB0000063	HMDB0000063-374753-00503	374753	Positive	214.195	7.65766	F
HMDB0000063	HMDB0000063-374753-00504	374753	Positive	254.664	7.65766	F
HMDB0000063	HMDB0000063-374753-00505	374753	Positive	55.0311	7.65766	F
HMDB0000063	HMDB0000063-374753-00506	374753	Positive	65.2431	7.65766	F
HMDB0000063	HMDB0000063-374753-00507	374753	Positive	70.0887	7.65766	F
HMDB0000063	HMDB0000063-374753-00508	374753	Positive	1086.53	7.43243	F
HMDB0000063	HMDB0000063-374753-00509	374753	Positive	1265.32	7.43243	F
HMDB0000063	HMDB0000063-374753-0051	374753	Positive	133.008	7.43243	F
HMDB0000063	HMDB0000063-374753-00511	374753	Positive	1371.76	7.43243	F
HMDB0000063	HMDB0000063-374753-00512	374753	Positive	1384.92	7.43243	F
HMDB0000063	HMDB0000063-374753-00513	374753	Positive	1415.14	7.43243	F
HMDB0000063	HMDB0000063-374753-00514	374753	Positive	1418.69	7.43243	F
HMDB0000063	HMDB0000063-374753-00515	374753	Positive	153.203	7.43243	F
HMDB0000063	HMDB0000063-374753-00516	374753	Positive	178.135	7.43243	F
HMDB0000063	HMDB0000063-374753-00517	374753	Positive	196.091	7.43243	F
HMDB0000063	HMDB0000063-374753-00518	374753	Positive	213.162	7.43243	F
HMDB0000063	HMDB0000063-374753-00519	374753	Positive	221.521	7.43243	F
HMDB0000063	HMDB0000063-374753-0052	374753	Positive	222.806	7.43243	F
HMDB0000063	HMDB0000063-374753-00521	374753	Positive	244.829	7.43243	F
HMDB0000063	HMDB0000063-374753-00522	374753	Positive	245.143	7.43243	F
HMDB0000063	HMDB0000063-374753-00523	374753	Positive	280.151	7.43243	F
HMDB0000063	HMDB0000063-374753-00524	374753	Positive	295.165	7.43243	F
HMDB0000063	HMDB0000063-374753-00525	374753	Positive	463.673	7.43243	F
HMDB0000063	HMDB0000063-374753-00526	374753	Positive	54.2763	7.43243	F
HMDB0000063	HMDB0000063-374753-00527	374753	Positive	58.5999	7.43243	F
HMDB0000063	HMDB0000063-374753-00528	374753	Positive	70.7066	7.43243	F
HMDB0000063	HMDB0000063-374753-00529	374753	Positive	74.1381	7.43243	F
HMDB0000063	HMDB0000063-374753-0053	374753	Positive	75.2718	7.43243	F
HMDB0000063	HMDB0000063-374753-00531	374753	Positive	787.596	7.43243	F
HMDB0000063	HMDB0000063-374753-00532	374753	Positive	1070.17	7.20721	F
HMDB0000063	HMDB0000063-374753-00533	374753	Positive	1081.55	7.20721	F
HMDB0000063	HMDB0000063-374753-00534	374753	Positive	121.752	7.20721	F
HMDB0000063	HMDB0000063-374753-00535	374753	Positive	1283.76	7.20721	F
HMDB0000063	HMDB0000063-374753-00536	374753	Positive	131.719	7.20721	F
HMDB0000063	HMDB0000063-374753-00537	374753	Positive	1500.14	7.20721	F
HMDB0000063	HMDB0000063-374753-00538	374753	Positive	202.07	7.20721	F
HMDB0000063	HMDB0000063-374753-00539	374753	Positive	205.11	7.20721	F
HMDB0000063	HMDB0000063-374753-0054	374753	Positive	208.679	7.20721	F
HMDB0000063	HMDB0000063-374753-00541	374753	Positive	232.081	7.20721	F
HMDB0000063	HMDB0000063-374753-00542	374753	Positive	286.199	7.20721	F
HMDB0000063	HMDB0000063-374753-00543	374753	Positive	52.6911	7.20721	F
HMDB0000063	HMDB0000063-374753-00544	374753	Positive	65.301	7.20721	F
HMDB0000063	HMDB0000063-374753-00545	374753	Positive	75.3668	7.20721	F
HMDB0000063	HMDB0000063-374753-00546	374753	Positive	75.9641	7.20721	F
HMDB0000063	HMDB0000063-374753-00547	374753	Positive	78.8234	7.20721	F
HMDB0000063	HMDB0000063-374753-00548	374753	Positive	1079.34	6.98198	F
HMDB0000063	HMDB0000063-374753-00549	374753	Positive	1151.61	6.98198	F
HMDB0000063	HMDB0000063-374753-0055	374753	Positive	116.758	6.98198	F
HMDB0000063	HMDB0000063-374753-00551	374753	Positive	1231.43	6.98198	F
HMDB0000063	HMDB0000063-374753-00552	374753	Positive	129.891	6.98198	F
HMDB0000063	HMDB0000063-374753-00553	374753	Positive	132.353	6.98198	F
HMDB0000063	HMDB0000063-374753-00554	374753	Positive	157.415	6.98198	F
HMDB0000063	HMDB0000063-374753-00555	374753	Positive	231.172	6.98198	F
HMDB0000063	HMDB0000063-374753-00556	374753	Positive	271.206	6.98198	F
HMDB0000063	HMDB0000063-374753-00557	374753	Positive	312.204	6.98198	F
HMDB0000063	HMDB0000063-374753-00558	374753	Positive	57.8118	6.98198	F
HMDB0000063	HMDB0000063-374753-00559	374753	Positive	61.2265	6.98198	F
HMDB0000063	HMDB0000063-374753-0056	374753	Positive	62.9738	6.98198	F
HMDB0000063	HMDB0000063-374753-00561	374753	Positive	66.3312	6.98198	F
HMDB0000063	HMDB0000063-374753-00562	374753	Positive	80.0012	6.98198	F
HMDB0000063	HMDB0000063-374753-00563	374753	Positive	92.062	6.98198	F
HMDB0000063	HMDB0000063-374753-00564	374753	Positive	1035.26	6.75676	F
HMDB0000063	HMDB0000063-374753-00565	374753	Positive	118.664	6.75676	F
HMDB0000063	HMDB0000063-374753-00566	374753	Positive	131.217	6.75676	F
HMDB0000063	HMDB0000063-374753-00567	374753	Positive	202.127	6.75676	F
HMDB0000063	HMDB0000063-374753-00568	374753	Positive	231.685	6.75676	F
HMDB0000063	HMDB0000063-374753-00569	374753	Positive	255.719	6.75676	F
HMDB0000063	HMDB0000063-374753-0057	374753	Positive	271.54	6.75676	F
HMDB0000063	HMDB0000063-374753-00571	374753	Positive	52.9892	6.75676	F
HMDB0000063	HMDB0000063-374753-00572	374753	Positive	55.8462	6.75676	F
HMDB0000063	HMDB0000063-374753-00573	374753	Positive	58.0314	6.75676	F
HMDB0000063	HMDB0000063-374753-00574	374753	Positive	59.7682	6.75676	F
HMDB0000063	HMDB0000063-374753-00575	374753	Positive	73.7513	6.75676	F
HMDB0000063	HMDB0000063-374753-00576	374753	Positive	76.7503	6.75676	F
HMDB0000063	HMDB0000063-374753-00577	374753	Positive	848.956	6.75676	F
HMDB0000063	HMDB0000063-374753-00578	374753	Positive	91.2255	6.75676	F
HMDB0000063	HMDB0000063-374753-00579	374753	Positive	100.916	6.53153	F
HMDB0000063	HMDB0000063-374753-0058	374753	Positive	1095.76	6.53153	F
HMDB0000063	HMDB0000063-374753-00581	374753	Positive	118.905	6.53153	F
HMDB0000063	HMDB0000063-374753-00582	374753	Positive	125.056	6.53153	F
HMDB0000063	HMDB0000063-374753-00583	374753	Positive	1280.81	6.53153	F
HMDB0000063	HMDB0000063-374753-00584	374753	Positive	166.23	6.53153	F
HMDB0000063	HMDB0000063-374753-00585	374753	Positive	172.778	6.53153	F
HMDB0000063	HMDB0000063-374753-00586	374753	Positive	199.768	6.53153	F
HMDB0000063	HMDB0000063-374753-00587	374753	Positive	211.584	6.53153	F
HMDB0000063	HMDB0000063-374753-00588	374753	Positive	234.156	6.53153	F
HMDB0000063	HMDB0000063-374753-00589	374753	Positive	238.179	6.53153	F
HMDB0000063	HMDB0000063-374753-0059	374753	Positive	249.06	6.53153	F
HMDB0000063	HMDB0000063-374753-00591	374753	Positive	257.103	6.53153	F
HMDB0000063	HMDB0000063-374753-00592	374753	Positive	54.6994	6.53153	F
HMDB0000063	HMDB0000063-374753-00593	374753	Positive	55.5313	6.53153	F
HMDB0000063	HMDB0000063-374753-00594	374753	Positive	59.2921	6.53153	F
HMDB0000063	HMDB0000063-374753-00595	374753	Positive	70.5377	6.53153	F
HMDB0000063	HMDB0000063-374753-00596	374753	Positive	81.921	6.53153	F
HMDB0000063	HMDB0000063-374753-00597	374753	Positive	87.6213	6.53153	F
HMDB0000063	HMDB0000063-374753-00598	374753	Positive	97.8469	6.53153	F
HMDB0000063	HMDB0000063-374753-00599	374753	Positive	100.709	6.30631	F
HMDB0000063	HMDB0000063-374753-006	374753	Positive	1120.8	6.30631	F
HMDB0000063	HMDB0000063-374753-00601	374753	Positive	130.868	6.30631	F
HMDB0000063	HMDB0000063-374753-00602	374753	Positive	136.111	6.30631	F
HMDB0000063	HMDB0000063-374753-00603	374753	Positive	1372.62	6.30631	F
HMDB0000063	HMDB0000063-374753-00604	374753	Positive	1478.85	6.30631	F
HMDB0000063	HMDB0000063-374753-00605	374753	Positive	226.165	6.30631	F
HMDB0000063	HMDB0000063-374753-00606	374753	Positive	256	6.30631	F
HMDB0000063	HMDB0000063-374753-00607	374753	Positive	281.839	6.30631	F
HMDB0000063	HMDB0000063-374753-00608	374753	Positive	311.15	6.30631	F
HMDB0000063	HMDB0000063-374753-00609	374753	Positive	369.14	6.30631	F
HMDB0000063	HMDB0000063-374753-0061	374753	Positive	375.662	6.30631	F
HMDB0000063	HMDB0000063-374753-00611	374753	Positive	90.8248	6.30631	F
HMDB0000063	HMDB0000063-374753-00612	374753	Positive	94.7822	6.30631	F
HMDB0000063	HMDB0000063-374753-00613	374753	Positive	95.0692	6.30631	F
HMDB0000063	HMDB0000063-374753-00614	374753	Positive	99.1348	6.30631	F
HMDB0000063	HMDB0000063-374753-00615	374753	Positive	110.784	6.08108	F
HMDB0000063	HMDB0000063-374753-00616	374753	Positive	113.586	6.08108	F
HMDB0000063	HMDB0000063-374753-00617	374753	Positive	148.321	6.08108	F
HMDB0000063	HMDB0000063-374753-00618	374753	Positive	158.613	6.08108	F
HMDB0000063	HMDB0000063-374753-00619	374753	Positive	189.802	6.08108	F
HMDB0000063	HMDB0000063-374753-0062	374753	Positive	191.745	6.08108	F
HMDB0000063	HMDB0000063-374753-00621	374753	Positive	208.193	6.08108	F
HMDB0000063	HMDB0000063-374753-00622	374753	Positive	261.117	6.08108	F
HMDB0000063	HMDB0000063-374753-00623	374753	Positive	272.15	6.08108	F
HMDB0000063	HMDB0000063-374753-00624	374753	Positive	277.661	6.08108	F
HMDB0000063	HMDB0000063-374753-00625	374753	Positive	59.6206	6.08108	F
HMDB0000063	HMDB0000063-374753-00626	374753	Positive	69.7242	6.08108	F
HMDB0000063	HMDB0000063-374753-00627	374753	Positive	75.5968	6.08108	F
HMDB0000063	HMDB0000063-374753-00628	374753	Positive	124.054	5.85586	F
HMDB0000063	HMDB0000063-374753-00629	374753	Positive	159.251	5.85586	F
HMDB0000063	HMDB0000063-374753-0063	374753	Positive	171.301	5.85586	F
HMDB0000063	HMDB0000063-374753-00631	374753	Positive	196.259	5.85586	F
HMDB0000063	HMDB0000063-374753-00632	374753	Positive	200.337	5.85586	F
HMDB0000063	HMDB0000063-374753-00633	374753	Positive	245.995	5.85586	F
HMDB0000063	HMDB0000063-374753-00634	374753	Positive	66.7989	5.85586	F
HMDB0000063	HMDB0000063-374753-00635	374753	Positive	70.3806	5.85586	F
HMDB0000063	HMDB0000063-374753-00636	374753	Positive	97.2375	5.85586	F
HMDB0000063	HMDB0000063-374753-00637	374753	Positive	1150.6	5.63063	F
HMDB0000063	HMDB0000063-374753-00638	374753	Positive	136.703	5.63063	F
HMDB0000063	HMDB0000063-374753-00639	374753	Positive	138.94	5.63063	F
HMDB0000063	HMDB0000063-374753-0064	374753	Positive	184.198	5.63063	F
HMDB0000063	HMDB0000063-374753-00641	374753	Positive	185.247	5.63063	F
HMDB0000063	HMDB0000063-374753-00642	374753	Positive	204.146	5.63063	F
HMDB0000063	HMDB0000063-374753-00643	374753	Positive	220.075	5.63063	F
HMDB0000063	HMDB0000063-374753-00644	374753	Positive	221.089	5.63063	F
HMDB0000063	HMDB0000063-374753-00645	374753	Positive	240.769	5.63063	F
HMDB0000063	HMDB0000063-374753-00646	374753	Positive	241.798	5.63063	F
HMDB0000063	HMDB0000063-374753-00647	374753	Positive	253.569	5.63063	F
HMDB0000063	HMDB0000063-374753-00648	374753	Positive	517.525	5.63063	F
HMDB0000063	HMDB0000063-374753-00649	374753	Positive	105.347	5.40541	F
HMDB0000063	HMDB0000063-374753-0065	374753	Positive	122.456	5.40541	F
HMDB0000063	HMDB0000063-374753-00651	374753	Positive	1450.27	5.40541	F
HMDB0000063	HMDB0000063-374753-00652	374753	Positive	157.48	5.40541	F
HMDB0000063	HMDB0000063-374753-00653	374753	Positive	160.305	5.40541	F
HMDB0000063	HMDB0000063-374753-00654	374753	Positive	188.556	5.40541	F
HMDB0000063	HMDB0000063-374753-00655	374753	Positive	216.084	5.40541	F
HMDB0000063	HMDB0000063-374753-00656	374753	Positive	220.12	5.40541	F
HMDB0000063	HMDB0000063-374753-00657	374753	Positive	269.038	5.40541	F
HMDB0000063	HMDB0000063-374753-00658	374753	Positive	51.6531	5.40541	F
HMDB0000063	HMDB0000063-374753-00659	374753	Positive	77.3495	5.40541	F
HMDB0000063	HMDB0000063-374753-0066	374753	Positive	92.5515	5.40541	F
HMDB0000063	HMDB0000063-374753-00661	374753	Positive	1316.34	5.18018	F
HMDB0000063	HMDB0000063-374753-00662	374753	Positive	175.713	5.18018	F
HMDB0000063	HMDB0000063-374753-00663	374753	Positive	241.307	5.18018	F
HMDB0000063	HMDB0000063-374753-00664	374753	Positive	280.021	5.18018	F
HMDB0000063	HMDB0000063-374753-00665	374753	Positive	308.554	5.18018	F
HMDB0000063	HMDB0000063-374753-00666	374753	Positive	64.8145	5.18018	F
HMDB0000063	HMDB0000063-374753-00667	374753	Positive	683.818	5.18018	F
HMDB0000063	HMDB0000063-443923-00001	443923	positive	327.196	100	D
HMDB0000063	HMDB0000063-443923-00002	443923	positive	309.185	49.3268	F
HMDB0000063	HMDB0000063-443923-00003	443923	positive	297.185	18.8138	F
HMDB0000063	HMDB0000063-443923-00004	443923	positive	315.195	6.95656	F
HMDB0000063	HMDB0000063-443924-00001	443924	positive	285.185	100	D
HMDB0000063	HMDB0000063-443924-00002	443924	positive	185.096	81.8538	D
HMDB0000063	HMDB0000063-443924-00003	443924	positive	83.0491	51.4708	F
HMDB0000063	HMDB0000063-443924-00004	443924	positive	81.0699	50.6302	F
HMDB0000063	HMDB0000063-443924-00005	443924	positive	273.164	49.571	F
HMDB0000063	HMDB0000063-443924-00006	443924	positive	229.159	49.3687	F
HMDB0000063	HMDB0000063-443924-00007	443924	positive	243.138	41.8877	F
HMDB0000063	HMDB0000063-443924-00008	443924	positive	137.096	39.5937	F
HMDB0000063	HMDB0000063-443924-00009	443924	positive	207.138	29.648	F
HMDB0000063	HMDB0000063-443924-0001	443924	positive	301.18	21.7674	F
HMDB0000063	HMDB0000063-443924-00011	443924	positive	249.128	21.0961	F
HMDB0000063	HMDB0000063-443924-00012	443924	positive	191.107	19.7881	F
HMDB0000063	HMDB0000063-443924-00013	443924	positive	299.164	18.7564	F
HMDB0000063	HMDB0000063-443924-00014	443924	positive	179.107	18.6655	F
HMDB0000063	HMDB0000063-443924-00015	443924	positive	165.091	16.5471	F
HMDB0000063	HMDB0000063-443924-00016	443924	positive	153.091	16.1718	F
HMDB0000063	HMDB0000063-443924-00017	443924	positive	103.039	16.0706	F
HMDB0000063	HMDB0000063-443924-00018	443924	positive	253.195	14.9461	F
HMDB0000063	HMDB0000063-443924-00019	443924	positive	69.0334	14.3371	F
HMDB0000063	HMDB0000063-443924-0002	443924	positive	266.166	13.7002	F
HMDB0000063	HMDB0000063-443924-00021	443924	positive	317.212	13.0333	F
HMDB0000063	HMDB0000063-443924-00022	443924	positive	71.0491	12.0725	F
HMDB0000063	HMDB0000063-443924-00023	443924	positive	253.122	11.8571	F
HMDB0000063	HMDB0000063-443924-00024	443924	positive	111.044	10.404	F
HMDB0000063	HMDB0000063-443924-00025	443924	positive	101.06	10.3605	F
HMDB0000063	HMDB0000063-443924-00026	443924	positive	79.0542	9.72173	F
HMDB0000063	HMDB0000063-443924-00027	443924	positive	85.0647	8.81722	F
HMDB0000063	HMDB0000063-443924-00028	443924	positive	127.075	8.24401	F
HMDB0000063	HMDB0000063-443924-00029	443924	positive	245.133	8.1758	F
HMDB0000063	HMDB0000063-443924-0003	443924	positive	69.0698	8.10787	F
HMDB0000063	HMDB0000063-443924-00031	443924	positive	95.0491	8.09621	F
HMDB0000063	HMDB0000063-443924-00032	443924	positive	255.138	7.4815	F
HMDB0000063	HMDB0000063-443924-00033	443924	positive	81.0335	6.43265	F
HMDB0000063	HMDB0000063-443924-00034	443924	positive	248.156	6.22729	F
HMDB0000063	HMDB0000063-443924-00035	443924	positive	191.143	6.0213	F
HMDB0000063	HMDB0000063-443924-00036	443924	positive	227.179	6.01366	F
HMDB0000063	HMDB0000063-443924-00037	443924	positive	233.154	5.98618	F
HMDB0000063	HMDB0000063-443924-00038	443924	positive	77.0383	5.37649	F
HMDB0000063	HMDB0000063-443925-00001	443925	positive	196.125	100	D
HMDB0000063	HMDB0000063-443925-00002	443925	positive	198.104	74.5034	F
HMDB0000063	HMDB0000063-443925-00003	443925	positive	238.135	69.2203	F
HMDB0000063	HMDB0000063-443925-00004	443925	positive	87.0441	55.1692	F
HMDB0000063	HMDB0000063-443925-00005	443925	positive	158.109	53.5678	F
HMDB0000063	HMDB0000063-443925-00006	443925	positive	234.104	53.0029	F
HMDB0000063	HMDB0000063-443925-00007	443925	positive	243.117	31.221	F
HMDB0000063	HMDB0000063-443925-00008	443925	positive	214.136	29.5573	F
HMDB0000063	HMDB0000063-443925-00009	443925	positive	59.0492	28.6119	F
[truncated: 141,416 more rows]
