# Supplementary material for: A Novel Approach of SWATH-Based Metabolomics Analysis Using the Human Metabolome Database Spectral Library
Source: Int J Mol Sci. 2022 Sep 18;23(18):10908. doi: 10.3390/ijms231810908 (PMC9500730; doi:10.3390/ijms231810908)
Supplement: Supplementary file 1 [file ijms-23-10908-s001.zip › S3B (All HR Fragments- Negative).xlsx]

## Sheet: Sheet1
HMDB ID	Fragment ID	SPLASH ID	ionization mode	Fragment mass-charge	Relative intensity / SPLASH	Transition level
HMDB0000005	HMDB0000005-7-00001	7	Negative	57.516	100	D
HMDB0000005	HMDB0000005-8-00001	8	Negative	57.462	100	D
HMDB0000005	HMDB0000005-8-00002	8	Negative	55.592	14.2387	F
HMDB0000005	HMDB0000005-9-00001	9	Negative	57.462	100	D
HMDB0000005	HMDB0000005-9-00002	9	Negative	55.576	17.9878	F
HMDB0000008	HMDB0000008-10-00001	10	Negative	57.508	100	D
HMDB0000008	HMDB0000008-10-00002	10	Negative	45.59	39.3442	F
HMDB0000008	HMDB0000008-11-00001	11	Negative	57.501	100	D
HMDB0000008	HMDB0000008-11-00002	11	Negative	45.535	79.444	D
HMDB0000008	HMDB0000008-12-00001	12	Negative	45.426	100	D
HMDB0000008	HMDB0000008-12-00002	12	Negative	57.423	59.788	F
HMDB0000008	HMDB0000008-12-00003	12	Negative	55.553	10.053	F
HMDB0000008	HMDB0000008-440124-00001	440124	negative	57.0331	100	D
HMDB0000011	HMDB0000011-16-00001	16	Negative	59.185	100	D
HMDB0000011	HMDB0000011-17-00001	17	Negative	59.07	100	D
HMDB0000011	HMDB0000011-17-00002	17	Negative	41.255	48.485	F
HMDB0000011	HMDB0000011-18-00001	18	Negative	59.224	100	D
HMDB0000011	HMDB0000011-18-00002	18	Negative	41.316	76.042	D
HMDB0000011	HMDB0000011-18-00003	18	Negative	58.405	33.854	F
HMDB0000011	HMDB0000011-18-00004	18	Negative	57.492	12.76	F
HMDB0000011	HMDB0000011-440114-00001	440114	negative	59.0124	100	D
HMDB0000012	HMDB0000012-439582-00001	439582	negative	184.061	100	D
HMDB0000012	HMDB0000012-439582-00002	439582	negative	136.075	74.5096	F
HMDB0000012	HMDB0000012-439582-00003	439582	negative	111.047	15.1084	F
HMDB0000012	HMDB0000012-439583-00001	439583	negative	184.055	100	D
HMDB0000012	HMDB0000012-439583-00002	439583	negative	136.081	75.7481	D
HMDB0000012	HMDB0000012-439583-00003	439583	negative	111.054	15.4832	F
HMDB0000012	HMDB0000012-439584-00001	439584	negative	110.956	100	D
HMDB0000012	HMDB0000012-439585-00001	439585	negative	110.962	100	D
HMDB0000012	HMDB0000012-439586-00001	439586	negative	184.081	100	D
HMDB0000012	HMDB0000012-439586-00002	439586	negative	136.054	30.8493	F
HMDB0000012	HMDB0000012-439587-00001	439587	negative	184.094	100	D
HMDB0000012	HMDB0000012-439587-00002	439587	negative	136.054	32.1188	F
HMDB0000012	HMDB0000012-440069-00001	440069	negative	184.061	100	D
HMDB0000012	HMDB0000012-440069-00002	440069	negative	94.0284	62.8353	F
HMDB0000012	HMDB0000012-440069-00003	440069	negative	136.039	12.1239	F
HMDB0000012	HMDB0000012-440069-00004	440069	negative	66.0334	6.45193	F
HMDB0000012	HMDB0000012-440069-00005	440069	negative	111.019	5.58922	F
HMDB0000014	HMDB0000014-2546-00001	2546	Negative	93.0472	100	D
HMDB0000014	HMDB0000014-2546-00002	2546	Negative	66.0362	15.5155	F
HMDB0000014	HMDB0000014-2546-00003	2546	Negative	135.058	15.2152	F
HMDB0000014	HMDB0000014-2546-00004	2546	Negative	209.98	12.012	F
HMDB0000014	HMDB0000014-439043-00001	439043	negative	93.0472	100	D
HMDB0000014	HMDB0000014-439043-00002	439043	negative	66.0362	15.4864	F
HMDB0000014	HMDB0000014-439043-00003	439043	negative	135.058	15.2327	F
HMDB0000014	HMDB0000014-439043-00004	439043	negative	209.98	11.9678	F
HMDB0000014	HMDB0000014-440054-00001	440054	negative	93.0444	100	D
HMDB0000014	HMDB0000014-440054-00002	440054	negative	135.055	12.2143	F
HMDB0000017	HMDB0000017-439258-00001	439258	negative	138.056	100	D
HMDB0000017	HMDB0000017-439258-00002	439258	negative	108.046	72.5467	F
HMDB0000017	HMDB0000017-440067-00001	440067	negative	138.055	100	D
HMDB0000017	HMDB0000017-440067-00002	440067	negative	108.044	19.5092	F
HMDB0000017	HMDB0000017-6161-00001	6161	Negative	138.056	100	D
HMDB0000017	HMDB0000017-6161-00002	6161	Negative	108.046	72.5726	F
HMDB0000020	HMDB0000020-33-00001	33	Negative	107.292	100	D
HMDB0000020	HMDB0000020-34-00001	34	Negative	79.392	100	D
HMDB0000020	HMDB0000020-34-00002	34	Negative	107.16	59.887	F
HMDB0000020	HMDB0000020-34-00003	34	Negative	77.389	57.062	F
HMDB0000020	HMDB0000020-34-00004	34	Negative	93.314	27.119	F
HMDB0000020	HMDB0000020-34-00005	34	Negative	105.265	21.186	F
HMDB0000020	HMDB0000020-34-00006	34	Negative	45.597	9.746	F
HMDB0000020	HMDB0000020-34-00007	34	Negative	105.858	5.014	F
HMDB0000020	HMDB0000020-35-00001	35	Negative	93.298	100	D
HMDB0000020	HMDB0000020-35-00002	35	Negative	77.389	95.238	D
HMDB0000020	HMDB0000020-35-00003	35	Negative	79.376	73.214	F
HMDB0000020	HMDB0000020-35-00004	35	Negative	107.44	62.5	F
HMDB0000020	HMDB0000020-35-00005	35	Negative	45.566	54.464	F
HMDB0000020	HMDB0000020-35-00006	35	Negative	65.458	33.333	F
HMDB0000020	HMDB0000020-35-00007	35	Negative	105.67	28.571	F
HMDB0000020	HMDB0000020-35-00008	35	Negative	51.565	22.619	F
HMDB0000020	HMDB0000020-35-00009	35	Negative	53.552	14.658	F
HMDB0000020	HMDB0000020-35-0001	35	Negative	104.86	14.583	F
HMDB0000020	HMDB0000020-35-00011	35	Negative	58.468	9.226	F
HMDB0000020	HMDB0000020-439738-00001	439738	negative	107.131	100	D
HMDB0000020	HMDB0000020-439739-00001	439739	negative	107.133	100	D
HMDB0000022	HMDB0000022-440152-00001	440152	negative	121.065	100	D
HMDB0000022	HMDB0000022-440152-00002	440152	negative	122.068	25.3187	F
HMDB0000022	HMDB0000022-440152-00003	440152	negative	147.044	9.84145	F
HMDB0000023	HMDB0000023-42-00001	42	Negative	57.493	100	D
HMDB0000023	HMDB0000023-42-00002	42	Negative	45.574	41.5004	F
HMDB0000023	HMDB0000023-43-00001	43	Negative	57.469	100	D
HMDB0000023	HMDB0000023-43-00002	43	Negative	45.52	49.167	F
HMDB0000023	HMDB0000023-43-00003	43	Negative	41.625	31.944	F
HMDB0000023	HMDB0000023-44-00001	44	Negative	45.442	100	D
HMDB0000023	HMDB0000023-44-00002	44	Negative	57.392	88.235	D
HMDB0000023	HMDB0000023-44-00003	44	Negative	41.609	52.941	F
HMDB0000023	HMDB0000023-44-00004	44	Negative	43.728	9.244	F
HMDB0000030	HMDB0000030-436925-00001	436925	negative	200.076	100	D
HMDB0000030	HMDB0000030-436925-00002	436925	negative	209.093	37.9816	F
HMDB0000030	HMDB0000030-436925-00003	436925	negative	166.087	30.4587	F
HMDB0000030	HMDB0000030-436926-00001	436926	negative	200.075	100	D
HMDB0000030	HMDB0000030-436926-00002	436926	negative	166.088	50.103	F
HMDB0000030	HMDB0000030-436926-00003	436926	negative	156.086	16.652	F
HMDB0000030	HMDB0000030-436926-00004	436926	negative	209.094	14.6808	F
HMDB0000030	HMDB0000030-436926-00005	436926	negative	122.097	12.7979	F
HMDB0000030	HMDB0000030-436926-00006	436926	negative	197.093	9.50279	F
HMDB0000030	HMDB0000030-436926-00007	436926	negative	201.078	9.41453	F
HMDB0000030	HMDB0000030-436926-00008	436926	negative	165.104	8.14946	F
HMDB0000030	HMDB0000030-436926-00009	436926	negative	199.091	6.47249	F
HMDB0000030	HMDB0000030-436926-0001	436926	negative	167.091	5.03089	F
HMDB0000030	HMDB0000030-438622-00001	438622	negative	200.075	100	D
HMDB0000030	HMDB0000030-438622-00002	438622	negative	166.088	40.9482	F
HMDB0000030	HMDB0000030-438622-00003	438622	negative	209.093	17.856	F
HMDB0000030	HMDB0000030-438622-00004	438622	negative	199.091	17.8242	F
HMDB0000030	HMDB0000030-438622-00005	438622	negative	165.104	6.73849	F
HMDB0000030	HMDB0000030-438622-00006	438622	negative	156.085	6.07837	F
HMDB0000030	HMDB0000030-439629-00001	439629	negative	200.132	100	D
HMDB0000030	HMDB0000030-439629-00002	439629	negative	199.377	65.3852	F
HMDB0000030	HMDB0000030-439629-00003	439629	negative	166.455	30.1646	F
HMDB0000030	HMDB0000030-439629-00004	439629	negative	209.145	26.9658	F
HMDB0000030	HMDB0000030-439629-00005	439629	negative	165.583	13.4832	F
HMDB0000030	HMDB0000030-439630-00001	439630	negative	200.134	100	D
HMDB0000030	HMDB0000030-439630-00002	439630	negative	199.352	67.8828	F
HMDB0000030	HMDB0000030-439630-00003	439630	negative	166.413	32.5399	F
HMDB0000030	HMDB0000030-439630-00004	439630	negative	209.142	27.8829	F
HMDB0000030	HMDB0000030-439630-00005	439630	negative	165.5	14.548	F
HMDB0000030	HMDB0000030-439631-00001	439631	negative	96.8588	100	D
HMDB0000030	HMDB0000030-439632-00001	439632	negative	96.8551	100	D
HMDB0000030	HMDB0000030-439633-00001	439633	negative	96.8677	100	D
HMDB0000030	HMDB0000030-439634-00001	439634	negative	96.8762	100	D
HMDB0000030	HMDB0000030-439635-00001	439635	negative	200.1	100	D
HMDB0000030	HMDB0000030-439635-00002	439635	negative	199.12	90.2403	D
HMDB0000030	HMDB0000030-439635-00003	439635	negative	166.089	50.2096	F
HMDB0000030	HMDB0000030-439636-00001	439636	negative	200.105	100	D
HMDB0000030	HMDB0000030-439636-00002	439636	negative	199.125	83.0465	D
HMDB0000030	HMDB0000030-439636-00003	439636	negative	166.094	47.2825	F
HMDB0000030	HMDB0000030-439636-00004	439636	negative	209.127	37.4218	F
HMDB0000033	HMDB0000033-2592-00001	2592	Negative	110.072	100	D
HMDB0000033	HMDB0000033-2592-00002	2592	Negative	154.062	32.8652	F
HMDB0000033	HMDB0000033-2592-00003	2592	Negative	181.109	16.8539	F
HMDB0000033	HMDB0000033-2593-00001	2593	Negative	80.8984	100	D
HMDB0000033	HMDB0000033-2594-00001	2594	Negative	154.044	100	D
HMDB0000033	HMDB0000033-2594-00002	2594	Negative	163.119	30.7307	F
HMDB0000033	HMDB0000033-2594-00003	2594	Negative	110.119	5.50551	F
HMDB0000033	HMDB0000033-2594-00004	2594	Negative	206.995	5.50551	F
HMDB0000033	HMDB0000033-2595-00001	2595	Negative	154.052	100	D
HMDB0000033	HMDB0000033-2595-00002	2595	Negative	163.157	59.0909	F
HMDB0000033	HMDB0000033-2596-00001	2596	Negative	110.073	100	D
HMDB0000033	HMDB0000033-2596-00002	2596	Negative	154.062	39.6364	F
HMDB0000033	HMDB0000033-2596-00003	2596	Negative	112.986	24.3636	F
HMDB0000033	HMDB0000033-2596-00004	2596	Negative	181.109	17.8182	F
HMDB0000033	HMDB0000033-2596-00005	2596	Negative	145.098	8.36364	F
HMDB0000033	HMDB0000033-2596-00006	2596	Negative	180.973	5.09091	F
HMDB0000033	HMDB0000033-2597-00001	2597	Negative	153.999	100	D
HMDB0000033	HMDB0000033-2597-00002	2597	Negative	163.007	30.3303	F
HMDB0000033	HMDB0000033-2597-00003	2597	Negative	110.062	5.70571	F
HMDB0000033	HMDB0000033-2597-00004	2597	Negative	207.128	5.30531	F
HMDB0000033	HMDB0000033-2598-00001	2598	Negative	156.977	100	D
HMDB0000033	HMDB0000033-2599-00001	2599	Negative	154.16	100	D
HMDB0000033	HMDB0000033-2599-00002	2599	Negative	163.199	22.6415	F
HMDB0000033	HMDB0000033-2617-00001	2617	Negative	110.073	100	D
HMDB0000033	HMDB0000033-2617-00002	2617	Negative	154.062	79.2793	D
HMDB0000033	HMDB0000033-2617-00003	2617	Negative	81.0466	14.4144	F
HMDB0000033	HMDB0000033-2617-00004	2617	Negative	93.0458	11.1111	F
HMDB0000033	HMDB0000033-2617-00005	2617	Negative	163.101	11.011	F
HMDB0000033	HMDB0000033-438770-00001	438770	negative	80.8984	100	D
HMDB0000033	HMDB0000033-438771-00001	438771	negative	154.044	100	D
HMDB0000033	HMDB0000033-438771-00002	438771	negative	163.119	30.6954	F
HMDB0000033	HMDB0000033-438771-00003	438771	negative	206.995	5.52442	F
HMDB0000033	HMDB0000033-438771-00004	438771	negative	110.119	5.5046	F
HMDB0000033	HMDB0000033-438772-00001	438772	negative	154.052	100	D
HMDB0000033	HMDB0000033-438772-00002	438772	negative	163.157	58.7625	F
HMDB0000033	HMDB0000033-438831-00001	438831	negative	153.999	100	D
HMDB0000033	HMDB0000033-438831-00002	438831	negative	163.007	30.3735	F
HMDB0000033	HMDB0000033-438831-00003	438831	negative	110.062	5.7447	F
HMDB0000033	HMDB0000033-438831-00004	438831	negative	207.128	5.34842	F
HMDB0000033	HMDB0000033-439040-00001	439040	negative	110.073	100	D
HMDB0000033	HMDB0000033-439040-00002	439040	negative	154.062	79.2904	D
HMDB0000033	HMDB0000033-439040-00003	439040	negative	81.0466	14.4313	F
HMDB0000033	HMDB0000033-439040-00004	439040	negative	93.0458	11.1424	F
HMDB0000033	HMDB0000033-439040-00005	439040	negative	163.101	11.0116	F
HMDB0000034	HMDB0000034-2622-00001	2622	Negative	107.04	100	D
HMDB0000034	HMDB0000034-2622-00002	2622	Negative	106.068	18.7187	F
HMDB0000034	HMDB0000034-2628-00001	2628	Negative	107.036	100	D
HMDB0000034	HMDB0000034-2628-00002	2628	Negative	92.0255	25	F
HMDB0000034	HMDB0000034-2629-00001	2629	Negative	107.037	100	D
HMDB0000034	HMDB0000034-2629-00002	2629	Negative	92.0258	74.7748	F
HMDB0000034	HMDB0000034-2629-00003	2629	Negative	65.0154	37.7377	F
HMDB0000034	HMDB0000034-2629-00004	2629	Negative	90.0129	8.90891	F
HMDB0000034	HMDB0000034-2629-00005	2629	Negative	68.027	8.30831	F
HMDB0000034	HMDB0000034-2629-00006	2629	Negative	64.0102	6.90691	F
HMDB0000034	HMDB0000034-2629-00007	2629	Negative	106.031	6.40641	F
HMDB0000034	HMDB0000034-438799-00001	438799	negative	107.04	100	D
HMDB0000034	HMDB0000034-438799-00002	438799	negative	106.068	18.6909	F
HMDB0000034	HMDB0000034-439015-00001	439015	negative	107.036	100	D
HMDB0000034	HMDB0000034-439015-00002	439015	negative	92.0255	24.9485	F
HMDB0000034	HMDB0000034-439016-00001	439016	negative	107.037	100	D
HMDB0000034	HMDB0000034-439016-00002	439016	negative	92.0258	74.7833	F
HMDB0000034	HMDB0000034-439016-00003	439016	negative	65.0154	37.7305	F
HMDB0000034	HMDB0000034-439016-00004	439016	negative	90.0129	8.95193	F
HMDB0000034	HMDB0000034-439016-00005	439016	negative	68.027	8.32545	F
HMDB0000034	HMDB0000034-439016-00006	439016	negative	64.0102	6.90701	F
HMDB0000034	HMDB0000034-439016-00007	439016	negative	106.031	6.44602	F
HMDB0000034	HMDB0000034-440031-00001	440031	negative	107.035	100	D
HMDB0000034	HMDB0000034-440031-00002	440031	negative	92.024	21.2387	F
HMDB0000034	HMDB0000034-440100-00001	440100	negative	107.035	100	D
HMDB0000034	HMDB0000034-440100-00002	440100	negative	92.024	20.8512	F
HMDB0000039	HMDB0000039-67-00001	67	Negative	58.236	100	D
HMDB0000039	HMDB0000039-68-00001	68	Negative	58.236	100	D
HMDB0000045	HMDB0000045-438816-00001	438816	negative	210.961	100	D
HMDB0000045	HMDB0000045-438816-00002	438816	negative	151.01	12.4703	F
HMDB0000045	HMDB0000045-438816-00003	438816	negative	193	6.30197	F
HMDB0000045	HMDB0000045-438817-00001	438817	negative	211.115	100	D
HMDB0000045	HMDB0000045-438817-00002	438817	negative	328.153	96.3943	D
HMDB0000045	HMDB0000045-438909-00001	438909	negative	211.014	100	D
HMDB0000045	HMDB0000045-438909-00002	438909	negative	150.95	11.4558	F
HMDB0000045	HMDB0000045-438909-00003	438909	negative	192.933	6.43142	F
HMDB0000045	HMDB0000045-438910-00001	438910	negative	328.196	100	D
HMDB0000045	HMDB0000045-438910-00002	438910	negative	211.126	94.5058	D
HMDB0000045	HMDB0000045-439038-00001	439038	negative	78.9598	100	D
HMDB0000045	HMDB0000045-439038-00002	439038	negative	96.9698	37.8919	F
HMDB0000045	HMDB0000045-439038-00003	439038	negative	134.047	29.8603	F
HMDB0000045	HMDB0000045-439570-00001	439570	negative	211.026	100	D
HMDB0000045	HMDB0000045-439570-00002	439570	negative	151.021	11.0413	F
HMDB0000045	HMDB0000045-439570-00003	439570	negative	193.053	7.20241	F
HMDB0000045	HMDB0000045-439571-00001	439571	negative	211.029	100	D
HMDB0000045	HMDB0000045-439571-00002	439571	negative	151.042	11.1035	F
HMDB0000045	HMDB0000045-439571-00003	439571	negative	193.071	7.29419	F
HMDB0000045	HMDB0000045-6180-00001	6180	Negative	306.077	100	D
HMDB0000045	HMDB0000045-6180-00002	6180	Negative	272.089	27.5	F
HMDB0000045	HMDB0000045-6180-00003	6180	Negative	134.047	27.0833	F
HMDB0000045	HMDB0000045-6180-00004	6180	Negative	304.06	11.25	F
HMDB0000045	HMDB0000045-6180-00005	6180	Negative	211.001	9.16667	F
HMDB0000045	HMDB0000045-6180-00006	6180	Negative	307.08	8.75	F
HMDB0000045	HMDB0000045-6180-00007	6180	Negative	143.046	7.91667	F
HMDB0000045	HMDB0000045-6180-00008	6180	Negative	150.98	6.25	F
HMDB0000045	HMDB0000045-6181-00001	6181	Negative	210.961	100	D
HMDB0000045	HMDB0000045-6181-00002	6181	Negative	151.01	12.5125	F
HMDB0000045	HMDB0000045-6181-00003	6181	Negative	193	6.30631	F
HMDB0000045	HMDB0000045-6182-00001	6182	Negative	306.141	100	D
HMDB0000045	HMDB0000045-6182-00002	6182	Negative	272.157	39.2392	F
HMDB0000045	HMDB0000045-6182-00003	6182	Negative	254.18	14.4144	F
HMDB0000045	HMDB0000045-6182-00004	6182	Negative	304.193	14.2142	F
HMDB0000045	HMDB0000045-6182-00005	6182	Negative	288.142	5.30531	F
HMDB0000045	HMDB0000045-6183-00001	6183	Negative	211.115	100	D
HMDB0000045	HMDB0000045-6183-00002	6183	Negative	328.153	100	D
HMDB0000045	HMDB0000045-6184-00001	6184	Negative	134.047	100	D
HMDB0000045	HMDB0000045-6184-00002	6184	Negative	211.001	35.2941	F
HMDB0000045	HMDB0000045-6184-00003	6184	Negative	150.98	21.1765	F
HMDB0000045	HMDB0000045-6184-00004	6184	Negative	192.99	10.5882	F
HMDB0000045	HMDB0000045-6184-00005	6184	Negative	138.98	9.41176	F
HMDB0000045	HMDB0000045-6186-00001	6186	Negative	211.014	100	D
HMDB0000045	HMDB0000045-6186-00002	6186	Negative	150.95	11.4114	F
HMDB0000045	HMDB0000045-6186-00003	6186	Negative	192.933	6.40641	F
HMDB0000045	HMDB0000045-6187-00001	6187	Negative	211.126	100	D
HMDB0000045	HMDB0000045-6187-00002	6187	Negative	328.196	100	D
HMDB0000045	HMDB0000045-6190-00001	6190	Negative	78.9598	100	D
HMDB0000045	HMDB0000045-6190-00002	6190	Negative	96.9698	37.9379	F
HMDB0000045	HMDB0000045-6190-00003	6190	Negative	134.047	29.8298	F
HMDB0000050	HMDB0000050-2676-00001	2676	Negative	134.047	100	D
HMDB0000050	HMDB0000050-2676-00002	2676	Negative	107.036	12.8128	F
HMDB0000050	HMDB0000050-436593-00001	436593	negative	134.047	100	D
HMDB0000050	HMDB0000050-436594-00001	436594	negative	134.047	100	D
HMDB0000050	HMDB0000050-436595-00001	436595	negative	134.047	100	D
HMDB0000050	HMDB0000050-436596-00001	436596	negative	134.047	100	D
HMDB0000050	HMDB0000050-436596-00002	436596	negative	107.036	16.1238	F
HMDB0000050	HMDB0000050-436597-00001	436597	negative	134.047	100	D
HMDB0000050	HMDB0000050-436597-00002	436597	negative	107.036	44.506	F
HMDB0000050	HMDB0000050-436597-00003	436597	negative	92.0255	12.8738	F
HMDB0000050	HMDB0000050-436598-00001	436598	negative	134.047	100	D
HMDB0000050	HMDB0000050-436598-00002	436598	negative	107.036	88.119	D
HMDB0000050	HMDB0000050-436598-00003	436598	negative	92.0255	33.2023	F
HMDB0000050	HMDB0000050-436598-00004	436598	negative	65.0145	6.43888	F
HMDB0000050	HMDB0000050-439017-00001	439017	negative	134.047	100	D
HMDB0000050	HMDB0000050-439017-00002	439017	negative	107.036	12.79	F
HMDB0000050	HMDB0000050-439597-00001	439597	negative	133.99	100	D
HMDB0000050	HMDB0000050-439597-00002	439597	negative	239.174	5.11977	F
HMDB0000050	HMDB0000050-439598-00001	439598	negative	133.992	100	D
HMDB0000050	HMDB0000050-439599-00001	439599	negative	133.995	100	D
HMDB0000050	HMDB0000050-439599-00002	439599	negative	96.8856	41.1276	F
HMDB0000050	HMDB0000050-439600-00001	439600	negative	134.001	100	D
HMDB0000050	HMDB0000050-439600-00002	439600	negative	96.8891	48.2876	F
HMDB0000058	HMDB0000058-2701-00001	2701	Negative	134.047	100	D
HMDB0000058	HMDB0000058-2702-00001	2702	Negative	107.035	100	D
HMDB0000058	HMDB0000058-2702-00002	2702	Negative	92.014	12.2122	F
HMDB0000058	HMDB0000058-2703-00001	2703	Negative	133.964	100	D
HMDB0000058	HMDB0000058-2705-00001	2705	Negative	134.047	100	D
HMDB0000058	HMDB0000058-2706-00001	2706	Negative	106.995	100	D
HMDB0000058	HMDB0000058-2706-00002	2706	Negative	91.9336	8.10811	F
HMDB0000058	HMDB0000058-2707-00001	2707	Negative	133.999	100	D
HMDB0000058	HMDB0000058-2712-00001	2712	Negative	134.068	100	D
HMDB0000058	HMDB0000058-2712-00002	2712	Negative	78.9723	26.4264	F
HMDB0000058	HMDB0000058-2712-00003	2712	Negative	107.053	9.90991	F
HMDB0000058	HMDB0000058-438813-00001	438813	negative	107.035	100	D
HMDB0000058	HMDB0000058-438813-00002	438813	negative	92.014	12.2402	F
HMDB0000058	HMDB0000058-438814-00001	438814	negative	133.964	100	D
HMDB0000058	HMDB0000058-438894-00001	438894	negative	106.995	100	D
HMDB0000058	HMDB0000058-438894-00002	438894	negative	91.9336	8.06121	F
HMDB0000058	HMDB0000058-438895-00001	438895	negative	133.999	100	D
HMDB0000058	HMDB0000058-439049-00001	439049	negative	134.068	100	D
HMDB0000058	HMDB0000058-439049-00002	439049	negative	78.9723	26.4056	F
HMDB0000058	HMDB0000058-439049-00003	439049	negative	107.053	9.88583	F
HMDB0000063	HMDB0000063-439563-00001	439563	negative	331.223	100	D
HMDB0000063	HMDB0000063-439563-00002	439563	negative	343.207	44.2801	F
HMDB0000063	HMDB0000063-439563-00003	439563	negative	315.223	35.7175	F
HMDB0000063	HMDB0000063-439563-00004	439563	negative	317.236	27.2986	F
HMDB0000063	HMDB0000063-439563-00005	439563	negative	316.239	20.4823	F
HMDB0000063	HMDB0000063-439563-00006	439563	negative	342.257	17.8802	F
HMDB0000063	HMDB0000063-439563-00007	439563	negative	271.19	16.6641	F
HMDB0000063	HMDB0000063-439563-00008	439563	negative	297.129	14.8292	F
HMDB0000063	HMDB0000063-439563-00009	439563	negative	189.073	13.6583	F
HMDB0000063	HMDB0000063-439563-0001	439563	negative	299.199	12.1791	F
HMDB0000063	HMDB0000063-439563-00011	439563	negative	233.986	10.8492	F
HMDB0000063	HMDB0000063-439563-00012	439563	negative	288.255	10.7211	F
HMDB0000063	HMDB0000063-439563-00013	439563	negative	272.23	6.42608	F
HMDB0000063	HMDB0000063-439563-00014	439563	negative	289.17	5.71876	F
HMDB0000063	HMDB0000063-439563-00015	439563	negative	301.223	5.65347	F
HMDB0000063	HMDB0000063-439880-00001	439880	negative	331.219	100	D
HMDB0000063	HMDB0000063-439880-00002	439880	negative	343.203	54.1354	F
HMDB0000063	HMDB0000063-439880-00003	439880	negative	315.204	14.7928	F
HMDB0000063	HMDB0000063-439880-00004	439880	negative	317.216	10.7443	F
HMDB0000063	HMDB0000063-439880-00005	439880	negative	299.191	7.40942	F
HMDB0000063	HMDB0000063-439880-00006	439880	negative	301.216	5.68042	F
HMDB0000063	HMDB0000063-439880-00007	439880	negative	297.203	5.04401	F
HMDB0000063	HMDB0000063-440132-00001	440132	negative	297.15	100	D
HMDB0000063	HMDB0000063-440132-00002	440132	negative	331.192	89.4381	D
HMDB0000063	HMDB0000063-440132-00003	440132	negative	282.126	35.6982	F
HMDB0000063	HMDB0000063-440132-00004	440132	negative	125.06	30.2511	F
HMDB0000063	HMDB0000063-440132-00005	440132	negative	315.161	27.5435	F
HMDB0000063	HMDB0000063-440132-00006	440132	negative	329.176	24.8695	F
HMDB0000063	HMDB0000063-440132-00007	440132	negative	189.091	22.1779	F
HMDB0000063	HMDB0000063-440132-00008	440132	negative	343.191	9.55392	F
HMDB0000063	HMDB0000063-440132-00009	440132	negative	301.181	7.22102	F
HMDB0000063	HMDB0000063-440132-0001	440132	negative	59.0124	6.65218	F
HMDB0000063	HMDB0000063-440132-00011	440132	negative	313.181	6.26867	F
HMDB0000063	HMDB0000063-440132-00012	440132	negative	332.195	6.13659	F
HMDB0000063	HMDB0000063-440132-00013	440132	negative	298.153	5.62058	F
HMDB0000064	HMDB0000064-2724-00001	2724	Negative	112.986	100	D
HMDB0000064	HMDB0000064-2724-00002	2724	Negative	112.052	13.3333	F
HMDB0000064	HMDB0000064-2724-00003	2724	Negative	112.984	6.66667	F
HMDB0000064	HMDB0000064-2724-00004	2724	Negative	112.987	6.66667	F
HMDB0000064	HMDB0000064-2725-00001	2725	Negative	87.9471	100	D
HMDB0000064	HMDB0000064-2726-00001	2726	Negative	87.9536	100	D
HMDB0000064	HMDB0000064-2728-00001	2728	Negative	112.986	100	D
HMDB0000064	HMDB0000064-2728-00002	2728	Negative	112.052	40	F
HMDB0000064	HMDB0000064-2728-00003	2728	Negative	115.004	40	F
HMDB0000064	HMDB0000064-2728-00004	2728	Negative	104.035	20	F
HMDB0000064	HMDB0000064-2728-00005	2728	Negative	114.02	20	F
HMDB0000064	HMDB0000064-2729-00001	2729	Negative	87.872	100	D
HMDB0000064	HMDB0000064-2730-00001	2730	Negative	87.983	100	D
HMDB0000064	HMDB0000064-2738-00001	2738	Negative	88.0423	100	D
HMDB0000064	HMDB0000064-438793-00001	438793	negative	87.9471	100	D
HMDB0000064	HMDB0000064-438794-00001	438794	negative	87.9536	100	D
HMDB0000064	HMDB0000064-438883-00001	438883	negative	87.872	100	D
HMDB0000064	HMDB0000064-438884-00001	438884	negative	87.983	100	D
HMDB0000064	HMDB0000064-439051-00001	439051	negative	88.0423	100	D
HMDB0000064	HMDB0000064-440045-00001	440045	negative	88.0389	100	D
HMDB0000068	HMDB0000068-436640-00001	436640	negative	164.072	100	D
HMDB0000068	HMDB0000068-436640-00002	436640	negative	122.037	9.47174	F
HMDB0000068	HMDB0000068-436640-00003	436640	negative	149.048	5.6501	F
HMDB0000068	HMDB0000068-436641-00001	436641	negative	164.072	100	D
HMDB0000068	HMDB0000068-436641-00002	436641	negative	122.037	13.9857	F
HMDB0000068	HMDB0000068-436641-00003	436641	negative	149.048	7.69809	F
HMDB0000068	HMDB0000068-436642-00001	436642	negative	164.072	100	D
HMDB0000068	HMDB0000068-436642-00002	436642	negative	122.037	78.1911	D
HMDB0000068	HMDB0000068-436642-00003	436642	negative	149.048	28.5856	F
HMDB0000068	HMDB0000068-436643-00001	436643	negative	122.037	100	D
HMDB0000068	HMDB0000068-436643-00002	436643	negative	149.048	32.2503	F
HMDB0000068	HMDB0000068-436643-00003	436643	negative	164.072	31.2533	F
HMDB0000068	HMDB0000068-436643-00004	436643	negative	148.041	10.2381	F
HMDB0000068	HMDB0000068-436644-00001	436644	negative	122.037	100	D
HMDB0000068	HMDB0000068-436644-00002	436644	negative	149.048	31.1209	F
HMDB0000068	HMDB0000068-436644-00003	436644	negative	148.041	25.2391	F
HMDB0000068	HMDB0000068-436644-00004	436644	negative	164.072	9.00573	F
HMDB0000068	HMDB0000068-436644-00005	436644	negative	137.024	5.1153	F
HMDB0000068	HMDB0000068-436644-00006	436644	negative	154.027	5.09204	F
HMDB0000068	HMDB0000068-436645-00001	436645	negative	122.037	100	D
HMDB0000068	HMDB0000068-436645-00002	436645	negative	148.04	60.5255	F
HMDB0000068	HMDB0000068-436645-00003	436645	negative	149.048	29.8269	F
HMDB0000068	HMDB0000068-436645-00004	436645	negative	137.024	9.50229	F
HMDB0000068	HMDB0000068-436645-00005	436645	negative	121.03	8.62506	F
HMDB0000068	HMDB0000068-436645-00006	436645	negative	135.045	7.56851	F
HMDB0000068	HMDB0000068-436645-00007	436645	negative	147.033	7.54331	F
HMDB0000068	HMDB0000068-436645-00008	436645	negative	109.029	5.77838	F
HMDB0000068	HMDB0000068-436645-00009	436645	negative	123.045	5.05033	F
HMDB0000070	HMDB0000070-440083-00001	440083	negative	113.576	100	D
HMDB0000070	HMDB0000070-440083-00002	440083	negative	82.0646	97.3191	D
HMDB0000070	HMDB0000070-440083-00003	440083	negative	83.0478	90.5843	D
HMDB0000070	HMDB0000070-440083-00004	440083	negative	90.451	89.3393	D
HMDB0000070	HMDB0000070-440083-00005	440083	negative	72.4416	87.0422	D
HMDB0000072	HMDB0000072-2760-00001	2760	Negative	129.019	100	D
HMDB0000072	HMDB0000072-2760-00002	2760	Negative	111.009	13.6508	F
HMDB0000072	HMDB0000072-2760-00003	2760	Negative	112.985	10.4762	F
HMDB0000072	HMDB0000072-2761-00001	2761	Negative	84.9482	100	D
HMDB0000072	HMDB0000072-2762-00001	2762	Negative	128.977	100	D
HMDB0000072	HMDB0000072-2762-00002	2762	Negative	84.9634	6.90691	F
HMDB0000072	HMDB0000072-2762-00003	2762	Negative	111.022	5.10511	F
HMDB0000072	HMDB0000072-2763-00001	2763	Negative	130.046	100	D
HMDB0000072	HMDB0000072-2763-00002	2763	Negative	129.068	22.6226	F
HMDB0000072	HMDB0000072-2764-00001	2764	Negative	129.019	100	D
HMDB0000072	HMDB0000072-2764-00002	2764	Negative	111.009	11.2532	F
HMDB0000072	HMDB0000072-2765-00001	2765	Negative	84.9629	100	D
HMDB0000072	HMDB0000072-2766-00001	2766	Negative	128.962	100	D
HMDB0000072	HMDB0000072-2766-00002	2766	Negative	84.8746	6.40641	F
HMDB0000072	HMDB0000072-2767-00001	2767	Negative	128.938	100	D
HMDB0000072	HMDB0000072-2776-00001	2776	Negative	85.0295	100	D
HMDB0000072	HMDB0000072-2776-00002	2776	Negative	129.018	26.8268	F
HMDB0000072	HMDB0000072-2776-00003	2776	Negative	111.008	10.7107	F
HMDB0000072	HMDB0000072-438787-00001	438787	negative	84.9482	100	D
HMDB0000072	HMDB0000072-438788-00001	438788	negative	128.977	100	D
HMDB0000072	HMDB0000072-438788-00002	438788	negative	84.9634	6.87252	F
HMDB0000072	HMDB0000072-438788-00003	438788	negative	111.022	5.12263	F
HMDB0000072	HMDB0000072-438789-00001	438789	negative	130.046	100	D
HMDB0000072	HMDB0000072-438789-00002	438789	negative	129.068	22.6111	F
HMDB0000072	HMDB0000072-438903-00001	438903	negative	84.9629	100	D
HMDB0000072	HMDB0000072-438904-00001	438904	negative	128.962	100	D
HMDB0000072	HMDB0000072-438904-00002	438904	negative	84.8746	6.43733	F
HMDB0000072	HMDB0000072-438905-00001	438905	negative	128.938	100	D
HMDB0000072	HMDB0000072-439177-00001	439177	negative	85.0295	100	D
HMDB0000072	HMDB0000072-439177-00002	439177	negative	129.018	26.7912	F
HMDB0000072	HMDB0000072-439177-00003	439177	negative	111.008	10.707	F
HMDB0000073	HMDB0000073-436587-00001	436587	negative	122.037	100	D
HMDB0000073	HMDB0000073-436587-00002	436587	negative	123.045	10.2715	F
HMDB0000073	HMDB0000073-436587-00003	436587	negative	137.024	7.15502	F
HMDB0000073	HMDB0000073-436588-00001	436588	negative	122.037	100	D
HMDB0000073	HMDB0000073-436588-00002	436588	negative	123.045	9.58714	F
HMDB0000073	HMDB0000073-436588-00003	436588	negative	137.024	5.88016	F
HMDB0000073	HMDB0000073-436589-00001	436589	negative	122.037	100	D
HMDB0000073	HMDB0000073-436589-00002	436589	negative	123.045	8.15308	F
HMDB0000073	HMDB0000073-436589-00003	436589	negative	137.024	5.81952	F
HMDB0000073	HMDB0000073-436590-00001	436590	negative	122.037	100	D
HMDB0000073	HMDB0000073-436590-00002	436590	negative	137.024	6.6525	F
HMDB0000073	HMDB0000073-436590-00003	436590	negative	123.045	6.55247	F
HMDB0000073	HMDB0000073-436591-00001	436591	negative	122.037	100	D
HMDB0000073	HMDB0000073-436591-00002	436591	negative	123.045	6.23889	F
HMDB0000073	HMDB0000073-436591-00003	436591	negative	137.024	5.82423	F
HMDB0000073	HMDB0000073-436592-00001	436592	negative	122.037	100	D
HMDB0000073	HMDB0000073-436592-00002	436592	negative	123.045	7.63826	F
HMDB0000073	HMDB0000073-436592-00003	436592	negative	121.029	6.51048	F
HMDB0000073	HMDB0000073-436592-00004	436592	negative	137.024	6.47354	F
HMDB0000073	HMDB0000073-439757-00001	439757	negative	121.92	100	D
HMDB0000073	HMDB0000073-439757-00002	439757	negative	122.91	25.3885	F
HMDB0000073	HMDB0000073-440073-00001	440073	negative	122.036	100	D
HMDB0000073	HMDB0000073-440073-00002	440073	negative	109.028	52.9546	F
HMDB0000073	HMDB0000073-440073-00003	440073	negative	123.045	10.0714	F
HMDB0000073	HMDB0000073-440073-00004	440073	negative	108.02	10.0417	F
HMDB0000073	HMDB0000073-440073-00005	440073	negative	137.023	7.12948	F
HMDB0000076	HMDB0000076-440047-00001	440047	negative	68.9943	100	D
HMDB0000094	HMDB0000094-144-00001	144	Negative	110.997	100	D
HMDB0000094	HMDB0000094-144-00002	144	Negative	87.067	26.821	F
HMDB0000094	HMDB0000094-144-00003	144	Negative	85.086	20.364	F
HMDB0000094	HMDB0000094-144-00004	144	Negative	128.984	6.829	F
HMDB0000094	HMDB0000094-145-00001	145	Negative	87.059	100	D
HMDB0000094	HMDB0000094-145-00002	145	Negative	110.958	51.724	F
HMDB0000094	HMDB0000094-145-00003	145	Negative	85.078	45.402	F
HMDB0000094	HMDB0000094-145-00004	145	Negative	67.159	43.103	F
HMDB0000094	HMDB0000094-145-00005	145	Negative	43.355	41.954	F
HMDB0000094	HMDB0000094-145-00006	145	Negative	41.397	39.08	F
HMDB0000094	HMDB0000094-145-00007	145	Negative	57.245	24.138	F
HMDB0000094	HMDB0000094-146-00001	146	Negative	43.339	100	D
HMDB0000094	HMDB0000094-146-00002	146	Negative	87.028	84.211	D
HMDB0000094	HMDB0000094-146-00003	146	Negative	41.374	75.658	D
HMDB0000094	HMDB0000094-146-00004	146	Negative	57.23	50.658	F
HMDB0000094	HMDB0000094-146-00005	146	Negative	85.062	35.691	F
HMDB0000094	HMDB0000094-146-00006	146	Negative	67.143	29.605	F
HMDB0000094	HMDB0000094-146-00007	146	Negative	110.95	20.724	F
HMDB0000094	HMDB0000094-146-00008	146	Negative	59.187	15.461	F
HMDB0000094	HMDB0000094-2836-00001	2836	Negative	111.009	100	D
HMDB0000094	HMDB0000094-2836-00002	2836	Negative	129.019	10	F
HMDB0000094	HMDB0000094-2836-00003	2836	Negative	151.026	9.16667	F
HMDB0000094	HMDB0000094-2836-00004	2836	Negative	156.959	7.5	F
HMDB0000094	HMDB0000094-2836-00005	2836	Negative	166.946	6.66667	F
HMDB0000094	HMDB0000094-2836-00006	2836	Negative	108.02	5.83333	F
HMDB0000094	HMDB0000094-2836-00007	2836	Negative	173.009	5.83333	F
HMDB0000094	HMDB0000094-2837-00001	2837	Negative	66.9075	100	D
HMDB0000094	HMDB0000094-2838-00001	2838	Negative	110.886	100	D
HMDB0000094	HMDB0000094-2838-00002	2838	Negative	172.993	28.028	F
HMDB0000094	HMDB0000094-2840-00001	2840	Negative	111.009	100	D
HMDB0000094	HMDB0000094-2840-00002	2840	Negative	134.047	29.2683	F
HMDB0000094	HMDB0000094-2840-00003	2840	Negative	114.952	17.0732	F
HMDB0000094	HMDB0000094-2840-00004	2840	Negative	173.009	8.53659	F
HMDB0000094	HMDB0000094-2840-00005	2840	Negative	129.019	7.31707	F
HMDB0000094	HMDB0000094-2840-00006	2840	Negative	156.959	7.31707	F
HMDB0000094	HMDB0000094-2840-00007	2840	Negative	148.952	6.09756	F
HMDB0000094	HMDB0000094-2840-00008	2840	Negative	150.98	6.09756	F
HMDB0000094	HMDB0000094-2841-00001	2841	Negative	66.9317	100	D
HMDB0000094	HMDB0000094-2842-00001	2842	Negative	110.96	100	D
HMDB0000094	HMDB0000094-2842-00002	2842	Negative	172.999	22.5225	F
HMDB0000094	HMDB0000094-2843-00001	2843	Negative	150.819	100	D
HMDB0000094	HMDB0000094-2854-00001	2854	Negative	111.008	100	D
HMDB0000094	HMDB0000094-2854-00002	2854	Negative	162.892	56.7568	F
HMDB0000094	HMDB0000094-2854-00003	2854	Negative	146.898	52.4525	F
HMDB0000094	HMDB0000094-2854-00004	2854	Negative	87.0081	40.2402	F
HMDB0000094	HMDB0000094-2854-00005	2854	Negative	85.0298	30.03	F
HMDB0000094	HMDB0000094-2854-00006	2854	Negative	145.892	14.3143	F
HMDB0000094	HMDB0000094-2854-00007	2854	Negative	102.948	11.7117	F
HMDB0000094	HMDB0000094-2854-00008	2854	Negative	129.02	7.10711	F
HMDB0000094	HMDB0000094-2854-00009	2854	Negative	146.935	6.70671	F
HMDB0000094	HMDB0000094-2854-0001	2854	Negative	173.005	6.70671	F
HMDB0000094	HMDB0000094-438790-00001	438790	negative	66.9075	100	D
HMDB0000094	HMDB0000094-438791-00001	438791	negative	110.886	100	D
HMDB0000094	HMDB0000094-438791-00002	438791	negative	172.993	28.0317	F
HMDB0000094	HMDB0000094-438906-00001	438906	negative	66.9317	100	D
HMDB0000094	HMDB0000094-438907-00001	438907	negative	110.96	100	D
HMDB0000094	HMDB0000094-438907-00002	438907	negative	172.999	22.5425	F
HMDB0000094	HMDB0000094-439007-00001	439007	negative	111.008	100	D
HMDB0000094	HMDB0000094-439007-00002	439007	negative	162.892	56.7242	F
HMDB0000094	HMDB0000094-439007-00003	439007	negative	146.898	52.4585	F
HMDB0000094	HMDB0000094-439007-00004	439007	negative	87.0081	40.2475	F
HMDB0000094	HMDB0000094-439007-00005	439007	negative	85.0298	30.0554	F
HMDB0000094	HMDB0000094-439007-00006	439007	negative	145.892	14.3406	F
HMDB0000094	HMDB0000094-439007-00007	439007	negative	102.948	11.6672	F
HMDB0000094	HMDB0000094-439007-00008	439007	negative	129.02	7.07261	F
HMDB0000094	HMDB0000094-439007-00009	439007	negative	173.005	6.7535	F
HMDB0000094	HMDB0000094-439007-0001	439007	negative	146.935	6.72094	F
HMDB0000094	HMDB0000094-440017-00001	440017	negative	111.007	100	D
HMDB0000094	HMDB0000094-440017-00002	440017	negative	87.0073	41.4198	F
HMDB0000094	HMDB0000094-440017-00003	440017	negative	85.0281	27.2307	F
HMDB0000094	HMDB0000094-440017-00004	440017	negative	129.018	7.56059	F
HMDB0000095	HMDB0000095-2858-00001	2858	Negative	78.9599	100	D
HMDB0000095	HMDB0000095-2858-00002	2858	Negative	96.9699	52.4525	F
HMDB0000095	HMDB0000095-2858-00003	2858	Negative	138.98	7.50751	F
HMDB0000095	HMDB0000095-2859-00001	2859	Negative	78.9601	100	D
HMDB0000095	HMDB0000095-2859-00002	2859	Negative	96.9701	51.8519	F
HMDB0000095	HMDB0000095-2859-00003	2859	Negative	138.981	6.80681	F
HMDB0000095	HMDB0000095-439056-00001	439056	negative	78.9599	100	D
HMDB0000095	HMDB0000095-439056-00002	439056	negative	96.9699	52.4792	F
HMDB0000095	HMDB0000095-439056-00003	439056	negative	138.98	7.45979	F
HMDB0000095	HMDB0000095-439192-00001	439192	negative	78.9601	100	D
HMDB0000095	HMDB0000095-439192-00002	439192	negative	96.9701	51.8647	F
HMDB0000095	HMDB0000095-439192-00003	439192	negative	138.981	6.83188	F
HMDB0000099	HMDB0000099-2872-00001	2872	Negative	134.028	100	D
HMDB0000099	HMDB0000099-2872-00002	2872	Negative	120.012	68.5686	F
HMDB0000099	HMDB0000099-439052-00001	439052	negative	134.028	100	D
HMDB0000099	HMDB0000099-439052-00002	439052	negative	120.012	68.5893	F
HMDB0000101	HMDB0000101-439816-00001	439816	negative	134.14	100	D
HMDB0000101	HMDB0000101-439816-00002	439816	negative	160.142	5.09017	F
HMDB0000101	HMDB0000101-439817-00001	439817	negative	134.141	100	D
HMDB0000101	HMDB0000101-439817-00002	439817	negative	160.153	6.05221	F
HMDB0000112	HMDB0000112-440024-00001	440024	negative	84.044	100	D
HMDB0000112	HMDB0000112-440024-00002	440024	negative	71.2543	33.0743	F
HMDB0000112	HMDB0000112-440024-00003	440024	negative	57.033	26.1763	F
HMDB0000112	HMDB0000112-440024-00004	440024	negative	59.0123	22.3135	F
HMDB0000112	HMDB0000112-440024-00005	440024	negative	71.2501	11.5049	F
HMDB0000112	HMDB0000112-440118-00001	440118	negative	84.044	100	D
HMDB0000112	HMDB0000112-440118-00002	440118	negative	57.0331	20.8842	F
HMDB0000112	HMDB0000112-440118-00003	440118	negative	59.0122	17.0513	F
HMDB0000115	HMDB0000115-165-00001	165	Negative	45.322	100	D
HMDB0000115	HMDB0000115-165-00002	165	Negative	47.318	83.7708	D
HMDB0000115	HMDB0000115-166-00001	166	Negative	45.141	100	D
HMDB0000115	HMDB0000115-166-00002	166	Negative	47.201	31.7299	F
HMDB0000115	HMDB0000115-167-00001	167	Negative	45.234	100	D
HMDB0000115	HMDB0000115-167-00002	167	Negative	47.294	34.3425	F
HMDB0000118	HMDB0000118-168-00001	168	Negative	137.199	100	D
HMDB0000118	HMDB0000118-168-00002	168	Negative	122.208	17.663	F
HMDB0000118	HMDB0000118-169-00001	169	Negative	122.045	100	D
HMDB0000118	HMDB0000118-169-00002	169	Negative	77.371	54.124	F
HMDB0000118	HMDB0000118-169-00003	169	Negative	137.097	26.546	F
HMDB0000118	HMDB0000118-169-00004	169	Negative	94.255	26.031	F
HMDB0000118	HMDB0000118-169-00005	169	Negative	105.272	12.178	F
HMDB0000118	HMDB0000118-169-00006	169	Negative	122.598	7.603	F
HMDB0000118	HMDB0000118-169-00007	169	Negative	108.079	5.799	F
HMDB0000118	HMDB0000118-169-00008	169	Negative	107.112	5.541	F
HMDB0000118	HMDB0000118-170-00001	170	Negative	93.32	100	D
HMDB0000118	HMDB0000118-170-00002	170	Negative	121.639	69.072	F
HMDB0000118	HMDB0000118-170-00003	170	Negative	120.969	51.546	F
HMDB0000118	HMDB0000118-170-00004	170	Negative	77.363	35.309	F
HMDB0000118	HMDB0000118-170-00005	170	Negative	65.439	22.165	F
HMDB0000118	HMDB0000118-170-00006	170	Negative	137.3	16.302	F
HMDB0000118	HMDB0000118-170-00007	170	Negative	108.188	13.338	F
HMDB0000118	HMDB0000118-170-00008	170	Negative	41.652	10.76	F
HMDB0000118	HMDB0000118-170-00009	170	Negative	51.546	9.665	F
HMDB0000118	HMDB0000118-170-0001	170	Negative	94.583	8.441	F
HMDB0000118	HMDB0000118-170-00011	170	Negative	45.578	8.312	F
HMDB0000118	HMDB0000118-170-00012	170	Negative	79.288	7.281	F
HMDB0000118	HMDB0000118-170-00013	170	Negative	136.38	6.379	F
HMDB0000118	HMDB0000118-170-00014	170	Negative	105.24	5.477	F
HMDB0000118	HMDB0000118-439681-00001	439681	negative	136.959	100	D
HMDB0000118	HMDB0000118-439682-00001	439682	negative	136.959	100	D
HMDB0000118	HMDB0000118-440166-00001	440166	negative	137.06	100	D
HMDB0000118	HMDB0000118-440166-00002	440166	negative	122.036	56.5625	F
HMDB0000118	HMDB0000118-440166-00003	440166	negative	137.035	7.13404	F
HMDB0000118	HMDB0000118-440166-00004	440166	negative	136.015	5.93454	F
HMDB0000119	HMDB0000119-171-00001	171	Negative	45.307	100	D
HMDB0000119	HMDB0000119-172-00001	172	Negative	45.119	100	D
HMDB0000119	HMDB0000119-172-00002	172	Negative	32.433	90.7852	D
HMDB0000119	HMDB0000119-173-00001	173	Negative	45.252	100	D
HMDB0000119	HMDB0000119-173-00002	173	Negative	44.292	52.5277	F
HMDB0000121	HMDB0000121-2912-00001	2912	Negative	311.091	100	D
HMDB0000121	HMDB0000121-2912-00002	2912	Negative	175.05	98.6726	D
HMDB0000121	HMDB0000121-2912-00003	2912	Negative	132.044	98.0088	D
HMDB0000121	HMDB0000121-2912-00004	2912	Negative	197.809	53.9823	F
HMDB0000121	HMDB0000121-2912-00005	2912	Negative	195.812	50	F
HMDB0000121	HMDB0000121-2912-00006	2912	Negative	396.144	41.1504	F
HMDB0000121	HMDB0000121-2912-00007	2912	Negative	199.809	25.6637	F
HMDB0000121	HMDB0000121-439273-00001	439273	negative	311.091	100	D
HMDB0000121	HMDB0000121-439273-00002	439273	negative	175.05	98.4811	D
HMDB0000121	HMDB0000121-439273-00003	439273	negative	132.044	97.9564	D
HMDB0000121	HMDB0000121-439273-00004	439273	negative	197.809	53.9354	F
HMDB0000121	HMDB0000121-439273-00005	439273	negative	195.812	49.8757	F
HMDB0000121	HMDB0000121-439273-00006	439273	negative	396.144	41.066	F
HMDB0000121	HMDB0000121-439273-00007	439273	negative	199.809	25.6669	F
HMDB0000123	HMDB0000123-440029-00001	440029	negative	57.9919	100	D
HMDB0000123	HMDB0000123-440029-00002	440029	negative	56.7305	70.3349	F
HMDB0000125	HMDB0000125-2955-00001	2955	Negative	272.089	100	D
HMDB0000125	HMDB0000125-2955-00002	2955	Negative	143.046	93.5065	D
HMDB0000125	HMDB0000125-2955-00003	2955	Negative	128.035	46.7532	F
HMDB0000125	HMDB0000125-2955-00004	2955	Negative	160.007	19.4805	F
HMDB0000125	HMDB0000125-2955-00005	2955	Negative	254.078	19.4805	F
HMDB0000125	HMDB0000125-2955-00006	2955	Negative	210.088	15.5844	F
HMDB0000125	HMDB0000125-2955-00007	2955	Negative	177.034	14.2857	F
HMDB0000125	HMDB0000125-2955-00008	2955	Negative	155.083	12.987	F
HMDB0000125	HMDB0000125-2955-00009	2955	Negative	141.067	11.6883	F
HMDB0000125	HMDB0000125-2955-0001	2955	Negative	228.099	11.6883	F
HMDB0000125	HMDB0000125-2955-00011	2955	Negative	145.062	10.3896	F
HMDB0000125	HMDB0000125-2955-00012	2955	Negative	153.067	10.3896	F
HMDB0000125	HMDB0000125-2955-00013	2955	Negative	288.066	10.3896	F
HMDB0000125	HMDB0000125-2955-00014	2955	Negative	198.088	9.09091	F
HMDB0000125	HMDB0000125-2955-00015	2955	Negative	146.046	7.79221	F
HMDB0000125	HMDB0000125-2955-00016	2955	Negative	273.091	7.79221	F
HMDB0000125	HMDB0000125-2955-00017	2955	Negative	127.051	6.49351	F
HMDB0000125	HMDB0000125-2955-00018	2955	Negative	184.109	6.49351	F
HMDB0000125	HMDB0000125-2955-00019	2955	Negative	197.056	6.49351	F
HMDB0000125	HMDB0000125-2955-0002	2955	Negative	242.078	6.49351	F
HMDB0000125	HMDB0000125-2955-00021	2955	Negative	260.089	6.49351	F
HMDB0000125	HMDB0000125-2955-00022	2955	Negative	167.046	5.19481	F
HMDB0000125	HMDB0000125-2955-00023	2955	Negative	179.046	5.19481	F
HMDB0000125	HMDB0000125-2956-00001	2956	Negative	254.152	100	D
HMDB0000125	HMDB0000125-2956-00002	2956	Negative	272.117	94.5946	D
HMDB0000125	HMDB0000125-2956-00003	2956	Negative	288.09	63.1632	F
HMDB0000125	HMDB0000125-2956-00004	2956	Negative	143.012	13.2132	F
HMDB0000125	HMDB0000125-2956-00005	2956	Negative	179.195	12.8128	F
HMDB0000125	HMDB0000125-2956-00006	2956	Negative	160.124	12.3123	F
HMDB0000125	HMDB0000125-2956-00007	2956	Negative	128.112	12.2122	F
HMDB0000125	HMDB0000125-2956-00008	2956	Negative	177.125	10.1101	F
HMDB0000125	HMDB0000125-2956-00009	2956	Negative	210.196	6.80681	F
HMDB0000125	HMDB0000125-2957-00001	2957	Negative	255.093	100	D
HMDB0000125	HMDB0000125-2957-00002	2957	Negative	273.152	96.7968	D
HMDB0000125	HMDB0000125-2957-00003	2957	Negative	289	72.8729	F
HMDB0000125	HMDB0000125-2957-00004	2957	Negative	272.139	20.1201	F
HMDB0000125	HMDB0000125-2957-00005	2957	Negative	254.079	15.3153	F
HMDB0000125	HMDB0000125-2957-00006	2957	Negative	128.052	9.60961	F
HMDB0000125	HMDB0000125-2957-00007	2957	Negative	288	8.40841	F
HMDB0000125	HMDB0000125-2957-00008	2957	Negative	180.137	8.30831	F
HMDB0000125	HMDB0000125-2957-00009	2957	Negative	160.981	7.90791	F
HMDB0000125	HMDB0000125-2957-0001	2957	Negative	177.095	6.70671	F
HMDB0000125	HMDB0000125-2957-00011	2957	Negative	144.058	6.30631	F
HMDB0000125	HMDB0000125-2957-00012	2957	Negative	143.062	6.00601	F
HMDB0000125	HMDB0000125-2957-00013	2957	Negative	211.068	6.00601	F
HMDB0000125	HMDB0000125-2957-00014	2957	Negative	160.043	5.40541	F
HMDB0000125	HMDB0000125-2957-00015	2957	Negative	129.066	5.20521	F
HMDB0000125	HMDB0000125-2957-00016	2957	Negative	178.061	5.10511	F
HMDB0000125	HMDB0000125-2958-00001	2958	Negative	272.208	100	D
HMDB0000125	HMDB0000125-2958-00002	2958	Negative	254.11	94.1176	D
HMDB0000125	HMDB0000125-2958-00003	2958	Negative	288.189	70.5882	F
HMDB0000125	HMDB0000125-2958-00004	2958	Negative	179.229	23.5294	F
HMDB0000125	HMDB0000125-2958-00005	2958	Negative	236.254	17.6471	F
HMDB0000125	HMDB0000125-2959-00001	2959	Negative	272.089	100	D
HMDB0000125	HMDB0000125-2959-00002	2959	Negative	143.046	41.9048	F
HMDB0000125	HMDB0000125-2959-00003	2959	Negative	128.035	23.8095	F
HMDB0000125	HMDB0000125-2959-00004	2959	Negative	254.078	15.2381	F
HMDB0000125	HMDB0000125-2959-00005	2959	Negative	160.007	10.4762	F
HMDB0000125	HMDB0000125-2959-00006	2959	Negative	210.088	9.52381	F
HMDB0000125	HMDB0000125-2959-00007	2959	Negative	273.091	8.57143	F
HMDB0000125	HMDB0000125-2959-00008	2959	Negative	177.033	6.66667	F
HMDB0000125	HMDB0000125-2959-00009	2959	Negative	228.099	6.66667	F
HMDB0000125	HMDB0000125-2959-0001	2959	Negative	288.065	6.66667	F
HMDB0000125	HMDB0000125-2959-00011	2959	Negative	155.082	5.71429	F
HMDB0000125	HMDB0000125-2960-00001	2960	Negative	254.076	100	D
HMDB0000125	HMDB0000125-2960-00002	2960	Negative	272.112	94.5946	D
HMDB0000125	HMDB0000125-2960-00003	2960	Negative	288.085	59.8599	F
HMDB0000125	HMDB0000125-2960-00004	2960	Negative	143.077	11.9119	F
HMDB0000125	HMDB0000125-2960-00005	2960	Negative	179.177	11.8118	F
HMDB0000125	HMDB0000125-2960-00006	2960	Negative	128.055	11.2112	F
HMDB0000125	HMDB0000125-2960-00007	2960	Negative	160.127	11.1111	F
HMDB0000125	HMDB0000125-2960-00008	2960	Negative	177.116	9.60961	F
HMDB0000125	HMDB0000125-2960-00009	2960	Negative	210.277	6.80681	F
HMDB0000125	HMDB0000125-2961-00001	2961	Negative	272.164	100	D
HMDB0000125	HMDB0000125-2961-00002	2961	Negative	254.208	37.5335	F
HMDB0000125	HMDB0000125-2961-00003	2961	Negative	288.216	14.2091	F
HMDB0000125	HMDB0000125-2961-00004	2961	Negative	210.169	9.11528	F
HMDB0000125	HMDB0000125-2961-00005	2961	Negative	179.127	8.57909	F
HMDB0000125	HMDB0000125-2962-00001	2962	Negative	272.106	100	D
HMDB0000125	HMDB0000125-2962-00002	2962	Negative	254.186	36.3636	F
HMDB0000125	HMDB0000125-2962-00003	2962	Negative	288.121	13.1016	F
HMDB0000125	HMDB0000125-2962-00004	2962	Negative	179.12	7.48663	F
HMDB0000125	HMDB0000125-2962-00005	2962	Negative	210.173	7.48663	F
HMDB0000125	HMDB0000125-438776-00001	438776	negative	254.152	100	D
HMDB0000125	HMDB0000125-438776-00002	438776	negative	272.117	94.6059	D
HMDB0000125	HMDB0000125-438776-00003	438776	negative	288.09	63.1222	F
HMDB0000125	HMDB0000125-438776-00004	438776	negative	143.012	13.1899	F
HMDB0000125	HMDB0000125-438776-00005	438776	negative	179.195	12.7749	F
HMDB0000125	HMDB0000125-438776-00006	438776	negative	160.124	12.3522	F
HMDB0000125	HMDB0000125-438776-00007	438776	negative	128.112	12.255	F
HMDB0000125	HMDB0000125-438776-00008	438776	negative	177.125	10.0658	F
HMDB0000125	HMDB0000125-438776-00009	438776	negative	210.196	6.85554	F
HMDB0000125	HMDB0000125-438777-00001	438777	negative	255.093	100	D
HMDB0000125	HMDB0000125-438777-00002	438777	negative	273.152	96.7651	D
HMDB0000125	HMDB0000125-438777-00003	438777	negative	289	72.9008	F
HMDB0000125	HMDB0000125-438777-00004	438777	negative	272.139	20.072	F
HMDB0000125	HMDB0000125-438777-00005	438777	negative	254.079	15.3015	F
HMDB0000125	HMDB0000125-438777-00006	438777	negative	128.052	9.63502	F
HMDB0000125	HMDB0000125-438777-00007	438777	negative	288	8.37962	F
HMDB0000125	HMDB0000125-438777-00008	438777	negative	180.137	8.29189	F
HMDB0000125	HMDB0000125-438777-00009	438777	negative	160.981	7.86185	F
HMDB0000125	HMDB0000125-438777-0001	438777	negative	177.095	6.73631	F
HMDB0000125	HMDB0000125-438777-00011	438777	negative	144.058	6.28671	F
HMDB0000125	HMDB0000125-438777-00012	438777	negative	143.062	6.05246	F
HMDB0000125	HMDB0000125-438777-00013	438777	negative	211.068	5.97783	F
HMDB0000125	HMDB0000125-438777-00014	438777	negative	160.043	5.40971	F
HMDB0000125	HMDB0000125-438777-00015	438777	negative	129.066	5.21555	F
HMDB0000125	HMDB0000125-438777-00016	438777	negative	178.061	5.1299	F
HMDB0000125	HMDB0000125-438778-00001	438778	negative	272.208	100	D
HMDB0000125	HMDB0000125-438778-00002	438778	negative	254.11	93.0114	D
HMDB0000125	HMDB0000125-438778-00003	438778	negative	288.189	70.092	F
HMDB0000125	HMDB0000125-438778-00004	438778	negative	179.229	23.5347	F
HMDB0000125	HMDB0000125-438778-00005	438778	negative	236.254	16.7952	F
HMDB0000125	HMDB0000125-439625-00001	439625	negative	254.341	100	D
HMDB0000125	HMDB0000125-439625-00002	439625	negative	272.264	95.3939	D
HMDB0000125	HMDB0000125-439625-00003	439625	negative	288.137	41.4881	F
HMDB0000125	HMDB0000125-439625-00004	439625	negative	179.369	9.75472	F
HMDB0000125	HMDB0000125-439625-00005	439625	negative	143.445	7.85258	F
HMDB0000125	HMDB0000125-439625-00006	439625	negative	160.414	7.78102	F
HMDB0000125	HMDB0000125-439625-00007	439625	negative	128.434	6.53848	F
HMDB0000125	HMDB0000125-439625-00008	439625	negative	210.469	6.05178	F
HMDB0000125	HMDB0000125-439625-00009	439625	negative	177.421	5.2932	F
HMDB0000125	HMDB0000125-439626-00001	439626	negative	254.361	100	D
HMDB0000125	HMDB0000125-439626-00002	439626	negative	272.258	89.9695	D
HMDB0000125	HMDB0000125-439626-00003	439626	negative	288.118	42.8306	F
HMDB0000125	HMDB0000125-439626-00004	439626	negative	179.41	9.87856	F
HMDB0000125	HMDB0000125-439626-00005	439626	negative	143.445	7.14689	F
HMDB0000125	HMDB0000125-439626-00006	439626	negative	160.412	6.87138	F
HMDB0000125	HMDB0000125-439626-00007	439626	negative	128.461	5.93257	F
HMDB0000125	HMDB0000125-439626-00008	439626	negative	210.477	5.85552	F
HMDB0000126	HMDB0000126-2978-00001	2978	Negative	133.014	100	D
HMDB0000126	HMDB0000126-2978-00002	2978	Negative	152.002	68.3673	F
HMDB0000126	HMDB0000126-2978-00003	2978	Negative	152.986	15.8163	F
HMDB0000126	HMDB0000126-2978-00004	2978	Negative	138.97	12.7551	F
HMDB0000126	HMDB0000126-2978-00005	2978	Negative	112.985	9.18367	F
HMDB0000126	HMDB0000126-2978-00006	2978	Negative	114.951	8.16327	F
HMDB0000126	HMDB0000126-2979-00001	2979	Negative	114.943	100	D
HMDB0000126	HMDB0000126-2980-00001	2980	Negative	78.7861	100	D
HMDB0000126	HMDB0000126-2982-00001	2982	Negative	152.995	100	D
HMDB0000126	HMDB0000126-2982-00002	2982	Negative	110.036	50	F
HMDB0000126	HMDB0000126-2982-00003	2982	Negative	100.864	25	F
HMDB0000126	HMDB0000126-2982-00004	2982	Negative	100.957	25	F
HMDB0000126	HMDB0000126-2982-00005	2982	Negative	103.095	25	F
HMDB0000126	HMDB0000126-2982-00006	2982	Negative	103.265	25	F
HMDB0000126	HMDB0000126-2982-00007	2982	Negative	105.9	25	F
HMDB0000126	HMDB0000126-2982-00008	2982	Negative	107.649	25	F
HMDB0000126	HMDB0000126-2982-00009	2982	Negative	111.009	25	F
HMDB0000126	HMDB0000126-2982-0001	2982	Negative	112.886	25	F
HMDB0000126	HMDB0000126-2982-00011	2982	Negative	112.986	25	F
HMDB0000126	HMDB0000126-2982-00012	2982	Negative	116.796	25	F
HMDB0000126	HMDB0000126-2982-00013	2982	Negative	123.256	25	F
HMDB0000126	HMDB0000126-2982-00014	2982	Negative	128.157	25	F
HMDB0000126	HMDB0000126-2982-00015	2982	Negative	129.64	25	F
HMDB0000126	HMDB0000126-2982-00016	2982	Negative	131.945	25	F
HMDB0000126	HMDB0000126-2982-00017	2982	Negative	138.782	25	F
HMDB0000126	HMDB0000126-2982-00018	2982	Negative	139.007	25	F
HMDB0000126	HMDB0000126-2982-00019	2982	Negative	149.405	25	F
HMDB0000126	HMDB0000126-2982-0002	2982	Negative	154.024	25	F
HMDB0000126	HMDB0000126-2983-00001	2983	Negative	78.8623	100	D
HMDB0000126	HMDB0000126-2984-00001	2984	Negative	153.017	100	D
HMDB0000126	HMDB0000126-438786-00001	438786	negative	78.7861	100	D
HMDB0000126	HMDB0000126-438891-00001	438891	negative	78.8623	100	D
HMDB0000127	HMDB0000127-192-00001	192	Negative	73.359	100	D
HMDB0000127	HMDB0000127-192-00002	192	Negative	113.22	76.7001	D
HMDB0000127	HMDB0000127-192-00003	192	Negative	89.315	60.6829	F
HMDB0000127	HMDB0000127-192-00004	192	Negative	103.239	57.2855	F
HMDB0000127	HMDB0000127-192-00005	192	Negative	59.479	46.1176	F
HMDB0000127	HMDB0000127-192-00006	192	Negative	131.188	36.8953	F
HMDB0000127	HMDB0000127-192-00007	192	Negative	101.266	35.4376	F
HMDB0000127	HMDB0000127-192-00008	192	Negative	85.323	28.5222	F
HMDB0000127	HMDB0000127-192-00009	192	Negative	71.387	17.5954	F
HMDB0000127	HMDB0000127-192-0001	192	Negative	157.133	10.5595	F
HMDB0000127	HMDB0000127-192-00011	192	Negative	133.13	7.64419	F
HMDB0000127	HMDB0000127-193-00001	193	Negative	59.448	100	D
HMDB0000127	HMDB0000127-193-00002	193	Negative	71.356	48.1147	F
HMDB0000127	HMDB0000127-193-00003	193	Negative	43.623	44.8132	F
HMDB0000127	HMDB0000127-193-00004	193	Negative	73.335	41.5082	F
HMDB0000127	HMDB0000127-193-00005	193	Negative	57.492	23.1138	F
HMDB0000127	HMDB0000127-193-00006	193	Negative	45.571	21.2268	F
HMDB0000127	HMDB0000127-193-00007	193	Negative	41.645	19.1034	F
HMDB0000127	HMDB0000127-193-00008	193	Negative	55.497	16.391	F
HMDB0000127	HMDB0000127-193-00009	193	Negative	85.199	8.96265	F
HMDB0000127	HMDB0000127-193-0001	193	Negative	75.284	5.77757	F
HMDB0000128	HMDB0000128-2992-00001	2992	Negative	74.0261	100	D
HMDB0000128	HMDB0000128-439251-00001	439251	negative	74.0261	100	D
HMDB0000130	HMDB0000130-2999-00001	2999	Negative	123.044	100	D
HMDB0000130	HMDB0000130-2999-00002	2999	Negative	122.037	58.959	F
HMDB0000130	HMDB0000130-2999-00003	2999	Negative	108.021	19.6196	F
HMDB0000130	HMDB0000130-439168-00001	439168	negative	123.044	100	D
HMDB0000130	HMDB0000130-439168-00002	439168	negative	122.037	58.9509	F
HMDB0000130	HMDB0000130-439168-00003	439168	negative	108.021	19.644	F
HMDB0000130	HMDB0000130-440170-00001	440170	negative	123.044	100	D
HMDB0000130	HMDB0000130-440170-00002	440170	negative	122.036	9.47664	F
HMDB0000132	HMDB0000132-438628-00001	438628	negative	133.016	100	D
HMDB0000132	HMDB0000132-438628-00002	438628	negative	108.02	14.292	F
HMDB0000132	HMDB0000132-438628-00003	438628	negative	107.036	8.36919	F
HMDB0000132	HMDB0000132-438828-00001	438828	negative	132.952	100	D
HMDB0000132	HMDB0000132-438829-00001	438829	negative	133.064	100	D
HMDB0000132	HMDB0000132-439072-00001	439072	negative	133.015	100	D
HMDB0000132	HMDB0000132-440048-00001	440048	negative	122.06	100	D
HMDB0000132	HMDB0000132-440048-00002	440048	negative	121.052	15.1002	F
HMDB0000132	HMDB0000132-440048-00003	440048	negative	135.031	8.21697	F
HMDB0000132	HMDB0000132-440048-00004	440048	negative	110.06	5.30952	F
HMDB0000132	HMDB0000132-6231-00001	6231	Negative	133.016	100	D
HMDB0000132	HMDB0000132-6231-00002	6231	Negative	107.036	13.245	F
HMDB0000132	HMDB0000132-6231-00003	6231	Negative	126.031	13.245	F
HMDB0000132	HMDB0000132-6231-00004	6231	Negative	108.021	5.96026	F
HMDB0000132	HMDB0000132-6232-00001	6232	Negative	132.952	100	D
HMDB0000132	HMDB0000132-6233-00001	6233	Negative	128.951	100	D
HMDB0000132	HMDB0000132-6233-00002	6233	Negative	98.9577	7.40741	F
HMDB0000132	HMDB0000132-6234-00001	6234	Negative	133.064	100	D
HMDB0000132	HMDB0000132-6237-00001	6237	Negative	133.015	100	D
HMDB0000133	HMDB0000133-3014-00001	3014	Negative	196.061	100	D
HMDB0000133	HMDB0000133-3014-00002	3014	Negative	150.042	99.711	D
HMDB0000133	HMDB0000133-3014-00003	3014	Negative	135.045	14.4509	F
HMDB0000133	HMDB0000133-3014-00004	3014	Negative	267.073	10.6936	F
HMDB0000133	HMDB0000133-3014-00005	3014	Negative	133.016	10.4046	F
HMDB0000133	HMDB0000133-3014-00006	3014	Negative	122.038	7.51445	F
HMDB0000133	HMDB0000133-3014-00007	3014	Negative	197.065	7.51445	F
HMDB0000133	HMDB0000133-3014-00008	3014	Negative	134.047	6.35838	F
HMDB0000133	HMDB0000133-3015-00001	3015	Negative	178.995	100	D
HMDB0000133	HMDB0000133-3015-00002	3015	Negative	152.152	43.5435	F
HMDB0000133	HMDB0000133-3015-00003	3015	Negative	135.027	43.4434	F
HMDB0000133	HMDB0000133-3015-00004	3015	Negative	134.121	9.40941	F
HMDB0000133	HMDB0000133-3016-00001	3016	Negative	149.994	100	D
HMDB0000133	HMDB0000133-3016-00002	3016	Negative	133.124	5.90591	F
HMDB0000133	HMDB0000133-3017-00001	3017	Negative	210.947	100	D
HMDB0000133	HMDB0000133-3017-00002	3017	Negative	150.956	11.7117	F
HMDB0000133	HMDB0000133-3017-00003	3017	Negative	193.068	6.40641	F
HMDB0000133	HMDB0000133-3018-00001	3018	Negative	150.042	100	D
HMDB0000133	HMDB0000133-3018-00002	3018	Negative	133.016	9.66011	F
HMDB0000133	HMDB0000133-3018-00003	3018	Negative	132.03	9.30233	F
HMDB0000133	HMDB0000133-3018-00004	3018	Negative	126.031	5.18784	F
HMDB0000133	HMDB0000133-3019-00001	3019	Negative	132.984	100	D
HMDB0000133	HMDB0000133-3019-00002	3019	Negative	107.009	8.60861	F
HMDB0000133	HMDB0000133-3019-00003	3019	Negative	108.064	5.10511	F
HMDB0000133	HMDB0000133-3020-00001	3020	Negative	150.003	100	D
HMDB0000133	HMDB0000133-3020-00002	3020	Negative	133.098	5.80581	F
HMDB0000133	HMDB0000133-3040-00001	3040	Negative	150.042	100	D
HMDB0000133	HMDB0000133-3040-00002	3040	Negative	133.015	37.2372	F
HMDB0000133	HMDB0000133-3040-00003	3040	Negative	108.02	20.8208	F
HMDB0000133	HMDB0000133-438812-00001	438812	negative	149.994	100	D
HMDB0000133	HMDB0000133-438812-00002	438812	negative	133.124	5.86868	F
HMDB0000133	HMDB0000133-438886-00001	438886	negative	132.984	100	D
HMDB0000133	HMDB0000133-438886-00002	438886	negative	107.009	8.61658	F
HMDB0000133	HMDB0000133-438886-00003	438886	negative	108.064	5.08238	F
HMDB0000133	HMDB0000133-438887-00001	438887	negative	150.003	100	D
HMDB0000133	HMDB0000133-438887-00002	438887	negative	133.098	5.77389	F
HMDB0000133	HMDB0000133-439073-00001	439073	negative	150.042	100	D
HMDB0000133	HMDB0000133-439073-00002	439073	negative	133.015	37.2706	F
HMDB0000133	HMDB0000133-439073-00003	439073	negative	108.02	20.7749	F
HMDB0000134	HMDB0000134-206-00001	206	Negative	71.102	100	D
HMDB0000134	HMDB0000134-207-00001	207	Negative	70.882	100	D
HMDB0000134	HMDB0000134-207-00002	207	Negative	45.207	29.412	F
HMDB0000134	HMDB0000134-208-00001	208	Negative	70.889	100	D
HMDB0000134	HMDB0000134-208-00002	208	Negative	45.152	53.5862	F
HMDB0000134	HMDB0000134-208-00003	208	Negative	69.18	8.12252	F
HMDB0000138	HMDB0000138-209-00001	209	Negative	74.167	100	D
HMDB0000138	HMDB0000138-210-00001	210	Negative	74.151	100	D
HMDB0000138	HMDB0000138-211-00001	211	Negative	74.151	100	D
HMDB0000139	HMDB0000139-212-00001	212	Negative	75.051	100	D
HMDB0000139	HMDB0000139-212-00002	212	Negative	59.177	30.7584	F
HMDB0000139	HMDB0000139-212-00003	212	Negative	45.278	26.8321	F
HMDB0000139	HMDB0000139-212-00004	212	Negative	57.18	21.2038	F
HMDB0000139	HMDB0000139-212-00005	212	Negative	73.093	8.76934	F
HMDB0000139	HMDB0000139-213-00001	213	Negative	57.119	100	D
HMDB0000139	HMDB0000139-213-00002	213	Negative	45.195	55.8335	F
HMDB0000139	HMDB0000139-213-00003	213	Negative	59.117	51.0416	F
HMDB0000139	HMDB0000139-213-00004	213	Negative	74.967	50.6249	F
HMDB0000139	HMDB0000139-213-00005	213	Negative	43.26	45.4164	F
HMDB0000139	HMDB0000139-213-00006	213	Negative	41.286	9.53154	F
HMDB0000139	HMDB0000139-213-00007	213	Negative	47.216	9.06266	F
HMDB0000139	HMDB0000139-214-00001	214	Negative	57.072	100	D
HMDB0000139	HMDB0000139-214-00002	214	Negative	43.229	98.9106	D
HMDB0000139	HMDB0000139-214-00003	214	Negative	45.148	96.7394	D
HMDB0000139	HMDB0000139-214-00004	214	Negative	75.123	64.9469	F
HMDB0000139	HMDB0000139-214-00005	214	Negative	59.093	60.0522	F
HMDB0000139	HMDB0000139-214-00006	214	Negative	41.286	52.1731	F
HMDB0000139	HMDB0000139-214-00007	214	Negative	74.303	30.707	F
HMDB0000139	HMDB0000139-3053-00001	3053	Negative	75.0098	100	D
HMDB0000139	HMDB0000139-3053-00002	3053	Negative	72.994	80.3279	D
HMDB0000139	HMDB0000139-439228-00001	439228	negative	75.0098	100	D
HMDB0000139	HMDB0000139-439228-00002	439228	negative	72.994	79.8059	D
HMDB0000145	HMDB0000145-439751-00001	439751	negative	145.021	100	D
HMDB0000145	HMDB0000145-439751-00002	439751	negative	253.172	36.6939	F
HMDB0000145	HMDB0000145-439751-00003	439751	negative	184.077	32.7817	F
HMDB0000145	HMDB0000145-439751-00004	439751	negative	159.062	31.2331	F
HMDB0000145	HMDB0000145-439751-00005	439751	negative	183.06	29.0481	F
HMDB0000145	HMDB0000145-439751-00006	439751	negative	225.146	18.3144	F
HMDB0000145	HMDB0000145-439751-00007	439751	negative	123.016	14.6244	F
HMDB0000145	HMDB0000145-439751-00008	439751	negative	254.141	13.7995	F
HMDB0000145	HMDB0000145-439751-00009	439751	negative	171.066	12.2343	F
HMDB0000145	HMDB0000145-439751-0001	439751	negative	211.112	7.39683	F
HMDB0000145	HMDB0000145-439751-00011	439751	negative	158.04	7.18374	F
HMDB0000145	HMDB0000145-439751-00012	439751	negative	212.111	6.8135	F
HMDB0000145	HMDB0000145-439751-00013	439751	negative	239.148	6.47098	F
HMDB0000145	HMDB0000145-439751-00014	439751	negative	213.138	6.19759	F
HMDB0000145	HMDB0000145-439751-00015	439751	negative	240.151	5.71417	F
HMDB0000145	HMDB0000145-439751-00016	439751	negative	241.158	5.62734	F
HMDB0000145	HMDB0000145-439751-00017	439751	negative	198.104	5.47919	F
HMDB0000145	HMDB0000145-439751-00018	439751	negative	251.169	5.3867	F
HMDB0000145	HMDB0000145-439751-00019	439751	negative	156.02	5.2704	F
HMDB0000148	HMDB0000148-3063-00001	3063	Negative	131.082	100	D
HMDB0000148	HMDB0000148-3063-00002	3063	Negative	102.056	20.6938	F
HMDB0000148	HMDB0000148-3063-00003	3063	Negative	128.035	6.10048	F
HMDB0000148	HMDB0000148-3064-00001	3064	Negative	113.069	100	D
HMDB0000148	HMDB0000148-3064-00002	3064	Negative	84.9905	88.989	D
HMDB0000148	HMDB0000148-3064-00003	3064	Negative	82.9943	40.3403	F
HMDB0000148	HMDB0000148-3064-00004	3064	Negative	113.94	11.8118	F
HMDB0000148	HMDB0000148-3065-00001	3065	Negative	127.965	100	D
HMDB0000148	HMDB0000148-3065-00002	3065	Negative	102.05	10.7107	F
HMDB0000148	HMDB0000148-3066-00001	3066	Negative	131.083	100	D
HMDB0000148	HMDB0000148-3067-00001	3067	Negative	124.007	100	D
HMDB0000148	HMDB0000148-3067-00002	3067	Negative	102.056	8.20821	F
HMDB0000148	HMDB0000148-3068-00001	3068	Negative	79.9489	100	D
HMDB0000148	HMDB0000148-3068-00002	3068	Negative	107.02	28.1281	F
HMDB0000148	HMDB0000148-3069-00001	3069	Negative	128.027	100	D
HMDB0000148	HMDB0000148-3069-00002	3069	Negative	102.069	10.8108	F
HMDB0000148	HMDB0000148-3070-00001	3070	Negative	123.971	100	D
HMDB0000148	HMDB0000148-3071-00001	3071	Negative	127.9	100	D
HMDB0000148	HMDB0000148-3071-00002	3071	Negative	102	41.2371	F
HMDB0000148	HMDB0000148-3072-00001	3072	Negative	102.1	100	D
HMDB0000148	HMDB0000148-3072-00002	3072	Negative	128.1	42.6426	F
HMDB0000148	HMDB0000148-3073-00001	3073	Negative	101.9	100	D
HMDB0000148	HMDB0000148-3073-00002	3073	Negative	128.1	10.3103	F
HMDB0000148	HMDB0000148-3074-00001	3074	Negative	102.1	100	D
HMDB0000148	HMDB0000148-3074-00002	3074	Negative	73.7	20.7207	F
HMDB0000148	HMDB0000148-3074-00003	3074	Negative	42.3	17.2172	F
HMDB0000148	HMDB0000148-3074-00004	3074	Negative	59.4	12.1121	F
HMDB0000148	HMDB0000148-3074-00005	3074	Negative	82.3	12.1121	F
HMDB0000148	HMDB0000148-3074-00006	3074	Negative	56	10.3103	F
HMDB0000148	HMDB0000148-3074-00007	3074	Negative	71.2	10.3103	F
HMDB0000148	HMDB0000148-3075-00001	3075	Negative	41	100	D
HMDB0000148	HMDB0000148-3075-00002	3075	Negative	45.1	74.975	F
HMDB0000148	HMDB0000148-3075-00003	3075	Negative	72.3	37.5375	F
HMDB0000148	HMDB0000148-3086-00001	3086	Negative	102.056	100	D
HMDB0000148	HMDB0000148-3086-00002	3086	Negative	128.035	58.7588	F
HMDB0000148	HMDB0000148-437696-00001	437696	negative	127.9	100	D
HMDB0000148	HMDB0000148-437696-00002	437696	negative	102	41.588	F
HMDB0000148	HMDB0000148-437697-00001	437697	negative	102.1	100	D
HMDB0000148	HMDB0000148-437697-00002	437697	negative	128.1	42.6547	F
HMDB0000148	HMDB0000148-437698-00001	437698	negative	101.9	100	D
HMDB0000148	HMDB0000148-437698-00002	437698	negative	128.1	10.2975	F
HMDB0000148	HMDB0000148-437699-00001	437699	negative	102.1	100	D
HMDB0000148	HMDB0000148-437699-00002	437699	negative	73.7	20.6897	F
HMDB0000148	HMDB0000148-437699-00003	437699	negative	42.3	17.2414	F
HMDB0000148	HMDB0000148-437699-00004	437699	negative	59.4	12.069	F
HMDB0000148	HMDB0000148-437699-00005	437699	negative	82.3	12.069	F
HMDB0000148	HMDB0000148-437699-00006	437699	negative	56	10.3448	F
HMDB0000148	HMDB0000148-437699-00007	437699	negative	71.2	10.3448	F
HMDB0000148	HMDB0000148-437700-00001	437700	negative	41	100	D
HMDB0000148	HMDB0000148-437700-00002	437700	negative	45.1	75	F
HMDB0000148	HMDB0000148-437700-00003	437700	negative	72.3	37.5	F
HMDB0000148	HMDB0000148-438763-00001	438763	negative	127.965	100	D
HMDB0000148	HMDB0000148-438763-00002	438763	negative	102.05	10.7415	F
HMDB0000148	HMDB0000148-438841-00001	438841	negative	128.027	100	D
HMDB0000148	HMDB0000148-438841-00002	438841	negative	102.069	10.7723	F
HMDB0000148	HMDB0000148-439083-00001	439083	negative	102.056	100	D
HMDB0000148	HMDB0000148-439083-00002	439083	negative	128.035	58.7266	F
HMDB0000151	HMDB0000151-439749-00001	439749	negative	145.013	100	D
HMDB0000151	HMDB0000151-439749-00002	439749	negative	183.055	83.5477	D
HMDB0000151	HMDB0000151-439749-00003	439749	negative	253.2	73.0745	F
HMDB0000151	HMDB0000151-439749-00004	439749	negative	158.043	70.1294	F
HMDB0000151	HMDB0000151-439749-00005	439749	negative	185.09	41.1983	F
HMDB0000151	HMDB0000151-439749-00006	439749	negative	239.164	39.9627	F
HMDB0000151	HMDB0000151-439749-00007	439749	negative	213.134	33.5265	F
HMDB0000151	HMDB0000151-439749-00008	439749	negative	171.061	33.3262	F
HMDB0000151	HMDB0000151-439749-00009	439749	negative	184.068	32.2278	F
HMDB0000151	HMDB0000151-439749-0001	439749	negative	198.116	30.1464	F
HMDB0000151	HMDB0000151-439749-00011	439749	negative	146.014	29.3368	F
HMDB0000151	HMDB0000151-439749-00012	439749	negative	215.153	27.2991	F
HMDB0000151	HMDB0000151-439749-00013	439749	negative	172.935	23.2576	F
HMDB0000151	HMDB0000151-439749-00014	439749	negative	238.145	21.4896	F
HMDB0000151	HMDB0000151-439749-00015	439749	negative	159.057	20.4911	F
HMDB0000151	HMDB0000151-439749-00016	439749	negative	237.162	19.7265	F
HMDB0000151	HMDB0000151-439749-00017	439749	negative	199.107	19.4464	F
HMDB0000151	HMDB0000151-439749-00018	439749	negative	211.119	18.9543	F
HMDB0000151	HMDB0000151-439749-00019	439749	negative	225.159	17.1684	F
HMDB0000151	HMDB0000151-439749-0002	439749	negative	157.031	15.8899	F
HMDB0000151	HMDB0000151-439749-00021	439749	negative	197.097	15.064	F
HMDB0000151	HMDB0000151-439749-00022	439749	negative	143.009	13.5821	F
HMDB0000151	HMDB0000151-439749-00023	439749	negative	212.127	13.0821	F
HMDB0000151	HMDB0000151-439749-00024	439749	negative	169.042	12.3562	F
HMDB0000151	HMDB0000151-439749-00025	439749	negative	156.023	9.93289	F
HMDB0000151	HMDB0000151-439749-00026	439749	negative	123.004	8.88245	F
HMDB0000151	HMDB0000151-439749-00027	439749	negative	133.019	8.51013	F
HMDB0000151	HMDB0000151-439749-00028	439749	negative	251.178	7.93832	F
HMDB0000151	HMDB0000151-439749-00029	439749	negative	223.13	7.23661	F
HMDB0000151	HMDB0000151-439749-0003	439749	negative	147.033	6.6578	F
HMDB0000151	HMDB0000151-439749-00031	439749	negative	243.15	6.36381	F
HMDB0000151	HMDB0000151-439749-00032	439749	negative	254.188	6.3168	F
HMDB0000151	HMDB0000151-439749-00033	439749	negative	195.063	6.10451	F
HMDB0000151	HMDB0000151-439749-00034	439749	negative	214.138	5.72645	F
HMDB0000151	HMDB0000151-439749-00035	439749	negative	227.128	5.50438	F
HMDB0000151	HMDB0000151-439749-00036	439749	negative	224.126	5.09336	F
HMDB0000152	HMDB0000152-233-00001	233	Negative	108.884	100	D
HMDB0000152	HMDB0000152-234-00001	234	Negative	108.072	100	D
HMDB0000152	HMDB0000152-234-00002	234	Negative	53.253	9.248	F
HMDB0000152	HMDB0000152-234-00003	234	Negative	81.053	5.64	F
HMDB0000152	HMDB0000152-235-00001	235	Negative	107.948	100	D
HMDB0000152	HMDB0000152-235-00002	235	Negative	53.229	8.243	F
HMDB0000152	HMDB0000152-285532-00001	285532	Negative	109.03	100	D
HMDB0000152	HMDB0000152-285532-00002	285532	Negative	123.009	93.9535	D
HMDB0000152	HMDB0000152-285532-00003	285532	Negative	108.022	86.9767	D
HMDB0000152	HMDB0000152-285532-00004	285532	Negative	125.025	16.2791	F
HMDB0000152	HMDB0000152-285532-00005	285532	Negative	124.014	9.76744	F
HMDB0000152	HMDB0000152-285532-00006	285532	Negative	110.034	8.83721	F
HMDB0000152	HMDB0000152-285533-00001	285533	Negative	109.03	100	D
HMDB0000152	HMDB0000152-285533-00002	285533	Negative	123.009	93.9535	D
HMDB0000152	HMDB0000152-285533-00003	285533	Negative	108.022	86.9767	D
HMDB0000152	HMDB0000152-285533-00004	285533	Negative	125.025	16.2791	F
HMDB0000152	HMDB0000152-285533-00005	285533	Negative	124.014	9.76744	F
HMDB0000152	HMDB0000152-285533-00006	285533	Negative	110.034	8.83721	F
HMDB0000152	HMDB0000152-3105-00001	3105	Negative	109.4	100	D
HMDB0000152	HMDB0000152-3105-00002	3105	Negative	59	26.6667	F
HMDB0000152	HMDB0000152-3105-00003	3105	Negative	93.1	10	F
HMDB0000152	HMDB0000152-3105-00004	3105	Negative	107.9	10	F
HMDB0000152	HMDB0000152-3105-00005	3105	Negative	95.2	6.66667	F
HMDB0000152	HMDB0000152-3106-00001	3106	Negative	109.1	100	D
HMDB0000152	HMDB0000152-3106-00002	3106	Negative	107.8	35.1351	F
HMDB0000152	HMDB0000152-3107-00001	3107	Negative	108	100	D
HMDB0000152	HMDB0000152-3107-00002	3107	Negative	109.2	20.6206	F
HMDB0000152	HMDB0000152-3108-00001	3108	Negative	108	100	D
HMDB0000152	HMDB0000152-3109-00001	3109	Negative	107.9	100	D
HMDB0000152	HMDB0000152-3111-00001	3111	Negative	108.1	100	D
HMDB0000152	HMDB0000152-3113-00001	3113	Negative	108.096	100	D
HMDB0000152	HMDB0000152-3117-00001	3117	Negative	109.029	100	D
HMDB0000152	HMDB0000152-3117-00002	3117	Negative	108.022	93.4935	D
HMDB0000152	HMDB0000152-373677-00001	373677	Negative	109.03	100	D
HMDB0000152	HMDB0000152-373677-00002	373677	Negative	123.009	93.9535	D
HMDB0000152	HMDB0000152-373677-00003	373677	Negative	108.022	86.9767	D
HMDB0000152	HMDB0000152-373677-00004	373677	Negative	125.025	16.2791	F
HMDB0000152	HMDB0000152-373677-00005	373677	Negative	124.014	9.76744	F
HMDB0000152	HMDB0000152-373677-00006	373677	Negative	110.034	8.83721	F
HMDB0000152	HMDB0000152-373678-00001	373678	Negative	108.026	100	D
HMDB0000152	HMDB0000152-373678-00002	373678	Negative	109.034	95.2953	D
HMDB0000152	HMDB0000152-373678-00003	373678	Negative	110.037	5.60561	F
HMDB0000152	HMDB0000152-437524-00001	437524	negative	109.4	100	D
HMDB0000152	HMDB0000152-437524-00002	437524	negative	59	25.1282	F
HMDB0000152	HMDB0000152-437524-00003	437524	negative	107.9	10.7692	F
HMDB0000152	HMDB0000152-437524-00004	437524	negative	93.1	9.23078	F
HMDB0000152	HMDB0000152-437524-00005	437524	negative	95.2	6.66666	F
HMDB0000152	HMDB0000152-437525-00001	437525	negative	109.1	100	D
HMDB0000152	HMDB0000152-437525-00002	437525	negative	107.8	35.1695	F
HMDB0000152	HMDB0000152-437526-00001	437526	negative	108	100	D
HMDB0000152	HMDB0000152-437526-00002	437526	negative	109.2	20.6051	F
HMDB0000152	HMDB0000152-437527-00001	437527	negative	108	100	D
HMDB0000152	HMDB0000152-437528-00001	437528	negative	107.9	100	D
HMDB0000152	HMDB0000152-439224-00001	439224	negative	109.029	100	D
HMDB0000152	HMDB0000152-439224-00002	439224	negative	108.022	93.5114	D
HMDB0000152	HMDB0000152-440157-00001	440157	negative	109.028	100	D
HMDB0000152	HMDB0000152-440157-00002	440157	negative	108.02	20.6176	F
HMDB0000152	HMDB0000152-440217-00001	440217	negative	108.026	100	D
HMDB0000152	HMDB0000152-440217-00002	440217	negative	109.034	95.2953	D
HMDB0000152	HMDB0000152-440217-00003	440217	negative	110.037	5.60561	F
HMDB0000153	HMDB0000153-439748-00001	439748	negative	171.059	100	D
HMDB0000153	HMDB0000153-439748-00002	439748	negative	269.201	88.3622	D
HMDB0000153	HMDB0000153-439748-00003	439748	negative	159.049	56.7782	F
HMDB0000153	HMDB0000153-439748-00004	439748	negative	145.016	25.5476	F
HMDB0000153	HMDB0000153-439748-00005	439748	negative	257.186	25.5476	F
HMDB0000153	HMDB0000153-439748-00006	439748	negative	187.109	18.6265	F
HMDB0000153	HMDB0000153-439748-00007	439748	negative	213.134	17.9786	F
HMDB0000153	HMDB0000153-439748-00008	439748	negative	211.12	16.4429	F
HMDB0000153	HMDB0000153-439748-00009	439748	negative	185.094	15.7796	F
HMDB0000153	HMDB0000153-439748-0001	439748	negative	183.043	15.7744	F
HMDB0000153	HMDB0000153-439748-00011	439748	negative	172.045	15.5935	F
HMDB0000153	HMDB0000153-439748-00012	439748	negative	212.111	14.9046	F
HMDB0000153	HMDB0000153-439748-00013	439748	negative	259.174	13.926	F
HMDB0000153	HMDB0000153-439748-00014	439748	negative	207.012	12.8768	F
HMDB0000153	HMDB0000153-439748-00015	439748	negative	255.175	12.5734	F
HMDB0000153	HMDB0000153-439748-00016	439748	negative	188.932	11.9895	F
HMDB0000153	HMDB0000153-439748-00017	439748	negative	243.134	10.9404	F
HMDB0000153	HMDB0000153-439748-00018	439748	negative	215.139	9.79431	F
HMDB0000153	HMDB0000153-439748-00019	439748	negative	253.176	9.01874	F
HMDB0000153	HMDB0000153-439748-0002	439748	negative	270.203	8.81291	F
HMDB0000153	HMDB0000153-439748-00021	439748	negative	225.141	8.16446	F
HMDB0000153	HMDB0000153-439748-00022	439748	negative	184.085	8.03278	F
HMDB0000153	HMDB0000153-439748-00023	439748	negative	254.166	8.01147	F
HMDB0000153	HMDB0000153-439748-00024	439748	negative	227.139	7.89144	F
HMDB0000153	HMDB0000153-439748-00025	439748	negative	160.054	6.42273	F
HMDB0000153	HMDB0000153-439748-00026	439748	negative	267.158	6.12794	F
HMDB0000153	HMDB0000153-439748-00027	439748	negative	143.002	6.10334	F
HMDB0000153	HMDB0000153-439748-00028	439748	negative	146.011	5.96945	F
HMDB0000156	HMDB0000156-3119-00001	3119	Negative	112.986	100	D
HMDB0000156	HMDB0000156-3119-00002	3119	Negative	115.004	30.3571	F
HMDB0000156	HMDB0000156-3119-00003	3119	Negative	114.951	15.625	F
HMDB0000156	HMDB0000156-3121-00001	3121	Negative	114.941	100	D
HMDB0000156	HMDB0000156-3122-00001	3122	Negative	114.9	100	D
HMDB0000156	HMDB0000156-3123-00001	3123	Negative	114.9	100	D
HMDB0000156	HMDB0000156-3123-00002	3123	Negative	71	43.1431	F
HMDB0000156	HMDB0000156-3123-00003	3123	Negative	73.1	9.10911	F
HMDB0000156	HMDB0000156-3123-00004	3123	Negative	89.2	7.50751	F
HMDB0000156	HMDB0000156-3124-00001	3124	Negative	71	100	D
HMDB0000156	HMDB0000156-3124-00002	3124	Negative	73	40.3403	F
HMDB0000156	HMDB0000156-3124-00003	3124	Negative	114.9	19.2192	F
HMDB0000156	HMDB0000156-3124-00004	3124	Negative	42.9	18.8188	F
HMDB0000156	HMDB0000156-3124-00005	3124	Negative	59.3	5.90591	F
HMDB0000156	HMDB0000156-3125-00001	3125	Negative	70.9	100	D
HMDB0000156	HMDB0000156-3125-00002	3125	Negative	73.2	59.1592	F
HMDB0000156	HMDB0000156-3125-00003	3125	Negative	43.2	50.2503	F
HMDB0000156	HMDB0000156-3125-00004	3125	Negative	59.3	13.3133	F
HMDB0000156	HMDB0000156-3125-00005	3125	Negative	41	12.9129	F
HMDB0000156	HMDB0000156-3125-00006	3125	Negative	45	12.9129	F
HMDB0000156	HMDB0000156-3126-00001	3126	Negative	43.1	100	D
HMDB0000156	HMDB0000156-3126-00002	3126	Negative	41	59.0591	F
HMDB0000156	HMDB0000156-3126-00003	3126	Negative	71	31.8318	F
HMDB0000156	HMDB0000156-3126-00004	3126	Negative	72.7	28.8288	F
HMDB0000156	HMDB0000156-3126-00005	3126	Negative	44.8	19.7197	F
HMDB0000156	HMDB0000156-3126-00006	3126	Negative	59.2	7.60761	F
HMDB0000156	HMDB0000156-3126-00007	3126	Negative	78.9	7.60761	F
HMDB0000156	HMDB0000156-438046-00001	438046	negative	114.9	100	D
HMDB0000156	HMDB0000156-438047-00001	438047	negative	114.9	100	D
HMDB0000156	HMDB0000156-438047-00002	438047	negative	71	43.1611	F
HMDB0000156	HMDB0000156-438047-00003	438047	negative	73.1	9.14025	F
HMDB0000156	HMDB0000156-438047-00004	438047	negative	89.2	7.53365	F
HMDB0000156	HMDB0000156-438048-00001	438048	negative	71	100	D
HMDB0000156	HMDB0000156-438048-00002	438048	negative	73	40.293	F
HMDB0000156	HMDB0000156-438048-00003	438048	negative	114.9	19.2308	F
HMDB0000156	HMDB0000156-438048-00004	438048	negative	42.9	18.8645	F
HMDB0000156	HMDB0000156-438048-00005	438048	negative	59.3	5.86081	F
HMDB0000156	HMDB0000156-438049-00001	438049	negative	70.9	100	D
HMDB0000156	HMDB0000156-438049-00002	438049	negative	73.2	59.1093	F
HMDB0000156	HMDB0000156-438049-00003	438049	negative	43.2	50.2024	F
HMDB0000156	HMDB0000156-438049-00004	438049	negative	59.3	13.3603	F
HMDB0000156	HMDB0000156-438049-00005	438049	negative	41	12.9555	F
HMDB0000156	HMDB0000156-438049-00006	438049	negative	45	12.9555	F
HMDB0000156	HMDB0000156-438050-00001	438050	negative	43.1	100	D
HMDB0000156	HMDB0000156-438050-00002	438050	negative	41	59.0909	F
HMDB0000156	HMDB0000156-438050-00003	438050	negative	71	31.8182	F
HMDB0000156	HMDB0000156-438050-00004	438050	negative	72.7	28.7879	F
HMDB0000156	HMDB0000156-438050-00005	438050	negative	44.8	19.697	F
HMDB0000156	HMDB0000156-438050-00006	438050	negative	59.2	7.57576	F
HMDB0000156	HMDB0000156-438050-00007	438050	negative	78.9	7.57576	F
HMDB0000156	HMDB0000156-438782-00001	438782	negative	114.941	100	D
HMDB0000156	HMDB0000156-440042-00001	440042	negative	115.002	100	D
HMDB0000156	HMDB0000156-440042-00002	440042	negative	71.0123	45.8846	F
HMDB0000156	HMDB0000156-440042-00003	440042	negative	72.9916	10.129	F
HMDB0000156	HMDB0000156-440042-00004	440042	negative	89.023	7.96198	F
HMDB0000157	HMDB0000157-3139-00001	3139	Negative	107.036	100	D
HMDB0000157	HMDB0000157-3139-00002	3139	Negative	112.986	61	F
HMDB0000157	HMDB0000157-3139-00003	3139	Negative	106.029	29	F
HMDB0000157	HMDB0000157-3139-00004	3139	Negative	111.02	11	F
HMDB0000157	HMDB0000157-3140-00001	3140	Negative	91.9615	100	D
HMDB0000157	HMDB0000157-3142-00001	3142	Negative	96.9	100	D
HMDB0000157	HMDB0000157-3142-00002	3142	Negative	92.2	12.2222	F
HMDB0000157	HMDB0000157-3142-00003	3142	Negative	99	12.2222	F
HMDB0000157	HMDB0000157-3142-00004	3142	Negative	91.3	8.88889	F
HMDB0000157	HMDB0000157-3143-00001	3143	Negative	92	100	D
HMDB0000157	HMDB0000157-3143-00002	3143	Negative	97.1	26.8293	F
HMDB0000157	HMDB0000157-3143-00003	3143	Negative	91.5	7.1736	F
HMDB0000157	HMDB0000157-3144-00001	3144	Negative	92.1	100	D
HMDB0000157	HMDB0000157-3144-00002	3144	Negative	97.1	20.4204	F
HMDB0000157	HMDB0000157-3144-00003	3144	Negative	65.2	11.9119	F
HMDB0000157	HMDB0000157-3144-00004	3144	Negative	66	6.50651	F
HMDB0000157	HMDB0000157-3145-00001	3145	Negative	92.3	100	D
HMDB0000157	HMDB0000157-3145-00002	3145	Negative	65	84.985	D
HMDB0000157	HMDB0000157-3145-00003	3145	Negative	96.9	37.2372	F
HMDB0000157	HMDB0000157-3145-00004	3145	Negative	80.2	33.3333	F
HMDB0000157	HMDB0000157-3145-00005	3145	Negative	65.9	32.032	F
HMDB0000157	HMDB0000157-3145-00006	3145	Negative	68.1	10.4104	F
HMDB0000157	HMDB0000157-3145-00007	3145	Negative	105.9	9.80981	F
HMDB0000157	HMDB0000157-3145-00008	3145	Negative	99	6.50651	F
HMDB0000157	HMDB0000157-3146-00001	3146	Negative	65.2	100	D
HMDB0000157	HMDB0000157-3146-00002	3146	Negative	66	70.5706	F
HMDB0000157	HMDB0000157-3146-00003	3146	Negative	79.8	54.4545	F
HMDB0000157	HMDB0000157-3146-00004	3146	Negative	92.2	33.8338	F
HMDB0000157	HMDB0000157-3146-00005	3146	Negative	96.8	22.022	F
HMDB0000157	HMDB0000157-3146-00006	3146	Negative	41.1	14.7147	F
HMDB0000157	HMDB0000157-3146-00007	3146	Negative	68	14.7147	F
HMDB0000157	HMDB0000157-3146-00008	3146	Negative	81.8	13.2132	F
HMDB0000157	HMDB0000157-3146-00009	3146	Negative	42	11.8118	F
HMDB0000157	HMDB0000157-3146-0001	3146	Negative	64.3	11.8118	F
HMDB0000157	HMDB0000157-3146-00011	3146	Negative	99.1	5.90591	F
HMDB0000157	HMDB0000157-437791-00001	437791	negative	96.9	100	D
HMDB0000157	HMDB0000157-437791-00002	437791	negative	92.2	12.6005	F
HMDB0000157	HMDB0000157-437791-00003	437791	negative	99	12.6005	F
HMDB0000157	HMDB0000157-437791-00004	437791	negative	91.3	9.11528	F
HMDB0000157	HMDB0000157-437792-00001	437792	negative	92	100	D
HMDB0000157	HMDB0000157-437792-00002	437792	negative	97.1	26.8378	F
HMDB0000157	HMDB0000157-437792-00003	437792	negative	91.5	7.11785	F
HMDB0000157	HMDB0000157-437793-00001	437793	negative	92.1	100	D
HMDB0000157	HMDB0000157-437793-00002	437793	negative	97.1	20.4638	F
HMDB0000157	HMDB0000157-437793-00003	437793	negative	65.2	11.869	F
HMDB0000157	HMDB0000157-437793-00004	437793	negative	66	6.54843	F
HMDB0000157	HMDB0000157-437794-00001	437794	negative	92.3	100	D
HMDB0000157	HMDB0000157-437794-00002	437794	negative	65	84.9673	D
HMDB0000157	HMDB0000157-437794-00003	437794	negative	96.9	37.2549	F
HMDB0000157	HMDB0000157-437794-00004	437794	negative	80.2	33.3333	F
HMDB0000157	HMDB0000157-437794-00005	437794	negative	65.9	32.0261	F
HMDB0000157	HMDB0000157-437794-00006	437794	negative	68.1	10.4575	F
HMDB0000157	HMDB0000157-437794-00007	437794	negative	105.9	9.80392	F
HMDB0000157	HMDB0000157-437794-00008	437794	negative	99	6.53595	F
HMDB0000157	HMDB0000157-437795-00001	437795	negative	65.2	100	D
HMDB0000157	HMDB0000157-437795-00002	437795	negative	66	70.5882	F
HMDB0000157	HMDB0000157-437795-00003	437795	negative	79.8	54.4118	F
HMDB0000157	HMDB0000157-437795-00004	437795	negative	92.2	33.8235	F
HMDB0000157	HMDB0000157-437795-00005	437795	negative	96.8	22.0588	F
HMDB0000157	HMDB0000157-437795-00006	437795	negative	41.1	14.7059	F
HMDB0000157	HMDB0000157-437795-00007	437795	negative	68	14.7059	F
HMDB0000157	HMDB0000157-437795-00008	437795	negative	81.8	13.2353	F
HMDB0000157	HMDB0000157-437795-00009	437795	negative	42	11.7647	F
HMDB0000157	HMDB0000157-437795-0001	437795	negative	64.3	11.7647	F
HMDB0000157	HMDB0000157-437795-00011	437795	negative	99.1	5.88235	F
HMDB0000157	HMDB0000157-438800-00001	438800	negative	91.9615	100	D
HMDB0000157	HMDB0000157-440044-00001	440044	negative	92.024	100	D
HMDB0000158	HMDB0000158-3163-00001	3163	Negative	112.985	100	D
HMDB0000158	HMDB0000158-3163-00002	3163	Negative	163.04	46.2963	F
HMDB0000158	HMDB0000158-3163-00003	3163	Negative	143.046	37.037	F
HMDB0000158	HMDB0000158-3163-00004	3163	Negative	128.035	27.7778	F
HMDB0000158	HMDB0000158-3163-00005	3163	Negative	119.05	18.5185	F
HMDB0000158	HMDB0000158-3163-00006	3163	Negative	135.031	18.5185	F
HMDB0000158	HMDB0000158-3163-00007	3163	Negative	134.047	14.8148	F
HMDB0000158	HMDB0000158-3163-00008	3163	Negative	139.007	14.8148	F
HMDB0000158	HMDB0000158-3163-00009	3163	Negative	148.952	12.963	F
HMDB0000158	HMDB0000158-3163-0001	3163	Negative	150.042	9.25926	F
HMDB0000158	HMDB0000158-3163-00011	3163	Negative	151.026	9.25926	F
HMDB0000158	HMDB0000158-3163-00012	3163	Negative	160.007	9.25926	F
HMDB0000158	HMDB0000158-3163-00013	3163	Negative	112.984	7.40741	F
HMDB0000158	HMDB0000158-3163-00014	3163	Negative	114.952	7.40741	F
HMDB0000158	HMDB0000158-3163-00015	3163	Negative	142.946	5.55556	F
HMDB0000158	HMDB0000158-3164-00001	3164	Negative	163.061	100	D
HMDB0000158	HMDB0000158-3164-00002	3164	Negative	118.984	10.2102	F
HMDB0000158	HMDB0000158-3164-00003	3164	Negative	92.9763	10.1101	F
HMDB0000158	HMDB0000158-3164-00004	3164	Negative	135.984	6.50651	F
HMDB0000158	HMDB0000158-3167-00001	3167	Negative	112.986	100	D
HMDB0000158	HMDB0000158-3167-00002	3167	Negative	139.007	34.2857	F
HMDB0000158	HMDB0000158-3167-00003	3167	Negative	163.04	20	F
HMDB0000158	HMDB0000158-3167-00004	3167	Negative	119.05	10.4762	F
HMDB0000158	HMDB0000158-3167-00005	3167	Negative	148.952	8.57143	F
HMDB0000158	HMDB0000158-3167-00006	3167	Negative	146.966	6.66667	F
HMDB0000158	HMDB0000158-3167-00007	3167	Negative	134.047	5.71429	F
HMDB0000158	HMDB0000158-3167-00008	3167	Negative	158.925	5.71429	F
HMDB0000158	HMDB0000158-3168-00001	3168	Negative	163.013	100	D
HMDB0000158	HMDB0000158-3168-00002	3168	Negative	118.951	14.8148	F
HMDB0000158	HMDB0000158-3168-00003	3168	Negative	92.9677	11.011	F
HMDB0000158	HMDB0000158-3168-00004	3168	Negative	136.035	8.80881	F
HMDB0000158	HMDB0000158-3171-00001	3171	Negative	163	100	D
HMDB0000158	HMDB0000158-3171-00002	3171	Negative	136.1	36.8421	F
HMDB0000158	HMDB0000158-3171-00003	3171	Negative	59.1	26.3158	F
HMDB0000158	HMDB0000158-3171-00004	3171	Negative	119.8	26.3158	F
HMDB0000158	HMDB0000158-3171-00005	3171	Negative	118.8	15.7895	F
HMDB0000158	HMDB0000158-3171-00006	3171	Negative	92.6	10.5263	F
HMDB0000158	HMDB0000158-3171-00007	3171	Negative	134	10.5263	F
HMDB0000158	HMDB0000158-3171-00008	3171	Negative	148.5	10.5263	F
HMDB0000158	HMDB0000158-3172-00001	3172	Negative	163.1	100	D
HMDB0000158	HMDB0000158-3172-00002	3172	Negative	119.3	67.4675	F
HMDB0000158	HMDB0000158-3172-00003	3172	Negative	92.8	25.2252	F
HMDB0000158	HMDB0000158-3172-00004	3172	Negative	136.1	20.6206	F
HMDB0000158	HMDB0000158-3172-00005	3172	Negative	72.2	13.3133	F
HMDB0000158	HMDB0000158-3172-00006	3172	Negative	147.8	8.90891	F
HMDB0000158	HMDB0000158-3173-00001	3173	Negative	118.8	100	D
HMDB0000158	HMDB0000158-3173-00002	3173	Negative	72.1	27.9279	F
HMDB0000158	HMDB0000158-3173-00003	3173	Negative	163.2	26.5265	F
HMDB0000158	HMDB0000158-3173-00004	3173	Negative	103.9	16.3163	F
HMDB0000158	HMDB0000158-3173-00005	3173	Negative	93	14.9149	F
HMDB0000158	HMDB0000158-3174-00001	3174	Negative	93.2	100	D
HMDB0000158	HMDB0000158-3174-00002	3174	Negative	119	60.5606	F
HMDB0000158	HMDB0000158-3174-00003	3174	Negative	71.8	52.6527	F
HMDB0000158	HMDB0000158-3174-00004	3174	Negative	103.8	26.3263	F
HMDB0000158	HMDB0000158-3174-00005	3174	Negative	91.9	21.021	F
HMDB0000158	HMDB0000158-3174-00006	3174	Negative	132.8	15.8158	F
HMDB0000158	HMDB0000158-3175-00001	3175	Negative	92.8	100	D
HMDB0000158	HMDB0000158-3175-00002	3175	Negative	119.4	31.2312	F
HMDB0000158	HMDB0000158-3190-00001	3190	Negative	163.04	100	D
HMDB0000158	HMDB0000158-3190-00002	3190	Negative	119.05	79.3319	D
HMDB0000158	HMDB0000158-3190-00003	3190	Negative	93.035	28.3925	F
HMDB0000158	HMDB0000158-3190-00004	3190	Negative	72.0099	27.3486	F
HMDB0000158	HMDB0000158-438476-00001	438476	negative	163	100	D
HMDB0000158	HMDB0000158-438476-00002	438476	negative	136.1	39.1892	F
HMDB0000158	HMDB0000158-438476-00003	438476	negative	119.8	27.027	F
HMDB0000158	HMDB0000158-438476-00004	438476	negative	59.1	25.6757	F
HMDB0000158	HMDB0000158-438476-00005	438476	negative	118.8	16.2162	F
HMDB0000158	HMDB0000158-438476-00006	438476	negative	148.5	12.1622	F
HMDB0000158	HMDB0000158-438476-00007	438476	negative	134	9.45949	F
HMDB0000158	HMDB0000158-438476-00008	438476	negative	92.6	8.10811	F
HMDB0000158	HMDB0000158-438477-00001	438477	negative	163.1	100	D
HMDB0000158	HMDB0000158-438477-00002	438477	negative	119.3	67.4603	F
HMDB0000158	HMDB0000158-438477-00003	438477	negative	92.8	25.2381	F
HMDB0000158	HMDB0000158-438477-00004	438477	negative	136.1	20.6349	F
HMDB0000158	HMDB0000158-438477-00005	438477	negative	72.2	13.3333	F
HMDB0000158	HMDB0000158-438477-00006	438477	negative	147.8	8.88889	F
HMDB0000158	HMDB0000158-438478-00001	438478	negative	118.8	100	D
HMDB0000158	HMDB0000158-438478-00002	438478	negative	72.1	27.907	F
HMDB0000158	HMDB0000158-438478-00003	438478	negative	163.2	26.5116	F
HMDB0000158	HMDB0000158-438478-00004	438478	negative	103.9	16.2791	F
HMDB0000158	HMDB0000158-438478-00005	438478	negative	93	14.8837	F
HMDB0000158	HMDB0000158-438479-00001	438479	negative	93.2	100	D
HMDB0000158	HMDB0000158-438479-00002	438479	negative	119	60.5263	F
HMDB0000158	HMDB0000158-438479-00003	438479	negative	71.8	52.6316	F
HMDB0000158	HMDB0000158-438479-00004	438479	negative	103.8	26.3158	F
HMDB0000158	HMDB0000158-438479-00005	438479	negative	91.9	21.0526	F
HMDB0000158	HMDB0000158-438479-00006	438479	negative	132.8	15.7895	F
HMDB0000158	HMDB0000158-438480-00001	438480	negative	92.8	100	D
HMDB0000158	HMDB0000158-438480-00002	438480	negative	119.4	31.25	F
HMDB0000158	HMDB0000158-438802-00001	438802	negative	163.061	100	D
HMDB0000158	HMDB0000158-438802-00002	438802	negative	118.984	10.2249	F
HMDB0000158	HMDB0000158-438802-00003	438802	negative	92.9763	10.0812	F
HMDB0000158	HMDB0000158-438802-00004	438802	negative	135.984	6.47063	F
HMDB0000158	HMDB0000158-438835-00001	438835	negative	163.013	100	D
HMDB0000158	HMDB0000158-438835-00002	438835	negative	118.951	14.8308	F
HMDB0000158	HMDB0000158-438835-00003	438835	negative	92.9677	10.9928	F
HMDB0000158	HMDB0000158-438835-00004	438835	negative	136.035	8.84249	F
HMDB0000158	HMDB0000158-439023-00001	439023	negative	163.04	100	D
HMDB0000158	HMDB0000158-439023-00002	439023	negative	119.05	79.3968	D
HMDB0000158	HMDB0000158-439023-00003	439023	negative	93.035	28.4325	F
HMDB0000158	HMDB0000158-439023-00004	439023	negative	72.0099	27.2642	F
HMDB0000159	HMDB0000159-3199-00001	3199	Negative	112.985	100	D
HMDB0000159	HMDB0000159-3199-00002	3199	Negative	147.045	15.7895	F
HMDB0000159	HMDB0000159-3199-00003	3199	Negative	114.952	7.48988	F
HMDB0000159	HMDB0000159-3199-00004	3199	Negative	134.047	7.28745	F
HMDB0000159	HMDB0000159-3199-00005	3199	Negative	142.946	5.87045	F
HMDB0000159	HMDB0000159-3199-00006	3199	Negative	146.966	5.66802	F
HMDB0000159	HMDB0000159-3200-00001	3200	Negative	146.992	100	D
HMDB0000159	HMDB0000159-3203-00001	3203	Negative	147	100	D
HMDB0000159	HMDB0000159-3203-00002	3203	Negative	120	79.5455	D
HMDB0000159	HMDB0000159-3203-00003	3203	Negative	91.9	31.8182	F
HMDB0000159	HMDB0000159-3203-00004	3203	Negative	145.9	20.4545	F
HMDB0000159	HMDB0000159-3203-00005	3203	Negative	72	6.81818	F
HMDB0000159	HMDB0000159-3204-00001	3204	Negative	147	100	D
HMDB0000159	HMDB0000159-3204-00002	3204	Negative	92.2	49.8498	F
HMDB0000159	HMDB0000159-3204-00003	3204	Negative	103.2	49.049	F
HMDB0000159	HMDB0000159-3204-00004	3204	Negative	72	20.2202	F
HMDB0000159	HMDB0000159-3204-00005	3204	Negative	91.5	7.30731	F
HMDB0000159	HMDB0000159-3204-00006	3204	Negative	119.8	5.70571	F
HMDB0000159	HMDB0000159-3205-00001	3205	Negative	92.3	100	D
HMDB0000159	HMDB0000159-3205-00002	3205	Negative	103	68.3684	F
HMDB0000159	HMDB0000159-3205-00003	3205	Negative	71.9	26.6266	F
HMDB0000159	HMDB0000159-3205-00004	3205	Negative	147.2	14.014	F
HMDB0000159	HMDB0000159-3206-00001	3206	Negative	92	100	D
HMDB0000159	HMDB0000159-3206-00002	3206	Negative	72.3	18.6186	F
HMDB0000159	HMDB0000159-3206-00003	3206	Negative	76.9	17.2172	F
HMDB0000159	HMDB0000159-3206-00004	3206	Negative	65	12.9129	F
HMDB0000159	HMDB0000159-3206-00005	3206	Negative	41.9	9.70971	F
HMDB0000159	HMDB0000159-3207-00001	3207	Negative	92.2	100	D
HMDB0000159	HMDB0000159-3207-00002	3207	Negative	71.9	20.02	F
HMDB0000159	HMDB0000159-3207-00003	3207	Negative	103	13.6136	F
HMDB0000159	HMDB0000159-3207-00004	3207	Negative	77.1	10.4104	F
HMDB0000159	HMDB0000159-3219-00001	3219	Negative	147.045	100	D
HMDB0000159	HMDB0000159-3219-00002	3219	Negative	103.055	40.04	F
HMDB0000159	HMDB0000159-3219-00003	3219	Negative	72.0099	25.2252	F
HMDB0000159	HMDB0000159-3219-00004	3219	Negative	91.0555	5.30531	F
HMDB0000159	HMDB0000159-438227-00001	438227	negative	147	100	D
HMDB0000159	HMDB0000159-438227-00002	438227	negative	120	79.475	D
HMDB0000159	HMDB0000159-438227-00003	438227	negative	91.9	32.1859	F
HMDB0000159	HMDB0000159-438227-00004	438227	negative	145.9	21.6007	F
HMDB0000159	HMDB0000159-438227-00005	438227	negative	72	6.23925	F
HMDB0000159	HMDB0000159-438228-00001	438228	negative	147	100	D
HMDB0000159	HMDB0000159-438228-00002	438228	negative	92.2	49.8538	F
HMDB0000159	HMDB0000159-438228-00003	438228	negative	103.2	49.0108	F
HMDB0000159	HMDB0000159-438228-00004	438228	negative	72	20.1875	F
HMDB0000159	HMDB0000159-438228-00005	438228	negative	91.5	7.337	F
HMDB0000159	HMDB0000159-438228-00006	438228	negative	119.8	5.71994	F
HMDB0000159	HMDB0000159-438229-00001	438229	negative	92.3	100	D
HMDB0000159	HMDB0000159-438229-00002	438229	negative	103	68.3937	F
HMDB0000159	HMDB0000159-438229-00003	438229	negative	71.9	26.5837	F
HMDB0000159	HMDB0000159-438229-00004	438229	negative	147.2	14.0271	F
HMDB0000159	HMDB0000159-438230-00001	438230	negative	92	100	D
HMDB0000159	HMDB0000159-438230-00002	438230	negative	72.3	18.6246	F
HMDB0000159	HMDB0000159-438230-00003	438230	negative	76.9	17.192	F
HMDB0000159	HMDB0000159-438230-00004	438230	negative	65	12.894	F
HMDB0000159	HMDB0000159-438230-00005	438230	negative	41.9	9.74212	F
HMDB0000159	HMDB0000159-438231-00001	438231	negative	92.2	100	D
HMDB0000159	HMDB0000159-438231-00002	438231	negative	71.9	20.0129	F
HMDB0000159	HMDB0000159-438231-00003	438231	negative	103	13.6217	F
HMDB0000159	HMDB0000159-438231-00004	438231	negative	77.1	10.3938	F
HMDB0000159	HMDB0000159-438881-00001	438881	negative	146.992	100	D
HMDB0000159	HMDB0000159-439021-00001	439021	negative	147.045	100	D
HMDB0000159	HMDB0000159-439021-00002	439021	negative	103.055	40.044	F
HMDB0000159	HMDB0000159-439021-00003	439021	negative	72.0099	25.2503	F
HMDB0000159	HMDB0000159-439021-00004	439021	negative	91.0555	5.34654	F
HMDB0000159	HMDB0000159-440040-00001	440040	negative	147.044	100	D
HMDB0000159	HMDB0000159-440040-00002	440040	negative	72.0076	29.9892	F
HMDB0000159	HMDB0000159-440040-00003	440040	negative	148.047	6.07738	F
HMDB0000161	HMDB0000161-3221-00001	3221	Negative	70.7	100	D
HMDB0000161	HMDB0000161-3221-00002	3221	Negative	42.2	50	F
HMDB0000161	HMDB0000161-437096-00001	437096	negative	70.7	100	D
HMDB0000161	HMDB0000161-437096-00002	437096	negative	42.2	37.5002	F
HMDB0000162	HMDB0000162-3242-00001	3242	Negative	58.8	100	D
HMDB0000162	HMDB0000162-3242-00002	3242	Negative	67.7	100	D
HMDB0000162	HMDB0000162-3242-00003	3242	Negative	70	100	D
HMDB0000162	HMDB0000162-3243-00001	3243	Negative	67.8	100	D
HMDB0000162	HMDB0000162-3243-00002	3243	Negative	86	44.8276	F
HMDB0000162	HMDB0000162-3243-00003	3243	Negative	59.1	27.5862	F
HMDB0000162	HMDB0000162-3244-00001	3244	Negative	67.8	100	D
HMDB0000162	HMDB0000162-3244-00002	3244	Negative	58.8	23.2143	F
HMDB0000162	HMDB0000162-3244-00003	3244	Negative	45.7	15.1786	F
HMDB0000162	HMDB0000162-438232-00001	438232	negative	58.8	100	D
HMDB0000162	HMDB0000162-438232-00002	438232	negative	67.7	77.7779	D
HMDB0000162	HMDB0000162-438232-00003	438232	negative	70	77.7779	D
HMDB0000162	HMDB0000162-438233-00001	438233	negative	67.8	100	D
HMDB0000162	HMDB0000162-438233-00002	438233	negative	86	47.2973	F
HMDB0000162	HMDB0000162-438233-00003	438233	negative	59.1	27.027	F
HMDB0000162	HMDB0000162-438234-00001	438234	negative	67.8	100	D
HMDB0000162	HMDB0000162-438234-00002	438234	negative	58.8	23.0769	F
HMDB0000162	HMDB0000162-438234-00003	438234	negative	45.7	15.3846	F
HMDB0000167	HMDB0000167-3266-00001	3266	Negative	103.92	100	D
HMDB0000167	HMDB0000167-3266-00002	3266	Negative	101.312	22.2222	F
HMDB0000167	HMDB0000167-3266-00003	3266	Negative	101.625	22.2222	F
HMDB0000167	HMDB0000167-3266-00004	3266	Negative	101.957	22.2222	F
HMDB0000167	HMDB0000167-3266-00005	3266	Negative	103.9	22.2222	F
HMDB0000167	HMDB0000167-3266-00006	3266	Negative	104.763	22.2222	F
HMDB0000167	HMDB0000167-3266-00007	3266	Negative	104.928	22.2222	F
HMDB0000167	HMDB0000167-3267-00001	3267	Negative	73.9762	100	D
HMDB0000167	HMDB0000167-3270-00001	3270	Negative	74	100	D
HMDB0000167	HMDB0000167-3271-00001	3271	Negative	74.2	100	D
HMDB0000167	HMDB0000167-3272-00001	3272	Negative	73.7	100	D
HMDB0000167	HMDB0000167-3273-00001	3273	Negative	73.8	100	D
HMDB0000167	HMDB0000167-438509-00001	438509	negative	74	100	D
HMDB0000167	HMDB0000167-438510-00001	438510	negative	74.2	100	D
HMDB0000167	HMDB0000167-438511-00001	438511	negative	73.7	100	D
HMDB0000167	HMDB0000167-438512-00001	438512	negative	73.8	100	D
HMDB0000167	HMDB0000167-438830-00001	438830	negative	73.9762	100	D
HMDB0000168	HMDB0000168-3289-00001	3289	Negative	114.02	100	D
HMDB0000168	HMDB0000168-3289-00002	3289	Negative	113.036	99.4819	D
HMDB0000168	HMDB0000168-3289-00003	3289	Negative	112.986	63.7306	F
HMDB0000168	HMDB0000168-3289-00004	3289	Negative	113.037	5.18135	F
HMDB0000168	HMDB0000168-3290-00001	3290	Negative	113.012	100	D
HMDB0000168	HMDB0000168-3290-00002	3290	Negative	113.86	10.3103	F
HMDB0000168	HMDB0000168-3291-00001	3291	Negative	113.955	100	D
HMDB0000168	HMDB0000168-3291-00002	3291	Negative	114.921	73.8739	F
HMDB0000168	HMDB0000168-3291-00003	3291	Negative	87.9748	65.3654	F
HMDB0000168	HMDB0000168-3293-00001	3293	Negative	114.02	100	D
HMDB0000168	HMDB0000168-3293-00002	3293	Negative	113.036	91.3514	D
HMDB0000168	HMDB0000168-3293-00003	3293	Negative	112.985	30.8108	F
HMDB0000168	HMDB0000168-3294-00001	3294	Negative	69.9139	100	D
HMDB0000168	HMDB0000168-3295-00001	3295	Negative	113.003	100	D
HMDB0000168	HMDB0000168-3295-00002	3295	Negative	113.949	8.30831	F
HMDB0000168	HMDB0000168-3297-00001	3297	Negative	113.2	100	D
HMDB0000168	HMDB0000168-3297-00002	3297	Negative	113.9	34.0426	F
HMDB0000168	HMDB0000168-3298-00001	3298	Negative	114	100	D
HMDB0000168	HMDB0000168-3298-00002	3298	Negative	113.3	63.6637	F
HMDB0000168	HMDB0000168-3298-00003	3298	Negative	70	39.4394	F
HMDB0000168	HMDB0000168-3298-00004	3298	Negative	95.3	22.3223	F
HMDB0000168	HMDB0000168-3298-00005	3298	Negative	70.8	11.8118	F
HMDB0000168	HMDB0000168-3298-00006	3298	Negative	71.9	11.8118	F
HMDB0000168	HMDB0000168-3298-00007	3298	Negative	58.2	7.10711	F
HMDB0000168	HMDB0000168-3299-00001	3299	Negative	41.9	100	D
HMDB0000168	HMDB0000168-3299-00002	3299	Negative	70.1	85.6857	D
HMDB0000168	HMDB0000168-3299-00003	3299	Negative	71.9	55.4555	F
HMDB0000168	HMDB0000168-3299-00004	3299	Negative	58.1	47.5475	F
HMDB0000168	HMDB0000168-3299-00005	3299	Negative	113.9	28.9289	F
HMDB0000168	HMDB0000168-3299-00006	3299	Negative	71.2	28.6286	F
HMDB0000168	HMDB0000168-3299-00007	3299	Negative	113	20.7207	F
HMDB0000168	HMDB0000168-3299-00008	3299	Negative	95	8.20821	F
HMDB0000168	HMDB0000168-3299-00009	3299	Negative	95.9	6.70671	F
HMDB0000168	HMDB0000168-3300-00001	3300	Negative	42.2	100	D
HMDB0000168	HMDB0000168-3300-00002	3300	Negative	58.1	21.2212	F
HMDB0000168	HMDB0000168-3300-00003	3300	Negative	71.9	16.8168	F
HMDB0000168	HMDB0000168-3300-00004	3300	Negative	41	7.10711	F
HMDB0000168	HMDB0000168-3300-00005	3300	Negative	69.8	5.20521	F
HMDB0000168	HMDB0000168-3301-00001	3301	Negative	42	100	D
HMDB0000168	HMDB0000168-3301-00002	3301	Negative	41.2	8.10811	F
HMDB0000168	HMDB0000168-437099-00001	437099	negative	113.2	100	D
HMDB0000168	HMDB0000168-437099-00002	437099	negative	113.9	33.9643	F
HMDB0000168	HMDB0000168-437100-00001	437100	negative	114	100	D
HMDB0000168	HMDB0000168-437100-00002	437100	negative	113.3	63.6848	F
HMDB0000168	HMDB0000168-437100-00003	437100	negative	70	39.4569	F
HMDB0000168	HMDB0000168-437100-00004	437100	negative	95.3	22.3642	F
HMDB0000168	HMDB0000168-437100-00005	437100	negative	70.8	11.8211	F
HMDB0000168	HMDB0000168-437100-00006	437100	negative	71.9	11.7678	F
HMDB0000168	HMDB0000168-437100-00007	437100	negative	58.2	7.082	F
HMDB0000168	HMDB0000168-437101-00001	437101	negative	41.9	100	D
HMDB0000168	HMDB0000168-437101-00002	437101	negative	70.1	85.6707	D
HMDB0000168	HMDB0000168-437101-00003	437101	negative	71.9	55.4878	F
HMDB0000168	HMDB0000168-437101-00004	437101	negative	58.1	47.561	F
HMDB0000168	HMDB0000168-437101-00005	437101	negative	113.9	28.9634	F
HMDB0000168	HMDB0000168-437101-00006	437101	negative	71.2	28.6585	F
HMDB0000168	HMDB0000168-437101-00007	437101	negative	113	20.7317	F
HMDB0000168	HMDB0000168-437101-00008	437101	negative	95	8.23171	F
HMDB0000168	HMDB0000168-437101-00009	437101	negative	95.9	6.70732	F
HMDB0000168	HMDB0000168-437102-00001	437102	negative	42.2	100	D
HMDB0000168	HMDB0000168-437102-00002	437102	negative	58.1	21.2687	F
HMDB0000168	HMDB0000168-437102-00003	437102	negative	71.9	16.791	F
HMDB0000168	HMDB0000168-437102-00004	437102	negative	41	7.08955	F
HMDB0000168	HMDB0000168-437102-00005	437102	negative	69.8	5.22388	F
HMDB0000168	HMDB0000168-437103-00001	437103	negative	42	100	D
HMDB0000168	HMDB0000168-437103-00002	437103	negative	41.2	8.125	F
HMDB0000168	HMDB0000168-438756-00001	438756	negative	113.012	100	D
HMDB0000168	HMDB0000168-438756-00002	438756	negative	113.86	10.3588	F
HMDB0000168	HMDB0000168-438757-00001	438757	negative	113.955	100	D
HMDB0000168	HMDB0000168-438757-00002	438757	negative	114.921	73.9093	F
HMDB0000168	HMDB0000168-438757-00003	438757	negative	87.9748	65.3866	F
HMDB0000168	HMDB0000168-438868-00001	438868	negative	69.9139	100	D
HMDB0000168	HMDB0000168-438869-00001	438869	negative	113.003	100	D
HMDB0000168	HMDB0000168-438869-00002	438869	negative	113.949	8.27722	F
HMDB0000172	HMDB0000172-3325-00001	3325	Negative	86.9	100	D
HMDB0000172	HMDB0000172-3326-00001	3326	Negative	84.2	100	D
HMDB0000172	HMDB0000172-3326-00002	3326	Negative	82.1	75	F
HMDB0000172	HMDB0000172-3326-00003	3326	Negative	45	12.5	F
HMDB0000172	HMDB0000172-3326-00004	3326	Negative	58	12.5	F
HMDB0000172	HMDB0000172-3326-00005	3326	Negative	72.5	12.5	F
HMDB0000172	HMDB0000172-3326-00006	3326	Negative	74.1	12.5	F
HMDB0000172	HMDB0000172-3326-00007	3326	Negative	87.3	12.5	F
HMDB0000172	HMDB0000172-3326-00008	3326	Negative	112.9	12.5	F
HMDB0000172	HMDB0000172-3326-00009	3326	Negative	114.5	12.5	F
HMDB0000172	HMDB0000172-3327-00001	3327	Negative	82	100	D
HMDB0000172	HMDB0000172-3327-00002	3327	Negative	45.3	78.1609	D
HMDB0000172	HMDB0000172-3327-00003	3327	Negative	58.7	42.5287	F
HMDB0000172	HMDB0000172-3327-00004	3327	Negative	41.7	28.7356	F
HMDB0000172	HMDB0000172-3328-00001	3328	Negative	71.6	100	D
HMDB0000172	HMDB0000172-3328-00002	3328	Negative	41.7	59.96	F
HMDB0000172	HMDB0000172-3329-00001	3329	Negative	44.9	100	D
HMDB0000172	HMDB0000172-437940-00001	437940	negative	86.9	100	D
HMDB0000172	HMDB0000172-437941-00001	437941	negative	84.2	100	D
HMDB0000172	HMDB0000172-437941-00002	437941	negative	82.1	71.831	F
HMDB0000172	HMDB0000172-437941-00003	437941	negative	45	16.9014	F
HMDB0000172	HMDB0000172-437941-00004	437941	negative	74.1	15.4929	F
HMDB0000172	HMDB0000172-437941-00005	437941	negative	87.3	9.85911	F
HMDB0000172	HMDB0000172-437941-00006	437941	negative	58	7.04226	F
HMDB0000172	HMDB0000172-437941-00007	437941	negative	112.9	7.04226	F
HMDB0000172	HMDB0000172-437941-00008	437941	negative	72.5	5.63383	F
HMDB0000172	HMDB0000172-437942-00001	437942	negative	82	100	D
HMDB0000172	HMDB0000172-437942-00002	437942	negative	45.3	78.5714	D
HMDB0000172	HMDB0000172-437942-00003	437942	negative	58.7	42.8571	F
HMDB0000172	HMDB0000172-437942-00004	437942	negative	41.7	28.5714	F
HMDB0000172	HMDB0000172-437943-00001	437943	negative	71.6	100	D
HMDB0000172	HMDB0000172-437943-00002	437943	negative	41.7	60	F
HMDB0000172	HMDB0000172-437944-00001	437944	negative	44.9	100	D
HMDB0000174	HMDB0000174-439212-00001	439212	negative	145.891	100	D
HMDB0000174	HMDB0000174-4723-00001	4723	Negative	145.891	100	D
HMDB0000175	HMDB0000175-3342-00001	3342	Negative	78.9602	100	D
HMDB0000175	HMDB0000175-3342-00002	3342	Negative	96.9704	49.6496	F
HMDB0000175	HMDB0000175-3342-00003	3342	Negative	135.031	36.036	F
HMDB0000175	HMDB0000175-3342-00004	3342	Negative	92.026	13.2132	F
HMDB0000175	HMDB0000175-3342-00005	3342	Negative	211.002	8.90891	F
HMDB0000175	HMDB0000175-3342-00006	3342	Negative	150.981	5.60561	F
HMDB0000175	HMDB0000175-439080-00001	439080	negative	78.9602	100	D
HMDB0000175	HMDB0000175-439080-00002	439080	negative	96.9704	49.6417	F
HMDB0000175	HMDB0000175-439080-00003	439080	negative	135.031	36.0848	F
HMDB0000175	HMDB0000175-439080-00004	439080	negative	92.026	13.1986	F
HMDB0000175	HMDB0000175-439080-00005	439080	negative	211.002	8.8822	F
HMDB0000175	HMDB0000175-439080-00006	439080	negative	150.981	5.57753	F
HMDB0000176	HMDB0000176-206-00001	206	Negative	71.102	100	D
HMDB0000176	HMDB0000176-207-00001	207	Negative	70.882	100	D
HMDB0000176	HMDB0000176-207-00002	207	Negative	45.207	29.412	F
HMDB0000176	HMDB0000176-208-00001	208	Negative	70.889	100	D
HMDB0000176	HMDB0000176-208-00002	208	Negative	45.152	53.5862	F
HMDB0000176	HMDB0000176-208-00003	208	Negative	69.18	8.12252	F
HMDB0000177	HMDB0000177-3359-00001	3359	Negative	112.986	100	D
HMDB0000177	HMDB0000177-3359-00002	3359	Negative	131.083	53.9604	F
HMDB0000177	HMDB0000177-3359-00003	3359	Negative	110.073	9.40594	F
HMDB0000177	HMDB0000177-3359-00004	3359	Negative	137.036	7.92079	F
HMDB0000177	HMDB0000177-3360-00001	3360	Negative	137.004	100	D
HMDB0000177	HMDB0000177-3360-00002	3360	Negative	135.965	71.8719	F
HMDB0000177	HMDB0000177-3360-00003	3360	Negative	93.0019	11.4114	F
HMDB0000177	HMDB0000177-3360-00004	3360	Negative	109.002	8.60861	F
HMDB0000177	HMDB0000177-3360-00005	3360	Negative	110.009	8.60861	F
HMDB0000177	HMDB0000177-3360-00006	3360	Negative	118.039	6.70671	F
HMDB0000177	HMDB0000177-3360-00007	3360	Negative	108.061	5.30531	F
HMDB0000177	HMDB0000177-3362-00001	3362	Negative	137.02	100	D
HMDB0000177	HMDB0000177-3362-00002	3362	Negative	136.085	50	F
HMDB0000177	HMDB0000177-3362-00003	3362	Negative	117.955	15.3846	F
HMDB0000177	HMDB0000177-3362-00004	3362	Negative	108.119	7.69231	F
HMDB0000177	HMDB0000177-3363-00001	3363	Negative	112.986	100	D
HMDB0000177	HMDB0000177-3363-00002	3363	Negative	110.073	6.41975	F
HMDB0000177	HMDB0000177-3363-00003	3363	Negative	137.036	5.18519	F
HMDB0000177	HMDB0000177-3364-00001	3364	Negative	136.978	100	D
HMDB0000177	HMDB0000177-3364-00002	3364	Negative	135.931	86.0861	D
HMDB0000177	HMDB0000177-3364-00003	3364	Negative	93.0112	12.1121	F
HMDB0000177	HMDB0000177-3364-00004	3364	Negative	110.033	9.30931	F
HMDB0000177	HMDB0000177-3364-00005	3364	Negative	109.063	8.30831	F
HMDB0000177	HMDB0000177-3365-00001	3365	Negative	80.8484	100	D
HMDB0000177	HMDB0000177-3365-00002	3365	Negative	114.039	47.6476	F
HMDB0000177	HMDB0000177-3365-00003	3365	Negative	111.927	23.5235	F
HMDB0000177	HMDB0000177-3365-00004	3365	Negative	108.033	20.6206	F
HMDB0000177	HMDB0000177-3365-00005	3365	Negative	116.07	10.2102	F
HMDB0000177	HMDB0000177-3365-00006	3365	Negative	129.928	7.10711	F
HMDB0000177	HMDB0000177-3367-00001	3367	Negative	137	100	D
HMDB0000177	HMDB0000177-3367-00002	3367	Negative	136	61.5385	F
HMDB0000177	HMDB0000177-3367-00003	3367	Negative	92.6	15.3846	F
HMDB0000177	HMDB0000177-3367-00004	3367	Negative	72.1	7.69231	F
HMDB0000177	HMDB0000177-3367-00005	3367	Negative	81.2	7.69231	F
HMDB0000177	HMDB0000177-3367-00006	3367	Negative	108.3	7.69231	F
HMDB0000177	HMDB0000177-3367-00007	3367	Negative	110	7.69231	F
HMDB0000177	HMDB0000177-3368-00001	3368	Negative	93.1	100	D
HMDB0000177	HMDB0000177-3368-00002	3368	Negative	136.9	99.8636	D
HMDB0000177	HMDB0000177-3368-00003	3368	Negative	110	28.7858	F
HMDB0000177	HMDB0000177-3368-00004	3368	Negative	135.7	23.6016	F
HMDB0000177	HMDB0000177-3368-00005	3368	Negative	81.1	15.2797	F
HMDB0000177	HMDB0000177-3368-00006	3368	Negative	108.3	13.9154	F
HMDB0000177	HMDB0000177-3368-00007	3368	Negative	72.1	9.68622	F
HMDB0000177	HMDB0000177-3368-00008	3368	Negative	79.9	8.73124	F
HMDB0000177	HMDB0000177-3368-00009	3368	Negative	109.1	7.63984	F
HMDB0000177	HMDB0000177-3368-0001	3368	Negative	118.2	5.45703	F
HMDB0000177	HMDB0000177-3369-00001	3369	Negative	93.2	100	D
HMDB0000177	HMDB0000177-3369-00002	3369	Negative	80.1	23.9239	F
HMDB0000177	HMDB0000177-3369-00003	3369	Negative	81.1	18.018	F
HMDB0000177	HMDB0000177-3369-00004	3369	Negative	137	12.1121	F
HMDB0000177	HMDB0000177-3369-00005	3369	Negative	72	9.40941	F
HMDB0000177	HMDB0000177-3369-00006	3369	Negative	67	8.90891	F
HMDB0000177	HMDB0000177-3369-00007	3369	Negative	110.2	6.70671	F
HMDB0000177	HMDB0000177-3370-00001	3370	Negative	93.1	100	D
HMDB0000177	HMDB0000177-3370-00002	3370	Negative	67.1	41.7417	F
HMDB0000177	HMDB0000177-3370-00003	3370	Negative	80	33.5335	F
HMDB0000177	HMDB0000177-3370-00004	3370	Negative	81.1	26.7267	F
HMDB0000177	HMDB0000177-3370-00005	3370	Negative	66.1	14.5145	F
HMDB0000177	HMDB0000177-3370-00006	3370	Negative	71.9	10.9109	F
HMDB0000177	HMDB0000177-3371-00001	3371	Negative	66.9	100	D
HMDB0000177	HMDB0000177-3371-00002	3371	Negative	93.2	62.1622	F
HMDB0000177	HMDB0000177-3371-00003	3371	Negative	80.2	21.8218	F
HMDB0000177	HMDB0000177-3371-00004	3371	Negative	65.8	17.6176	F
HMDB0000177	HMDB0000177-3371-00005	3371	Negative	81.4	12.6126	F
HMDB0000177	HMDB0000177-3371-00006	3371	Negative	65.3	11.8118	F
HMDB0000177	HMDB0000177-3371-00007	3371	Negative	40.2	9.20921	F
HMDB0000177	HMDB0000177-3385-00001	3385	Negative	93.0461	100	D
HMDB0000177	HMDB0000177-3385-00002	3385	Negative	137.035	69.3512	F
HMDB0000177	HMDB0000177-3385-00003	3385	Negative	110.072	27.2931	F
HMDB0000177	HMDB0000177-3385-00004	3385	Negative	136.051	19.4631	F
HMDB0000177	HMDB0000177-3385-00005	3385	Negative	80.0388	18.1208	F
HMDB0000177	HMDB0000177-3385-00006	3385	Negative	81.0462	17.4497	F
HMDB0000177	HMDB0000177-3385-00007	3385	Negative	72.0108	11.6331	F
HMDB0000177	HMDB0000177-3385-00008	3385	Negative	108.057	10.962	F
HMDB0000177	HMDB0000177-3386-00001	3386	Negative	93.0466	100	D
HMDB0000177	HMDB0000177-3386-00002	3386	Negative	137.035	62.2276	F
HMDB0000177	HMDB0000177-3386-00003	3386	Negative	110.072	26.6344	F
HMDB0000177	HMDB0000177-437766-00001	437766	negative	137	100	D
HMDB0000177	HMDB0000177-437766-00002	437766	negative	136	66.6667	F
HMDB0000177	HMDB0000177-437766-00003	437766	negative	92.6	19.2308	F
HMDB0000177	HMDB0000177-437766-00004	437766	negative	108.3	11.5384	F
HMDB0000177	HMDB0000177-437766-00005	437766	negative	110	10.8974	F
HMDB0000177	HMDB0000177-437767-00001	437767	negative	93.1	100	D
HMDB0000177	HMDB0000177-437767-00002	437767	negative	136.9	99.8468	D
HMDB0000177	HMDB0000177-437767-00003	437767	negative	110	28.8049	F
HMDB0000177	HMDB0000177-437767-00004	437767	negative	135.7	23.5955	F
HMDB0000177	HMDB0000177-437767-00005	437767	negative	81.1	15.2707	F
HMDB0000177	HMDB0000177-437767-00006	437767	negative	108.3	13.9428	F
HMDB0000177	HMDB0000177-437767-00007	437767	negative	72.1	9.65271	F
HMDB0000177	HMDB0000177-437767-00008	437767	negative	79.9	8.68233	F
HMDB0000177	HMDB0000177-437767-00009	437767	negative	109.1	7.60981	F
HMDB0000177	HMDB0000177-437767-0001	437767	negative	118.2	5.51583	F
HMDB0000177	HMDB0000177-437768-00001	437768	negative	93.2	100	D
HMDB0000177	HMDB0000177-437768-00002	437768	negative	80.1	23.913	F
HMDB0000177	HMDB0000177-437768-00003	437768	negative	81.1	18.0206	F
HMDB0000177	HMDB0000177-437768-00004	437768	negative	137	12.1281	F
HMDB0000177	HMDB0000177-437768-00005	437768	negative	72	9.43936	F
HMDB0000177	HMDB0000177-437768-00006	437768	negative	67	8.86728	F
HMDB0000177	HMDB0000177-437768-00007	437768	negative	110.2	6.69336	F
HMDB0000177	HMDB0000177-437769-00001	437769	negative	93.1	100	D
HMDB0000177	HMDB0000177-437769-00002	437769	negative	67.1	41.7476	F
HMDB0000177	HMDB0000177-437769-00003	437769	negative	80	33.4951	F
HMDB0000177	HMDB0000177-437769-00004	437769	negative	81.1	26.699	F
HMDB0000177	HMDB0000177-437769-00005	437769	negative	66.1	14.5631	F
HMDB0000177	HMDB0000177-437769-00006	437769	negative	71.9	10.9223	F
HMDB0000177	HMDB0000177-437770-00001	437770	negative	66.9	100	D
HMDB0000177	HMDB0000177-437770-00002	437770	negative	93.2	62.1849	F
HMDB0000177	HMDB0000177-437770-00003	437770	negative	80.2	21.8487	F
HMDB0000177	HMDB0000177-437770-00004	437770	negative	65.8	17.6471	F
HMDB0000177	HMDB0000177-437770-00005	437770	negative	81.4	12.605	F
HMDB0000177	HMDB0000177-437770-00006	437770	negative	65.3	11.7647	F
HMDB0000177	HMDB0000177-437770-00007	437770	negative	40.2	9.2437	F
HMDB0000177	HMDB0000177-438642-00001	438642	negative	137.1	100	D
HMDB0000177	HMDB0000177-438642-00002	438642	negative	136.1	91.2	D
HMDB0000177	HMDB0000177-438642-00003	438642	negative	110.2	12.5	F
HMDB0000177	HMDB0000177-438642-00004	438642	negative	109.1	10.2	F
HMDB0000177	HMDB0000177-438642-00005	438642	negative	93.2	9.3	F
HMDB0000177	HMDB0000177-438642-00006	438642	negative	118.1	6.2	F
HMDB0000177	HMDB0000177-438642-00007	438642	negative	122.1	5.9	F
HMDB0000177	HMDB0000177-438642-00008	438642	negative	108.2	5.4	F
HMDB0000177	HMDB0000177-438764-00001	438764	negative	137.004	100	D
HMDB0000177	HMDB0000177-438764-00002	438764	negative	135.965	71.8989	F
HMDB0000177	HMDB0000177-438764-00003	438764	negative	93.0019	11.4533	F
HMDB0000177	HMDB0000177-438764-00004	438764	negative	110.009	8.59792	F
HMDB0000177	HMDB0000177-438764-00005	438764	negative	109.002	8.55923	F
HMDB0000177	HMDB0000177-438764-00006	438764	negative	118.039	6.73595	F
HMDB0000177	HMDB0000177-438764-00007	438764	negative	108.061	5.28056	F
HMDB0000177	HMDB0000177-438871-00001	438871	negative	136.978	100	D
HMDB0000177	HMDB0000177-438871-00002	438871	negative	135.931	86.0432	D
HMDB0000177	HMDB0000177-438871-00003	438871	negative	93.0112	12.1582	F
HMDB0000177	HMDB0000177-438871-00004	438871	negative	110.033	9.31969	F
HMDB0000177	HMDB0000177-438871-00005	438871	negative	109.063	8.32413	F
HMDB0000177	HMDB0000177-439019-00001	439019	negative	93.0461	100	D
HMDB0000177	HMDB0000177-439019-00002	439019	negative	137.035	69.4737	F
HMDB0000177	HMDB0000177-439019-00003	439019	negative	110.072	27.3684	F
HMDB0000177	HMDB0000177-439019-00004	439019	negative	136.051	19.4355	F
HMDB0000177	HMDB0000177-439019-00005	439019	negative	80.0388	18.238	F
HMDB0000177	HMDB0000177-439019-00006	439019	negative	81.0462	17.521	F
HMDB0000177	HMDB0000177-439019-00007	439019	negative	72.0108	11.6323	F
HMDB0000177	HMDB0000177-439019-00008	439019	negative	108.057	10.984	F
HMDB0000177	HMDB0000177-439195-00001	439195	negative	93.0466	100	D
HMDB0000177	HMDB0000177-439195-00002	439195	negative	137.035	62.2454	F
HMDB0000177	HMDB0000177-439195-00003	439195	negative	110.072	26.585	F
HMDB0000181	HMDB0000181-3395-00001	3395	Negative	150.042	100	D
HMDB0000181	HMDB0000181-3395-00002	3395	Negative	135.045	49.5968	F
HMDB0000181	HMDB0000181-3395-00003	3395	Negative	122.038	25	F
HMDB0000181	HMDB0000181-3395-00004	3395	Negative	134.047	20.9677	F
HMDB0000181	HMDB0000181-3395-00005	3395	Negative	133.016	16.5323	F
HMDB0000181	HMDB0000181-3395-00006	3395	Negative	179.035	14.5161	F
HMDB0000181	HMDB0000181-3395-00007	3395	Negative	109.03	11.2903	F
HMDB0000181	HMDB0000181-3396-00001	3396	Negative	179.002	100	D
HMDB0000181	HMDB0000181-3396-00002	3396	Negative	135.056	43.6436	F
HMDB0000181	HMDB0000181-3396-00003	3396	Negative	152.057	41.9419	F
HMDB0000181	HMDB0000181-3396-00004	3396	Negative	134.106	8.50851	F
HMDB0000181	HMDB0000181-3397-00001	3397	Negative	151.039	100	D
HMDB0000181	HMDB0000181-3397-00002	3397	Negative	138.906	9.2437	F
HMDB0000181	HMDB0000181-3397-00003	3397	Negative	133.985	8.40336	F
HMDB0000181	HMDB0000181-3398-00001	3398	Negative	179.031	100	D
HMDB0000181	HMDB0000181-3398-00002	3398	Negative	135.018	60.7143	F
HMDB0000181	HMDB0000181-3398-00003	3398	Negative	152.064	35.7143	F
HMDB0000181	HMDB0000181-3399-00001	3399	Negative	135.045	100	D
HMDB0000181	HMDB0000181-3399-00002	3399	Negative	133.014	74.0741	F
HMDB0000181	HMDB0000181-3399-00003	3399	Negative	122.038	53.7037	F
HMDB0000181	HMDB0000181-3399-00004	3399	Negative	109.03	29.6296	F
HMDB0000181	HMDB0000181-3399-00005	3399	Negative	179.035	22.2222	F
HMDB0000181	HMDB0000181-3399-00006	3399	Negative	158.925	16.6667	F
HMDB0000181	HMDB0000181-3399-00007	3399	Negative	109.041	7.40741	F
HMDB0000181	HMDB0000181-3399-00008	3399	Negative	123.045	7.40741	F
HMDB0000181	HMDB0000181-3399-00009	3399	Negative	134.037	7.40741	F
HMDB0000181	HMDB0000181-3399-0001	3399	Negative	134.047	7.40741	F
HMDB0000181	HMDB0000181-3399-00011	3399	Negative	121.029	5.55556	F
HMDB0000181	HMDB0000181-3399-00012	3399	Negative	136.049	5.55556	F
HMDB0000181	HMDB0000181-3399-00013	3399	Negative	150.056	5.55556	F
HMDB0000181	HMDB0000181-3400-00001	3400	Negative	179.027	100	D
HMDB0000181	HMDB0000181-3400-00002	3400	Negative	135.164	44.2442	F
HMDB0000181	HMDB0000181-3400-00003	3400	Negative	152.019	41.9419	F
HMDB0000181	HMDB0000181-3400-00004	3400	Negative	134.144	8.30831	F
HMDB0000181	HMDB0000181-3401-00001	3401	Negative	159.042	100	D
HMDB0000181	HMDB0000181-3401-00002	3401	Negative	175.133	30	F
HMDB0000181	HMDB0000181-3401-00003	3401	Negative	177.057	10	F
HMDB0000181	HMDB0000181-438805-00001	438805	negative	179.002	100	D
HMDB0000181	HMDB0000181-438805-00002	438805	negative	135.056	43.6118	F
HMDB0000181	HMDB0000181-438805-00003	438805	negative	152.057	41.9403	F
HMDB0000181	HMDB0000181-438805-00004	438805	negative	134.106	8.49718	F
HMDB0000181	HMDB0000181-438806-00001	438806	negative	151.039	100	D
HMDB0000181	HMDB0000181-438806-00002	438806	negative	138.906	9.11909	F
HMDB0000181	HMDB0000181-438806-00003	438806	negative	133.985	8.30611	F
HMDB0000181	HMDB0000181-438807-00001	438807	negative	179.031	100	D
HMDB0000181	HMDB0000181-438807-00002	438807	negative	135.018	62.6223	F
HMDB0000181	HMDB0000181-438807-00003	438807	negative	152.064	35.5926	F
HMDB0000181	HMDB0000181-438847-00001	438847	negative	179.027	100	D
HMDB0000181	HMDB0000181-438847-00002	438847	negative	135.164	44.2663	F
HMDB0000181	HMDB0000181-438847-00003	438847	negative	152.019	41.9478	F
HMDB0000181	HMDB0000181-438847-00004	438847	negative	134.144	8.34205	F
HMDB0000182	HMDB0000182-3416-00001	3416	Negative	113.1	100	D
HMDB0000182	HMDB0000182-3416-00002	3416	Negative	69	8.33333	F
HMDB0000182	HMDB0000182-3417-00001	3417	Negative	69.2	100	D
HMDB0000182	HMDB0000182-3417-00002	3417	Negative	113.2	39.267	F
HMDB0000182	HMDB0000182-3417-00003	3417	Negative	99	30.8901	F
HMDB0000182	HMDB0000182-3417-00004	3417	Negative	73.2	23.0366	F
HMDB0000182	HMDB0000182-3417-00005	3417	Negative	97.1	13.089	F
HMDB0000182	HMDB0000182-3417-00006	3417	Negative	58.9	12.0419	F
HMDB0000182	HMDB0000182-3417-00007	3417	Negative	101.1	10.4712	F
HMDB0000182	HMDB0000182-3418-00001	3418	Negative	69.4	100	D
HMDB0000182	HMDB0000182-3418-00002	3418	Negative	41.3	54.0541	F
HMDB0000182	HMDB0000182-3418-00003	3418	Negative	59	29.5295	F
HMDB0000182	HMDB0000182-3418-00004	3418	Negative	73	27.8278	F
HMDB0000182	HMDB0000182-3418-00005	3418	Negative	99.1	20.5205	F
HMDB0000182	HMDB0000182-3418-00006	3418	Negative	97.2	13.1131	F
HMDB0000182	HMDB0000182-3418-00007	3418	Negative	70.7	10.6106	F
HMDB0000182	HMDB0000182-3419-00001	3419	Negative	40.9	100	D
HMDB0000182	HMDB0000182-3419-00002	3419	Negative	69	19.1191	F
HMDB0000182	HMDB0000182-3419-00003	3419	Negative	59	12.3123	F
HMDB0000182	HMDB0000182-3419-00004	3419	Negative	70.7	11.2112	F
HMDB0000182	HMDB0000182-3420-00001	3420	Negative	41.2	100	D
HMDB0000182	HMDB0000182-438021-00001	438021	negative	113.1	100	D
HMDB0000182	HMDB0000182-438021-00002	438021	negative	69	8.61244	F
HMDB0000182	HMDB0000182-438022-00001	438022	negative	69.2	100	D
HMDB0000182	HMDB0000182-438022-00002	438022	negative	113.2	39.2996	F
HMDB0000182	HMDB0000182-438022-00003	438022	negative	99	30.9339	F
HMDB0000182	HMDB0000182-438022-00004	438022	negative	73.2	23.1517	F
HMDB0000182	HMDB0000182-438022-00005	438022	negative	97.1	13.035	F
HMDB0000182	HMDB0000182-438022-00006	438022	negative	58.9	12.0623	F
HMDB0000182	HMDB0000182-438022-00007	438022	negative	101.1	10.3113	F
HMDB0000182	HMDB0000182-438023-00001	438023	negative	69.4	100	D
HMDB0000182	HMDB0000182-438023-00002	438023	negative	41.3	54.0984	F
HMDB0000182	HMDB0000182-438023-00003	438023	negative	59	29.5082	F
HMDB0000182	HMDB0000182-438023-00004	438023	negative	73	27.8689	F
HMDB0000182	HMDB0000182-438023-00005	438023	negative	99.1	20.4918	F
HMDB0000182	HMDB0000182-438023-00006	438023	negative	97.2	13.1148	F
HMDB0000182	HMDB0000182-438023-00007	438023	negative	70.7	10.6557	F
HMDB0000182	HMDB0000182-438024-00001	438024	negative	40.9	100	D
HMDB0000182	HMDB0000182-438024-00002	438024	negative	69	19.1011	F
HMDB0000182	HMDB0000182-438024-00003	438024	negative	59	12.3596	F
HMDB0000182	HMDB0000182-438024-00004	438024	negative	70.7	11.236	F
HMDB0000182	HMDB0000182-438025-00001	438025	negative	41.2	100	D
HMDB0000187	HMDB0000187-3445-00001	3445	Negative	74.0138	100	D
HMDB0000187	HMDB0000187-3445-00002	3445	Negative	58.0294	5.60561	F
HMDB0000187	HMDB0000187-3446-00001	3446	Negative	68.8653	100	D
HMDB0000187	HMDB0000187-3449-00001	3449	Negative	73.8643	100	D
HMDB0000187	HMDB0000187-3451-00001	3451	Negative	90.9888	100	D
HMDB0000187	HMDB0000187-3452-00001	3452	Negative	73.9	100	D
HMDB0000187	HMDB0000187-3453-00001	3453	Negative	74.2	100	D
HMDB0000187	HMDB0000187-3454-00001	3454	Negative	74.1	100	D
HMDB0000187	HMDB0000187-3454-00002	3454	Negative	55.8	11.6116	F
HMDB0000187	HMDB0000187-3455-00001	3455	Negative	73.8	100	D
HMDB0000187	HMDB0000187-438409-00001	438409	negative	73.9	100	D
HMDB0000187	HMDB0000187-438410-00001	438410	negative	74.2	100	D
HMDB0000187	HMDB0000187-438411-00001	438411	negative	74.1	100	D
HMDB0000187	HMDB0000187-438411-00002	438411	negative	55.8	11.5702	F
HMDB0000187	HMDB0000187-438412-00001	438412	negative	73.8	100	D
HMDB0000187	HMDB0000187-438752-00001	438752	negative	74.0138	100	D
HMDB0000187	HMDB0000187-438752-00002	438752	negative	58.0294	5.64717	F
HMDB0000187	HMDB0000187-438878-00001	438878	negative	73.8643	100	D
HMDB0000187	HMDB0000187-440021-00001	440021	negative	76.9684	100	D
HMDB0000187	HMDB0000187-440021-00002	440021	negative	71.6177	59.0835	F
HMDB0000187	HMDB0000187-440021-00003	440021	negative	90.0336	52.3976	F
HMDB0000187	HMDB0000187-440021-00004	440021	negative	74.0312	18.346	F
HMDB0000187	HMDB0000187-440021-00005	440021	negative	74.023	17.3916	F
HMDB0000187	HMDB0000187-440021-00006	440021	negative	59.0121	13.3352	F
HMDB0000187	HMDB0000187-440021-00007	440021	negative	60.6074	12.1615	F
HMDB0000187	HMDB0000187-440021-00008	440021	negative	58.3591	11.7761	F
HMDB0000187	HMDB0000187-440021-00009	440021	negative	51.201	10.4764	F
HMDB0000190	HMDB0000190-1513-00001	1513	Negative	43	100	D
HMDB0000190	HMDB0000190-1513-00002	1513	Negative	45	80.5307	D
HMDB0000190	HMDB0000190-1513-00003	1513	Negative	35	11.3463	F
HMDB0000190	HMDB0000190-1514-00001	1514	Negative	43	100	D
HMDB0000190	HMDB0000190-1514-00002	1514	Negative	45	80.617	D
HMDB0000190	HMDB0000190-1514-00003	1514	Negative	17	48.72	F
HMDB0000190	HMDB0000190-1514-00004	1514	Negative	41	10.484	F
HMDB0000190	HMDB0000190-1515-00001	1515	Negative	17	100	D
HMDB0000190	HMDB0000190-1515-00002	1515	Negative	45	86.4117	D
HMDB0000190	HMDB0000190-1515-00003	1515	Negative	43	71.2215	F
HMDB0000190	HMDB0000190-1515-00004	1515	Negative	44	29.3215	F
HMDB0000190	HMDB0000190-1515-00005	1515	Negative	41	20.5859	F
HMDB0000190	HMDB0000190-1515-00006	1515	Negative	42	15.3028	F
HMDB0000191	HMDB0000191-3481-00001	3481	Negative	118.051	100	D
HMDB0000191	HMDB0000191-3481-00002	3481	Negative	112.986	66.3185	F
HMDB0000191	HMDB0000191-3481-00003	3481	Negative	114.02	6.52742	F
HMDB0000191	HMDB0000191-3482-00001	3482	Negative	73.9495	100	D
HMDB0000191	HMDB0000191-3483-00001	3483	Negative	87.9447	100	D
HMDB0000191	HMDB0000191-3483-00002	3483	Negative	114.874	85.0851	D
HMDB0000191	HMDB0000191-3483-00003	3483	Negative	113.987	42.3423	F
HMDB0000191	HMDB0000191-3485-00001	3485	Negative	112.985	100	D
HMDB0000191	HMDB0000191-3485-00002	3485	Negative	115.004	58.3333	F
HMDB0000191	HMDB0000191-3485-00003	3485	Negative	114.952	33.3333	F
HMDB0000191	HMDB0000191-3485-00004	3485	Negative	114.02	16.6667	F
HMDB0000191	HMDB0000191-3485-00005	3485	Negative	101.073	8.33333	F
HMDB0000191	HMDB0000191-3485-00006	3485	Negative	103.374	8.33333	F
HMDB0000191	HMDB0000191-3485-00007	3485	Negative	103.45	8.33333	F
HMDB0000191	HMDB0000191-3485-00008	3485	Negative	104.243	8.33333	F
HMDB0000191	HMDB0000191-3485-00009	3485	Negative	104.415	8.33333	F
HMDB0000191	HMDB0000191-3485-0001	3485	Negative	104.489	8.33333	F
HMDB0000191	HMDB0000191-3485-00011	3485	Negative	104.49	8.33333	F
HMDB0000191	HMDB0000191-3485-00012	3485	Negative	104.928	8.33333	F
HMDB0000191	HMDB0000191-3485-00013	3485	Negative	105.727	8.33333	F
HMDB0000191	HMDB0000191-3485-00014	3485	Negative	106.301	8.33333	F
HMDB0000191	HMDB0000191-3485-00015	3485	Negative	107.117	8.33333	F
HMDB0000191	HMDB0000191-3485-00016	3485	Negative	107.227	8.33333	F
HMDB0000191	HMDB0000191-3485-00017	3485	Negative	107.275	8.33333	F
HMDB0000191	HMDB0000191-3485-00018	3485	Negative	108.263	8.33333	F
HMDB0000191	HMDB0000191-3485-00019	3485	Negative	108.646	8.33333	F
HMDB0000191	HMDB0000191-3485-0002	3485	Negative	111.164	8.33333	F
HMDB0000191	HMDB0000191-3485-00021	3485	Negative	112.192	8.33333	F
HMDB0000191	HMDB0000191-3485-00022	3485	Negative	112.82	8.33333	F
HMDB0000191	HMDB0000191-3485-00023	3485	Negative	112.937	8.33333	F
HMDB0000191	HMDB0000191-3485-00024	3485	Negative	112.951	8.33333	F
HMDB0000191	HMDB0000191-3485-00025	3485	Negative	113.528	8.33333	F
HMDB0000191	HMDB0000191-3485-00026	3485	Negative	113.702	8.33333	F
HMDB0000191	HMDB0000191-3485-00027	3485	Negative	114.234	8.33333	F
HMDB0000191	HMDB0000191-3485-00028	3485	Negative	114.997	8.33333	F
HMDB0000191	HMDB0000191-3485-00029	3485	Negative	117.346	8.33333	F
HMDB0000191	HMDB0000191-3486-00001	3486	Negative	87.9935	100	D
HMDB0000191	HMDB0000191-3486-00002	3486	Negative	114.984	93.2933	D
HMDB0000191	HMDB0000191-3486-00003	3486	Negative	113.942	37.7377	F
HMDB0000191	HMDB0000191-3489-00001	3489	Negative	88.2	100	D
HMDB0000191	HMDB0000191-3489-00002	3489	Negative	115	69.2308	F
HMDB0000191	HMDB0000191-3489-00003	3489	Negative	114	23.0769	F
HMDB0000191	HMDB0000191-3490-00001	3490	Negative	88.1	100	D
HMDB0000191	HMDB0000191-3490-00002	3490	Negative	114.9	29.9299	F
HMDB0000191	HMDB0000191-3490-00003	3490	Negative	70.9	12.9129	F
HMDB0000191	HMDB0000191-3490-00004	3490	Negative	113.8	6.10611	F
HMDB0000191	HMDB0000191-3491-00001	3491	Negative	88.1	100	D
HMDB0000191	HMDB0000191-3491-00002	3491	Negative	70.9	47.1471	F
HMDB0000191	HMDB0000191-3491-00003	3491	Negative	72.1	9.50951	F
HMDB0000191	HMDB0000191-3491-00004	3491	Negative	114.8	5.30531	F
HMDB0000191	HMDB0000191-3492-00001	3492	Negative	71.3	100	D
HMDB0000191	HMDB0000191-3492-00002	3492	Negative	88.1	53.954	F
HMDB0000191	HMDB0000191-3492-00003	3492	Negative	72.1	28.028	F
HMDB0000191	HMDB0000191-3492-00004	3492	Negative	42.2	26.026	F
HMDB0000191	HMDB0000191-3492-00005	3492	Negative	45.1	8.00801	F
HMDB0000191	HMDB0000191-3493-00001	3493	Negative	41.8	100	D
HMDB0000191	HMDB0000191-3493-00002	3493	Negative	45	44.4444	F
HMDB0000191	HMDB0000191-437104-00001	437104	negative	88.2	100	D
HMDB0000191	HMDB0000191-437104-00002	437104	negative	115	70.1176	F
HMDB0000191	HMDB0000191-437104-00003	437104	negative	114	24.2353	F
HMDB0000191	HMDB0000191-437105-00001	437105	negative	88.1	100	D
HMDB0000191	HMDB0000191-437105-00002	437105	negative	114.9	29.9093	F
HMDB0000191	HMDB0000191-437105-00003	437105	negative	70.9	12.9353	F
HMDB0000191	HMDB0000191-437105-00004	437105	negative	113.8	6.11648	F
HMDB0000191	HMDB0000191-437106-00001	437106	negative	88.1	100	D
HMDB0000191	HMDB0000191-437106-00002	437106	negative	70.9	47.1111	F
HMDB0000191	HMDB0000191-437106-00003	437106	negative	72.1	9.55556	F
HMDB0000191	HMDB0000191-437106-00004	437106	negative	114.8	5.33333	F
HMDB0000191	HMDB0000191-437107-00001	437107	negative	71.3	100	D
HMDB0000191	HMDB0000191-437107-00002	437107	negative	88.1	54	F
HMDB0000191	HMDB0000191-437107-00003	437107	negative	72.1	28	F
HMDB0000191	HMDB0000191-437107-00004	437107	negative	42.2	26	F
HMDB0000191	HMDB0000191-437107-00005	437107	negative	45.1	8	F
HMDB0000191	HMDB0000191-437108-00001	437108	negative	41.8	100	D
HMDB0000191	HMDB0000191-437108-00002	437108	negative	45	44.4444	F
HMDB0000191	HMDB0000191-438759-00001	438759	negative	73.9495	100	D
HMDB0000191	HMDB0000191-438760-00001	438760	negative	87.9447	100	D
HMDB0000191	HMDB0000191-438760-00002	438760	negative	114.874	85.0978	D
HMDB0000191	HMDB0000191-438760-00003	438760	negative	113.987	42.3706	F
HMDB0000191	HMDB0000191-438879-00001	438879	negative	87.9935	100	D
HMDB0000191	HMDB0000191-438879-00002	438879	negative	114.984	93.2647	D
HMDB0000191	HMDB0000191-438879-00003	438879	negative	113.942	37.7649	F
HMDB0000193	HMDB0000193-3513-00001	3513	Negative	173.009	100	D
HMDB0000193	HMDB0000193-3513-00002	3513	Negative	111.009	96.4912	D
HMDB0000193	HMDB0000193-3513-00003	3513	Negative	117.019	31.5789	F
HMDB0000193	HMDB0000193-3513-00004	3513	Negative	158.925	31.5789	F
HMDB0000193	HMDB0000193-3513-00005	3513	Negative	129.019	26.3158	F
HMDB0000193	HMDB0000193-3513-00006	3513	Negative	154.998	21.0526	F
HMDB0000193	HMDB0000193-3513-00007	3513	Negative	156.959	17.5439	F
HMDB0000193	HMDB0000193-3513-00008	3513	Negative	167.021	15.7895	F
HMDB0000193	HMDB0000193-3513-00009	3513	Negative	164.967	10.5263	F
HMDB0000193	HMDB0000193-3513-0001	3513	Negative	101.024	8.77193	F
HMDB0000193	HMDB0000193-3513-00011	3513	Negative	114.951	8.77193	F
HMDB0000193	HMDB0000193-3513-00012	3513	Negative	111.007	5.26316	F
HMDB0000193	HMDB0000193-3513-00013	3513	Negative	111.011	5.26316	F
HMDB0000193	HMDB0000193-3513-00014	3513	Negative	134.047	5.26316	F
HMDB0000193	HMDB0000193-3513-00015	3513	Negative	148.952	5.26316	F
HMDB0000193	HMDB0000193-3513-00016	3513	Negative	162.893	5.26316	F
HMDB0000193	HMDB0000193-3513-00017	3513	Negative	168.962	5.26316	F
HMDB0000193	HMDB0000193-3514-00001	3514	Negative	110.952	100	D
HMDB0000193	HMDB0000193-3514-00002	3514	Negative	155.001	29.4294	F
HMDB0000193	HMDB0000193-3514-00003	3514	Negative	129.034	21.6216	F
HMDB0000193	HMDB0000193-3515-00001	3515	Negative	172.904	100	D
HMDB0000193	HMDB0000193-3515-00002	3515	Negative	110.874	14.2142	F
HMDB0000193	HMDB0000193-3516-00001	3516	Negative	158.966	100	D
HMDB0000193	HMDB0000193-3517-00001	3517	Negative	173.1	100	D
HMDB0000193	HMDB0000193-3517-00002	3517	Negative	110.9	28.5714	F
HMDB0000193	HMDB0000193-3517-00003	3517	Negative	128.9	14.2857	F
HMDB0000193	HMDB0000193-3517-00004	3517	Negative	158	14.2857	F
HMDB0000193	HMDB0000193-3517-00005	3517	Negative	144.6	7.14286	F
HMDB0000193	HMDB0000193-3518-00001	3518	Negative	111.2	100	D
HMDB0000193	HMDB0000193-3518-00002	3518	Negative	85.2	42.5641	F
HMDB0000193	HMDB0000193-3518-00003	3518	Negative	155.1	25.8974	F
HMDB0000193	HMDB0000193-3518-00004	3518	Negative	116.9	23.0769	F
HMDB0000193	HMDB0000193-3518-00005	3518	Negative	173.1	22.5641	F
HMDB0000193	HMDB0000193-3518-00006	3518	Negative	129.2	15.1282	F
HMDB0000193	HMDB0000193-3518-00007	3518	Negative	73	13.0769	F
HMDB0000193	HMDB0000193-3518-00008	3518	Negative	126.7	5.38462	F
HMDB0000193	HMDB0000193-3519-00001	3519	Negative	85.3	100	D
HMDB0000193	HMDB0000193-3519-00002	3519	Negative	111.2	79.7798	D
HMDB0000193	HMDB0000193-3519-00003	3519	Negative	72.8	67.3674	F
HMDB0000193	HMDB0000193-3519-00004	3519	Negative	93.1	23.5235	F
HMDB0000193	HMDB0000193-3519-00005	3519	Negative	126.6	12.8128	F
HMDB0000193	HMDB0000193-3519-00006	3519	Negative	116.9	10.6106	F
HMDB0000193	HMDB0000193-3519-00007	3519	Negative	86.9	10.2102	F
HMDB0000193	HMDB0000193-3519-00008	3519	Negative	99.4	9.50951	F
HMDB0000193	HMDB0000193-3519-00009	3519	Negative	59.2	8.80881	F
HMDB0000193	HMDB0000193-3519-0001	3519	Negative	83.3	8.20821	F
HMDB0000193	HMDB0000193-3519-00011	3519	Negative	108.9	7.10711	F
HMDB0000193	HMDB0000193-3519-00012	3519	Negative	44.8	6.40641	F
HMDB0000193	HMDB0000193-3519-00013	3519	Negative	100.8	5.50551	F
HMDB0000193	HMDB0000193-3520-00001	3520	Negative	85.4	100	D
HMDB0000193	HMDB0000193-3520-00002	3520	Negative	73	61.4615	F
HMDB0000193	HMDB0000193-3520-00003	3520	Negative	93.1	27.4274	F
HMDB0000193	HMDB0000193-3520-00004	3520	Negative	67.2	17.3173	F
HMDB0000193	HMDB0000193-3520-00005	3520	Negative	111.1	16.7167	F
HMDB0000193	HMDB0000193-3520-00006	3520	Negative	45.1	15.3153	F
HMDB0000193	HMDB0000193-3520-00007	3520	Negative	59.1	13.9139	F
HMDB0000193	HMDB0000193-3520-00008	3520	Negative	57.1	11.8118	F
HMDB0000193	HMDB0000193-3520-00009	3520	Negative	70.8	9.70971	F
HMDB0000193	HMDB0000193-3520-0001	3520	Negative	87.4	8.30831	F
HMDB0000193	HMDB0000193-3520-00011	3520	Negative	81.3	6.90691	F
HMDB0000193	HMDB0000193-3520-00012	3520	Negative	82.9	6.60661	F
HMDB0000193	HMDB0000193-3520-00013	3520	Negative	107.6	6.60661	F
HMDB0000193	HMDB0000193-3520-00014	3520	Negative	99	6.20621	F
HMDB0000193	HMDB0000193-3521-00001	3521	Negative	85.5	100	D
HMDB0000193	HMDB0000193-3521-00002	3521	Negative	73	68.4685	F
HMDB0000193	HMDB0000193-3521-00003	3521	Negative	93	56.1562	F
HMDB0000193	HMDB0000193-3521-00004	3521	Negative	45.1	50.6507	F
HMDB0000193	HMDB0000193-3521-00005	3521	Negative	59.1	30.1301	F
HMDB0000193	HMDB0000193-3521-00006	3521	Negative	67	28.7287	F
HMDB0000193	HMDB0000193-3521-00007	3521	Negative	57.4	24.6246	F
HMDB0000193	HMDB0000193-3521-00008	3521	Negative	108	23.3233	F
HMDB0000193	HMDB0000193-3521-00009	3521	Negative	43.1	19.2192	F
HMDB0000193	HMDB0000193-3521-0001	3521	Negative	41.3	16.4164	F
HMDB0000193	HMDB0000193-3521-00011	3521	Negative	81.8	15.1151	F
HMDB0000193	HMDB0000193-3521-00012	3521	Negative	68.9	12.3123	F
HMDB0000193	HMDB0000193-3521-00013	3521	Negative	39	10.9109	F
HMDB0000193	HMDB0000193-3521-00014	3521	Negative	55	10.9109	F
HMDB0000193	HMDB0000193-3521-00015	3521	Negative	83.2	10.9109	F
HMDB0000193	HMDB0000193-3521-00016	3521	Negative	86.9	8.20821	F
HMDB0000193	HMDB0000193-3521-00017	3521	Negative	99.3	8.20821	F
HMDB0000193	HMDB0000193-3521-00018	3521	Negative	64.3	5.50551	F
HMDB0000193	HMDB0000193-437925-00001	437925	negative	173.1	100	D
HMDB0000193	HMDB0000193-437925-00002	437925	negative	110.9	28.6713	F
HMDB0000193	HMDB0000193-437925-00003	437925	negative	128.9	13.986	F
HMDB0000193	HMDB0000193-437925-00004	437925	negative	158	13.6364	F
HMDB0000193	HMDB0000193-437925-00005	437925	negative	144.6	8.04196	F
HMDB0000193	HMDB0000193-437925-00006	437925	negative	154.7	5.24475	F
HMDB0000193	HMDB0000193-437926-00001	437926	negative	111.2	100	D
HMDB0000193	HMDB0000193-437926-00002	437926	negative	85.2	42.53	F
HMDB0000193	HMDB0000193-437926-00003	437926	negative	155.1	25.9542	F
HMDB0000193	HMDB0000193-437926-00004	437926	negative	116.9	23.1189	F
HMDB0000193	HMDB0000193-437926-00005	437926	negative	173.1	22.4646	F
HMDB0000193	HMDB0000193-437926-00006	437926	negative	129.2	15.0491	F
HMDB0000193	HMDB0000193-437926-00007	437926	negative	73	13.1952	F
HMDB0000193	HMDB0000193-437926-00008	437926	negative	126.7	5.45256	F
HMDB0000193	HMDB0000193-437927-00001	437927	negative	85.3	100	D
HMDB0000193	HMDB0000193-437927-00002	437927	negative	111.2	79.7445	D
HMDB0000193	HMDB0000193-437927-00003	437927	negative	72.8	67.3358	F
HMDB0000193	HMDB0000193-437927-00004	437927	negative	93.1	23.5401	F
HMDB0000193	HMDB0000193-437927-00005	437927	negative	126.6	12.7737	F
HMDB0000193	HMDB0000193-437927-00006	437927	negative	116.9	10.5839	F
HMDB0000193	HMDB0000193-437927-00007	437927	negative	86.9	10.219	F
HMDB0000193	HMDB0000193-437927-00008	437927	negative	99.4	9.48905	F
HMDB0000193	HMDB0000193-437927-00009	437927	negative	59.2	8.75912	F
HMDB0000193	HMDB0000193-437927-0001	437927	negative	83.3	8.21168	F
HMDB0000193	HMDB0000193-437927-00011	437927	negative	108.9	7.11679	F
HMDB0000193	HMDB0000193-437927-00012	437927	negative	44.8	6.38686	F
HMDB0000193	HMDB0000193-437927-00013	437927	negative	100.8	5.47445	F
HMDB0000193	HMDB0000193-437928-00001	437928	negative	85.4	100	D
[truncated: 15,843 more rows]
