# Supplementary material for: A Novel Approach of SWATH-Based Metabolomics Analysis Using the Human Metabolome Database Spectral Library
Source: Int J Mol Sci. 2022 Sep 18;23(18):10908. doi: 10.3390/ijms231810908 (PMC9500730; doi:10.3390/ijms231810908)
Supplement: Supplementary file 1 [file ijms-23-10908-s001.zip › S4A (filtration parameters input).xlsx]

## Sheet: 190317
Metabolite name	HMDB	Formula	Biological evidence	Parent mass	Transition no.	Fragment IDA m/z	Rel. Int. %	RT	Exp No.	Transition level
Vitamin A	HMDB0000305	C20H30O	Feces|Saliva	286.23	1	286.23	8.67802	21.3	6	P
Vitamin A	HMDB0000305	C20H30O	Feces|Saliva	286.23	2	255.21	100	21.3	6	F
Vitamin A	HMDB0000305	C20H30O	Feces|Saliva	286.23	3	157.101	34.1444	21.3	6	F
Vitamin A	HMDB0000305	C20H30O	Feces|Saliva	286.23	4	171.117	31.9546	21.3	6	F
Vitamin A	HMDB0000305	C20H30O	Feces|Saliva	286.23	5	119.086	29.7648	21.3	6	F
Vitamin A	HMDB0000305	C20H30O	Feces|Saliva	286.23	6	159.116	27.575	21.3	6	F
Vitamin A	HMDB0000305	C20H30O	Feces|Saliva	286.23	7	286.23	26.1152	21.3	6	F
Vitamin A	HMDB0000305	C20H30O	Feces|Saliva	286.23	8	199.148	25.3852	21.3	6	F
Vitamin A	HMDB0000305	C20H30O	Feces|Saliva	286.23	9	185.132	23.2766	21.3	6	F
Vitamin A	HMDB0000305	C20H30O	Feces|Saliva	286.23	10	131.086	22.5466	21.3	6	F
Vitamin A	HMDB0000305	C20H30O	Feces|Saliva	286.23	11	105.069	21.8167	21.3	6	F
Vitamin A	HMDB0000305	C20H30O	Feces|Saliva	286.23	12	145.101	21.0868	21.3	6	F
Vitamin A	HMDB0000305	C20H30O	Feces|Saliva	286.23	13	175.149	19.6269	21.3	6	F
Vitamin A	HMDB0000305	C20H30O	Feces|Saliva	286.23	14	133.1	18.897	21.3	6	F
Vitamin A	HMDB0000305	C20H30O	Feces|Saliva	286.23	15	143.086	18.897	21.3	6	F
Vitamin A	HMDB0000305	C20H30O	Feces|Saliva	286.23	16	173.132	17.4371	21.3	6	F
Vitamin A	HMDB0000305	C20H30O	Feces|Saliva	286.23	17	107.085	15.9773	21.3	6	F
Vitamin A	HMDB0000305	C20H30O	Feces|Saliva	286.23	18	135.08	15.2474	21.3	6	F
Vitamin A	HMDB0000305	C20H30O	Feces|Saliva	286.23	19	161.132	15.2474	21.3	6	F
Vitamin A	HMDB0000305	C20H30O	Feces|Saliva	286.23	20	121.101	14.5174	21.3	6	F
Vitamin A	HMDB0000305	C20H30O	Feces|Saliva	286.23	21	156.094	13.7875	21.3	6	F
Vitamin A	HMDB0000305	C20H30O	Feces|Saliva	286.23	22	169.102	13.7875	21.3	6	F
Vitamin A	HMDB0000305	C20H30O	Feces|Saliva	286.23	23	95.0854	13.0576	21.3	6	F
Vitamin A	HMDB0000305	C20H30O	Feces|Saliva	286.23	24	183.116	12.3277	21.3	6	F
Vitamin A	HMDB0000305	C20H30O	Feces|Saliva	286.23	25	197.132	12.3277	21.3	6	F
Vitamin A	HMDB0000305	C20H30O	Feces|Saliva	286.23	26	69.0701	11.5977	21.3	6	F
Vitamin A	HMDB0000305	C20H30O	Feces|Saliva	286.23	27	117.069	11.5977	21.3	6	F
Vitamin A	HMDB0000305	C20H30O	Feces|Saliva	286.23	28	142.077	11.5977	21.3	6	F
Vitamin A	HMDB0000305	C20H30O	Feces|Saliva	286.23	29	147.115	11.5977	21.3	6	F
Vitamin A	HMDB0000305	C20H30O	Feces|Saliva	286.23	30	91.0539	10.8678	21.3	6	F
Vitamin A	HMDB0000305	C20H30O	Feces|Saliva	286.23	31	93.07	10.1379	21.3	6	F
Vitamin A	HMDB0000305	C20H30O	Feces|Saliva	286.23	32	129.07	10.1379	21.3	6	F
Vitamin A	HMDB0000305	C20H30O	Feces|Saliva	286.23	33	253.197	10.1379	21.3	6	F
Vitamin A	HMDB0000305	C20H30O	Feces|Saliva	286.23	34	271.206	10.1379	21.3	6	F
Vitamin A	HMDB0000305	C20H30O	Feces|Saliva	286.23	35	155.085	9.40795	21.3	6	F
Vitamin A	HMDB0000305	C20H30O	Feces|Saliva	286.23	36	55.0527	8.67802	21.3	6	F
Vitamin A	HMDB0000305	C20H30O	Feces|Saliva	286.23	37	144.091	8.67802	21.3	6	F
Vitamin A	HMDB0000305	C20H30O	Feces|Saliva	286.23	38	213.165	8.67802	21.3	6	F
Vitamin A	HMDB0000305	C20H30O	Feces|Saliva	286.23	39	141.069	8.0292	21.3	6	F
Vitamin A	HMDB0000305	C20H30O	Feces|Saliva	286.23	40	150.102	8.0292	21.3	6	F
Vitamin A	HMDB0000305	C20H30O	Feces|Saliva	286.23	41	170.107	8.0292	21.3	6	F
Vitamin A	HMDB0000305	C20H30O	Feces|Saliva	286.23	42	81.0693	7.29927	21.3	6	F
Vitamin A	HMDB0000305	C20H30O	Feces|Saliva	286.23	43	109.1	7.29927	21.3	6	F
Vitamin A	HMDB0000305	C20H30O	Feces|Saliva	286.23	44	123.118	7.29927	21.3	6	F
Vitamin A	HMDB0000305	C20H30O	Feces|Saliva	286.23	45	79.0526	6.56934	21.3	6	F
Vitamin A	HMDB0000305	C20H30O	Feces|Saliva	286.23	46	128.062	6.56934	21.3	6	F
Vitamin A	HMDB0000305	C20H30O	Feces|Saliva	286.23	47	158.109	6.56934	21.3	6	F
Vitamin A	HMDB0000305	C20H30O	Feces|Saliva	286.23	48	187.149	6.56934	21.3	6	F
Vitamin A	HMDB0000305	C20H30O	Feces|Saliva	286.23	49	215.145	6.56934	21.3	6	F
Vitamin A	HMDB0000305	C20H30O	Feces|Saliva	286.23	50	225.165	6.56934	21.3	6	F
Vitamin A	HMDB0000305	C20H30O	Feces|Saliva	286.23	51	115.054	5.83942	21.3	6	F
Vitamin A	HMDB0000305	C20H30O	Feces|Saliva	286.23	52	186.14	5.83942	21.3	6	F
Vitamin A	HMDB0000305	C20H30O	Feces|Saliva	286.23	53	214.17	5.83942	21.3	6	F
Vitamin A	HMDB0000305	C20H30O	Feces|Saliva	286.23	54	67.0546	5.10949	21.3	6	F
Vitamin A	HMDB0000305	C20H30O	Feces|Saliva	286.23	55	120.092	5.10949	21.3	6	F
Vitamin A	HMDB0000305	C20H30O	Feces|Saliva	286.23	56	132.095	5.10949	21.3	6	F
Vitamin A	HMDB0000305	C20H30O	Feces|Saliva	286.23	57	135.118	5.10949	21.3	6	F
Vitamin A	HMDB0000305	C20H30O	Feces|Saliva	286.23	58	153.07	5.10949	21.3	6	F
Vitamin A	HMDB0000305	C20H30O	Feces|Saliva	286.23	59	111.114	4.37956	21.3	6	F
Vitamin A	HMDB0000305	C20H30O	Feces|Saliva	286.23	60	130.079	4.37956	21.3	6	F
Vitamin A	HMDB0000305	C20H30O	Feces|Saliva	286.23	61	137.096	4.37956	21.3	6	F
Vitamin A	HMDB0000305	C20H30O	Feces|Saliva	286.23	62	148.089	4.37956	21.3	6	F
Vitamin A	HMDB0000305	C20H30O	Feces|Saliva	286.23	63	149.1	4.37956	21.3	6	F
Vitamin A	HMDB0000305	C20H30O	Feces|Saliva	286.23	64	154.077	4.37956	21.3	6	F
Vitamin A	HMDB0000305	C20H30O	Feces|Saliva	286.23	65	175.112	4.37956	21.3	6	F
Vitamin A	HMDB0000305	C20H30O	Feces|Saliva	286.23	66	201.166	4.37956	21.3	6	F
Vitamin A	HMDB0000305	C20H30O	Feces|Saliva	286.23	67	77.0377	3.64964	21.3	6	F
Vitamin A	HMDB0000305	C20H30O	Feces|Saliva	286.23	68	161.099	3.64964	21.3	6	F
Vitamin A	HMDB0000305	C20H30O	Feces|Saliva	286.23	69	162.106	3.64964	21.3	6	F
Vitamin A	HMDB0000305	C20H30O	Feces|Saliva	286.23	70	167.086	3.64964	21.3	6	F
Vitamin A	HMDB0000305	C20H30O	Feces|Saliva	286.23	71	168.091	3.64964	21.3	6	F
Vitamin A	HMDB0000305	C20H30O	Feces|Saliva	286.23	72	172.123	3.64964	21.3	6	F
Vitamin A	HMDB0000305	C20H30O	Feces|Saliva	286.23	73	177.165	3.64964	21.3	6	F
Vitamin A	HMDB0000305	C20H30O	Feces|Saliva	286.23	74	182.107	3.64964	21.3	6	F
Vitamin A	HMDB0000305	C20H30O	Feces|Saliva	286.23	75	184.131	3.64964	21.3	6	F
Vitamin A	HMDB0000305	C20H30O	Feces|Saliva	286.23	76	198.139	3.64964	21.3	6	F
Vitamin A	HMDB0000305	C20H30O	Feces|Saliva	286.23	77	211.147	3.64964	21.3	6	F
Vitamin A	HMDB0000305	C20H30O	Feces|Saliva	286.23	78	215.175	3.64964	21.3	6	F
Vitamin A	HMDB0000305	C20H30O	Feces|Saliva	286.23	79	229.161	3.64964	21.3	6	F
Tryptophan	HMDB0000929	C11H12N2O2	Feces|SWEAT|CSF	205.097	1	205.097	5.79111	6.17	5	P
Tryptophan	HMDB0000929	C11H12N2O2	Feces|SWEAT|CSF	205.097	2	146.06	100	6.17	5	F
Tryptophan	HMDB0000929	C11H12N2O2	Feces|SWEAT|CSF	205.097	3	188.071	92.3475	6.17	5	F
Tryptophan	HMDB0000929	C11H12N2O2	Feces|SWEAT|CSF	205.097	4	118.065	85.8325	6.17	5	F
Tryptophan	HMDB0000929	C11H12N2O2	Feces|SWEAT|CSF	205.097	5	143.073	32.7818	6.17	5	F
Tryptophan	HMDB0000929	C11H12N2O2	Feces|SWEAT|CSF	205.097	6	115.055	32.2647	6.17	5	F
Tryptophan	HMDB0000929	C11H12N2O2	Feces|SWEAT|CSF	205.097	7	144.081	29.6794	6.17	5	F
Tryptophan	HMDB0000929	C11H12N2O2	Feces|SWEAT|CSF	205.097	8	117.058	26.4736	6.17	5	F
Tryptophan	HMDB0000929	C11H12N2O2	Feces|SWEAT|CSF	205.097	9	132.081	20.6825	6.17	5	F
Tryptophan	HMDB0000929	C11H12N2O2	Feces|SWEAT|CSF	205.097	10	91.0541	17.4767	6.17	5	F
Tryptophan	HMDB0000929	C11H12N2O2	Feces|SWEAT|CSF	205.097	11	130.065	16.4426	6.17	5	F
Tryptophan	HMDB0000929	C11H12N2O2	Feces|SWEAT|CSF	205.097	12	149.023	15.9255	6.17	5	F
Tryptophan	HMDB0000929	C11H12N2O2	Feces|SWEAT|CSF	205.097	13	142.065	15.3051	6.17	5	F
Tryptophan	HMDB0000929	C11H12N2O2	Feces|SWEAT|CSF	205.097	14	159.093	14.2709	6.17	5	F
Tryptophan	HMDB0000929	C11H12N2O2	Feces|SWEAT|CSF	205.097	15	98.9754	13.7539	6.17	5	F
Tryptophan	HMDB0000929	C11H12N2O2	Feces|SWEAT|CSF	205.097	16	170.061	12.2027	6.17	5	F
Tryptophan	HMDB0000929	C11H12N2O2	Feces|SWEAT|CSF	205.097	17	145.008	9.51396	6.17	5	F
Tryptophan	HMDB0000929	C11H12N2O2	Feces|SWEAT|CSF	205.097	18	205.168	7.96277	6.17	5	F
Tryptophan	HMDB0000929	C11H12N2O2	Feces|SWEAT|CSF	205.097	19	87.0442	6.92865	6.17	5	F
Tryptophan	HMDB0000929	C11H12N2O2	Feces|SWEAT|CSF	205.097	20	205.099	6.30817	6.17	5	F
Tryptophan	HMDB0000929	C11H12N2O2	Feces|SWEAT|CSF	205.097	21	84.959	5.79111	6.17	5	F
Thiamine	HMDB0000235	C12H17N4OS	Feces|Saliva|CSF|Urine	265.112	1	265.112	7.43118	1.44	6	P
Thiamine	HMDB0000235	C12H17N4OS	Feces|Saliva|CSF|Urine	265.112	2	122.071	100	1.44	6	F
Thiamine	HMDB0000235	C12H17N4OS	Feces|Saliva|CSF|Urine	265.112	3	144.047	34.8365	1.44	6	F
Thiamine	HMDB0000235	C12H17N4OS	Feces|Saliva|CSF|Urine	265.112	4	81.0452	7.43118	1.44	6	F
Riboflavin	HMDB0000244	C17H20N4O6	Feces|Saliva|CSF|Urine	377.146	1	377.146	10.2785	7.23	8	P
Riboflavin	HMDB0000244	C17H20N4O6	Feces|Saliva|CSF|Urine	377.146	2	377.146	100	7.23	8	F
Riboflavin	HMDB0000244	C17H20N4O6	Feces|Saliva|CSF|Urine	377.146	3	243.089	58.6814	7.23	8	F
Riboflavin	HMDB0000244	C17H20N4O6	Feces|Saliva|CSF|Urine	377.146	4	198.065	14.6601	7.23	8	F
Riboflavin	HMDB0000244	C17H20N4O6	Feces|Saliva|CSF|Urine	377.146	5	172.088	10.2785	7.23	8	F
Riboflavin	HMDB0000244	C17H20N4O6	Feces|Saliva|CSF|Urine	377.146	6	200.082	5.85586	7.23	8	F
Riboflavin	HMDB0000244	C17H20N4O6	Feces|Saliva|CSF|Urine	377.146	7	359.135	5.85586	7.23	8	F
Pyridoxine	HMDB0000239	C8H11NO3	Feces|Saliva|CSF|Urine	170.081	1	170.081	15.1848	1.96	4	P
Pyridoxine	HMDB0000239	C8H11NO3	Feces|Saliva|CSF|Urine	170.081	2	134.059	100	1.96	4	F
Pyridoxine	HMDB0000239	C8H11NO3	Feces|Saliva|CSF|Urine	170.081	3	152.07	58.5539	1.96	4	F
Pyridoxine	HMDB0000239	C8H11NO3	Feces|Saliva|CSF|Urine	170.081	4	77.0377	15.1848	1.96	4	F
Pyridoxine	HMDB0000239	C8H11NO3	Feces|Saliva|CSF|Urine	170.081	5	170.082	14.7103	1.96	4	F
Pyridoxine	HMDB0000239	C8H11NO3	Feces|Saliva|CSF|Urine	170.081	6	124.075	8.36663	1.96	4	F
Pyridoxine	HMDB0000239	C8H11NO3	Feces|Saliva|CSF|Urine	170.081	7	79.053	7.33017	1.96	4	F
Pyridoxine	HMDB0000239	C8H11NO3	Feces|Saliva|CSF|Urine	170.081	8	106.064	6.98052	1.96	4	F
Pyridoxine	HMDB0000239	C8H11NO3	Feces|Saliva|CSF|Urine	170.081	9	81.0553	6.05644	1.96	4	F
Pyridoxine	HMDB0000239	C8H11NO3	Feces|Saliva|CSF|Urine	170.081	10	80.0485	5.66933	1.96	4	F
Phenylalanine	HMDB0000159	C9H11NO2	Feces|Saliva|SWEAT|CSF|Urine	166.086	1	166.086	1.20054	5.46	4	P
Phenylalanine	HMDB0000159	C9H11NO2	Feces|Saliva|SWEAT|CSF|Urine	166.086	2	120.081	100	5.46	4	F
Phenylalanine	HMDB0000159	C9H11NO2	Feces|Saliva|SWEAT|CSF|Urine	166.086	3	103.055	44.3729	5.46	4	F
Phenylalanine	HMDB0000159	C9H11NO2	Feces|Saliva|SWEAT|CSF|Urine	166.086	4	77.039	20.0268	5.46	4	F
Phenylalanine	HMDB0000159	C9H11NO2	Feces|Saliva|SWEAT|CSF|Urine	166.086	5	91.0546	8.055	5.46	4	F
Phenylalanine	HMDB0000159	C9H11NO2	Feces|Saliva|SWEAT|CSF|Urine	166.086	6	93.0701	6.55936	5.46	4	F
Phenylalanine	HMDB0000159	C9H11NO2	Feces|Saliva|SWEAT|CSF|Urine	166.086	7	166.086	6.35815	5.46	4	F
Phenylalanine	HMDB0000159	C9H11NO2	Feces|Saliva|SWEAT|CSF|Urine	166.086	8	79.0541	5.75453	5.46	4	F
Phenylalanine	HMDB0000159	C9H11NO2	Feces|Saliva|SWEAT|CSF|Urine	166.086	9	53.0387	3.91013	5.46	4	F
Phenylalanine	HMDB0000159	C9H11NO2	Feces|Saliva|SWEAT|CSF|Urine	166.086	10	51.023	3.6888	5.46	4	F
Phenylalanine	HMDB0000159	C9H11NO2	Feces|Saliva|SWEAT|CSF|Urine	166.086	11	131.05	3.36687	5.46	4	F
Phenylalanine	HMDB0000159	C9H11NO2	Feces|Saliva|SWEAT|CSF|Urine	166.086	12	73.064	2.28035	5.46	4	F
Phenylalanine	HMDB0000159	C9H11NO2	Feces|Saliva|SWEAT|CSF|Urine	166.086	13	149.059	1.80416	5.46	4	F
Phenylalanine	HMDB0000159	C9H11NO2	Feces|Saliva|SWEAT|CSF|Urine	166.086	14	107.049	1.68343	5.46	4	F
Phenylalanine	HMDB0000159	C9H11NO2	Feces|Saliva|SWEAT|CSF|Urine	166.086	15	118.066	1.68343	5.46	4	F
Phenylalanine	HMDB0000159	C9H11NO2	Feces|Saliva|SWEAT|CSF|Urine	166.086	16	102.047	1.32126	5.46	4	F
Phenylalanine	HMDB0000159	C9H11NO2	Feces|Saliva|SWEAT|CSF|Urine	166.086	17	50.0154	1.20054	5.46	4	F
Phenylalanine	HMDB0000159	C9H11NO2	Feces|Saliva|SWEAT|CSF|Urine	166.086	18	59.0486	1.20054	5.46	4	F
Phenylalanine	HMDB0000159	C9H11NO2	Feces|Saliva|SWEAT|CSF|Urine	166.086	19	65.0388	0.959088	5.46	4	F
Phenylalanine	HMDB0000159	C9H11NO2	Feces|Saliva|SWEAT|CSF|Urine	166.086	20	119.073	0.959088	5.46	4	F
Phenylalanine	HMDB0000159	C9H11NO2	Feces|Saliva|SWEAT|CSF|Urine	166.086	21	119.709	0.959088	5.46	4	F
Pantothenic acid	HMDB0000210	C9H17NO5	Feces|Saliva	220.118	1	220.118	12.4783	5.69	5	P
Pantothenic acid	HMDB0000210	C9H17NO5	Feces|Saliva	220.118	2	220.116	100	5.69	5	F
Pantothenic acid	HMDB0000210	C9H17NO5	Feces|Saliva	220.118	3	90.0536	75.9099	5.69	5	F
Pantothenic acid	HMDB0000210	C9H17NO5	Feces|Saliva	220.118	4	202.105	55.8059	5.69	5	F
Pantothenic acid	HMDB0000210	C9H17NO5	Feces|Saliva	220.118	5	72.0427	34.1421	5.69	5	F
Pantothenic acid	HMDB0000210	C9H17NO5	Feces|Saliva	220.118	6	98.0237	34.1421	5.69	5	F
Pantothenic acid	HMDB0000210	C9H17NO5	Feces|Saliva	220.118	7	124.074	34.1421	5.69	5	F
Pantothenic acid	HMDB0000210	C9H17NO5	Feces|Saliva	220.118	8	184.096	34.1421	5.69	5	F
Pantothenic acid	HMDB0000210	C9H17NO5	Feces|Saliva	220.118	9	70.0282	27.9029	5.69	5	F
Pantothenic acid	HMDB0000210	C9H17NO5	Feces|Saliva	220.118	10	85.0628	21.6638	5.69	5	F
Pantothenic acid	HMDB0000210	C9H17NO5	Feces|Saliva	220.118	11	142.083	21.6638	5.69	5	F
Pantothenic acid	HMDB0000210	C9H17NO5	Feces|Saliva	220.118	12	67.0526	18.5442	5.69	5	F
Pantothenic acid	HMDB0000210	C9H17NO5	Feces|Saliva	220.118	13	116.032	15.5979	5.69	5	F
Pantothenic acid	HMDB0000210	C9H17NO5	Feces|Saliva	220.118	14	57.071	12.4783	5.69	5	F
Pantothenic acid	HMDB0000210	C9H17NO5	Feces|Saliva	220.118	15	73.0275	12.4783	5.69	5	F
Nicotinic acid	HMDB0001488	C6H5NO2	Feces|Saliva|CSF|Urine	124.039	1	124.039	16.459	1.8	3	P
Nicotinic acid	HMDB0001488	C6H5NO2	Feces|Saliva|CSF|Urine	124.039	2	124.04	100	1.8	3	F
Nicotinic acid	HMDB0001488	C6H5NO2	Feces|Saliva|CSF|Urine	124.039	3	78.0335	56.5246	1.8	3	F
Nicotinic acid	HMDB0001488	C6H5NO2	Feces|Saliva|CSF|Urine	124.039	4	80.0483	46.0328	1.8	3	F
Nicotinic acid	HMDB0001488	C6H5NO2	Feces|Saliva|CSF|Urine	124.039	5	51.0217	16.459	1.8	3	F
Nicotinic acid	HMDB0001488	C6H5NO2	Feces|Saliva|CSF|Urine	124.039	6	53.0379	16.459	1.8	3	F
Nicotinic acid	HMDB0001488	C6H5NO2	Feces|Saliva|CSF|Urine	124.039	7	79.0413	14.3607	1.8	3	F
Nicotinic acid	HMDB0001488	C6H5NO2	Feces|Saliva|CSF|Urine	124.039	8	122.021	9.57377	1.8	3	F
Nicotinic acid	HMDB0001488	C6H5NO2	Feces|Saliva|CSF|Urine	124.039	9	52.0171	7.01639	1.8	3	F
Niacinamide	HMDB0001406	C6H6N2O	Feces|Saliva|CSF|Urine	123.055	1	123.055	2.83412	2.77	3	P
Niacinamide	HMDB0001406	C6H6N2O	Feces|Saliva|CSF|Urine	123.055	2	123.055	100	2.77	3	F
Niacinamide	HMDB0001406	C6H6N2O	Feces|Saliva|CSF|Urine	123.055	3	80.0495	89.247	2.77	3	F
Niacinamide	HMDB0001406	C6H6N2O	Feces|Saliva|CSF|Urine	123.055	4	78.0336	36.6213	2.77	3	F
Niacinamide	HMDB0001406	C6H6N2O	Feces|Saliva|CSF|Urine	123.055	5	53.0386	27.3965	2.77	3	F
Niacinamide	HMDB0001406	C6H6N2O	Feces|Saliva|CSF|Urine	123.055	6	51.023	7.11309	2.77	3	F
Niacinamide	HMDB0001406	C6H6N2O	Feces|Saliva|CSF|Urine	123.055	7	96.0444	5.39039	2.77	3	F
Niacinamide	HMDB0001406	C6H6N2O	Feces|Saliva|CSF|Urine	123.055	8	52.0183	4.55682	2.77	3	F
Niacinamide	HMDB0001406	C6H6N2O	Feces|Saliva|CSF|Urine	123.055	9	106.028	3.69547	2.77	3	F
Niacinamide	HMDB0001406	C6H6N2O	Feces|Saliva|CSF|Urine	123.055	10	79.0408	2.97305	2.77	3	F
Niacinamide	HMDB0001406	C6H6N2O	Feces|Saliva|CSF|Urine	123.055	11	50.0151	2.83412	2.77	3	F
Folic acid	HMDB0000121	C19H19N7O6	Feces|CSF|Urine	442.147	1	442.147	9.05104	6.3	9	P
Folic acid	HMDB0000121	C19H19N7O6	Feces|CSF|Urine	442.147	2	295.094	100	6.3	9	F
Folic acid	HMDB0000121	C19H19N7O6	Feces|CSF|Urine	442.147	3	176.056	13.9952	6.3	9	F
Folic acid	HMDB0000121	C19H19N7O6	Feces|CSF|Urine	442.147	4	120.044	9.05104	6.3	9	F
Folic acid	HMDB0000121	C19H19N7O6	Feces|CSF|Urine	442.147	5	442.149	3.42903	6.3	9	F
