# Supplementary material for: A Novel Approach of SWATH-Based Metabolomics Analysis Using the Human Metabolome Database Spectral Library
Source: Int J Mol Sci. 2022 Sep 18;23(18):10908. doi: 10.3390/ijms231810908 (PMC9500730; doi:10.3390/ijms231810908)
Supplement: Supplementary file 1 [file ijms-23-10908-s001.zip › S4B (filtration parameters output).xlsx]

## Sheet: 190317
Metabolite name	HMDB	Formula	Biological evidence	Parent mass	Transition no.	Fragment IDA m/z	IDA Rel. Int. %	RT	Exp No.		SWATH-Mixture height	SWATH-Mixture RT	SWATH-Mixtu SN	SWATH-Mixtu Width50	Rel. Int	Parent RT	Parent Width 50%	RT Rel. error	Width 50% Rel. error		STDEV for RT Rel. error sample			STDEV for Width 50% Rel. error
Vitamin A	HMDB0000305	C20H30O	Feces|Saliva	286.23	1	286.23		21.3	6	P	174.213	21.3037	48.5143	0.102944	30.9489	21.3037	0.102944	0	0		0.0472335	1 x STDEV		5.83219	1 x STDEV
Vitamin A	HMDB0000305	C20H30O	Feces|Saliva	286.23	2	77.0377	3.64964	21.3	6	F	57.2057	21.3202	15.7122	0.105673	10.1626	21.3037	0.102944	0.0772641	2.65118		0.141701	3 x STDEV		17.4966	3 x STDEV
Vitamin A	HMDB0000305	C20H30O	Feces|Saliva	286.23	3	120.092	5.10949	21.3	6	F	72.0188	21.2898	19.4692	0.0950817	12.7942	21.3037	0.102944	-0.0653868	-7.63715
Vitamin A	HMDB0000305	C20H30O	Feces|Saliva	286.23	4	142.077	11.5977	21.3	6	F	65.1518	21.3076	22.378	0.116278	11.5742	21.3037	0.102944	0.0181217	12.9527
Vitamin A	HMDB0000305	C20H30O	Feces|Saliva	286.23	5	143.086	18.897	21.3	6	F	189.251	21.286	34.9399	0.113388	33.6205	21.3037	0.102944	-0.0828357	10.1457
Vitamin A	HMDB0000305	C20H30O	Feces|Saliva	286.23	6	144.091	8.67802	21.3	6	F	64.4077	21.2886	31.2676	0.106312	11.442	21.3037	0.102944	-0.0706379	3.27182
Vitamin A	HMDB0000305	C20H30O	Feces|Saliva	286.23	7	145.101	21.0868	21.3	6	F	242.283	21.2982	23.7222	0.102748	43.0416	21.3037	0.102944	-0.0256109	-0.190295
Vitamin A	HMDB0000305	C20H30O	Feces|Saliva	286.23	8	156.094	13.7875	21.3	6	F	76.3867	21.3102	16.3567	0.119158	13.5701	21.3037	0.102944	0.0304603	15.7511
Vitamin A	HMDB0000305	C20H30O	Feces|Saliva	286.23	9	157.101	34.1444	21.3	6	F	234.146	21.2969	33.5129	0.102444	41.5961	21.3037	0.102944	-0.0318232	-0.485205
Vitamin A	HMDB0000305	C20H30O	Feces|Saliva	286.23	10	158.109	6.56934	21.3	6	F	74.8866	21.2997	12.1272	0.100382	13.3036	21.3037	0.102944	-0.0187719	-2.48806
Vitamin A	HMDB0000305	C20H30O	Feces|Saliva	286.23	11	159.116	27.575	21.3	6	F	163.109	21.2932	15.5048	0.0992654	28.9763	21.3037	0.102944	-0.049222	-3.57302
Vitamin A	HMDB0000305	C20H30O	Feces|Saliva	286.23	12	170.107	8.0292	21.3	6	F	67.8694	21.3011	13.1741	0.10722	12.057	21.3037	0.102944	-0.0122721	4.15388
Vitamin A	HMDB0000305	C20H30O	Feces|Saliva	286.23	13	171.117	31.9546	21.3	6	F	211.854	21.2991	26.7951	0.106968	37.6359	21.3037	0.102944	-0.0213942	3.90962
Vitamin A	HMDB0000305	C20H30O	Feces|Saliva	286.23	14	175.149	19.6269	21.3	6	F	229.547	21.3075	17.2304	0.118448	40.779	21.3037	0.102944	0.0178774	15.0615
Vitamin A	HMDB0000305	C20H30O	Feces|Saliva	286.23	15	185.132	23.2766	21.3	6	F	271.678	21.2909	45.6145	0.105371	48.2636	21.3037	0.102944	-0.0599156	2.35841
Vitamin A	HMDB0000305	C20H30O	Feces|Saliva	286.23	16	197.132	12.3277	21.3	6	F	80.901	21.3006	14.2312	0.11998	14.3721	21.3037	0.102944	-0.0145776	16.5496
Vitamin A	HMDB0000305	C20H30O	Feces|Saliva	286.23	17	198.139	3.64964	21.3	6	F	58.0555	21.3177	12.9652	0.114352	10.3136	21.3037	0.102944	0.0655636	11.0818
Vitamin A	HMDB0000305	C20H30O	Feces|Saliva	286.23	18	199.148	25.3852	21.3	6	F	185.945	21.3027	37.6776	0.114387	33.0331	21.3037	0.102944	-0.00467084	11.1157
Vitamin A	HMDB0000305	C20H30O	Feces|Saliva	286.23	19	201.166	4.37956	21.3	6	F	53.8498	21.2949	10.8881	0.121039	9.56642	21.3037	0.102944	-0.0414129	17.5775
Vitamin A	HMDB0000305	C20H30O	Feces|Saliva	286.23	20	213.165	8.67802	21.3	6	F	165.212	21.3036	41.423	0.111741	29.35	21.3037	0.102944	-0.000612937	8.54556
Vitamin A	HMDB0000305	C20H30O	Feces|Saliva	286.23	21	255.21	100	21.3	6	F	562.904	21.2928	76.8563	0.107291	100	21.3037	0.102944	-0.050939	4.22328
Tryptophan	HMDB0000929	C11H12N2O2	Feces|SWEAT|CSF	205.097	1	205.097		6.17	5	P	765.272	6.17682	70.7605	0.10124	6.05764	6.17682	0.10124	0	0
Tryptophan	HMDB0000929	C11H12N2O2	Feces|SWEAT|CSF	205.097	2	91.0541	17.4767	6.17	5	F	1004.57	6.17228	35.9976	0.0963928	7.95184	6.17682	0.10124	-0.0735113	-4.78739
Tryptophan	HMDB0000929	C11H12N2O2	Feces|SWEAT|CSF	205.097	3	115.055	32.2647	6.17	5	F	2620.4	6.17291	97.6928	0.0985594	20.7422	6.17682	0.10124	-0.063307	-2.64735
Tryptophan	HMDB0000929	C11H12N2O2	Feces|SWEAT|CSF	205.097	4	117.058	26.4736	6.17	5	F	1576.47	6.17094	93.9195	0.101132	12.4788	6.17682	0.10124	-0.0952749	-0.106178
Tryptophan	HMDB0000929	C11H12N2O2	Feces|SWEAT|CSF	205.097	5	118.065	85.8325	6.17	5	F	9603.22	6.17315	103.782	0.0995999	76.0159	6.17682	0.10124	-0.0595151	-1.61954
Tryptophan	HMDB0000929	C11H12N2O2	Feces|SWEAT|CSF	205.097	6	130.065	16.4426	6.17	5	F	1779.72	6.17303	61.0785	0.0961876	14.0877	6.17682	0.10124	-0.0614333	-4.99012
Tryptophan	HMDB0000929	C11H12N2O2	Feces|SWEAT|CSF	205.097	7	132.081	20.6825	6.17	5	F	2035.21	6.17332	58.9985	0.0993371	16.1101	6.17682	0.10124	-0.0566618	-1.87917
Tryptophan	HMDB0000929	C11H12N2O2	Feces|SWEAT|CSF	205.097	8	142.065	15.3051	6.17	5	F	1514.32	6.17394	77.9188	0.101403	11.9869	6.17682	0.10124	-0.0466047	0.161743
Tryptophan	HMDB0000929	C11H12N2O2	Feces|SWEAT|CSF	205.097	9	143.073	32.7818	6.17	5	F	2696.37	6.17222	79.4202	0.099395	21.3436	6.17682	0.10124	-0.0744532	-1.82196
Tryptophan	HMDB0000929	C11H12N2O2	Feces|SWEAT|CSF	205.097	10	144.081	29.6794	6.17	5	F	3400.71	6.17337	56.2819	0.0998074	26.9189	6.17682	0.10124	-0.055882	-1.41458
Tryptophan	HMDB0000929	C11H12N2O2	Feces|SWEAT|CSF	205.097	11	146.06	100	6.17	5	F	12633.2	6.17333	77.6949	0.100012	100	6.17682	0.10124	-0.0565161	-1.21209
Tryptophan	HMDB0000929	C11H12N2O2	Feces|SWEAT|CSF	205.097	12	159.093	14.2709	6.17	5	F	1388.31	6.17352	57.3887	0.0981348	10.9894	6.17682	0.10124	-0.053529	-3.06672
Tryptophan	HMDB0000929	C11H12N2O2	Feces|SWEAT|CSF	205.097	13	170.061	12.2027	6.17	5	F	1320.04	6.17485	65.1877	0.0988583	10.449	6.17682	0.10124	-0.0319687	-2.35214
Tryptophan	HMDB0000929	C11H12N2O2	Feces|SWEAT|CSF	205.097	14	188.071	92.3475	6.17	5	F	11672.8	6.17344	75.961	0.101131	92.3984	6.17682	0.10124	-0.0548024	-0.107262
Thiamine	HMDB0000235	C12H17N4OS	Feces|Saliva|CSF|Urine	265.112	1	265.112		1.44	6	P	3154.9	1.43842	73.9438	0.0963311	5.68999	1.43842	0.0963311	0	0
Thiamine	HMDB0000235	C12H17N4OS	Feces|Saliva|CSF|Urine	265.112	2	81.0452	7.43118	1.44	6	F	3034.37	1.4393	93.9869	0.0926461	5.47261	1.43842	0.0963311	0.0614054	-3.82536
Thiamine	HMDB0000235	C12H17N4OS	Feces|Saliva|CSF|Urine	265.112	3	122.071	100	1.44	6	F	55446.5	1.43882	88.8123	0.0936344	100	1.43842	0.0963311	0.0278537	-2.79941
Thiamine	HMDB0000235	C12H17N4OS	Feces|Saliva|CSF|Urine	265.112	4	144.047	34.8365	1.44	6	F	18284.4	1.43946	86.1942	0.0934805	32.9768	1.43842	0.0963311	0.0726581	-2.95925
Riboflavin	HMDB0000244	C17H20N4O6	Feces|Saliva|CSF|Urine	377.146	1	377.146		7.23	8	P	19341.2	7.22577	168.704	0.0940501	100	7.22577	0.0940501	0	0
Riboflavin	HMDB0000244	C17H20N4O6	Feces|Saliva|CSF|Urine	377.146	2	172.088	17.5157	7.23	8	F	1834.34	7.22495	122.28	0.0918604	9.48407	7.22577	0.0940501	-0.0112807	-2.32821
Riboflavin	HMDB0000244	C17H20N4O6	Feces|Saliva|CSF|Urine	377.146	3	198.065	24.9826	7.23	8	F	1327.72	7.22585	77.2424	0.0929352	6.86472	7.22577	0.0940501	0.00112938	-1.18551
Riboflavin	HMDB0000244	C17H20N4O6	Feces|Saliva|CSF|Urine	377.146	4	243.089	100	7.23	8	F	10811	7.22631	126.758	0.0926248	55.896	7.22577	0.0940501	0.00754639	-1.51549
Pyridoxine	HMDB0000239	C8H11NO3	Feces|Saliva|CSF|Urine	170.081	1	170.081		1.96	4	P	12266.5	1.96428	152.401	0.125706	16.1313	1.96428	0.125706	0	0
Pyridoxine	HMDB0000239	C8H11NO3	Feces|Saliva|CSF|Urine	170.081	2	124.075	8.36663	1.96	4	F	6356.23	1.96465	154.156	0.118983	8.35889	1.96428	0.125706	0.0189173	-5.34811
Pyridoxine	HMDB0000239	C8H11NO3	Feces|Saliva|CSF|Urine	170.081	3	134.059	100	1.96	4	F	76041.6	1.96213	204.46	0.121454	100	1.96428	0.125706	-0.109564	-3.38234
Phenylalanine	HMDB0000159	C9H11NO2	Feces|Saliva|SWEAT|CSF|Urine	166.086	1	166.086		5.46	4	P	4410.34	5.45414	145.728	0.107852	7.36764	5.45414	0.107852	0	0
Phenylalanine	HMDB0000159	C9H11NO2	Feces|Saliva|SWEAT|CSF|Urine	166.086	2	77.039	20.0268	5.46	4	F	5771.76	5.45383	82.0637	0.107476	9.64194	5.45414	0.107852	-0.0056001	-0.348885
Phenylalanine	HMDB0000159	C9H11NO2	Feces|Saliva|SWEAT|CSF|Urine	166.086	3	79.0541	5.75453	5.46	4	F	3310.46	5.45638	102.431	0.104523	5.53025	5.45414	0.107852	0.041129	-3.08652
Phenylalanine	HMDB0000159	C9H11NO2	Feces|Saliva|SWEAT|CSF|Urine	166.086	4	91.0546	8.055	5.46	4	F	3524.34	5.45254	27.2031	0.106314	5.88754	5.45414	0.107852	-0.0293529	-1.42618
Phenylalanine	HMDB0000159	C9H11NO2	Feces|Saliva|SWEAT|CSF|Urine	166.086	5	103.055	44.3729	5.46	4	F	15423.2	5.4557	209.619	0.108114	25.7651	5.45414	0.107852	0.028593	0.242512
Phenylalanine	HMDB0000159	C9H11NO2	Feces|Saliva|SWEAT|CSF|Urine	166.086	6	120.081	100	5.46	4	F	59860.9	5.45507	199.737	0.107922	100	5.45414	0.107852	0.0170416	0.0647165
Pantothenic acid	HMDB0000210	C9H17NO5	Feces|Saliva	220.118	1	220.118		5.69	5	P	10544.4	5.68463	155.591	0.106273	100	5.68463	0.106273	0	0
Pantothenic acid	HMDB0000210	C9H17NO5	Feces|Saliva	220.118	2	67.0526	24.4292	5.69	5	F	968.69	5.68601	31.9624	0.108513	9.18676	5.68463	0.106273	0.0242976	2.10808
Pantothenic acid	HMDB0000210	C9H17NO5	Feces|Saliva	220.118	3	70.0282	36.758	5.69	5	F	1534.16	5.68156	89.9038	0.101502	14.5495	5.68463	0.106273	-0.0540684	-4.4892
Pantothenic acid	HMDB0000210	C9H17NO5	Feces|Saliva	220.118	4	72.0427	44.9772	5.69	5	F	1817.85	5.68641	84.4985	0.104159	17.2399	5.68463	0.106273	0.0313472	-1.98902
Pantothenic acid	HMDB0000210	C9H17NO5	Feces|Saliva	220.118	5	85.0628	28.5388	5.69	5	F	1234.63	5.68376	56.4013	0.103381	11.7088	5.68463	0.106273	-0.0153264	-2.72164
Pantothenic acid	HMDB0000210	C9H17NO5	Feces|Saliva	220.118	6	90.0536	100	5.69	5	F	5553.72	5.68549	138.977	0.104133	52.6698	5.68463	0.106273	0.0151978	-2.01369
Pantothenic acid	HMDB0000210	C9H17NO5	Feces|Saliva	220.118	7	98.0237	44.9772	5.69	5	F	2308.68	5.68248	88.2809	0.10165	21.8948	5.68463	0.106273	-0.0378147	-4.34981
Pantothenic acid	HMDB0000210	C9H17NO5	Feces|Saliva	220.118	8	116.032	20.5479	5.69	5	F	1121.3	5.68486	71.4795	0.0989449	10.6341	5.68463	0.106273	0.00411667	-6.89565
Pantothenic acid	HMDB0000210	C9H17NO5	Feces|Saliva	220.118	9	124.074	44.9772	5.69	5	F	3404.84	5.68576	71.5692	0.102169	32.2905	5.68463	0.106273	0.0198889	-3.86227
Pantothenic acid	HMDB0000210	C9H17NO5	Feces|Saliva	220.118	10	142.083	28.5388	5.69	5	F	1370.46	5.68833	66.1663	0.103072	12.9971	5.68463	0.106273	0.0651071	-3.01223
Pantothenic acid	HMDB0000210	C9H17NO5	Feces|Saliva	220.118	11	184.096	44.9772	5.69	5	F	4432.97	5.6869	124.898	0.102291	42.041	5.68463	0.106273	0.039932	-3.74666
Pantothenic acid	HMDB0000210	C9H17NO5	Feces|Saliva	220.118	12	202.105	73.516	5.69	5	F	5756.75	5.68574	75.0416	0.103293	54.5953	5.68463	0.106273	0.0195028	-2.80432
Nicotinic acid	HMDB0001488	C6H5NO2	Feces|Saliva|CSF|Urine	124.039	1	124.039		1.8	3	P	2842.62	1.8086	90.4359	0.0889495	100	1.8086	0.0889495	0	0
Nicotinic acid	HMDB0001488	C6H5NO2	Feces|Saliva|CSF|Urine	124.039	2	78.0335	56.5246	1.8	3	F	765.037	1.81035	27.9974	0.0915416	26.9131	1.8086	0.0889495	0.096992	2.91409
Nicotinic acid	HMDB0001488	C6H5NO2	Feces|Saliva|CSF|Urine	124.039	3	80.0483	46.0328	1.8	3	F	800.984	1.80928	15.4682	0.0932001	28.1777	1.8086	0.0889495	0.0376841	4.77864
Nicotinic acid	HMDB0001488	C6H5NO2	Feces|Saliva|CSF|Urine	124.039	4	124.04	100	1.8	3	F	2468.81	1.80835	84.4175	0.0885392	86.85	1.8086	0.0889495	-0.0134933	-0.461256
Niacinamide	HMDB0001406	C6H6N2O	Feces|Saliva|CSF|Urine	123.055	1	123.055		2.77	3	P	14963.5	2.76862	191.168	0.193668	100	2.76862	0.193668	0	0
Niacinamide	HMDB0001406	C6H6N2O	Feces|Saliva|CSF|Urine	123.055	2	78.0336	100	2.77	3	F	3132.27	2.76643	134.38	0.197568	20.9327	2.76862	0.193668	-0.0794131	2.01378
Folic acid	HMDB0000121	C19H19N7O6	Feces|CSF|Urine	442.147	1	442.147		6.3	9	P	454.833	6.29155	18.5081	0.0969324	3.69661	6.29155	0.0969324	0	0
Folic acid	HMDB0000121	C19H19N7O6	Feces|CSF|Urine	442.147	2	120.044	9.05104	6.3	9	F	803.205	6.2945	105.473	0.0944231	6.52797	6.29155	0.0969324	0.0467515	-2.5887
Folic acid	HMDB0000121	C19H19N7O6	Feces|CSF|Urine	442.147	3	176.056	13.9952	6.3	9	F	1052.01	6.28998	95.1417	0.0955343	8.55014	6.29155	0.0969324	-0.025005	-1.44239
Folic acid	HMDB0000121	C19H19N7O6	Feces|CSF|Urine	442.147	4	295.094	100	6.3	9	F	12304.1	6.29286	153.775	0.0965967	100	6.29155	0.0969324	0.0207404	-0.346351
