# Supplementary material for: A Novel Approach of SWATH-Based Metabolomics Analysis Using the Human Metabolome Database Spectral Library
Source: Int J Mol Sci. 2022 Sep 18;23(18):10908. doi: 10.3390/ijms231810908 (PMC9500730; doi:10.3390/ijms231810908)
Supplement: Supplementary file 1 [file ijms-23-10908-s001.zip › S5A (Validation parameters input).xlsx]

## Sheet: 1
Name	database-id	ns1:chemical_formula	Biological location	SPLASH ID	ionization-mode	Parent	Daughter	Int% / SPLASH	Transition level (Sympol)	Transition level (Number)	Sample ID	Adduct	RT gp	Exp. No.	Start m/z (-20ppm)	End m/z (+20ppm)
Folic acid	HMDB0000121	C19H19N7O6	Feces|CSF|Urine		Positive	441.14	441.14	100	P	1	Cell	[M]+		9	441.131	441.149
Folic acid	HMDB0000121	C19H19N7O6	Feces|CSF|Urine	2	Positive	441.14	295.094	100	D	2	Cell	[M]+	1	9	295.088	295.099
Folic acid	HMDB0000121	C19H19N7O6	Feces|CSF|Urine	2	Positive	441.14	176.057	76.0408	F	3	Cell	[M]+	1	9	176.053	176.06
Folic acid	HMDB0000121	C19H19N7O6	Feces|CSF|Urine	2	Positive	441.14	120.044	44.665	F	3	Cell	[M]+	1	9	120.042	120.047
Folic acid	HMDB0000121	C19H19N7O6	Feces|CSF|Urine	2	Positive	441.14	296.097	19.3273	F	3	Cell	[M]+	1	9	296.091	296.103
Folic acid	HMDB0000121	C19H19N7O6	Feces|CSF|Urine	2	Positive	441.14	177.06	8.96057	F	3	Cell	[M]+	1	9	177.057	177.064
Folic acid	HMDB0000121	C19H19N7O6	Feces|CSF|Urine	2	Positive	441.14	108.056	8.90543	F	3	Cell	[M]+	1	9	108.054	108.058
Folic acid	HMDB0000121	C19H19N7O6	Feces|CSF|Urine	2	Positive	441.14	106.04	7.66474	F	3	Cell	[M]+	1	9	106.038	106.043
Folic acid	HMDB0000121	C19H19N7O6	Feces|CSF|Urine	2	Positive	441.14	121.048	5.07306	F	3	Cell	[M]+	1	9	121.045	121.05
Folic acid	HMDB0000121	C19H19N7O6	Feces|CSF|Urine		Positive	442.148	442.148	100	P	1	Cell	[M+H]+		9	442.139	442.156
Folic acid	HMDB0000121	C19H19N7O6	Feces|CSF|Urine	2	Positive	442.148	295.094	100	D	2	Cell	[M+H]+	1	9	295.088	295.099
Folic acid	HMDB0000121	C19H19N7O6	Feces|CSF|Urine	2	Positive	442.148	176.057	76.0408	F	3	Cell	[M+H]+	1	9	176.053	176.06
Folic acid	HMDB0000121	C19H19N7O6	Feces|CSF|Urine	2	Positive	442.148	120.044	44.665	F	3	Cell	[M+H]+	1	9	120.042	120.047
Folic acid	HMDB0000121	C19H19N7O6	Feces|CSF|Urine	2	Positive	442.148	296.097	19.3273	F	3	Cell	[M+H]+	1	9	296.091	296.103
Folic acid	HMDB0000121	C19H19N7O6	Feces|CSF|Urine	2	Positive	442.148	177.06	8.96057	F	3	Cell	[M+H]+	1	9	177.057	177.064
Folic acid	HMDB0000121	C19H19N7O6	Feces|CSF|Urine	2	Positive	442.148	108.056	8.90543	F	3	Cell	[M+H]+	1	9	108.054	108.058
Folic acid	HMDB0000121	C19H19N7O6	Feces|CSF|Urine	2	Positive	442.148	106.04	7.66474	F	3	Cell	[M+H]+	1	9	106.038	106.043
Folic acid	HMDB0000121	C19H19N7O6	Feces|CSF|Urine	2	Positive	442.148	121.048	5.07306	F	3	Cell	[M+H]+	1	9	121.045	121.05
Folic acid	HMDB0000121	C19H19N7O6	Feces|CSF|Urine		Positive	480.103	480.103	100	P	1	Cell	[M+K]+		10	480.094	480.113
Folic acid	HMDB0000121	C19H19N7O6	Feces|CSF|Urine	2	Positive	480.103	295.094	100	D	2	Cell	[M+K]+	1	10	295.088	295.099
Folic acid	HMDB0000121	C19H19N7O6	Feces|CSF|Urine	2	Positive	480.103	176.057	76.0408	F	3	Cell	[M+K]+	1	10	176.053	176.06
Folic acid	HMDB0000121	C19H19N7O6	Feces|CSF|Urine	2	Positive	480.103	120.044	44.665	F	3	Cell	[M+K]+	1	10	120.042	120.047
Folic acid	HMDB0000121	C19H19N7O6	Feces|CSF|Urine	2	Positive	480.103	296.097	19.3273	F	3	Cell	[M+K]+	1	10	296.091	296.103
Folic acid	HMDB0000121	C19H19N7O6	Feces|CSF|Urine	2	Positive	480.103	177.06	8.96057	F	3	Cell	[M+K]+	1	10	177.057	177.064
Folic acid	HMDB0000121	C19H19N7O6	Feces|CSF|Urine	2	Positive	480.103	108.056	8.90543	F	3	Cell	[M+K]+	1	10	108.054	108.058
Folic acid	HMDB0000121	C19H19N7O6	Feces|CSF|Urine	2	Positive	480.103	106.04	7.66474	F	3	Cell	[M+K]+	1	10	106.038	106.043
Folic acid	HMDB0000121	C19H19N7O6	Feces|CSF|Urine	2	Positive	480.103	121.048	5.07306	F	3	Cell	[M+K]+	1	10	121.045	121.05
Folic acid	HMDB0000121	C19H19N7O6	Feces|CSF|Urine		Positive	464.129	464.129	100	P	1	Cell	[M+Na]+		10	464.12	464.139
Folic acid	HMDB0000121	C19H19N7O6	Feces|CSF|Urine	2	Positive	464.129	295.094	100	D	2	Cell	[M+Na]+	1	10	295.088	295.099
Folic acid	HMDB0000121	C19H19N7O6	Feces|CSF|Urine	2	Positive	464.129	176.057	76.0408	F	3	Cell	[M+Na]+	1	10	176.053	176.06
Folic acid	HMDB0000121	C19H19N7O6	Feces|CSF|Urine	2	Positive	464.129	120.044	44.665	F	3	Cell	[M+Na]+	1	10	120.042	120.047
Folic acid	HMDB0000121	C19H19N7O6	Feces|CSF|Urine	2	Positive	464.129	296.097	19.3273	F	3	Cell	[M+Na]+	1	10	296.091	296.103
Folic acid	HMDB0000121	C19H19N7O6	Feces|CSF|Urine	2	Positive	464.129	177.06	8.96057	F	3	Cell	[M+Na]+	1	10	177.057	177.064
Folic acid	HMDB0000121	C19H19N7O6	Feces|CSF|Urine	2	Positive	464.129	108.056	8.90543	F	3	Cell	[M+Na]+	1	10	108.054	108.058
Folic acid	HMDB0000121	C19H19N7O6	Feces|CSF|Urine	2	Positive	464.129	106.04	7.66474	F	3	Cell	[M+Na]+	1	10	106.038	106.043
Folic acid	HMDB0000121	C19H19N7O6	Feces|CSF|Urine	2	Positive	464.129	121.048	5.07306	F	3	Cell	[M+Na]+	1	10	121.045	121.05
Folic acid	HMDB0000121	C19H19N7O6	Feces|CSF|Urine		Positive	459.174	459.174	100	P	1	Cell	[M+NH4]+		10	459.165	459.183
Folic acid	HMDB0000121	C19H19N7O6	Feces|CSF|Urine	2	Positive	459.174	295.094	100	D	2	Cell	[M+NH4]+	1	10	295.088	295.099
Folic acid	HMDB0000121	C19H19N7O6	Feces|CSF|Urine	2	Positive	459.174	176.057	76.0408	F	3	Cell	[M+NH4]+	1	10	176.053	176.06
Folic acid	HMDB0000121	C19H19N7O6	Feces|CSF|Urine	2	Positive	459.174	120.044	44.665	F	3	Cell	[M+NH4]+	1	10	120.042	120.047
Folic acid	HMDB0000121	C19H19N7O6	Feces|CSF|Urine	2	Positive	459.174	296.097	19.3273	F	3	Cell	[M+NH4]+	1	10	296.091	296.103
Folic acid	HMDB0000121	C19H19N7O6	Feces|CSF|Urine	2	Positive	459.174	177.06	8.96057	F	3	Cell	[M+NH4]+	1	10	177.057	177.064
Folic acid	HMDB0000121	C19H19N7O6	Feces|CSF|Urine	2	Positive	459.174	108.056	8.90543	F	3	Cell	[M+NH4]+	1	10	108.054	108.058
Folic acid	HMDB0000121	C19H19N7O6	Feces|CSF|Urine	2	Positive	459.174	106.04	7.66474	F	3	Cell	[M+NH4]+	1	10	106.038	106.043
Folic acid	HMDB0000121	C19H19N7O6	Feces|CSF|Urine	2	Positive	459.174	121.048	5.07306	F	3	Cell	[M+NH4]+	1	10	121.045	121.05
L-Phenylalanine	HMDB0000159	C9H11NO2	Feces|Saliva|SWEAT|CSF|Urine		Positive	165.079	165.079	100	P	1	Cell	[M]+		4	165.076	165.082
L-Phenylalanine	HMDB0000159	C9H11NO2	Feces|Saliva|SWEAT|CSF|Urine	4	Positive	165.079	145.086	100	D	2	Cell	[M]+	1	4	145.083	145.089
L-Phenylalanine	HMDB0000159	C9H11NO2	Feces|Saliva|SWEAT|CSF|Urine	5	Positive	165.079	132.489	100	D	2	Cell	[M]+	1	4	132.486	132.492
L-Phenylalanine	HMDB0000159	C9H11NO2	Feces|Saliva|SWEAT|CSF|Urine	5	Positive	165.079	138.993	93.4038	D	2	Cell	[M]+	1	4	138.99	138.995
L-Phenylalanine	HMDB0000159	C9H11NO2	Feces|Saliva|SWEAT|CSF|Urine	5	Positive	165.079	130.907	92.9318	D	2	Cell	[M]+	1	4	130.905	130.91
L-Phenylalanine	HMDB0000159	C9H11NO2	Feces|Saliva|SWEAT|CSF|Urine	5	Positive	165.079	59.6181	91.4394	D	2	Cell	[M]+	1	4	59.6169	59.6193
L-Phenylalanine	HMDB0000159	C9H11NO2	Feces|Saliva|SWEAT|CSF|Urine	5	Positive	165.079	73.3062	86.9223	D	2	Cell	[M]+	1	4	73.3048	73.3077
L-Phenylalanine	HMDB0000159	C9H11NO2	Feces|Saliva|SWEAT|CSF|Urine	5	Positive	165.079	69.6513	85.6094	D	2	Cell	[M]+	1	4	69.6499	69.6527
L-Phenylalanine	HMDB0000159	C9H11NO2	Feces|Saliva|SWEAT|CSF|Urine	5	Positive	165.079	101.198	84.893	D	2	Cell	[M]+	1	4	101.196	101.2
L-Phenylalanine	HMDB0000159	C9H11NO2	Feces|Saliva|SWEAT|CSF|Urine	5	Positive	165.079	64.2399	84.1963	D	2	Cell	[M]+	1	4	64.2387	64.2412
L-Phenylalanine	HMDB0000159	C9H11NO2	Feces|Saliva|SWEAT|CSF|Urine	5	Positive	165.079	132.954	83.1284	D	2	Cell	[M]+	1	4	132.951	132.957
L-Phenylalanine	HMDB0000159	C9H11NO2	Feces|Saliva|SWEAT|CSF|Urine	6	Positive	165.079	148.074	100	D	2	Cell	[M]+	1	4	148.071	148.077
L-Phenylalanine	HMDB0000159	C9H11NO2	Feces|Saliva|SWEAT|CSF|Urine	7	Positive	165.079	148.075	100	D	2	Cell	[M]+	1	4	148.072	148.078
L-Phenylalanine	HMDB0000159	C9H11NO2	Feces|Saliva|SWEAT|CSF|Urine	8	Positive	165.079	66.8621	100	D	2	Cell	[M]+	1	4	66.8608	66.8635
L-Phenylalanine	HMDB0000159	C9H11NO2	Feces|Saliva|SWEAT|CSF|Urine	9	Positive	165.079	119.981	100	D	2	Cell	[M]+	1	4	119.979	119.983
L-Phenylalanine	HMDB0000159	C9H11NO2	Feces|Saliva|SWEAT|CSF|Urine	10	Positive	165.079	120.339	100	D	2	Cell	[M]+	1	4	120.337	120.341
L-Phenylalanine	HMDB0000159	C9H11NO2	Feces|Saliva|SWEAT|CSF|Urine	11	Positive	165.079	122.084	100	D	2	Cell	[M]+	1	4	122.082	122.086
L-Phenylalanine	HMDB0000159	C9H11NO2	Feces|Saliva|SWEAT|CSF|Urine	12	Positive	165.079	119.995	100	D	2	Cell	[M]+	1	4	119.993	119.997
L-Phenylalanine	HMDB0000159	C9H11NO2	Feces|Saliva|SWEAT|CSF|Urine	13	Positive	165.079	122.085	100	D	2	Cell	[M]+	1	4	122.083	122.087
L-Phenylalanine	HMDB0000159	C9H11NO2	Feces|Saliva|SWEAT|CSF|Urine	14	Positive	165.079	120.986	100	D	2	Cell	[M]+	1	4	120.984	120.989
L-Phenylalanine	HMDB0000159	C9H11NO2	Feces|Saliva|SWEAT|CSF|Urine	15	Positive	165.079	149.053	100	D	2	Cell	[M]+	1	4	149.05	149.056
L-Phenylalanine	HMDB0000159	C9H11NO2	Feces|Saliva|SWEAT|CSF|Urine	16	Positive	165.079	93.0586	100	D	2	Cell	[M]+	1	4	93.0567	93.0604
L-Phenylalanine	HMDB0000159	C9H11NO2	Feces|Saliva|SWEAT|CSF|Urine	17	Positive	165.079	123.055	100	D	2	Cell	[M]+	1	4	123.053	123.058
L-Phenylalanine	HMDB0000159	C9H11NO2	Feces|Saliva|SWEAT|CSF|Urine	18	Positive	165.079	121.037	100	D	2	Cell	[M]+	1	4	121.034	121.039
L-Phenylalanine	HMDB0000159	C9H11NO2	Feces|Saliva|SWEAT|CSF|Urine	19	Positive	165.079	131.075	100	D	2	Cell	[M]+	1	4	131.073	131.078
L-Phenylalanine	HMDB0000159	C9H11NO2	Feces|Saliva|SWEAT|CSF|Urine	20	Positive	165.079	147.975	100	D	2	Cell	[M]+	1	4	147.972	147.978
L-Phenylalanine	HMDB0000159	C9H11NO2	Feces|Saliva|SWEAT|CSF|Urine	21	Positive	165.079	92.9953	100	D	2	Cell	[M]+	1	4	92.9934	92.9972
L-Phenylalanine	HMDB0000159	C9H11NO2	Feces|Saliva|SWEAT|CSF|Urine	21	Positive	165.079	103.027	81.0811	D	2	Cell	[M]+	1	4	103.025	103.029
L-Phenylalanine	HMDB0000159	C9H11NO2	Feces|Saliva|SWEAT|CSF|Urine	23	Positive	165.079	77.077	100	D	2	Cell	[M]+	1	4	77.0755	77.0785
L-Phenylalanine	HMDB0000159	C9H11NO2	Feces|Saliva|SWEAT|CSF|Urine	24	Positive	165.079	119.948	100	D	2	Cell	[M]+	1	4	119.946	119.95
L-Phenylalanine	HMDB0000159	C9H11NO2	Feces|Saliva|SWEAT|CSF|Urine	24	Positive	165.079	103	90.667	D	2	Cell	[M]+	1	4	102.998	103.002
L-Phenylalanine	HMDB0000159	C9H11NO2	Feces|Saliva|SWEAT|CSF|Urine	25	Positive	165.079	119.964	100	D	2	Cell	[M]+	1	4	119.962	119.966
L-Phenylalanine	HMDB0000159	C9H11NO2	Feces|Saliva|SWEAT|CSF|Urine	4	Positive	165.079	120.037	59.4148	F	3	Cell	[M]+	1	4	120.034	120.039
L-Phenylalanine	HMDB0000159	C9H11NO2	Feces|Saliva|SWEAT|CSF|Urine	4	Positive	165.079	77.0392	54.5978	F	3	Cell	[M]+	1	4	77.0376	77.0407
L-Phenylalanine	HMDB0000159	C9H11NO2	Feces|Saliva|SWEAT|CSF|Urine	4	Positive	165.079	136.573	47.876	F	3	Cell	[M]+	1	4	136.57	136.575
L-Phenylalanine	HMDB0000159	C9H11NO2	Feces|Saliva|SWEAT|CSF|Urine	4	Positive	165.079	146.084	23.0215	F	3	Cell	[M]+	1	4	146.081	146.087
L-Phenylalanine	HMDB0000159	C9H11NO2	Feces|Saliva|SWEAT|CSF|Urine	4	Positive	165.079	72.9653	19.2159	F	3	Cell	[M]+	1	4	72.9638	72.9667
L-Phenylalanine	HMDB0000159	C9H11NO2	Feces|Saliva|SWEAT|CSF|Urine	4	Positive	165.079	79.0547	15.2408	F	3	Cell	[M]+	1	4	79.0532	79.0563
L-Phenylalanine	HMDB0000159	C9H11NO2	Feces|Saliva|SWEAT|CSF|Urine	4	Positive	165.079	121.065	15.0989	F	3	Cell	[M]+	1	4	121.063	121.067
L-Phenylalanine	HMDB0000159	C9H11NO2	Feces|Saliva|SWEAT|CSF|Urine	4	Positive	165.079	51.0238	13.9156	F	3	Cell	[M]+	1	4	51.0228	51.0249
L-Phenylalanine	HMDB0000159	C9H11NO2	Feces|Saliva|SWEAT|CSF|Urine	4	Positive	165.079	132.052	13.2092	F	3	Cell	[M]+	1	4	132.049	132.055
L-Phenylalanine	HMDB0000159	C9H11NO2	Feces|Saliva|SWEAT|CSF|Urine	4	Positive	165.079	104.058	12.6773	F	3	Cell	[M]+	1	4	104.056	104.06
L-Phenylalanine	HMDB0000159	C9H11NO2	Feces|Saliva|SWEAT|CSF|Urine	4	Positive	165.079	141.67	11.4803	F	3	Cell	[M]+	1	4	141.667	141.673
L-Phenylalanine	HMDB0000159	C9H11NO2	Feces|Saliva|SWEAT|CSF|Urine	4	Positive	165.079	99.9716	10.1145	F	3	Cell	[M]+	1	4	99.9696	99.9736
L-Phenylalanine	HMDB0000159	C9H11NO2	Feces|Saliva|SWEAT|CSF|Urine	4	Positive	165.079	95.8101	9.76326	F	3	Cell	[M]+	1	4	95.8082	95.812
L-Phenylalanine	HMDB0000159	C9H11NO2	Feces|Saliva|SWEAT|CSF|Urine	4	Positive	165.079	84.039	9.32761	F	3	Cell	[M]+	1	4	84.0373	84.0407
L-Phenylalanine	HMDB0000159	C9H11NO2	Feces|Saliva|SWEAT|CSF|Urine	5	Positive	165.079	57.5731	79.8836	F	3	Cell	[M]+	1	4	57.5719	57.5742
L-Phenylalanine	HMDB0000159	C9H11NO2	Feces|Saliva|SWEAT|CSF|Urine	5	Positive	165.079	109.48	78.6037	F	3	Cell	[M]+	1	4	109.478	109.483
L-Phenylalanine	HMDB0000159	C9H11NO2	Feces|Saliva|SWEAT|CSF|Urine	5	Positive	165.079	53.5196	76.8397	F	3	Cell	[M]+	1	4	53.5185	53.5206
L-Phenylalanine	HMDB0000159	C9H11NO2	Feces|Saliva|SWEAT|CSF|Urine	5	Positive	165.079	53.9979	75.8813	F	3	Cell	[M]+	1	4	53.9968	53.999
L-Phenylalanine	HMDB0000159	C9H11NO2	Feces|Saliva|SWEAT|CSF|Urine	5	Positive	165.079	64.738	73.0974	F	3	Cell	[M]+	1	4	64.7367	64.7393
L-Phenylalanine	HMDB0000159	C9H11NO2	Feces|Saliva|SWEAT|CSF|Urine	5	Positive	165.079	51.8716	71.2512	F	3	Cell	[M]+	1	4	51.8706	51.8726
L-Phenylalanine	HMDB0000159	C9H11NO2	Feces|Saliva|SWEAT|CSF|Urine	6	Positive	165.079	100.37	77.0384	F	3	Cell	[M]+	1	4	100.368	100.372
L-Phenylalanine	HMDB0000159	C9H11NO2	Feces|Saliva|SWEAT|CSF|Urine	6	Positive	165.079	65.5791	71.568	F	3	Cell	[M]+	1	4	65.5778	65.5804
L-Phenylalanine	HMDB0000159	C9H11NO2	Feces|Saliva|SWEAT|CSF|Urine	6	Positive	165.079	110.486	71.0004	F	3	Cell	[M]+	1	4	110.484	110.488
L-Phenylalanine	HMDB0000159	C9H11NO2	Feces|Saliva|SWEAT|CSF|Urine	6	Positive	165.079	133.964	68.7415	F	3	Cell	[M]+	1	4	133.962	133.967
L-Phenylalanine	HMDB0000159	C9H11NO2	Feces|Saliva|SWEAT|CSF|Urine	6	Positive	165.079	50.6457	66.5524	F	3	Cell	[M]+	1	4	50.6447	50.6467
L-Phenylalanine	HMDB0000159	C9H11NO2	Feces|Saliva|SWEAT|CSF|Urine	6	Positive	165.079	69.6102	64.9832	F	3	Cell	[M]+	1	4	69.6088	69.6116
L-Phenylalanine	HMDB0000159	C9H11NO2	Feces|Saliva|SWEAT|CSF|Urine	6	Positive	165.079	70.0209	64.6067	F	3	Cell	[M]+	1	4	70.0195	70.0223
L-Phenylalanine	HMDB0000159	C9H11NO2	Feces|Saliva|SWEAT|CSF|Urine	6	Positive	165.079	83.6522	64.0433	F	3	Cell	[M]+	1	4	83.6505	83.6539
L-Phenylalanine	HMDB0000159	C9H11NO2	Feces|Saliva|SWEAT|CSF|Urine	6	Positive	165.079	84.0863	63.9884	F	3	Cell	[M]+	1	4	84.0846	84.088
L-Phenylalanine	HMDB0000159	C9H11NO2	Feces|Saliva|SWEAT|CSF|Urine	6	Positive	165.079	96.496	63.7222	F	3	Cell	[M]+	1	4	96.4941	96.498
L-Phenylalanine	HMDB0000159	C9H11NO2	Feces|Saliva|SWEAT|CSF|Urine	6	Positive	165.079	110.63	62.7859	F	3	Cell	[M]+	1	4	110.628	110.632
L-Phenylalanine	HMDB0000159	C9H11NO2	Feces|Saliva|SWEAT|CSF|Urine	6	Positive	165.079	56.5452	60.7299	F	3	Cell	[M]+	1	4	56.544	56.5463
L-Phenylalanine	HMDB0000159	C9H11NO2	Feces|Saliva|SWEAT|CSF|Urine	6	Positive	165.079	151.685	60.674	F	3	Cell	[M]+	1	4	151.682	151.688
L-Phenylalanine	HMDB0000159	C9H11NO2	Feces|Saliva|SWEAT|CSF|Urine	6	Positive	165.079	58.8671	60.1887	F	3	Cell	[M]+	1	4	58.866	58.8683
L-Phenylalanine	HMDB0000159	C9H11NO2	Feces|Saliva|SWEAT|CSF|Urine	6	Positive	165.079	82.4243	58.5481	F	3	Cell	[M]+	1	4	82.4226	82.4259
L-Phenylalanine	HMDB0000159	C9H11NO2	Feces|Saliva|SWEAT|CSF|Urine	6	Positive	165.079	56.2507	55.0762	F	3	Cell	[M]+	1	4	56.2496	56.2518
L-Phenylalanine	HMDB0000159	C9H11NO2	Feces|Saliva|SWEAT|CSF|Urine	7	Positive	165.079	77.4774	55.2015	F	3	Cell	[M]+	1	4	77.4759	77.479
L-Phenylalanine	HMDB0000159	C9H11NO2	Feces|Saliva|SWEAT|CSF|Urine	7	Positive	165.079	128.073	55.0529	F	3	Cell	[M]+	1	4	128.07	128.075
L-Phenylalanine	HMDB0000159	C9H11NO2	Feces|Saliva|SWEAT|CSF|Urine	7	Positive	165.079	82.7158	53.6134	F	3	Cell	[M]+	1	4	82.7142	82.7175
L-Phenylalanine	HMDB0000159	C9H11NO2	Feces|Saliva|SWEAT|CSF|Urine	7	Positive	165.079	103.486	52.2665	F	3	Cell	[M]+	1	4	103.484	103.488
L-Phenylalanine	HMDB0000159	C9H11NO2	Feces|Saliva|SWEAT|CSF|Urine	7	Positive	165.079	82.2246	52.2152	F	3	Cell	[M]+	1	4	82.223	82.2262
L-Phenylalanine	HMDB0000159	C9H11NO2	Feces|Saliva|SWEAT|CSF|Urine	7	Positive	165.079	71.1181	51.9807	F	3	Cell	[M]+	1	4	71.1166	71.1195
L-Phenylalanine	HMDB0000159	C9H11NO2	Feces|Saliva|SWEAT|CSF|Urine	7	Positive	165.079	68.3745	51.849	F	3	Cell	[M]+	1	4	68.3731	68.3758
L-Phenylalanine	HMDB0000159	C9H11NO2	Feces|Saliva|SWEAT|CSF|Urine	7	Positive	165.079	110.309	49.8802	F	3	Cell	[M]+	1	4	110.307	110.312
L-Phenylalanine	HMDB0000159	C9H11NO2	Feces|Saliva|SWEAT|CSF|Urine	7	Positive	165.079	80.4248	48.1443	F	3	Cell	[M]+	1	4	80.4232	80.4264
L-Phenylalanine	HMDB0000159	C9H11NO2	Feces|Saliva|SWEAT|CSF|Urine	7	Positive	165.079	70.005	47.6334	F	3	Cell	[M]+	1	4	70.0036	70.0064
L-Phenylalanine	HMDB0000159	C9H11NO2	Feces|Saliva|SWEAT|CSF|Urine	7	Positive	165.079	82.1109	46.8297	F	3	Cell	[M]+	1	4	82.1092	82.1125
L-Phenylalanine	HMDB0000159	C9H11NO2	Feces|Saliva|SWEAT|CSF|Urine	7	Positive	165.079	81.3329	46.7252	F	3	Cell	[M]+	1	4	81.3313	81.3346
L-Phenylalanine	HMDB0000159	C9H11NO2	Feces|Saliva|SWEAT|CSF|Urine	7	Positive	165.079	86.2474	45.4911	F	3	Cell	[M]+	1	4	86.2457	86.2491
L-Phenylalanine	HMDB0000159	C9H11NO2	Feces|Saliva|SWEAT|CSF|Urine	7	Positive	165.079	54.7246	44.6137	F	3	Cell	[M]+	1	4	54.7235	54.7257
L-Phenylalanine	HMDB0000159	C9H11NO2	Feces|Saliva|SWEAT|CSF|Urine	7	Positive	165.079	73.899	43.5636	F	3	Cell	[M]+	1	4	73.8975	73.9005
L-Phenylalanine	HMDB0000159	C9H11NO2	Feces|Saliva|SWEAT|CSF|Urine	7	Positive	165.079	136.768	43.1734	F	3	Cell	[M]+	1	4	136.765	136.77
L-Phenylalanine	HMDB0000159	C9H11NO2	Feces|Saliva|SWEAT|CSF|Urine	7	Positive	165.079	87.4257	41.7331	F	3	Cell	[M]+	1	4	87.4239	87.4274
L-Phenylalanine	HMDB0000159	C9H11NO2	Feces|Saliva|SWEAT|CSF|Urine	8	Positive	165.079	95.1776	49.3794	F	3	Cell	[M]+	1	4	95.1757	95.1795
L-Phenylalanine	HMDB0000159	C9H11NO2	Feces|Saliva|SWEAT|CSF|Urine	8	Positive	165.079	75.6108	45.7756	F	3	Cell	[M]+	1	4	75.6093	75.6123
L-Phenylalanine	HMDB0000159	C9H11NO2	Feces|Saliva|SWEAT|CSF|Urine	8	Positive	165.079	58.7552	43.3299	F	3	Cell	[M]+	1	4	58.754	58.7564
L-Phenylalanine	HMDB0000159	C9H11NO2	Feces|Saliva|SWEAT|CSF|Urine	8	Positive	165.079	151.99	43.0438	F	3	Cell	[M]+	1	4	151.986	151.993
L-Phenylalanine	HMDB0000159	C9H11NO2	Feces|Saliva|SWEAT|CSF|Urine	8	Positive	165.079	75.9545	42.5466	F	3	Cell	[M]+	1	4	75.953	75.956
L-Phenylalanine	HMDB0000159	C9H11NO2	Feces|Saliva|SWEAT|CSF|Urine	8	Positive	165.079	77.9007	41.6517	F	3	Cell	[M]+	1	4	77.8992	77.9023
L-Phenylalanine	HMDB0000159	C9H11NO2	Feces|Saliva|SWEAT|CSF|Urine	8	Positive	165.079	86.093	41.2082	F	3	Cell	[M]+	1	4	86.0912	86.0947
L-Phenylalanine	HMDB0000159	C9H11NO2	Feces|Saliva|SWEAT|CSF|Urine	8	Positive	165.079	82.2368	40.848	F	3	Cell	[M]+	1	4	82.2352	82.2385
L-Phenylalanine	HMDB0000159	C9H11NO2	Feces|Saliva|SWEAT|CSF|Urine	8	Positive	165.079	50.6432	40.5082	F	3	Cell	[M]+	1	4	50.6422	50.6442
L-Phenylalanine	HMDB0000159	C9H11NO2	Feces|Saliva|SWEAT|CSF|Urine	8	Positive	165.079	53.5991	40.5051	F	3	Cell	[M]+	1	4	53.598	53.6001
L-Phenylalanine	HMDB0000159	C9H11NO2	Feces|Saliva|SWEAT|CSF|Urine	8	Positive	165.079	92.4631	40.369	F	3	Cell	[M]+	1	4	92.4612	92.4649
L-Phenylalanine	HMDB0000159	C9H11NO2	Feces|Saliva|SWEAT|CSF|Urine	8	Positive	165.079	91.3915	38.967	F	3	Cell	[M]+	1	4	91.3897	91.3934
L-Phenylalanine	HMDB0000159	C9H11NO2	Feces|Saliva|SWEAT|CSF|Urine	8	Positive	165.079	56.344	38.1805	F	3	Cell	[M]+	1	4	56.3429	56.3451
L-Phenylalanine	HMDB0000159	C9H11NO2	Feces|Saliva|SWEAT|CSF|Urine	8	Positive	165.079	81.9638	37.568	F	3	Cell	[M]+	1	4	81.9622	81.9655
L-Phenylalanine	HMDB0000159	C9H11NO2	Feces|Saliva|SWEAT|CSF|Urine	8	Positive	165.079	89.0529	37.4471	F	3	Cell	[M]+	1	4	89.0511	89.0546
L-Phenylalanine	HMDB0000159	C9H11NO2	Feces|Saliva|SWEAT|CSF|Urine	8	Positive	165.079	85.5385	36.1889	F	3	Cell	[M]+	1	4	85.5368	85.5402
L-Phenylalanine	HMDB0000159	C9H11NO2	Feces|Saliva|SWEAT|CSF|Urine	8	Positive	165.079	141.803	34.843	F	3	Cell	[M]+	1	4	141.8	141.806
L-Phenylalanine	HMDB0000159	C9H11NO2	Feces|Saliva|SWEAT|CSF|Urine	14	Positive	165.079	120.117	14.9149	F	3	Cell	[M]+	1	4	120.115	120.12
L-Phenylalanine	HMDB0000159	C9H11NO2	Feces|Saliva|SWEAT|CSF|Urine	14	Positive	165.079	150.154	5.60561	F	3	Cell	[M]+	1	4	150.151	150.157
L-Phenylalanine	HMDB0000159	C9H11NO2	Feces|Saliva|SWEAT|CSF|Urine	15	Positive	165.079	148.169	19.0476	F	3	Cell	[M]+	1	4	148.166	148.172
L-Phenylalanine	HMDB0000159	C9H11NO2	Feces|Saliva|SWEAT|CSF|Urine	16	Positive	165.079	120.026	13.5135	F	3	Cell	[M]+	1	4	120.023	120.028
L-Phenylalanine	HMDB0000159	C9H11NO2	Feces|Saliva|SWEAT|CSF|Urine	16	Positive	165.079	90.9779	11.4114	F	3	Cell	[M]+	1	4	90.9761	90.9797
L-Phenylalanine	HMDB0000159	C9H11NO2	Feces|Saliva|SWEAT|CSF|Urine	18	Positive	165.079	120.053	14.2142	F	3	Cell	[M]+	1	4	120.051	120.055
L-Phenylalanine	HMDB0000159	C9H11NO2	Feces|Saliva|SWEAT|CSF|Urine	18	Positive	165.079	149.979	5.30531	F	3	Cell	[M]+	1	4	149.976	149.982
L-Phenylalanine	HMDB0000159	C9H11NO2	Feces|Saliva|SWEAT|CSF|Urine	20	Positive	165.079	120.878	16.6667	F	3	Cell	[M]+	1	4	120.876	120.881
L-Phenylalanine	HMDB0000159	C9H11NO2	Feces|Saliva|SWEAT|CSF|Urine	21	Positive	165.079	91.0182	10.01	F	3	Cell	[M]+	1	4	91.0164	91.02
L-Phenylalanine	HMDB0000159	C9H11NO2	Feces|Saliva|SWEAT|CSF|Urine	21	Positive	165.079	120.017	6.40641	F	3	Cell	[M]+	1	4	120.014	120.019
L-Phenylalanine	HMDB0000159	C9H11NO2	Feces|Saliva|SWEAT|CSF|Urine	23	Positive	165.079	102.954	43.169	F	3	Cell	[M]+	1	4	102.952	102.956
L-Phenylalanine	HMDB0000159	C9H11NO2	Feces|Saliva|SWEAT|CSF|Urine	23	Positive	165.079	91.049	21.721	F	3	Cell	[M]+	1	4	91.0472	91.0508
L-Phenylalanine	HMDB0000159	C9H11NO2	Feces|Saliva|SWEAT|CSF|Urine	23	Positive	165.079	79.107	12.842	F	3	Cell	[M]+	1	4	79.1054	79.1086
L-Phenylalanine	HMDB0000159	C9H11NO2	Feces|Saliva|SWEAT|CSF|Urine	23	Positive	165.079	119.94	12.158	F	3	Cell	[M]+	1	4	119.938	119.942
L-Phenylalanine	HMDB0000159	C9H11NO2	Feces|Saliva|SWEAT|CSF|Urine	24	Positive	165.079	77.085	17	F	3	Cell	[M]+	1	4	77.0835	77.0865
L-Phenylalanine	HMDB0000159	C9H11NO2	Feces|Saliva|SWEAT|CSF|Urine	24	Positive	165.079	93.087	16	F	3	Cell	[M]+	1	4	93.0851	93.0889
L-Phenylalanine	HMDB0000159	C9H11NO2	Feces|Saliva|SWEAT|CSF|Urine	24	Positive	165.079	79.115	14.444	F	3	Cell	[M]+	1	4	79.1134	79.1166
L-Phenylalanine	HMDB0000159	C9H11NO2	Feces|Saliva|SWEAT|CSF|Urine	24	Positive	165.079	91.065	10.556	F	3	Cell	[M]+	1	4	91.0632	91.0668
L-Phenylalanine	HMDB0000159	C9H11NO2	Feces|Saliva|SWEAT|CSF|Urine	25	Positive	165.079	148.905	7.745	F	3	Cell	[M]+	1	4	148.902	148.908
L-Phenylalanine	HMDB0000159	C9H11NO2	Feces|Saliva|SWEAT|CSF|Urine	25	Positive	165.079	130.964	7.157	F	3	Cell	[M]+	1	4	130.961	130.967
L-Phenylalanine	HMDB0000159	C9H11NO2	Feces|Saliva|SWEAT|CSF|Urine		Positive	166.087	166.087	100	P	1	Cell	[M+H]+		4	166.083	166.09
L-Phenylalanine	HMDB0000159	C9H11NO2	Feces|Saliva|SWEAT|CSF|Urine	4	Positive	166.087	145.086	100	D	2	Cell	[M+H]+	1	4	145.083	145.089
L-Phenylalanine	HMDB0000159	C9H11NO2	Feces|Saliva|SWEAT|CSF|Urine	5	Positive	166.087	132.489	100	D	2	Cell	[M+H]+	1	4	132.486	132.492
L-Phenylalanine	HMDB0000159	C9H11NO2	Feces|Saliva|SWEAT|CSF|Urine	5	Positive	166.087	138.993	93.4038	D	2	Cell	[M+H]+	1	4	138.99	138.995
L-Phenylalanine	HMDB0000159	C9H11NO2	Feces|Saliva|SWEAT|CSF|Urine	5	Positive	166.087	130.907	92.9318	D	2	Cell	[M+H]+	1	4	130.905	130.91
L-Phenylalanine	HMDB0000159	C9H11NO2	Feces|Saliva|SWEAT|CSF|Urine	5	Positive	166.087	59.6181	91.4394	D	2	Cell	[M+H]+	1	4	59.6169	59.6193
L-Phenylalanine	HMDB0000159	C9H11NO2	Feces|Saliva|SWEAT|CSF|Urine	5	Positive	166.087	73.3062	86.9223	D	2	Cell	[M+H]+	1	4	73.3048	73.3077
L-Phenylalanine	HMDB0000159	C9H11NO2	Feces|Saliva|SWEAT|CSF|Urine	5	Positive	166.087	69.6513	85.6094	D	2	Cell	[M+H]+	1	4	69.6499	69.6527
L-Phenylalanine	HMDB0000159	C9H11NO2	Feces|Saliva|SWEAT|CSF|Urine	5	Positive	166.087	101.198	84.893	D	2	Cell	[M+H]+	1	4	101.196	101.2
L-Phenylalanine	HMDB0000159	C9H11NO2	Feces|Saliva|SWEAT|CSF|Urine	5	Positive	166.087	64.2399	84.1963	D	2	Cell	[M+H]+	1	4	64.2387	64.2412
L-Phenylalanine	HMDB0000159	C9H11NO2	Feces|Saliva|SWEAT|CSF|Urine	5	Positive	166.087	132.954	83.1284	D	2	Cell	[M+H]+	1	4	132.951	132.957
L-Phenylalanine	HMDB0000159	C9H11NO2	Feces|Saliva|SWEAT|CSF|Urine	6	Positive	166.087	148.074	100	D	2	Cell	[M+H]+	1	4	148.071	148.077
L-Phenylalanine	HMDB0000159	C9H11NO2	Feces|Saliva|SWEAT|CSF|Urine	7	Positive	166.087	148.075	100	D	2	Cell	[M+H]+	1	4	148.072	148.078
L-Phenylalanine	HMDB0000159	C9H11NO2	Feces|Saliva|SWEAT|CSF|Urine	8	Positive	166.087	66.8621	100	D	2	Cell	[M+H]+	1	4	66.8608	66.8635
L-Phenylalanine	HMDB0000159	C9H11NO2	Feces|Saliva|SWEAT|CSF|Urine	9	Positive	166.087	119.981	100	D	2	Cell	[M+H]+	1	4	119.979	119.983
L-Phenylalanine	HMDB0000159	C9H11NO2	Feces|Saliva|SWEAT|CSF|Urine	10	Positive	166.087	120.339	100	D	2	Cell	[M+H]+	1	4	120.337	120.341
L-Phenylalanine	HMDB0000159	C9H11NO2	Feces|Saliva|SWEAT|CSF|Urine	11	Positive	166.087	122.084	100	D	2	Cell	[M+H]+	1	4	122.082	122.086
L-Phenylalanine	HMDB0000159	C9H11NO2	Feces|Saliva|SWEAT|CSF|Urine	12	Positive	166.087	119.995	100	D	2	Cell	[M+H]+	1	4	119.993	119.997
L-Phenylalanine	HMDB0000159	C9H11NO2	Feces|Saliva|SWEAT|CSF|Urine	13	Positive	166.087	122.085	100	D	2	Cell	[M+H]+	1	4	122.083	122.087
L-Phenylalanine	HMDB0000159	C9H11NO2	Feces|Saliva|SWEAT|CSF|Urine	14	Positive	166.087	120.986	100	D	2	Cell	[M+H]+	1	4	120.984	120.989
L-Phenylalanine	HMDB0000159	C9H11NO2	Feces|Saliva|SWEAT|CSF|Urine	15	Positive	166.087	149.053	100	D	2	Cell	[M+H]+	1	4	149.05	149.056
L-Phenylalanine	HMDB0000159	C9H11NO2	Feces|Saliva|SWEAT|CSF|Urine	16	Positive	166.087	93.0586	100	D	2	Cell	[M+H]+	1	4	93.0567	93.0604
L-Phenylalanine	HMDB0000159	C9H11NO2	Feces|Saliva|SWEAT|CSF|Urine	17	Positive	166.087	123.055	100	D	2	Cell	[M+H]+	1	4	123.053	123.058
L-Phenylalanine	HMDB0000159	C9H11NO2	Feces|Saliva|SWEAT|CSF|Urine	18	Positive	166.087	121.037	100	D	2	Cell	[M+H]+	1	4	121.034	121.039
L-Phenylalanine	HMDB0000159	C9H11NO2	Feces|Saliva|SWEAT|CSF|Urine	19	Positive	166.087	131.075	100	D	2	Cell	[M+H]+	1	4	131.073	131.078
L-Phenylalanine	HMDB0000159	C9H11NO2	Feces|Saliva|SWEAT|CSF|Urine	20	Positive	166.087	147.975	100	D	2	Cell	[M+H]+	1	4	147.972	147.978
L-Phenylalanine	HMDB0000159	C9H11NO2	Feces|Saliva|SWEAT|CSF|Urine	21	Positive	166.087	92.9953	100	D	2	Cell	[M+H]+	1	4	92.9934	92.9972
L-Phenylalanine	HMDB0000159	C9H11NO2	Feces|Saliva|SWEAT|CSF|Urine	21	Positive	166.087	103.027	81.0811	D	2	Cell	[M+H]+	1	4	103.025	103.029
L-Phenylalanine	HMDB0000159	C9H11NO2	Feces|Saliva|SWEAT|CSF|Urine	23	Positive	166.087	77.077	100	D	2	Cell	[M+H]+	1	4	77.0755	77.0785
L-Phenylalanine	HMDB0000159	C9H11NO2	Feces|Saliva|SWEAT|CSF|Urine	24	Positive	166.087	119.948	100	D	2	Cell	[M+H]+	1	4	119.946	119.95
L-Phenylalanine	HMDB0000159	C9H11NO2	Feces|Saliva|SWEAT|CSF|Urine	24	Positive	166.087	103	90.667	D	2	Cell	[M+H]+	1	4	102.998	103.002
L-Phenylalanine	HMDB0000159	C9H11NO2	Feces|Saliva|SWEAT|CSF|Urine	25	Positive	166.087	119.964	100	D	2	Cell	[M+H]+	1	4	119.962	119.966
L-Phenylalanine	HMDB0000159	C9H11NO2	Feces|Saliva|SWEAT|CSF|Urine	4	Positive	166.087	120.037	59.4148	F	3	Cell	[M+H]+	1	4	120.034	120.039
L-Phenylalanine	HMDB0000159	C9H11NO2	Feces|Saliva|SWEAT|CSF|Urine	4	Positive	166.087	77.0392	54.5978	F	3	Cell	[M+H]+	1	4	77.0376	77.0407
L-Phenylalanine	HMDB0000159	C9H11NO2	Feces|Saliva|SWEAT|CSF|Urine	4	Positive	166.087	136.573	47.876	F	3	Cell	[M+H]+	1	4	136.57	136.575
L-Phenylalanine	HMDB0000159	C9H11NO2	Feces|Saliva|SWEAT|CSF|Urine	4	Positive	166.087	146.084	23.0215	F	3	Cell	[M+H]+	1	4	146.081	146.087
L-Phenylalanine	HMDB0000159	C9H11NO2	Feces|Saliva|SWEAT|CSF|Urine	4	Positive	166.087	72.9653	19.2159	F	3	Cell	[M+H]+	1	4	72.9638	72.9667
L-Phenylalanine	HMDB0000159	C9H11NO2	Feces|Saliva|SWEAT|CSF|Urine	4	Positive	166.087	79.0547	15.2408	F	3	Cell	[M+H]+	1	4	79.0532	79.0563
L-Phenylalanine	HMDB0000159	C9H11NO2	Feces|Saliva|SWEAT|CSF|Urine	4	Positive	166.087	121.065	15.0989	F	3	Cell	[M+H]+	1	4	121.063	121.067
L-Phenylalanine	HMDB0000159	C9H11NO2	Feces|Saliva|SWEAT|CSF|Urine	4	Positive	166.087	51.0238	13.9156	F	3	Cell	[M+H]+	1	4	51.0228	51.0249
L-Phenylalanine	HMDB0000159	C9H11NO2	Feces|Saliva|SWEAT|CSF|Urine	4	Positive	166.087	132.052	13.2092	F	3	Cell	[M+H]+	1	4	132.049	132.055
L-Phenylalanine	HMDB0000159	C9H11NO2	Feces|Saliva|SWEAT|CSF|Urine	4	Positive	166.087	104.058	12.6773	F	3	Cell	[M+H]+	1	4	104.056	104.06
L-Phenylalanine	HMDB0000159	C9H11NO2	Feces|Saliva|SWEAT|CSF|Urine	4	Positive	166.087	141.67	11.4803	F	3	Cell	[M+H]+	1	4	141.667	141.673
L-Phenylalanine	HMDB0000159	C9H11NO2	Feces|Saliva|SWEAT|CSF|Urine	4	Positive	166.087	99.9716	10.1145	F	3	Cell	[M+H]+	1	4	99.9696	99.9736
L-Phenylalanine	HMDB0000159	C9H11NO2	Feces|Saliva|SWEAT|CSF|Urine	4	Positive	166.087	95.8101	9.76326	F	3	Cell	[M+H]+	1	4	95.8082	95.812
L-Phenylalanine	HMDB0000159	C9H11NO2	Feces|Saliva|SWEAT|CSF|Urine	4	Positive	166.087	84.039	9.32761	F	3	Cell	[M+H]+	1	4	84.0373	84.0407
L-Phenylalanine	HMDB0000159	C9H11NO2	Feces|Saliva|SWEAT|CSF|Urine	5	Positive	166.087	57.5731	79.8836	F	3	Cell	[M+H]+	1	4	57.5719	57.5742
L-Phenylalanine	HMDB0000159	C9H11NO2	Feces|Saliva|SWEAT|CSF|Urine	5	Positive	166.087	109.48	78.6037	F	3	Cell	[M+H]+	1	4	109.478	109.483
L-Phenylalanine	HMDB0000159	C9H11NO2	Feces|Saliva|SWEAT|CSF|Urine	5	Positive	166.087	53.5196	76.8397	F	3	Cell	[M+H]+	1	4	53.5185	53.5206
L-Phenylalanine	HMDB0000159	C9H11NO2	Feces|Saliva|SWEAT|CSF|Urine	5	Positive	166.087	53.9979	75.8813	F	3	Cell	[M+H]+	1	4	53.9968	53.999
L-Phenylalanine	HMDB0000159	C9H11NO2	Feces|Saliva|SWEAT|CSF|Urine	5	Positive	166.087	64.738	73.0974	F	3	Cell	[M+H]+	1	4	64.7367	64.7393
L-Phenylalanine	HMDB0000159	C9H11NO2	Feces|Saliva|SWEAT|CSF|Urine	5	Positive	166.087	51.8716	71.2512	F	3	Cell	[M+H]+	1	4	51.8706	51.8726
L-Phenylalanine	HMDB0000159	C9H11NO2	Feces|Saliva|SWEAT|CSF|Urine	6	Positive	166.087	100.37	77.0384	F	3	Cell	[M+H]+	1	4	100.368	100.372
L-Phenylalanine	HMDB0000159	C9H11NO2	Feces|Saliva|SWEAT|CSF|Urine	6	Positive	166.087	65.5791	71.568	F	3	Cell	[M+H]+	1	4	65.5778	65.5804
L-Phenylalanine	HMDB0000159	C9H11NO2	Feces|Saliva|SWEAT|CSF|Urine	6	Positive	166.087	110.486	71.0004	F	3	Cell	[M+H]+	1	4	110.484	110.488
L-Phenylalanine	HMDB0000159	C9H11NO2	Feces|Saliva|SWEAT|CSF|Urine	6	Positive	166.087	133.964	68.7415	F	3	Cell	[M+H]+	1	4	133.962	133.967
L-Phenylalanine	HMDB0000159	C9H11NO2	Feces|Saliva|SWEAT|CSF|Urine	6	Positive	166.087	50.6457	66.5524	F	3	Cell	[M+H]+	1	4	50.6447	50.6467
L-Phenylalanine	HMDB0000159	C9H11NO2	Feces|Saliva|SWEAT|CSF|Urine	6	Positive	166.087	69.6102	64.9832	F	3	Cell	[M+H]+	1	4	69.6088	69.6116
L-Phenylalanine	HMDB0000159	C9H11NO2	Feces|Saliva|SWEAT|CSF|Urine	6	Positive	166.087	70.0209	64.6067	F	3	Cell	[M+H]+	1	4	70.0195	70.0223
L-Phenylalanine	HMDB0000159	C9H11NO2	Feces|Saliva|SWEAT|CSF|Urine	6	Positive	166.087	83.6522	64.0433	F	3	Cell	[M+H]+	1	4	83.6505	83.6539
L-Phenylalanine	HMDB0000159	C9H11NO2	Feces|Saliva|SWEAT|CSF|Urine	6	Positive	166.087	84.0863	63.9884	F	3	Cell	[M+H]+	1	4	84.0846	84.088
L-Phenylalanine	HMDB0000159	C9H11NO2	Feces|Saliva|SWEAT|CSF|Urine	6	Positive	166.087	96.496	63.7222	F	3	Cell	[M+H]+	1	4	96.4941	96.498
L-Phenylalanine	HMDB0000159	C9H11NO2	Feces|Saliva|SWEAT|CSF|Urine	6	Positive	166.087	110.63	62.7859	F	3	Cell	[M+H]+	1	4	110.628	110.632
L-Phenylalanine	HMDB0000159	C9H11NO2	Feces|Saliva|SWEAT|CSF|Urine	6	Positive	166.087	56.5452	60.7299	F	3	Cell	[M+H]+	1	4	56.544	56.5463
L-Phenylalanine	HMDB0000159	C9H11NO2	Feces|Saliva|SWEAT|CSF|Urine	6	Positive	166.087	151.685	60.674	F	3	Cell	[M+H]+	1	4	151.682	151.688
L-Phenylalanine	HMDB0000159	C9H11NO2	Feces|Saliva|SWEAT|CSF|Urine	6	Positive	166.087	58.8671	60.1887	F	3	Cell	[M+H]+	1	4	58.866	58.8683
L-Phenylalanine	HMDB0000159	C9H11NO2	Feces|Saliva|SWEAT|CSF|Urine	6	Positive	166.087	82.4243	58.5481	F	3	Cell	[M+H]+	1	4	82.4226	82.4259
L-Phenylalanine	HMDB0000159	C9H11NO2	Feces|Saliva|SWEAT|CSF|Urine	6	Positive	166.087	56.2507	55.0762	F	3	Cell	[M+H]+	1	4	56.2496	56.2518
L-Phenylalanine	HMDB0000159	C9H11NO2	Feces|Saliva|SWEAT|CSF|Urine	7	Positive	166.087	77.4774	55.2015	F	3	Cell	[M+H]+	1	4	77.4759	77.479
L-Phenylalanine	HMDB0000159	C9H11NO2	Feces|Saliva|SWEAT|CSF|Urine	7	Positive	166.087	128.073	55.0529	F	3	Cell	[M+H]+	1	4	128.07	128.075
L-Phenylalanine	HMDB0000159	C9H11NO2	Feces|Saliva|SWEAT|CSF|Urine	7	Positive	166.087	82.7158	53.6134	F	3	Cell	[M+H]+	1	4	82.7142	82.7175
L-Phenylalanine	HMDB0000159	C9H11NO2	Feces|Saliva|SWEAT|CSF|Urine	7	Positive	166.087	103.486	52.2665	F	3	Cell	[M+H]+	1	4	103.484	103.488
L-Phenylalanine	HMDB0000159	C9H11NO2	Feces|Saliva|SWEAT|CSF|Urine	7	Positive	166.087	82.2246	52.2152	F	3	Cell	[M+H]+	1	4	82.223	82.2262
L-Phenylalanine	HMDB0000159	C9H11NO2	Feces|Saliva|SWEAT|CSF|Urine	7	Positive	166.087	71.1181	51.9807	F	3	Cell	[M+H]+	1	4	71.1166	71.1195
L-Phenylalanine	HMDB0000159	C9H11NO2	Feces|Saliva|SWEAT|CSF|Urine	7	Positive	166.087	68.3745	51.849	F	3	Cell	[M+H]+	1	4	68.3731	68.3758
L-Phenylalanine	HMDB0000159	C9H11NO2	Feces|Saliva|SWEAT|CSF|Urine	7	Positive	166.087	110.309	49.8802	F	3	Cell	[M+H]+	1	4	110.307	110.312
L-Phenylalanine	HMDB0000159	C9H11NO2	Feces|Saliva|SWEAT|CSF|Urine	7	Positive	166.087	80.4248	48.1443	F	3	Cell	[M+H]+	1	4	80.4232	80.4264
L-Phenylalanine	HMDB0000159	C9H11NO2	Feces|Saliva|SWEAT|CSF|Urine	7	Positive	166.087	70.005	47.6334	F	3	Cell	[M+H]+	1	4	70.0036	70.0064
L-Phenylalanine	HMDB0000159	C9H11NO2	Feces|Saliva|SWEAT|CSF|Urine	7	Positive	166.087	82.1109	46.8297	F	3	Cell	[M+H]+	1	4	82.1092	82.1125
L-Phenylalanine	HMDB0000159	C9H11NO2	Feces|Saliva|SWEAT|CSF|Urine	7	Positive	166.087	81.3329	46.7252	F	3	Cell	[M+H]+	1	4	81.3313	81.3346
L-Phenylalanine	HMDB0000159	C9H11NO2	Feces|Saliva|SWEAT|CSF|Urine	7	Positive	166.087	86.2474	45.4911	F	3	Cell	[M+H]+	1	4	86.2457	86.2491
L-Phenylalanine	HMDB0000159	C9H11NO2	Feces|Saliva|SWEAT|CSF|Urine	7	Positive	166.087	54.7246	44.6137	F	3	Cell	[M+H]+	1	4	54.7235	54.7257
L-Phenylalanine	HMDB0000159	C9H11NO2	Feces|Saliva|SWEAT|CSF|Urine	7	Positive	166.087	73.899	43.5636	F	3	Cell	[M+H]+	1	4	73.8975	73.9005
L-Phenylalanine	HMDB0000159	C9H11NO2	Feces|Saliva|SWEAT|CSF|Urine	7	Positive	166.087	136.768	43.1734	F	3	Cell	[M+H]+	1	4	136.765	136.77
L-Phenylalanine	HMDB0000159	C9H11NO2	Feces|Saliva|SWEAT|CSF|Urine	7	Positive	166.087	87.4257	41.7331	F	3	Cell	[M+H]+	1	4	87.4239	87.4274
L-Phenylalanine	HMDB0000159	C9H11NO2	Feces|Saliva|SWEAT|CSF|Urine	8	Positive	166.087	95.1776	49.3794	F	3	Cell	[M+H]+	1	4	95.1757	95.1795
L-Phenylalanine	HMDB0000159	C9H11NO2	Feces|Saliva|SWEAT|CSF|Urine	8	Positive	166.087	75.6108	45.7756	F	3	Cell	[M+H]+	1	4	75.6093	75.6123
L-Phenylalanine	HMDB0000159	C9H11NO2	Feces|Saliva|SWEAT|CSF|Urine	8	Positive	166.087	58.7552	43.3299	F	3	Cell	[M+H]+	1	4	58.754	58.7564
L-Phenylalanine	HMDB0000159	C9H11NO2	Feces|Saliva|SWEAT|CSF|Urine	8	Positive	166.087	151.99	43.0438	F	3	Cell	[M+H]+	1	4	151.986	151.993
L-Phenylalanine	HMDB0000159	C9H11NO2	Feces|Saliva|SWEAT|CSF|Urine	8	Positive	166.087	75.9545	42.5466	F	3	Cell	[M+H]+	1	4	75.953	75.956
L-Phenylalanine	HMDB0000159	C9H11NO2	Feces|Saliva|SWEAT|CSF|Urine	8	Positive	166.087	77.9007	41.6517	F	3	Cell	[M+H]+	1	4	77.8992	77.9023
L-Phenylalanine	HMDB0000159	C9H11NO2	Feces|Saliva|SWEAT|CSF|Urine	8	Positive	166.087	86.093	41.2082	F	3	Cell	[M+H]+	1	4	86.0912	86.0947
L-Phenylalanine	HMDB0000159	C9H11NO2	Feces|Saliva|SWEAT|CSF|Urine	8	Positive	166.087	82.2368	40.848	F	3	Cell	[M+H]+	1	4	82.2352	82.2385
L-Phenylalanine	HMDB0000159	C9H11NO2	Feces|Saliva|SWEAT|CSF|Urine	8	Positive	166.087	50.6432	40.5082	F	3	Cell	[M+H]+	1	4	50.6422	50.6442
L-Phenylalanine	HMDB0000159	C9H11NO2	Feces|Saliva|SWEAT|CSF|Urine	8	Positive	166.087	53.5991	40.5051	F	3	Cell	[M+H]+	1	4	53.598	53.6001
L-Phenylalanine	HMDB0000159	C9H11NO2	Feces|Saliva|SWEAT|CSF|Urine	8	Positive	166.087	92.4631	40.369	F	3	Cell	[M+H]+	1	4	92.4612	92.4649
L-Phenylalanine	HMDB0000159	C9H11NO2	Feces|Saliva|SWEAT|CSF|Urine	8	Positive	166.087	91.3915	38.967	F	3	Cell	[M+H]+	1	4	91.3897	91.3934
L-Phenylalanine	HMDB0000159	C9H11NO2	Feces|Saliva|SWEAT|CSF|Urine	8	Positive	166.087	56.344	38.1805	F	3	Cell	[M+H]+	1	4	56.3429	56.3451
L-Phenylalanine	HMDB0000159	C9H11NO2	Feces|Saliva|SWEAT|CSF|Urine	8	Positive	166.087	81.9638	37.568	F	3	Cell	[M+H]+	1	4	81.9622	81.9655
L-Phenylalanine	HMDB0000159	C9H11NO2	Feces|Saliva|SWEAT|CSF|Urine	8	Positive	166.087	89.0529	37.4471	F	3	Cell	[M+H]+	1	4	89.0511	89.0546
L-Phenylalanine	HMDB0000159	C9H11NO2	Feces|Saliva|SWEAT|CSF|Urine	8	Positive	166.087	85.5385	36.1889	F	3	Cell	[M+H]+	1	4	85.5368	85.5402
L-Phenylalanine	HMDB0000159	C9H11NO2	Feces|Saliva|SWEAT|CSF|Urine	8	Positive	166.087	141.803	34.843	F	3	Cell	[M+H]+	1	4	141.8	141.806
L-Phenylalanine	HMDB0000159	C9H11NO2	Feces|Saliva|SWEAT|CSF|Urine	14	Positive	166.087	120.117	14.9149	F	3	Cell	[M+H]+	1	4	120.115	120.12
L-Phenylalanine	HMDB0000159	C9H11NO2	Feces|Saliva|SWEAT|CSF|Urine	14	Positive	166.087	150.154	5.60561	F	3	Cell	[M+H]+	1	4	150.151	150.157
L-Phenylalanine	HMDB0000159	C9H11NO2	Feces|Saliva|SWEAT|CSF|Urine	15	Positive	166.087	148.169	19.0476	F	3	Cell	[M+H]+	1	4	148.166	148.172
L-Phenylalanine	HMDB0000159	C9H11NO2	Feces|Saliva|SWEAT|CSF|Urine	16	Positive	166.087	120.026	13.5135	F	3	Cell	[M+H]+	1	4	120.023	120.028
L-Phenylalanine	HMDB0000159	C9H11NO2	Feces|Saliva|SWEAT|CSF|Urine	16	Positive	166.087	90.9779	11.4114	F	3	Cell	[M+H]+	1	4	90.9761	90.9797
L-Phenylalanine	HMDB0000159	C9H11NO2	Feces|Saliva|SWEAT|CSF|Urine	18	Positive	166.087	120.053	14.2142	F	3	Cell	[M+H]+	1	4	120.051	120.055
L-Phenylalanine	HMDB0000159	C9H11NO2	Feces|Saliva|SWEAT|CSF|Urine	18	Positive	166.087	149.979	5.30531	F	3	Cell	[M+H]+	1	4	149.976	149.982
L-Phenylalanine	HMDB0000159	C9H11NO2	Feces|Saliva|SWEAT|CSF|Urine	20	Positive	166.087	120.878	16.6667	F	3	Cell	[M+H]+	1	4	120.876	120.881
L-Phenylalanine	HMDB0000159	C9H11NO2	Feces|Saliva|SWEAT|CSF|Urine	21	Positive	166.087	91.0182	10.01	F	3	Cell	[M+H]+	1	4	91.0164	91.02
L-Phenylalanine	HMDB0000159	C9H11NO2	Feces|Saliva|SWEAT|CSF|Urine	21	Positive	166.087	120.017	6.40641	F	3	Cell	[M+H]+	1	4	120.014	120.019
L-Phenylalanine	HMDB0000159	C9H11NO2	Feces|Saliva|SWEAT|CSF|Urine	23	Positive	166.087	102.954	43.169	F	3	Cell	[M+H]+	1	4	102.952	102.956
L-Phenylalanine	HMDB0000159	C9H11NO2	Feces|Saliva|SWEAT|CSF|Urine	23	Positive	166.087	91.049	21.721	F	3	Cell	[M+H]+	1	4	91.0472	91.0508
L-Phenylalanine	HMDB0000159	C9H11NO2	Feces|Saliva|SWEAT|CSF|Urine	23	Positive	166.087	79.107	12.842	F	3	Cell	[M+H]+	1	4	79.1054	79.1086
L-Phenylalanine	HMDB0000159	C9H11NO2	Feces|Saliva|SWEAT|CSF|Urine	23	Positive	166.087	119.94	12.158	F	3	Cell	[M+H]+	1	4	119.938	119.942
L-Phenylalanine	HMDB0000159	C9H11NO2	Feces|Saliva|SWEAT|CSF|Urine	24	Positive	166.087	77.085	17	F	3	Cell	[M+H]+	1	4	77.0835	77.0865
L-Phenylalanine	HMDB0000159	C9H11NO2	Feces|Saliva|SWEAT|CSF|Urine	24	Positive	166.087	93.087	16	F	3	Cell	[M+H]+	1	4	93.0851	93.0889
L-Phenylalanine	HMDB0000159	C9H11NO2	Feces|Saliva|SWEAT|CSF|Urine	24	Positive	166.087	79.115	14.444	F	3	Cell	[M+H]+	1	4	79.1134	79.1166
L-Phenylalanine	HMDB0000159	C9H11NO2	Feces|Saliva|SWEAT|CSF|Urine	24	Positive	166.087	91.065	10.556	F	3	Cell	[M+H]+	1	4	91.0632	91.0668
L-Phenylalanine	HMDB0000159	C9H11NO2	Feces|Saliva|SWEAT|CSF|Urine	25	Positive	166.087	148.905	7.745	F	3	Cell	[M+H]+	1	4	148.902	148.908
L-Phenylalanine	HMDB0000159	C9H11NO2	Feces|Saliva|SWEAT|CSF|Urine	25	Positive	166.087	130.964	7.157	F	3	Cell	[M+H]+	1	4	130.961	130.967
L-Phenylalanine	HMDB0000159	C9H11NO2	Feces|Saliva|SWEAT|CSF|Urine		Positive	204.043	204.043	100	P	1	Cell	[M+K]+		5	204.039	204.047
L-Phenylalanine	HMDB0000159	C9H11NO2	Feces|Saliva|SWEAT|CSF|Urine	4	Positive	204.043	145.086	100	D	2	Cell	[M+K]+	1	5	145.083	145.089
L-Phenylalanine	HMDB0000159	C9H11NO2	Feces|Saliva|SWEAT|CSF|Urine	5	Positive	204.043	132.489	100	D	2	Cell	[M+K]+	1	5	132.486	132.492
L-Phenylalanine	HMDB0000159	C9H11NO2	Feces|Saliva|SWEAT|CSF|Urine	5	Positive	204.043	138.993	93.4038	D	2	Cell	[M+K]+	1	5	138.99	138.995
L-Phenylalanine	HMDB0000159	C9H11NO2	Feces|Saliva|SWEAT|CSF|Urine	5	Positive	204.043	130.907	92.9318	D	2	Cell	[M+K]+	1	5	130.905	130.91
L-Phenylalanine	HMDB0000159	C9H11NO2	Feces|Saliva|SWEAT|CSF|Urine	5	Positive	204.043	59.6181	91.4394	D	2	Cell	[M+K]+	1	5	59.6169	59.6193
L-Phenylalanine	HMDB0000159	C9H11NO2	Feces|Saliva|SWEAT|CSF|Urine	5	Positive	204.043	165.523	89.7762	D	2	Cell	[M+K]+	1	5	165.52	165.526
L-Phenylalanine	HMDB0000159	C9H11NO2	Feces|Saliva|SWEAT|CSF|Urine	5	Positive	204.043	170.801	88.82	D	2	Cell	[M+K]+	1	5	170.797	170.804
L-Phenylalanine	HMDB0000159	C9H11NO2	Feces|Saliva|SWEAT|CSF|Urine	5	Positive	204.043	73.3062	86.9223	D	2	Cell	[M+K]+	1	5	73.3048	73.3077
L-Phenylalanine	HMDB0000159	C9H11NO2	Feces|Saliva|SWEAT|CSF|Urine	5	Positive	204.043	69.6513	85.6094	D	2	Cell	[M+K]+	1	5	69.6499	69.6527
L-Phenylalanine	HMDB0000159	C9H11NO2	Feces|Saliva|SWEAT|CSF|Urine	5	Positive	204.043	101.198	84.893	D	2	Cell	[M+K]+	1	5	101.196	101.2
L-Phenylalanine	HMDB0000159	C9H11NO2	Feces|Saliva|SWEAT|CSF|Urine	5	Positive	204.043	64.2399	84.1963	D	2	Cell	[M+K]+	1	5	64.2387	64.2412
L-Phenylalanine	HMDB0000159	C9H11NO2	Feces|Saliva|SWEAT|CSF|Urine	5	Positive	204.043	132.954	83.1284	D	2	Cell	[M+K]+	1	5	132.951	132.957
L-Phenylalanine	HMDB0000159	C9H11NO2	Feces|Saliva|SWEAT|CSF|Urine	6	Positive	204.043	148.074	100	D	2	Cell	[M+K]+	1	5	148.071	148.077
L-Phenylalanine	HMDB0000159	C9H11NO2	Feces|Saliva|SWEAT|CSF|Urine	6	Positive	204.043	155.91	81.9406	D	2	Cell	[M+K]+	1	5	155.907	155.913
L-Phenylalanine	HMDB0000159	C9H11NO2	Feces|Saliva|SWEAT|CSF|Urine	7	Positive	204.043	148.075	100	D	2	Cell	[M+K]+	1	5	148.072	148.078
L-Phenylalanine	HMDB0000159	C9H11NO2	Feces|Saliva|SWEAT|CSF|Urine	8	Positive	204.043	66.8621	100	D	2	Cell	[M+K]+	1	5	66.8608	66.8635
L-Phenylalanine	HMDB0000159	C9H11NO2	Feces|Saliva|SWEAT|CSF|Urine	9	Positive	204.043	119.981	100	D	2	Cell	[M+K]+	1	5	119.979	119.983
L-Phenylalanine	HMDB0000159	C9H11NO2	Feces|Saliva|SWEAT|CSF|Urine	10	Positive	204.043	120.339	100	D	2	Cell	[M+K]+	1	5	120.337	120.341
L-Phenylalanine	HMDB0000159	C9H11NO2	Feces|Saliva|SWEAT|CSF|Urine	11	Positive	204.043	122.084	100	D	2	Cell	[M+K]+	1	5	122.082	122.086
L-Phenylalanine	HMDB0000159	C9H11NO2	Feces|Saliva|SWEAT|CSF|Urine	12	Positive	204.043	119.995	100	D	2	Cell	[M+K]+	1	5	119.993	119.997
L-Phenylalanine	HMDB0000159	C9H11NO2	Feces|Saliva|SWEAT|CSF|Urine	13	Positive	204.043	122.085	100	D	2	Cell	[M+K]+	1	5	122.083	122.087
L-Phenylalanine	HMDB0000159	C9H11NO2	Feces|Saliva|SWEAT|CSF|Urine	14	Positive	204.043	120.986	100	D	2	Cell	[M+K]+	1	5	120.984	120.989
L-Phenylalanine	HMDB0000159	C9H11NO2	Feces|Saliva|SWEAT|CSF|Urine	15	Positive	204.043	149.053	100	D	2	Cell	[M+K]+	1	5	149.05	149.056
L-Phenylalanine	HMDB0000159	C9H11NO2	Feces|Saliva|SWEAT|CSF|Urine	16	Positive	204.043	93.0586	100	D	2	Cell	[M+K]+	1	5	93.0567	93.0604
L-Phenylalanine	HMDB0000159	C9H11NO2	Feces|Saliva|SWEAT|CSF|Urine	17	Positive	204.043	123.055	100	D	2	Cell	[M+K]+	1	5	123.053	123.058
L-Phenylalanine	HMDB0000159	C9H11NO2	Feces|Saliva|SWEAT|CSF|Urine	18	Positive	204.043	121.037	100	D	2	Cell	[M+K]+	1	5	121.034	121.039
L-Phenylalanine	HMDB0000159	C9H11NO2	Feces|Saliva|SWEAT|CSF|Urine	19	Positive	204.043	131.075	100	D	2	Cell	[M+K]+	1	5	131.073	131.078
L-Phenylalanine	HMDB0000159	C9H11NO2	Feces|Saliva|SWEAT|CSF|Urine	20	Positive	204.043	147.975	100	D	2	Cell	[M+K]+	1	5	147.972	147.978
L-Phenylalanine	HMDB0000159	C9H11NO2	Feces|Saliva|SWEAT|CSF|Urine	21	Positive	204.043	92.9953	100	D	2	Cell	[M+K]+	1	5	92.9934	92.9972
L-Phenylalanine	HMDB0000159	C9H11NO2	Feces|Saliva|SWEAT|CSF|Urine	21	Positive	204.043	103.027	81.0811	D	2	Cell	[M+K]+	1	5	103.025	103.029
L-Phenylalanine	HMDB0000159	C9H11NO2	Feces|Saliva|SWEAT|CSF|Urine	22	Positive	204.043	166.086	100	D	2	Cell	[M+K]+	1	5	166.083	166.089
L-Phenylalanine	HMDB0000159	C9H11NO2	Feces|Saliva|SWEAT|CSF|Urine	23	Positive	204.043	77.077	100	D	2	Cell	[M+K]+	1	5	77.0755	77.0785
L-Phenylalanine	HMDB0000159	C9H11NO2	Feces|Saliva|SWEAT|CSF|Urine	24	Positive	204.043	119.948	100	D	2	Cell	[M+K]+	1	5	119.946	119.95
L-Phenylalanine	HMDB0000159	C9H11NO2	Feces|Saliva|SWEAT|CSF|Urine	24	Positive	204.043	103	90.667	D	2	Cell	[M+K]+	1	5	102.998	103.002
L-Phenylalanine	HMDB0000159	C9H11NO2	Feces|Saliva|SWEAT|CSF|Urine	25	Positive	204.043	119.964	100	D	2	Cell	[M+K]+	1	5	119.962	119.966
L-Phenylalanine	HMDB0000159	C9H11NO2	Feces|Saliva|SWEAT|CSF|Urine	4	Positive	204.043	120.037	59.4148	F	3	Cell	[M+K]+	1	5	120.034	120.039
L-Phenylalanine	HMDB0000159	C9H11NO2	Feces|Saliva|SWEAT|CSF|Urine	4	Positive	204.043	77.0392	54.5978	F	3	Cell	[M+K]+	1	5	77.0376	77.0407
L-Phenylalanine	HMDB0000159	C9H11NO2	Feces|Saliva|SWEAT|CSF|Urine	4	Positive	204.043	136.573	47.876	F	3	Cell	[M+K]+	1	5	136.57	136.575
L-Phenylalanine	HMDB0000159	C9H11NO2	Feces|Saliva|SWEAT|CSF|Urine	4	Positive	204.043	146.084	23.0215	F	3	Cell	[M+K]+	1	5	146.081	146.087
L-Phenylalanine	HMDB0000159	C9H11NO2	Feces|Saliva|SWEAT|CSF|Urine	4	Positive	204.043	72.9653	19.2159	F	3	Cell	[M+K]+	1	5	72.9638	72.9667
L-Phenylalanine	HMDB0000159	C9H11NO2	Feces|Saliva|SWEAT|CSF|Urine	4	Positive	204.043	79.0547	15.2408	F	3	Cell	[M+K]+	1	5	79.0532	79.0563
L-Phenylalanine	HMDB0000159	C9H11NO2	Feces|Saliva|SWEAT|CSF|Urine	4	Positive	204.043	121.065	15.0989	F	3	Cell	[M+K]+	1	5	121.063	121.067
L-Phenylalanine	HMDB0000159	C9H11NO2	Feces|Saliva|SWEAT|CSF|Urine	4	Positive	204.043	51.0238	13.9156	F	3	Cell	[M+K]+	1	5	51.0228	51.0249
L-Phenylalanine	HMDB0000159	C9H11NO2	Feces|Saliva|SWEAT|CSF|Urine	4	Positive	204.043	132.052	13.2092	F	3	Cell	[M+K]+	1	5	132.049	132.055
L-Phenylalanine	HMDB0000159	C9H11NO2	Feces|Saliva|SWEAT|CSF|Urine	4	Positive	204.043	104.058	12.6773	F	3	Cell	[M+K]+	1	5	104.056	104.06
L-Phenylalanine	HMDB0000159	C9H11NO2	Feces|Saliva|SWEAT|CSF|Urine	4	Positive	204.043	141.67	11.4803	F	3	Cell	[M+K]+	1	5	141.667	141.673
L-Phenylalanine	HMDB0000159	C9H11NO2	Feces|Saliva|SWEAT|CSF|Urine	4	Positive	204.043	154.775	11.0863	F	3	Cell	[M+K]+	1	5	154.772	154.778
L-Phenylalanine	HMDB0000159	C9H11NO2	Feces|Saliva|SWEAT|CSF|Urine	4	Positive	204.043	163.398	10.6535	F	3	Cell	[M+K]+	1	5	163.394	163.401
L-Phenylalanine	HMDB0000159	C9H11NO2	Feces|Saliva|SWEAT|CSF|Urine	4	Positive	204.043	188.372	10.3414	F	3	Cell	[M+K]+	1	5	188.368	188.376
L-Phenylalanine	HMDB0000159	C9H11NO2	Feces|Saliva|SWEAT|CSF|Urine	4	Positive	204.043	99.9716	10.1145	F	3	Cell	[M+K]+	1	5	99.9696	99.9736
L-Phenylalanine	HMDB0000159	C9H11NO2	Feces|Saliva|SWEAT|CSF|Urine	4	Positive	204.043	95.8101	9.76326	F	3	Cell	[M+K]+	1	5	95.8082	95.812
L-Phenylalanine	HMDB0000159	C9H11NO2	Feces|Saliva|SWEAT|CSF|Urine	4	Positive	204.043	84.039	9.32761	F	3	Cell	[M+K]+	1	5	84.0373	84.0407
L-Phenylalanine	HMDB0000159	C9H11NO2	Feces|Saliva|SWEAT|CSF|Urine	5	Positive	204.043	57.5731	79.8836	F	3	Cell	[M+K]+	1	5	57.5719	57.5742
L-Phenylalanine	HMDB0000159	C9H11NO2	Feces|Saliva|SWEAT|CSF|Urine	5	Positive	204.043	109.48	78.6037	F	3	Cell	[M+K]+	1	5	109.478	109.483
L-Phenylalanine	HMDB0000159	C9H11NO2	Feces|Saliva|SWEAT|CSF|Urine	5	Positive	204.043	53.5196	76.8397	F	3	Cell	[M+K]+	1	5	53.5185	53.5206
L-Phenylalanine	HMDB0000159	C9H11NO2	Feces|Saliva|SWEAT|CSF|Urine	5	Positive	204.043	53.9979	75.8813	F	3	Cell	[M+K]+	1	5	53.9968	53.999
L-Phenylalanine	HMDB0000159	C9H11NO2	Feces|Saliva|SWEAT|CSF|Urine	5	Positive	204.043	64.738	73.0974	F	3	Cell	[M+K]+	1	5	64.7367	64.7393
L-Phenylalanine	HMDB0000159	C9H11NO2	Feces|Saliva|SWEAT|CSF|Urine	5	Positive	204.043	51.8716	71.2512	F	3	Cell	[M+K]+	1	5	51.8706	51.8726
L-Phenylalanine	HMDB0000159	C9H11NO2	Feces|Saliva|SWEAT|CSF|Urine	6	Positive	204.043	100.37	77.0384	F	3	Cell	[M+K]+	1	5	100.368	100.372
L-Phenylalanine	HMDB0000159	C9H11NO2	Feces|Saliva|SWEAT|CSF|Urine	6	Positive	204.043	65.5791	71.568	F	3	Cell	[M+K]+	1	5	65.5778	65.5804
L-Phenylalanine	HMDB0000159	C9H11NO2	Feces|Saliva|SWEAT|CSF|Urine	6	Positive	204.043	110.486	71.0004	F	3	Cell	[M+K]+	1	5	110.484	110.488
L-Phenylalanine	HMDB0000159	C9H11NO2	Feces|Saliva|SWEAT|CSF|Urine	6	Positive	204.043	133.964	68.7415	F	3	Cell	[M+K]+	1	5	133.962	133.967
L-Phenylalanine	HMDB0000159	C9H11NO2	Feces|Saliva|SWEAT|CSF|Urine	6	Positive	204.043	50.6457	66.5524	F	3	Cell	[M+K]+	1	5	50.6447	50.6467
L-Phenylalanine	HMDB0000159	C9H11NO2	Feces|Saliva|SWEAT|CSF|Urine	6	Positive	204.043	69.6102	64.9832	F	3	Cell	[M+K]+	1	5	69.6088	69.6116
L-Phenylalanine	HMDB0000159	C9H11NO2	Feces|Saliva|SWEAT|CSF|Urine	6	Positive	204.043	159.302	64.846	F	3	Cell	[M+K]+	1	5	159.299	159.305
L-Phenylalanine	HMDB0000159	C9H11NO2	Feces|Saliva|SWEAT|CSF|Urine	6	Positive	204.043	70.0209	64.6067	F	3	Cell	[M+K]+	1	5	70.0195	70.0223
L-Phenylalanine	HMDB0000159	C9H11NO2	Feces|Saliva|SWEAT|CSF|Urine	6	Positive	204.043	83.6522	64.0433	F	3	Cell	[M+K]+	1	5	83.6505	83.6539
L-Phenylalanine	HMDB0000159	C9H11NO2	Feces|Saliva|SWEAT|CSF|Urine	6	Positive	204.043	84.0863	63.9884	F	3	Cell	[M+K]+	1	5	84.0846	84.088
L-Phenylalanine	HMDB0000159	C9H11NO2	Feces|Saliva|SWEAT|CSF|Urine	6	Positive	204.043	162.351	63.8076	F	3	Cell	[M+K]+	1	5	162.348	162.354
L-Phenylalanine	HMDB0000159	C9H11NO2	Feces|Saliva|SWEAT|CSF|Urine	6	Positive	204.043	96.496	63.7222	F	3	Cell	[M+K]+	1	5	96.4941	96.498
L-Phenylalanine	HMDB0000159	C9H11NO2	Feces|Saliva|SWEAT|CSF|Urine	6	Positive	204.043	110.63	62.7859	F	3	Cell	[M+K]+	1	5	110.628	110.632
L-Phenylalanine	HMDB0000159	C9H11NO2	Feces|Saliva|SWEAT|CSF|Urine	6	Positive	204.043	56.5452	60.7299	F	3	Cell	[M+K]+	1	5	56.544	56.5463
L-Phenylalanine	HMDB0000159	C9H11NO2	Feces|Saliva|SWEAT|CSF|Urine	6	Positive	204.043	151.685	60.674	F	3	Cell	[M+K]+	1	5	151.682	151.688
L-Phenylalanine	HMDB0000159	C9H11NO2	Feces|Saliva|SWEAT|CSF|Urine	6	Positive	204.043	58.8671	60.1887	F	3	Cell	[M+K]+	1	5	58.866	58.8683
L-Phenylalanine	HMDB0000159	C9H11NO2	Feces|Saliva|SWEAT|CSF|Urine	6	Positive	204.043	82.4243	58.5481	F	3	Cell	[M+K]+	1	5	82.4226	82.4259
L-Phenylalanine	HMDB0000159	C9H11NO2	Feces|Saliva|SWEAT|CSF|Urine	6	Positive	204.043	56.2507	55.0762	F	3	Cell	[M+K]+	1	5	56.2496	56.2518
L-Phenylalanine	HMDB0000159	C9H11NO2	Feces|Saliva|SWEAT|CSF|Urine	7	Positive	204.043	77.4774	55.2015	F	3	Cell	[M+K]+	1	5	77.4759	77.479
L-Phenylalanine	HMDB0000159	C9H11NO2	Feces|Saliva|SWEAT|CSF|Urine	7	Positive	204.043	128.073	55.0529	F	3	Cell	[M+K]+	1	5	128.07	128.075
L-Phenylalanine	HMDB0000159	C9H11NO2	Feces|Saliva|SWEAT|CSF|Urine	7	Positive	204.043	82.7158	53.6134	F	3	Cell	[M+K]+	1	5	82.7142	82.7175
L-Phenylalanine	HMDB0000159	C9H11NO2	Feces|Saliva|SWEAT|CSF|Urine	7	Positive	204.043	103.486	52.2665	F	3	Cell	[M+K]+	1	5	103.484	103.488
L-Phenylalanine	HMDB0000159	C9H11NO2	Feces|Saliva|SWEAT|CSF|Urine	7	Positive	204.043	82.2246	52.2152	F	3	Cell	[M+K]+	1	5	82.223	82.2262
L-Phenylalanine	HMDB0000159	C9H11NO2	Feces|Saliva|SWEAT|CSF|Urine	7	Positive	204.043	71.1181	51.9807	F	3	Cell	[M+K]+	1	5	71.1166	71.1195
L-Phenylalanine	HMDB0000159	C9H11NO2	Feces|Saliva|SWEAT|CSF|Urine	7	Positive	204.043	68.3745	51.849	F	3	Cell	[M+K]+	1	5	68.3731	68.3758
L-Phenylalanine	HMDB0000159	C9H11NO2	Feces|Saliva|SWEAT|CSF|Urine	7	Positive	204.043	180.047	50.89	F	3	Cell	[M+K]+	1	5	180.043	180.051
L-Phenylalanine	HMDB0000159	C9H11NO2	Feces|Saliva|SWEAT|CSF|Urine	7	Positive	204.043	110.309	49.8802	F	3	Cell	[M+K]+	1	5	110.307	110.312
L-Phenylalanine	HMDB0000159	C9H11NO2	Feces|Saliva|SWEAT|CSF|Urine	7	Positive	204.043	158.411	48.4789	F	3	Cell	[M+K]+	1	5	158.407	158.414
L-Phenylalanine	HMDB0000159	C9H11NO2	Feces|Saliva|SWEAT|CSF|Urine	7	Positive	204.043	80.4248	48.1443	F	3	Cell	[M+K]+	1	5	80.4232	80.4264
L-Phenylalanine	HMDB0000159	C9H11NO2	Feces|Saliva|SWEAT|CSF|Urine	7	Positive	204.043	164.168	47.786	F	3	Cell	[M+K]+	1	5	164.165	164.171
L-Phenylalanine	HMDB0000159	C9H11NO2	Feces|Saliva|SWEAT|CSF|Urine	7	Positive	204.043	70.005	47.6334	F	3	Cell	[M+K]+	1	5	70.0036	70.0064
L-Phenylalanine	HMDB0000159	C9H11NO2	Feces|Saliva|SWEAT|CSF|Urine	7	Positive	204.043	173.552	47.0851	F	3	Cell	[M+K]+	1	5	173.549	173.556
L-Phenylalanine	HMDB0000159	C9H11NO2	Feces|Saliva|SWEAT|CSF|Urine	7	Positive	204.043	82.1109	46.8297	F	3	Cell	[M+K]+	1	5	82.1092	82.1125
L-Phenylalanine	HMDB0000159	C9H11NO2	Feces|Saliva|SWEAT|CSF|Urine	7	Positive	204.043	81.3329	46.7252	F	3	Cell	[M+K]+	1	5	81.3313	81.3346
L-Phenylalanine	HMDB0000159	C9H11NO2	Feces|Saliva|SWEAT|CSF|Urine	7	Positive	204.043	185.691	46.3118	F	3	Cell	[M+K]+	1	5	185.687	185.695
L-Phenylalanine	HMDB0000159	C9H11NO2	Feces|Saliva|SWEAT|CSF|Urine	7	Positive	204.043	163.011	45.6831	F	3	Cell	[M+K]+	1	5	163.007	163.014
L-Phenylalanine	HMDB0000159	C9H11NO2	Feces|Saliva|SWEAT|CSF|Urine	7	Positive	204.043	86.2474	45.4911	F	3	Cell	[M+K]+	1	5	86.2457	86.2491
L-Phenylalanine	HMDB0000159	C9H11NO2	Feces|Saliva|SWEAT|CSF|Urine	7	Positive	204.043	182.135	45.1202	F	3	Cell	[M+K]+	1	5	182.131	182.139
L-Phenylalanine	HMDB0000159	C9H11NO2	Feces|Saliva|SWEAT|CSF|Urine	7	Positive	204.043	171.288	44.8214	F	3	Cell	[M+K]+	1	5	171.284	171.291
L-Phenylalanine	HMDB0000159	C9H11NO2	Feces|Saliva|SWEAT|CSF|Urine	7	Positive	204.043	54.7246	44.6137	F	3	Cell	[M+K]+	1	5	54.7235	54.7257
L-Phenylalanine	HMDB0000159	C9H11NO2	Feces|Saliva|SWEAT|CSF|Urine	7	Positive	204.043	73.899	43.5636	F	3	Cell	[M+K]+	1	5	73.8975	73.9005
L-Phenylalanine	HMDB0000159	C9H11NO2	Feces|Saliva|SWEAT|CSF|Urine	7	Positive	204.043	136.768	43.1734	F	3	Cell	[M+K]+	1	5	136.765	136.77
L-Phenylalanine	HMDB0000159	C9H11NO2	Feces|Saliva|SWEAT|CSF|Urine	7	Positive	204.043	87.4257	41.7331	F	3	Cell	[M+K]+	1	5	87.4239	87.4274
L-Phenylalanine	HMDB0000159	C9H11NO2	Feces|Saliva|SWEAT|CSF|Urine	8	Positive	204.043	95.1776	49.3794	F	3	Cell	[M+K]+	1	5	95.1757	95.1795
L-Phenylalanine	HMDB0000159	C9H11NO2	Feces|Saliva|SWEAT|CSF|Urine	8	Positive	204.043	75.6108	45.7756	F	3	Cell	[M+K]+	1	5	75.6093	75.6123
L-Phenylalanine	HMDB0000159	C9H11NO2	Feces|Saliva|SWEAT|CSF|Urine	8	Positive	204.043	58.7552	43.3299	F	3	Cell	[M+K]+	1	5	58.754	58.7564
L-Phenylalanine	HMDB0000159	C9H11NO2	Feces|Saliva|SWEAT|CSF|Urine	8	Positive	204.043	151.99	43.0438	F	3	Cell	[M+K]+	1	5	151.986	151.993
L-Phenylalanine	HMDB0000159	C9H11NO2	Feces|Saliva|SWEAT|CSF|Urine	8	Positive	204.043	75.9545	42.5466	F	3	Cell	[M+K]+	1	5	75.953	75.956
L-Phenylalanine	HMDB0000159	C9H11NO2	Feces|Saliva|SWEAT|CSF|Urine	8	Positive	204.043	77.9007	41.6517	F	3	Cell	[M+K]+	1	5	77.8992	77.9023
L-Phenylalanine	HMDB0000159	C9H11NO2	Feces|Saliva|SWEAT|CSF|Urine	8	Positive	204.043	86.093	41.2082	F	3	Cell	[M+K]+	1	5	86.0912	86.0947
L-Phenylalanine	HMDB0000159	C9H11NO2	Feces|Saliva|SWEAT|CSF|Urine	8	Positive	204.043	82.2368	40.848	F	3	Cell	[M+K]+	1	5	82.2352	82.2385
L-Phenylalanine	HMDB0000159	C9H11NO2	Feces|Saliva|SWEAT|CSF|Urine	8	Positive	204.043	50.6432	40.5082	F	3	Cell	[M+K]+	1	5	50.6422	50.6442
L-Phenylalanine	HMDB0000159	C9H11NO2	Feces|Saliva|SWEAT|CSF|Urine	8	Positive	204.043	53.5991	40.5051	F	3	Cell	[M+K]+	1	5	53.598	53.6001
L-Phenylalanine	HMDB0000159	C9H11NO2	Feces|Saliva|SWEAT|CSF|Urine	8	Positive	204.043	92.4631	40.369	F	3	Cell	[M+K]+	1	5	92.4612	92.4649
L-Phenylalanine	HMDB0000159	C9H11NO2	Feces|Saliva|SWEAT|CSF|Urine	8	Positive	204.043	180.837	39.2975	F	3	Cell	[M+K]+	1	5	180.833	180.84
L-Phenylalanine	HMDB0000159	C9H11NO2	Feces|Saliva|SWEAT|CSF|Urine	8	Positive	204.043	91.3915	38.967	F	3	Cell	[M+K]+	1	5	91.3897	91.3934
L-Phenylalanine	HMDB0000159	C9H11NO2	Feces|Saliva|SWEAT|CSF|Urine	8	Positive	204.043	56.344	38.1805	F	3	Cell	[M+K]+	1	5	56.3429	56.3451
L-Phenylalanine	HMDB0000159	C9H11NO2	Feces|Saliva|SWEAT|CSF|Urine	8	Positive	204.043	81.9638	37.568	F	3	Cell	[M+K]+	1	5	81.9622	81.9655
L-Phenylalanine	HMDB0000159	C9H11NO2	Feces|Saliva|SWEAT|CSF|Urine	8	Positive	204.043	89.0529	37.4471	F	3	Cell	[M+K]+	1	5	89.0511	89.0546
L-Phenylalanine	HMDB0000159	C9H11NO2	Feces|Saliva|SWEAT|CSF|Urine	8	Positive	204.043	85.5385	36.1889	F	3	Cell	[M+K]+	1	5	85.5368	85.5402
L-Phenylalanine	HMDB0000159	C9H11NO2	Feces|Saliva|SWEAT|CSF|Urine	8	Positive	204.043	141.803	34.843	F	3	Cell	[M+K]+	1	5	141.8	141.806
L-Phenylalanine	HMDB0000159	C9H11NO2	Feces|Saliva|SWEAT|CSF|Urine	14	Positive	204.043	120.117	14.9149	F	3	Cell	[M+K]+	1	5	120.115	120.12
L-Phenylalanine	HMDB0000159	C9H11NO2	Feces|Saliva|SWEAT|CSF|Urine	14	Positive	204.043	150.154	5.60561	F	3	Cell	[M+K]+	1	5	150.151	150.157
L-Phenylalanine	HMDB0000159	C9H11NO2	Feces|Saliva|SWEAT|CSF|Urine	15	Positive	204.043	148.169	19.0476	F	3	Cell	[M+K]+	1	5	148.166	148.172
L-Phenylalanine	HMDB0000159	C9H11NO2	Feces|Saliva|SWEAT|CSF|Urine	16	Positive	204.043	120.026	13.5135	F	3	Cell	[M+K]+	1	5	120.023	120.028
L-Phenylalanine	HMDB0000159	C9H11NO2	Feces|Saliva|SWEAT|CSF|Urine	16	Positive	204.043	90.9779	11.4114	F	3	Cell	[M+K]+	1	5	90.9761	90.9797
L-Phenylalanine	HMDB0000159	C9H11NO2	Feces|Saliva|SWEAT|CSF|Urine	17	Positive	204.043	166.043	11.1111	F	3	Cell	[M+K]+	1	5	166.04	166.046
L-Phenylalanine	HMDB0000159	C9H11NO2	Feces|Saliva|SWEAT|CSF|Urine	17	Positive	204.043	166.156	11.1111	F	3	Cell	[M+K]+	1	5	166.153	166.16
L-Phenylalanine	HMDB0000159	C9H11NO2	Feces|Saliva|SWEAT|CSF|Urine	17	Positive	204.043	166.297	11.1111	F	3	Cell	[M+K]+	1	5	166.294	166.301
L-Phenylalanine	HMDB0000159	C9H11NO2	Feces|Saliva|SWEAT|CSF|Urine	18	Positive	204.043	120.053	14.2142	F	3	Cell	[M+K]+	1	5	120.051	120.055
L-Phenylalanine	HMDB0000159	C9H11NO2	Feces|Saliva|SWEAT|CSF|Urine	18	Positive	204.043	149.979	5.30531	F	3	Cell	[M+K]+	1	5	149.976	149.982
L-Phenylalanine	HMDB0000159	C9H11NO2	Feces|Saliva|SWEAT|CSF|Urine	20	Positive	204.043	120.878	16.6667	F	3	Cell	[M+K]+	1	5	120.876	120.881
L-Phenylalanine	HMDB0000159	C9H11NO2	Feces|Saliva|SWEAT|CSF|Urine	21	Positive	204.043	91.0182	10.01	F	3	Cell	[M+K]+	1	5	91.0164	91.02
L-Phenylalanine	HMDB0000159	C9H11NO2	Feces|Saliva|SWEAT|CSF|Urine	21	Positive	204.043	120.017	6.40641	F	3	Cell	[M+K]+	1	5	120.014	120.019
L-Phenylalanine	HMDB0000159	C9H11NO2	Feces|Saliva|SWEAT|CSF|Urine	23	Positive	204.043	102.954	43.169	F	3	Cell	[M+K]+	1	5	102.952	102.956
L-Phenylalanine	HMDB0000159	C9H11NO2	Feces|Saliva|SWEAT|CSF|Urine	23	Positive	204.043	91.049	21.721	F	3	Cell	[M+K]+	1	5	91.0472	91.0508
L-Phenylalanine	HMDB0000159	C9H11NO2	Feces|Saliva|SWEAT|CSF|Urine	23	Positive	204.043	79.107	12.842	F	3	Cell	[M+K]+	1	5	79.1054	79.1086
L-Phenylalanine	HMDB0000159	C9H11NO2	Feces|Saliva|SWEAT|CSF|Urine	23	Positive	204.043	119.94	12.158	F	3	Cell	[M+K]+	1	5	119.938	119.942
L-Phenylalanine	HMDB0000159	C9H11NO2	Feces|Saliva|SWEAT|CSF|Urine	24	Positive	204.043	77.085	17	F	3	Cell	[M+K]+	1	5	77.0835	77.0865
L-Phenylalanine	HMDB0000159	C9H11NO2	Feces|Saliva|SWEAT|CSF|Urine	24	Positive	204.043	93.087	16	F	3	Cell	[M+K]+	1	5	93.0851	93.0889
L-Phenylalanine	HMDB0000159	C9H11NO2	Feces|Saliva|SWEAT|CSF|Urine	24	Positive	204.043	79.115	14.444	F	3	Cell	[M+K]+	1	5	79.1134	79.1166
L-Phenylalanine	HMDB0000159	C9H11NO2	Feces|Saliva|SWEAT|CSF|Urine	24	Positive	204.043	91.065	10.556	F	3	Cell	[M+K]+	1	5	91.0632	91.0668
L-Phenylalanine	HMDB0000159	C9H11NO2	Feces|Saliva|SWEAT|CSF|Urine	25	Positive	204.043	165.958	44.706	F	3	Cell	[M+K]+	1	5	165.955	165.961
L-Phenylalanine	HMDB0000159	C9H11NO2	Feces|Saliva|SWEAT|CSF|Urine	25	Positive	204.043	148.905	7.745	F	3	Cell	[M+K]+	1	5	148.902	148.908
L-Phenylalanine	HMDB0000159	C9H11NO2	Feces|Saliva|SWEAT|CSF|Urine	25	Positive	204.043	130.964	7.157	F	3	Cell	[M+K]+	1	5	130.961	130.967
L-Phenylalanine	HMDB0000159	C9H11NO2	Feces|Saliva|SWEAT|CSF|Urine		Positive	188.069	188.069	100	P	1	Cell	[M+Na]+		4	188.065	188.073
L-Phenylalanine	HMDB0000159	C9H11NO2	Feces|Saliva|SWEAT|CSF|Urine	4	Positive	188.069	145.086	100	D	2	Cell	[M+Na]+	1	4	145.083	145.089
L-Phenylalanine	HMDB0000159	C9H11NO2	Feces|Saliva|SWEAT|CSF|Urine	5	Positive	188.069	132.489	100	D	2	Cell	[M+Na]+	1	4	132.486	132.492
L-Phenylalanine	HMDB0000159	C9H11NO2	Feces|Saliva|SWEAT|CSF|Urine	5	Positive	188.069	138.993	93.4038	D	2	Cell	[M+Na]+	1	4	138.99	138.995
L-Phenylalanine	HMDB0000159	C9H11NO2	Feces|Saliva|SWEAT|CSF|Urine	5	Positive	188.069	130.907	92.9318	D	2	Cell	[M+Na]+	1	4	130.905	130.91
L-Phenylalanine	HMDB0000159	C9H11NO2	Feces|Saliva|SWEAT|CSF|Urine	5	Positive	188.069	59.6181	91.4394	D	2	Cell	[M+Na]+	1	4	59.6169	59.6193
L-Phenylalanine	HMDB0000159	C9H11NO2	Feces|Saliva|SWEAT|CSF|Urine	5	Positive	188.069	165.523	89.7762	D	2	Cell	[M+Na]+	1	4	165.52	165.526
L-Phenylalanine	HMDB0000159	C9H11NO2	Feces|Saliva|SWEAT|CSF|Urine	5	Positive	188.069	170.801	88.82	D	2	Cell	[M+Na]+	1	4	170.797	170.804
L-Phenylalanine	HMDB0000159	C9H11NO2	Feces|Saliva|SWEAT|CSF|Urine	5	Positive	188.069	73.3062	86.9223	D	2	Cell	[M+Na]+	1	4	73.3048	73.3077
L-Phenylalanine	HMDB0000159	C9H11NO2	Feces|Saliva|SWEAT|CSF|Urine	5	Positive	188.069	69.6513	85.6094	D	2	Cell	[M+Na]+	1	4	69.6499	69.6527
L-Phenylalanine	HMDB0000159	C9H11NO2	Feces|Saliva|SWEAT|CSF|Urine	5	Positive	188.069	101.198	84.893	D	2	Cell	[M+Na]+	1	4	101.196	101.2
L-Phenylalanine	HMDB0000159	C9H11NO2	Feces|Saliva|SWEAT|CSF|Urine	5	Positive	188.069	64.2399	84.1963	D	2	Cell	[M+Na]+	1	4	64.2387	64.2412
L-Phenylalanine	HMDB0000159	C9H11NO2	Feces|Saliva|SWEAT|CSF|Urine	5	Positive	188.069	132.954	83.1284	D	2	Cell	[M+Na]+	1	4	132.951	132.957
L-Phenylalanine	HMDB0000159	C9H11NO2	Feces|Saliva|SWEAT|CSF|Urine	6	Positive	188.069	148.074	100	D	2	Cell	[M+Na]+	1	4	148.071	148.077
L-Phenylalanine	HMDB0000159	C9H11NO2	Feces|Saliva|SWEAT|CSF|Urine	6	Positive	188.069	155.91	81.9406	D	2	Cell	[M+Na]+	1	4	155.907	155.913
L-Phenylalanine	HMDB0000159	C9H11NO2	Feces|Saliva|SWEAT|CSF|Urine	7	Positive	188.069	148.075	100	D	2	Cell	[M+Na]+	1	4	148.072	148.078
L-Phenylalanine	HMDB0000159	C9H11NO2	Feces|Saliva|SWEAT|CSF|Urine	8	Positive	188.069	66.8621	100	D	2	Cell	[M+Na]+	1	4	66.8608	66.8635
L-Phenylalanine	HMDB0000159	C9H11NO2	Feces|Saliva|SWEAT|CSF|Urine	9	Positive	188.069	119.981	100	D	2	Cell	[M+Na]+	1	4	119.979	119.983
L-Phenylalanine	HMDB0000159	C9H11NO2	Feces|Saliva|SWEAT|CSF|Urine	10	Positive	188.069	120.339	100	D	2	Cell	[M+Na]+	1	4	120.337	120.341
L-Phenylalanine	HMDB0000159	C9H11NO2	Feces|Saliva|SWEAT|CSF|Urine	11	Positive	188.069	122.084	100	D	2	Cell	[M+Na]+	1	4	122.082	122.086
L-Phenylalanine	HMDB0000159	C9H11NO2	Feces|Saliva|SWEAT|CSF|Urine	12	Positive	188.069	119.995	100	D	2	Cell	[M+Na]+	1	4	119.993	119.997
L-Phenylalanine	HMDB0000159	C9H11NO2	Feces|Saliva|SWEAT|CSF|Urine	13	Positive	188.069	122.085	100	D	2	Cell	[M+Na]+	1	4	122.083	122.087
L-Phenylalanine	HMDB0000159	C9H11NO2	Feces|Saliva|SWEAT|CSF|Urine	14	Positive	188.069	120.986	100	D	2	Cell	[M+Na]+	1	4	120.984	120.989
L-Phenylalanine	HMDB0000159	C9H11NO2	Feces|Saliva|SWEAT|CSF|Urine	15	Positive	188.069	149.053	100	D	2	Cell	[M+Na]+	1	4	149.05	149.056
L-Phenylalanine	HMDB0000159	C9H11NO2	Feces|Saliva|SWEAT|CSF|Urine	16	Positive	188.069	93.0586	100	D	2	Cell	[M+Na]+	1	4	93.0567	93.0604
L-Phenylalanine	HMDB0000159	C9H11NO2	Feces|Saliva|SWEAT|CSF|Urine	17	Positive	188.069	123.055	100	D	2	Cell	[M+Na]+	1	4	123.053	123.058
L-Phenylalanine	HMDB0000159	C9H11NO2	Feces|Saliva|SWEAT|CSF|Urine	18	Positive	188.069	121.037	100	D	2	Cell	[M+Na]+	1	4	121.034	121.039
L-Phenylalanine	HMDB0000159	C9H11NO2	Feces|Saliva|SWEAT|CSF|Urine	19	Positive	188.069	131.075	100	D	2	Cell	[M+Na]+	1	4	131.073	131.078
L-Phenylalanine	HMDB0000159	C9H11NO2	Feces|Saliva|SWEAT|CSF|Urine	20	Positive	188.069	147.975	100	D	2	Cell	[M+Na]+	1	4	147.972	147.978
L-Phenylalanine	HMDB0000159	C9H11NO2	Feces|Saliva|SWEAT|CSF|Urine	21	Positive	188.069	92.9953	100	D	2	Cell	[M+Na]+	1	4	92.9934	92.9972
L-Phenylalanine	HMDB0000159	C9H11NO2	Feces|Saliva|SWEAT|CSF|Urine	21	Positive	188.069	103.027	81.0811	D	2	Cell	[M+Na]+	1	4	103.025	103.029
L-Phenylalanine	HMDB0000159	C9H11NO2	Feces|Saliva|SWEAT|CSF|Urine	22	Positive	188.069	166.086	100	D	2	Cell	[M+Na]+	1	4	166.083	166.089
L-Phenylalanine	HMDB0000159	C9H11NO2	Feces|Saliva|SWEAT|CSF|Urine	23	Positive	188.069	77.077	100	D	2	Cell	[M+Na]+	1	4	77.0755	77.0785
L-Phenylalanine	HMDB0000159	C9H11NO2	Feces|Saliva|SWEAT|CSF|Urine	24	Positive	188.069	119.948	100	D	2	Cell	[M+Na]+	1	4	119.946	119.95
L-Phenylalanine	HMDB0000159	C9H11NO2	Feces|Saliva|SWEAT|CSF|Urine	24	Positive	188.069	103	90.667	D	2	Cell	[M+Na]+	1	4	102.998	103.002
L-Phenylalanine	HMDB0000159	C9H11NO2	Feces|Saliva|SWEAT|CSF|Urine	25	Positive	188.069	119.964	100	D	2	Cell	[M+Na]+	1	4	119.962	119.966
L-Phenylalanine	HMDB0000159	C9H11NO2	Feces|Saliva|SWEAT|CSF|Urine	4	Positive	188.069	120.037	59.4148	F	3	Cell	[M+Na]+	1	4	120.034	120.039
L-Phenylalanine	HMDB0000159	C9H11NO2	Feces|Saliva|SWEAT|CSF|Urine	4	Positive	188.069	77.0392	54.5978	F	3	Cell	[M+Na]+	1	4	77.0376	77.0407
L-Phenylalanine	HMDB0000159	C9H11NO2	Feces|Saliva|SWEAT|CSF|Urine	4	Positive	188.069	136.573	47.876	F	3	Cell	[M+Na]+	1	4	136.57	136.575
L-Phenylalanine	HMDB0000159	C9H11NO2	Feces|Saliva|SWEAT|CSF|Urine	4	Positive	188.069	146.084	23.0215	F	3	Cell	[M+Na]+	1	4	146.081	146.087
L-Phenylalanine	HMDB0000159	C9H11NO2	Feces|Saliva|SWEAT|CSF|Urine	4	Positive	188.069	72.9653	19.2159	F	3	Cell	[M+Na]+	1	4	72.9638	72.9667
L-Phenylalanine	HMDB0000159	C9H11NO2	Feces|Saliva|SWEAT|CSF|Urine	4	Positive	188.069	79.0547	15.2408	F	3	Cell	[M+Na]+	1	4	79.0532	79.0563
L-Phenylalanine	HMDB0000159	C9H11NO2	Feces|Saliva|SWEAT|CSF|Urine	4	Positive	188.069	121.065	15.0989	F	3	Cell	[M+Na]+	1	4	121.063	121.067
L-Phenylalanine	HMDB0000159	C9H11NO2	Feces|Saliva|SWEAT|CSF|Urine	4	Positive	188.069	51.0238	13.9156	F	3	Cell	[M+Na]+	1	4	51.0228	51.0249
L-Phenylalanine	HMDB0000159	C9H11NO2	Feces|Saliva|SWEAT|CSF|Urine	4	Positive	188.069	132.052	13.2092	F	3	Cell	[M+Na]+	1	4	132.049	132.055
L-Phenylalanine	HMDB0000159	C9H11NO2	Feces|Saliva|SWEAT|CSF|Urine	4	Positive	188.069	104.058	12.6773	F	3	Cell	[M+Na]+	1	4	104.056	104.06
L-Phenylalanine	HMDB0000159	C9H11NO2	Feces|Saliva|SWEAT|CSF|Urine	4	Positive	188.069	141.67	11.4803	F	3	Cell	[M+Na]+	1	4	141.667	141.673
L-Phenylalanine	HMDB0000159	C9H11NO2	Feces|Saliva|SWEAT|CSF|Urine	4	Positive	188.069	154.775	11.0863	F	3	Cell	[M+Na]+	1	4	154.772	154.778
L-Phenylalanine	HMDB0000159	C9H11NO2	Feces|Saliva|SWEAT|CSF|Urine	4	Positive	188.069	163.398	10.6535	F	3	Cell	[M+Na]+	1	4	163.394	163.401
L-Phenylalanine	HMDB0000159	C9H11NO2	Feces|Saliva|SWEAT|CSF|Urine	4	Positive	188.069	99.9716	10.1145	F	3	Cell	[M+Na]+	1	4	99.9696	99.9736
L-Phenylalanine	HMDB0000159	C9H11NO2	Feces|Saliva|SWEAT|CSF|Urine	4	Positive	188.069	95.8101	9.76326	F	3	Cell	[M+Na]+	1	4	95.8082	95.812
L-Phenylalanine	HMDB0000159	C9H11NO2	Feces|Saliva|SWEAT|CSF|Urine	4	Positive	188.069	84.039	9.32761	F	3	Cell	[M+Na]+	1	4	84.0373	84.0407
L-Phenylalanine	HMDB0000159	C9H11NO2	Feces|Saliva|SWEAT|CSF|Urine	5	Positive	188.069	57.5731	79.8836	F	3	Cell	[M+Na]+	1	4	57.5719	57.5742
L-Phenylalanine	HMDB0000159	C9H11NO2	Feces|Saliva|SWEAT|CSF|Urine	5	Positive	188.069	109.48	78.6037	F	3	Cell	[M+Na]+	1	4	109.478	109.483
L-Phenylalanine	HMDB0000159	C9H11NO2	Feces|Saliva|SWEAT|CSF|Urine	5	Positive	188.069	53.5196	76.8397	F	3	Cell	[M+Na]+	1	4	53.5185	53.5206
L-Phenylalanine	HMDB0000159	C9H11NO2	Feces|Saliva|SWEAT|CSF|Urine	5	Positive	188.069	53.9979	75.8813	F	3	Cell	[M+Na]+	1	4	53.9968	53.999
L-Phenylalanine	HMDB0000159	C9H11NO2	Feces|Saliva|SWEAT|CSF|Urine	5	Positive	188.069	64.738	73.0974	F	3	Cell	[M+Na]+	1	4	64.7367	64.7393
L-Phenylalanine	HMDB0000159	C9H11NO2	Feces|Saliva|SWEAT|CSF|Urine	5	Positive	188.069	51.8716	71.2512	F	3	Cell	[M+Na]+	1	4	51.8706	51.8726
L-Phenylalanine	HMDB0000159	C9H11NO2	Feces|Saliva|SWEAT|CSF|Urine	6	Positive	188.069	100.37	77.0384	F	3	Cell	[M+Na]+	1	4	100.368	100.372
L-Phenylalanine	HMDB0000159	C9H11NO2	Feces|Saliva|SWEAT|CSF|Urine	6	Positive	188.069	65.5791	71.568	F	3	Cell	[M+Na]+	1	4	65.5778	65.5804
L-Phenylalanine	HMDB0000159	C9H11NO2	Feces|Saliva|SWEAT|CSF|Urine	6	Positive	188.069	110.486	71.0004	F	3	Cell	[M+Na]+	1	4	110.484	110.488
L-Phenylalanine	HMDB0000159	C9H11NO2	Feces|Saliva|SWEAT|CSF|Urine	6	Positive	188.069	133.964	68.7415	F	3	Cell	[M+Na]+	1	4	133.962	133.967
L-Phenylalanine	HMDB0000159	C9H11NO2	Feces|Saliva|SWEAT|CSF|Urine	6	Positive	188.069	50.6457	66.5524	F	3	Cell	[M+Na]+	1	4	50.6447	50.6467
L-Phenylalanine	HMDB0000159	C9H11NO2	Feces|Saliva|SWEAT|CSF|Urine	6	Positive	188.069	69.6102	64.9832	F	3	Cell	[M+Na]+	1	4	69.6088	69.6116
L-Phenylalanine	HMDB0000159	C9H11NO2	Feces|Saliva|SWEAT|CSF|Urine	6	Positive	188.069	159.302	64.846	F	3	Cell	[M+Na]+	1	4	159.299	159.305
L-Phenylalanine	HMDB0000159	C9H11NO2	Feces|Saliva|SWEAT|CSF|Urine	6	Positive	188.069	70.0209	64.6067	F	3	Cell	[M+Na]+	1	4	70.0195	70.0223
L-Phenylalanine	HMDB0000159	C9H11NO2	Feces|Saliva|SWEAT|CSF|Urine	6	Positive	188.069	83.6522	64.0433	F	3	Cell	[M+Na]+	1	4	83.6505	83.6539
L-Phenylalanine	HMDB0000159	C9H11NO2	Feces|Saliva|SWEAT|CSF|Urine	6	Positive	188.069	84.0863	63.9884	F	3	Cell	[M+Na]+	1	4	84.0846	84.088
L-Phenylalanine	HMDB0000159	C9H11NO2	Feces|Saliva|SWEAT|CSF|Urine	6	Positive	188.069	162.351	63.8076	F	3	Cell	[M+Na]+	1	4	162.348	162.354
L-Phenylalanine	HMDB0000159	C9H11NO2	Feces|Saliva|SWEAT|CSF|Urine	6	Positive	188.069	96.496	63.7222	F	3	Cell	[M+Na]+	1	4	96.4941	96.498
L-Phenylalanine	HMDB0000159	C9H11NO2	Feces|Saliva|SWEAT|CSF|Urine	6	Positive	188.069	110.63	62.7859	F	3	Cell	[M+Na]+	1	4	110.628	110.632
L-Phenylalanine	HMDB0000159	C9H11NO2	Feces|Saliva|SWEAT|CSF|Urine	6	Positive	188.069	56.5452	60.7299	F	3	Cell	[M+Na]+	1	4	56.544	56.5463
L-Phenylalanine	HMDB0000159	C9H11NO2	Feces|Saliva|SWEAT|CSF|Urine	6	Positive	188.069	151.685	60.674	F	3	Cell	[M+Na]+	1	4	151.682	151.688
L-Phenylalanine	HMDB0000159	C9H11NO2	Feces|Saliva|SWEAT|CSF|Urine	6	Positive	188.069	58.8671	60.1887	F	3	Cell	[M+Na]+	1	4	58.866	58.8683
L-Phenylalanine	HMDB0000159	C9H11NO2	Feces|Saliva|SWEAT|CSF|Urine	6	Positive	188.069	82.4243	58.5481	F	3	Cell	[M+Na]+	1	4	82.4226	82.4259
L-Phenylalanine	HMDB0000159	C9H11NO2	Feces|Saliva|SWEAT|CSF|Urine	6	Positive	188.069	56.2507	55.0762	F	3	Cell	[M+Na]+	1	4	56.2496	56.2518
L-Phenylalanine	HMDB0000159	C9H11NO2	Feces|Saliva|SWEAT|CSF|Urine	7	Positive	188.069	77.4774	55.2015	F	3	Cell	[M+Na]+	1	4	77.4759	77.479
L-Phenylalanine	HMDB0000159	C9H11NO2	Feces|Saliva|SWEAT|CSF|Urine	7	Positive	188.069	128.073	55.0529	F	3	Cell	[M+Na]+	1	4	128.07	128.075
L-Phenylalanine	HMDB0000159	C9H11NO2	Feces|Saliva|SWEAT|CSF|Urine	7	Positive	188.069	82.7158	53.6134	F	3	Cell	[M+Na]+	1	4	82.7142	82.7175
L-Phenylalanine	HMDB0000159	C9H11NO2	Feces|Saliva|SWEAT|CSF|Urine	7	Positive	188.069	103.486	52.2665	F	3	Cell	[M+Na]+	1	4	103.484	103.488
L-Phenylalanine	HMDB0000159	C9H11NO2	Feces|Saliva|SWEAT|CSF|Urine	7	Positive	188.069	82.2246	52.2152	F	3	Cell	[M+Na]+	1	4	82.223	82.2262
L-Phenylalanine	HMDB0000159	C9H11NO2	Feces|Saliva|SWEAT|CSF|Urine	7	Positive	188.069	71.1181	51.9807	F	3	Cell	[M+Na]+	1	4	71.1166	71.1195
L-Phenylalanine	HMDB0000159	C9H11NO2	Feces|Saliva|SWEAT|CSF|Urine	7	Positive	188.069	68.3745	51.849	F	3	Cell	[M+Na]+	1	4	68.3731	68.3758
L-Phenylalanine	HMDB0000159	C9H11NO2	Feces|Saliva|SWEAT|CSF|Urine	7	Positive	188.069	110.309	49.8802	F	3	Cell	[M+Na]+	1	4	110.307	110.312
L-Phenylalanine	HMDB0000159	C9H11NO2	Feces|Saliva|SWEAT|CSF|Urine	7	Positive	188.069	158.411	48.4789	F	3	Cell	[M+Na]+	1	4	158.407	158.414
L-Phenylalanine	HMDB0000159	C9H11NO2	Feces|Saliva|SWEAT|CSF|Urine	7	Positive	188.069	80.4248	48.1443	F	3	Cell	[M+Na]+	1	4	80.4232	80.4264
L-Phenylalanine	HMDB0000159	C9H11NO2	Feces|Saliva|SWEAT|CSF|Urine	7	Positive	188.069	164.168	47.786	F	3	Cell	[M+Na]+	1	4	164.165	164.171
L-Phenylalanine	HMDB0000159	C9H11NO2	Feces|Saliva|SWEAT|CSF|Urine	7	Positive	188.069	70.005	47.6334	F	3	Cell	[M+Na]+	1	4	70.0036	70.0064
L-Phenylalanine	HMDB0000159	C9H11NO2	Feces|Saliva|SWEAT|CSF|Urine	7	Positive	188.069	173.552	47.0851	F	3	Cell	[M+Na]+	1	4	173.549	173.556
L-Phenylalanine	HMDB0000159	C9H11NO2	Feces|Saliva|SWEAT|CSF|Urine	7	Positive	188.069	82.1109	46.8297	F	3	Cell	[M+Na]+	1	4	82.1092	82.1125
L-Phenylalanine	HMDB0000159	C9H11NO2	Feces|Saliva|SWEAT|CSF|Urine	7	Positive	188.069	81.3329	46.7252	F	3	Cell	[M+Na]+	1	4	81.3313	81.3346
L-Phenylalanine	HMDB0000159	C9H11NO2	Feces|Saliva|SWEAT|CSF|Urine	7	Positive	188.069	163.011	45.6831	F	3	Cell	[M+Na]+	1	4	163.007	163.014
L-Phenylalanine	HMDB0000159	C9H11NO2	Feces|Saliva|SWEAT|CSF|Urine	7	Positive	188.069	86.2474	45.4911	F	3	Cell	[M+Na]+	1	4	86.2457	86.2491
L-Phenylalanine	HMDB0000159	C9H11NO2	Feces|Saliva|SWEAT|CSF|Urine	7	Positive	188.069	171.288	44.8214	F	3	Cell	[M+Na]+	1	4	171.284	171.291
L-Phenylalanine	HMDB0000159	C9H11NO2	Feces|Saliva|SWEAT|CSF|Urine	7	Positive	188.069	54.7246	44.6137	F	3	Cell	[M+Na]+	1	4	54.7235	54.7257
L-Phenylalanine	HMDB0000159	C9H11NO2	Feces|Saliva|SWEAT|CSF|Urine	7	Positive	188.069	73.899	43.5636	F	3	Cell	[M+Na]+	1	4	73.8975	73.9005
L-Phenylalanine	HMDB0000159	C9H11NO2	Feces|Saliva|SWEAT|CSF|Urine	7	Positive	188.069	136.768	43.1734	F	3	Cell	[M+Na]+	1	4	136.765	136.77
L-Phenylalanine	HMDB0000159	C9H11NO2	Feces|Saliva|SWEAT|CSF|Urine	7	Positive	188.069	87.4257	41.7331	F	3	Cell	[M+Na]+	1	4	87.4239	87.4274
L-Phenylalanine	HMDB0000159	C9H11NO2	Feces|Saliva|SWEAT|CSF|Urine	8	Positive	188.069	95.1776	49.3794	F	3	Cell	[M+Na]+	1	4	95.1757	95.1795
L-Phenylalanine	HMDB0000159	C9H11NO2	Feces|Saliva|SWEAT|CSF|Urine	8	Positive	188.069	75.6108	45.7756	F	3	Cell	[M+Na]+	1	4	75.6093	75.6123
L-Phenylalanine	HMDB0000159	C9H11NO2	Feces|Saliva|SWEAT|CSF|Urine	8	Positive	188.069	58.7552	43.3299	F	3	Cell	[M+Na]+	1	4	58.754	58.7564
L-Phenylalanine	HMDB0000159	C9H11NO2	Feces|Saliva|SWEAT|CSF|Urine	8	Positive	188.069	151.99	43.0438	F	3	Cell	[M+Na]+	1	4	151.986	151.993
L-Phenylalanine	HMDB0000159	C9H11NO2	Feces|Saliva|SWEAT|CSF|Urine	8	Positive	188.069	75.9545	42.5466	F	3	Cell	[M+Na]+	1	4	75.953	75.956
L-Phenylalanine	HMDB0000159	C9H11NO2	Feces|Saliva|SWEAT|CSF|Urine	8	Positive	188.069	77.9007	41.6517	F	3	Cell	[M+Na]+	1	4	77.8992	77.9023
L-Phenylalanine	HMDB0000159	C9H11NO2	Feces|Saliva|SWEAT|CSF|Urine	8	Positive	188.069	86.093	41.2082	F	3	Cell	[M+Na]+	1	4	86.0912	86.0947
L-Phenylalanine	HMDB0000159	C9H11NO2	Feces|Saliva|SWEAT|CSF|Urine	8	Positive	188.069	82.2368	40.848	F	3	Cell	[M+Na]+	1	4	82.2352	82.2385
L-Phenylalanine	HMDB0000159	C9H11NO2	Feces|Saliva|SWEAT|CSF|Urine	8	Positive	188.069	50.6432	40.5082	F	3	Cell	[M+Na]+	1	4	50.6422	50.6442
L-Phenylalanine	HMDB0000159	C9H11NO2	Feces|Saliva|SWEAT|CSF|Urine	8	Positive	188.069	53.5991	40.5051	F	3	Cell	[M+Na]+	1	4	53.598	53.6001
L-Phenylalanine	HMDB0000159	C9H11NO2	Feces|Saliva|SWEAT|CSF|Urine	8	Positive	188.069	92.4631	40.369	F	3	Cell	[M+Na]+	1	4	92.4612	92.4649
L-Phenylalanine	HMDB0000159	C9H11NO2	Feces|Saliva|SWEAT|CSF|Urine	8	Positive	188.069	91.3915	38.967	F	3	Cell	[M+Na]+	1	4	91.3897	91.3934
L-Phenylalanine	HMDB0000159	C9H11NO2	Feces|Saliva|SWEAT|CSF|Urine	8	Positive	188.069	56.344	38.1805	F	3	Cell	[M+Na]+	1	4	56.3429	56.3451
L-Phenylalanine	HMDB0000159	C9H11NO2	Feces|Saliva|SWEAT|CSF|Urine	8	Positive	188.069	81.9638	37.568	F	3	Cell	[M+Na]+	1	4	81.9622	81.9655
L-Phenylalanine	HMDB0000159	C9H11NO2	Feces|Saliva|SWEAT|CSF|Urine	8	Positive	188.069	89.0529	37.4471	F	3	Cell	[M+Na]+	1	4	89.0511	89.0546
L-Phenylalanine	HMDB0000159	C9H11NO2	Feces|Saliva|SWEAT|CSF|Urine	8	Positive	188.069	85.5385	36.1889	F	3	Cell	[M+Na]+	1	4	85.5368	85.5402
L-Phenylalanine	HMDB0000159	C9H11NO2	Feces|Saliva|SWEAT|CSF|Urine	8	Positive	188.069	141.803	34.843	F	3	Cell	[M+Na]+	1	4	141.8	141.806
L-Phenylalanine	HMDB0000159	C9H11NO2	Feces|Saliva|SWEAT|CSF|Urine	14	Positive	188.069	120.117	14.9149	F	3	Cell	[M+Na]+	1	4	120.115	120.12
L-Phenylalanine	HMDB0000159	C9H11NO2	Feces|Saliva|SWEAT|CSF|Urine	14	Positive	188.069	150.154	5.60561	F	3	Cell	[M+Na]+	1	4	150.151	150.157
L-Phenylalanine	HMDB0000159	C9H11NO2	Feces|Saliva|SWEAT|CSF|Urine	15	Positive	188.069	148.169	19.0476	F	3	Cell	[M+Na]+	1	4	148.166	148.172
L-Phenylalanine	HMDB0000159	C9H11NO2	Feces|Saliva|SWEAT|CSF|Urine	16	Positive	188.069	120.026	13.5135	F	3	Cell	[M+Na]+	1	4	120.023	120.028
L-Phenylalanine	HMDB0000159	C9H11NO2	Feces|Saliva|SWEAT|CSF|Urine	16	Positive	188.069	90.9779	11.4114	F	3	Cell	[M+Na]+	1	4	90.9761	90.9797
L-Phenylalanine	HMDB0000159	C9H11NO2	Feces|Saliva|SWEAT|CSF|Urine	17	Positive	188.069	166.043	11.1111	F	3	Cell	[M+Na]+	1	4	166.04	166.046
L-Phenylalanine	HMDB0000159	C9H11NO2	Feces|Saliva|SWEAT|CSF|Urine	17	Positive	188.069	166.156	11.1111	F	3	Cell	[M+Na]+	1	4	166.153	166.16
L-Phenylalanine	HMDB0000159	C9H11NO2	Feces|Saliva|SWEAT|CSF|Urine	17	Positive	188.069	166.297	11.1111	F	3	Cell	[M+Na]+	1	4	166.294	166.301
L-Phenylalanine	HMDB0000159	C9H11NO2	Feces|Saliva|SWEAT|CSF|Urine	18	Positive	188.069	120.053	14.2142	F	3	Cell	[M+Na]+	1	4	120.051	120.055
L-Phenylalanine	HMDB0000159	C9H11NO2	Feces|Saliva|SWEAT|CSF|Urine	18	Positive	188.069	149.979	5.30531	F	3	Cell	[M+Na]+	1	4	149.976	149.982
L-Phenylalanine	HMDB0000159	C9H11NO2	Feces|Saliva|SWEAT|CSF|Urine	20	Positive	188.069	120.878	16.6667	F	3	Cell	[M+Na]+	1	4	120.876	120.881
L-Phenylalanine	HMDB0000159	C9H11NO2	Feces|Saliva|SWEAT|CSF|Urine	21	Positive	188.069	91.0182	10.01	F	3	Cell	[M+Na]+	1	4	91.0164	91.02
L-Phenylalanine	HMDB0000159	C9H11NO2	Feces|Saliva|SWEAT|CSF|Urine	21	Positive	188.069	120.017	6.40641	F	3	Cell	[M+Na]+	1	4	120.014	120.019
L-Phenylalanine	HMDB0000159	C9H11NO2	Feces|Saliva|SWEAT|CSF|Urine	23	Positive	188.069	102.954	43.169	F	3	Cell	[M+Na]+	1	4	102.952	102.956
L-Phenylalanine	HMDB0000159	C9H11NO2	Feces|Saliva|SWEAT|CSF|Urine	23	Positive	188.069	91.049	21.721	F	3	Cell	[M+Na]+	1	4	91.0472	91.0508
L-Phenylalanine	HMDB0000159	C9H11NO2	Feces|Saliva|SWEAT|CSF|Urine	23	Positive	188.069	79.107	12.842	F	3	Cell	[M+Na]+	1	4	79.1054	79.1086
L-Phenylalanine	HMDB0000159	C9H11NO2	Feces|Saliva|SWEAT|CSF|Urine	23	Positive	188.069	119.94	12.158	F	3	Cell	[M+Na]+	1	4	119.938	119.942
L-Phenylalanine	HMDB0000159	C9H11NO2	Feces|Saliva|SWEAT|CSF|Urine	24	Positive	188.069	77.085	17	F	3	Cell	[M+Na]+	1	4	77.0835	77.0865
L-Phenylalanine	HMDB0000159	C9H11NO2	Feces|Saliva|SWEAT|CSF|Urine	24	Positive	188.069	93.087	16	F	3	Cell	[M+Na]+	1	4	93.0851	93.0889
L-Phenylalanine	HMDB0000159	C9H11NO2	Feces|Saliva|SWEAT|CSF|Urine	24	Positive	188.069	79.115	14.444	F	3	Cell	[M+Na]+	1	4	79.1134	79.1166
L-Phenylalanine	HMDB0000159	C9H11NO2	Feces|Saliva|SWEAT|CSF|Urine	24	Positive	188.069	91.065	10.556	F	3	Cell	[M+Na]+	1	4	91.0632	91.0668
L-Phenylalanine	HMDB0000159	C9H11NO2	Feces|Saliva|SWEAT|CSF|Urine	25	Positive	188.069	165.958	44.706	F	3	Cell	[M+Na]+	1	4	165.955	165.961
L-Phenylalanine	HMDB0000159	C9H11NO2	Feces|Saliva|SWEAT|CSF|Urine	25	Positive	188.069	148.905	7.745	F	3	Cell	[M+Na]+	1	4	148.902	148.908
L-Phenylalanine	HMDB0000159	C9H11NO2	Feces|Saliva|SWEAT|CSF|Urine	25	Positive	188.069	130.964	7.157	F	3	Cell	[M+Na]+	1	4	130.961	130.967
L-Phenylalanine	HMDB0000159	C9H11NO2	Feces|Saliva|SWEAT|CSF|Urine		Positive	183.113	183.113	100	P	1	Cell	[M+NH4]+		4	183.11	183.117
L-Phenylalanine	HMDB0000159	C9H11NO2	Feces|Saliva|SWEAT|CSF|Urine	4	Positive	183.113	145.086	100	D	2	Cell	[M+NH4]+	1	4	145.083	145.089
L-Phenylalanine	HMDB0000159	C9H11NO2	Feces|Saliva|SWEAT|CSF|Urine	5	Positive	183.113	132.489	100	D	2	Cell	[M+NH4]+	1	4	132.486	132.492
L-Phenylalanine	HMDB0000159	C9H11NO2	Feces|Saliva|SWEAT|CSF|Urine	5	Positive	183.113	138.993	93.4038	D	2	Cell	[M+NH4]+	1	4	138.99	138.995
L-Phenylalanine	HMDB0000159	C9H11NO2	Feces|Saliva|SWEAT|CSF|Urine	5	Positive	183.113	130.907	92.9318	D	2	Cell	[M+NH4]+	1	4	130.905	130.91
L-Phenylalanine	HMDB0000159	C9H11NO2	Feces|Saliva|SWEAT|CSF|Urine	5	Positive	183.113	59.6181	91.4394	D	2	Cell	[M+NH4]+	1	4	59.6169	59.6193
L-Phenylalanine	HMDB0000159	C9H11NO2	Feces|Saliva|SWEAT|CSF|Urine	5	Positive	183.113	165.523	89.7762	D	2	Cell	[M+NH4]+	1	4	165.52	165.526
L-Phenylalanine	HMDB0000159	C9H11NO2	Feces|Saliva|SWEAT|CSF|Urine	5	Positive	183.113	170.801	88.82	D	2	Cell	[M+NH4]+	1	4	170.797	170.804
L-Phenylalanine	HMDB0000159	C9H11NO2	Feces|Saliva|SWEAT|CSF|Urine	5	Positive	183.113	73.3062	86.9223	D	2	Cell	[M+NH4]+	1	4	73.3048	73.3077
L-Phenylalanine	HMDB0000159	C9H11NO2	Feces|Saliva|SWEAT|CSF|Urine	5	Positive	183.113	69.6513	85.6094	D	2	Cell	[M+NH4]+	1	4	69.6499	69.6527
L-Phenylalanine	HMDB0000159	C9H11NO2	Feces|Saliva|SWEAT|CSF|Urine	5	Positive	183.113	101.198	84.893	D	2	Cell	[M+NH4]+	1	4	101.196	101.2
L-Phenylalanine	HMDB0000159	C9H11NO2	Feces|Saliva|SWEAT|CSF|Urine	5	Positive	183.113	64.2399	84.1963	D	2	Cell	[M+NH4]+	1	4	64.2387	64.2412
L-Phenylalanine	HMDB0000159	C9H11NO2	Feces|Saliva|SWEAT|CSF|Urine	5	Positive	183.113	132.954	83.1284	D	2	Cell	[M+NH4]+	1	4	132.951	132.957
L-Phenylalanine	HMDB0000159	C9H11NO2	Feces|Saliva|SWEAT|CSF|Urine	6	Positive	183.113	148.074	100	D	2	Cell	[M+NH4]+	1	4	148.071	148.077
L-Phenylalanine	HMDB0000159	C9H11NO2	Feces|Saliva|SWEAT|CSF|Urine	6	Positive	183.113	155.91	81.9406	D	2	Cell	[M+NH4]+	1	4	155.907	155.913
L-Phenylalanine	HMDB0000159	C9H11NO2	Feces|Saliva|SWEAT|CSF|Urine	7	Positive	183.113	148.075	100	D	2	Cell	[M+NH4]+	1	4	148.072	148.078
L-Phenylalanine	HMDB0000159	C9H11NO2	Feces|Saliva|SWEAT|CSF|Urine	8	Positive	183.113	66.8621	100	D	2	Cell	[M+NH4]+	1	4	66.8608	66.8635
L-Phenylalanine	HMDB0000159	C9H11NO2	Feces|Saliva|SWEAT|CSF|Urine	9	Positive	183.113	119.981	100	D	2	Cell	[M+NH4]+	1	4	119.979	119.983
L-Phenylalanine	HMDB0000159	C9H11NO2	Feces|Saliva|SWEAT|CSF|Urine	10	Positive	183.113	120.339	100	D	2	Cell	[M+NH4]+	1	4	120.337	120.341
L-Phenylalanine	HMDB0000159	C9H11NO2	Feces|Saliva|SWEAT|CSF|Urine	11	Positive	183.113	122.084	100	D	2	Cell	[M+NH4]+	1	4	122.082	122.086
L-Phenylalanine	HMDB0000159	C9H11NO2	Feces|Saliva|SWEAT|CSF|Urine	12	Positive	183.113	119.995	100	D	2	Cell	[M+NH4]+	1	4	119.993	119.997
L-Phenylalanine	HMDB0000159	C9H11NO2	Feces|Saliva|SWEAT|CSF|Urine	13	Positive	183.113	122.085	100	D	2	Cell	[M+NH4]+	1	4	122.083	122.087
L-Phenylalanine	HMDB0000159	C9H11NO2	Feces|Saliva|SWEAT|CSF|Urine	14	Positive	183.113	120.986	100	D	2	Cell	[M+NH4]+	1	4	120.984	120.989
L-Phenylalanine	HMDB0000159	C9H11NO2	Feces|Saliva|SWEAT|CSF|Urine	15	Positive	183.113	149.053	100	D	2	Cell	[M+NH4]+	1	4	149.05	149.056
L-Phenylalanine	HMDB0000159	C9H11NO2	Feces|Saliva|SWEAT|CSF|Urine	16	Positive	183.113	93.0586	100	D	2	Cell	[M+NH4]+	1	4	93.0567	93.0604
L-Phenylalanine	HMDB0000159	C9H11NO2	Feces|Saliva|SWEAT|CSF|Urine	17	Positive	183.113	123.055	100	D	2	Cell	[M+NH4]+	1	4	123.053	123.058
L-Phenylalanine	HMDB0000159	C9H11NO2	Feces|Saliva|SWEAT|CSF|Urine	18	Positive	183.113	121.037	100	D	2	Cell	[M+NH4]+	1	4	121.034	121.039
L-Phenylalanine	HMDB0000159	C9H11NO2	Feces|Saliva|SWEAT|CSF|Urine	19	Positive	183.113	131.075	100	D	2	Cell	[M+NH4]+	1	4	131.073	131.078
L-Phenylalanine	HMDB0000159	C9H11NO2	Feces|Saliva|SWEAT|CSF|Urine	20	Positive	183.113	147.975	100	D	2	Cell	[M+NH4]+	1	4	147.972	147.978
L-Phenylalanine	HMDB0000159	C9H11NO2	Feces|Saliva|SWEAT|CSF|Urine	21	Positive	183.113	92.9953	100	D	2	Cell	[M+NH4]+	1	4	92.9934	92.9972
L-Phenylalanine	HMDB0000159	C9H11NO2	Feces|Saliva|SWEAT|CSF|Urine	21	Positive	183.113	103.027	81.0811	D	2	Cell	[M+NH4]+	1	4	103.025	103.029
L-Phenylalanine	HMDB0000159	C9H11NO2	Feces|Saliva|SWEAT|CSF|Urine	22	Positive	183.113	166.086	100	D	2	Cell	[M+NH4]+	1	4	166.083	166.089
L-Phenylalanine	HMDB0000159	C9H11NO2	Feces|Saliva|SWEAT|CSF|Urine	23	Positive	183.113	77.077	100	D	2	Cell	[M+NH4]+	1	4	77.0755	77.0785
L-Phenylalanine	HMDB0000159	C9H11NO2	Feces|Saliva|SWEAT|CSF|Urine	24	Positive	183.113	119.948	100	D	2	Cell	[M+NH4]+	1	4	119.946	119.95
L-Phenylalanine	HMDB0000159	C9H11NO2	Feces|Saliva|SWEAT|CSF|Urine	24	Positive	183.113	103	90.667	D	2	Cell	[M+NH4]+	1	4	102.998	103.002
L-Phenylalanine	HMDB0000159	C9H11NO2	Feces|Saliva|SWEAT|CSF|Urine	25	Positive	183.113	119.964	100	D	2	Cell	[M+NH4]+	1	4	119.962	119.966
L-Phenylalanine	HMDB0000159	C9H11NO2	Feces|Saliva|SWEAT|CSF|Urine	4	Positive	183.113	120.037	59.4148	F	3	Cell	[M+NH4]+	1	4	120.034	120.039
L-Phenylalanine	HMDB0000159	C9H11NO2	Feces|Saliva|SWEAT|CSF|Urine	4	Positive	183.113	77.0392	54.5978	F	3	Cell	[M+NH4]+	1	4	77.0376	77.0407
L-Phenylalanine	HMDB0000159	C9H11NO2	Feces|Saliva|SWEAT|CSF|Urine	4	Positive	183.113	136.573	47.876	F	3	Cell	[M+NH4]+	1	4	136.57	136.575
L-Phenylalanine	HMDB0000159	C9H11NO2	Feces|Saliva|SWEAT|CSF|Urine	4	Positive	183.113	146.084	23.0215	F	3	Cell	[M+NH4]+	1	4	146.081	146.087
L-Phenylalanine	HMDB0000159	C9H11NO2	Feces|Saliva|SWEAT|CSF|Urine	4	Positive	183.113	72.9653	19.2159	F	3	Cell	[M+NH4]+	1	4	72.9638	72.9667
L-Phenylalanine	HMDB0000159	C9H11NO2	Feces|Saliva|SWEAT|CSF|Urine	4	Positive	183.113	79.0547	15.2408	F	3	Cell	[M+NH4]+	1	4	79.0532	79.0563
L-Phenylalanine	HMDB0000159	C9H11NO2	Feces|Saliva|SWEAT|CSF|Urine	4	Positive	183.113	121.065	15.0989	F	3	Cell	[M+NH4]+	1	4	121.063	121.067
L-Phenylalanine	HMDB0000159	C9H11NO2	Feces|Saliva|SWEAT|CSF|Urine	4	Positive	183.113	51.0238	13.9156	F	3	Cell	[M+NH4]+	1	4	51.0228	51.0249
L-Phenylalanine	HMDB0000159	C9H11NO2	Feces|Saliva|SWEAT|CSF|Urine	4	Positive	183.113	132.052	13.2092	F	3	Cell	[M+NH4]+	1	4	132.049	132.055
L-Phenylalanine	HMDB0000159	C9H11NO2	Feces|Saliva|SWEAT|CSF|Urine	4	Positive	183.113	104.058	12.6773	F	3	Cell	[M+NH4]+	1	4	104.056	104.06
L-Phenylalanine	HMDB0000159	C9H11NO2	Feces|Saliva|SWEAT|CSF|Urine	4	Positive	183.113	141.67	11.4803	F	3	Cell	[M+NH4]+	1	4	141.667	141.673
L-Phenylalanine	HMDB0000159	C9H11NO2	Feces|Saliva|SWEAT|CSF|Urine	4	Positive	183.113	154.775	11.0863	F	3	Cell	[M+NH4]+	1	4	154.772	154.778
L-Phenylalanine	HMDB0000159	C9H11NO2	Feces|Saliva|SWEAT|CSF|Urine	4	Positive	183.113	163.398	10.6535	F	3	Cell	[M+NH4]+	1	4	163.394	163.401
L-Phenylalanine	HMDB0000159	C9H11NO2	Feces|Saliva|SWEAT|CSF|Urine	4	Positive	183.113	99.9716	10.1145	F	3	Cell	[M+NH4]+	1	4	99.9696	99.9736
L-Phenylalanine	HMDB0000159	C9H11NO2	Feces|Saliva|SWEAT|CSF|Urine	4	Positive	183.113	95.8101	9.76326	F	3	Cell	[M+NH4]+	1	4	95.8082	95.812
L-Phenylalanine	HMDB0000159	C9H11NO2	Feces|Saliva|SWEAT|CSF|Urine	4	Positive	183.113	84.039	9.32761	F	3	Cell	[M+NH4]+	1	4	84.0373	84.0407
L-Phenylalanine	HMDB0000159	C9H11NO2	Feces|Saliva|SWEAT|CSF|Urine	5	Positive	183.113	57.5731	79.8836	F	3	Cell	[M+NH4]+	1	4	57.5719	57.5742
L-Phenylalanine	HMDB0000159	C9H11NO2	Feces|Saliva|SWEAT|CSF|Urine	5	Positive	183.113	109.48	78.6037	F	3	Cell	[M+NH4]+	1	4	109.478	109.483
L-Phenylalanine	HMDB0000159	C9H11NO2	Feces|Saliva|SWEAT|CSF|Urine	5	Positive	183.113	53.5196	76.8397	F	3	Cell	[M+NH4]+	1	4	53.5185	53.5206
L-Phenylalanine	HMDB0000159	C9H11NO2	Feces|Saliva|SWEAT|CSF|Urine	5	Positive	183.113	53.9979	75.8813	F	3	Cell	[M+NH4]+	1	4	53.9968	53.999
L-Phenylalanine	HMDB0000159	C9H11NO2	Feces|Saliva|SWEAT|CSF|Urine	5	Positive	183.113	64.738	73.0974	F	3	Cell	[M+NH4]+	1	4	64.7367	64.7393
L-Phenylalanine	HMDB0000159	C9H11NO2	Feces|Saliva|SWEAT|CSF|Urine	5	Positive	183.113	51.8716	71.2512	F	3	Cell	[M+NH4]+	1	4	51.8706	51.8726
L-Phenylalanine	HMDB0000159	C9H11NO2	Feces|Saliva|SWEAT|CSF|Urine	6	Positive	183.113	100.37	77.0384	F	3	Cell	[M+NH4]+	1	4	100.368	100.372
L-Phenylalanine	HMDB0000159	C9H11NO2	Feces|Saliva|SWEAT|CSF|Urine	6	Positive	183.113	65.5791	71.568	F	3	Cell	[M+NH4]+	1	4	65.5778	65.5804
L-Phenylalanine	HMDB0000159	C9H11NO2	Feces|Saliva|SWEAT|CSF|Urine	6	Positive	183.113	110.486	71.0004	F	3	Cell	[M+NH4]+	1	4	110.484	110.488
L-Phenylalanine	HMDB0000159	C9H11NO2	Feces|Saliva|SWEAT|CSF|Urine	6	Positive	183.113	133.964	68.7415	F	3	Cell	[M+NH4]+	1	4	133.962	133.967
L-Phenylalanine	HMDB0000159	C9H11NO2	Feces|Saliva|SWEAT|CSF|Urine	6	Positive	183.113	50.6457	66.5524	F	3	Cell	[M+NH4]+	1	4	50.6447	50.6467
L-Phenylalanine	HMDB0000159	C9H11NO2	Feces|Saliva|SWEAT|CSF|Urine	6	Positive	183.113	69.6102	64.9832	F	3	Cell	[M+NH4]+	1	4	69.6088	69.6116
L-Phenylalanine	HMDB0000159	C9H11NO2	Feces|Saliva|SWEAT|CSF|Urine	6	Positive	183.113	159.302	64.846	F	3	Cell	[M+NH4]+	1	4	159.299	159.305
L-Phenylalanine	HMDB0000159	C9H11NO2	Feces|Saliva|SWEAT|CSF|Urine	6	Positive	183.113	70.0209	64.6067	F	3	Cell	[M+NH4]+	1	4	70.0195	70.0223
L-Phenylalanine	HMDB0000159	C9H11NO2	Feces|Saliva|SWEAT|CSF|Urine	6	Positive	183.113	83.6522	64.0433	F	3	Cell	[M+NH4]+	1	4	83.6505	83.6539
L-Phenylalanine	HMDB0000159	C9H11NO2	Feces|Saliva|SWEAT|CSF|Urine	6	Positive	183.113	84.0863	63.9884	F	3	Cell	[M+NH4]+	1	4	84.0846	84.088
L-Phenylalanine	HMDB0000159	C9H11NO2	Feces|Saliva|SWEAT|CSF|Urine	6	Positive	183.113	162.351	63.8076	F	3	Cell	[M+NH4]+	1	4	162.348	162.354
L-Phenylalanine	HMDB0000159	C9H11NO2	Feces|Saliva|SWEAT|CSF|Urine	6	Positive	183.113	96.496	63.7222	F	3	Cell	[M+NH4]+	1	4	96.4941	96.498
L-Phenylalanine	HMDB0000159	C9H11NO2	Feces|Saliva|SWEAT|CSF|Urine	6	Positive	183.113	110.63	62.7859	F	3	Cell	[M+NH4]+	1	4	110.628	110.632
L-Phenylalanine	HMDB0000159	C9H11NO2	Feces|Saliva|SWEAT|CSF|Urine	6	Positive	183.113	56.5452	60.7299	F	3	Cell	[M+NH4]+	1	4	56.544	56.5463
L-Phenylalanine	HMDB0000159	C9H11NO2	Feces|Saliva|SWEAT|CSF|Urine	6	Positive	183.113	151.685	60.674	F	3	Cell	[M+NH4]+	1	4	151.682	151.688
L-Phenylalanine	HMDB0000159	C9H11NO2	Feces|Saliva|SWEAT|CSF|Urine	6	Positive	183.113	58.8671	60.1887	F	3	Cell	[M+NH4]+	1	4	58.866	58.8683
L-Phenylalanine	HMDB0000159	C9H11NO2	Feces|Saliva|SWEAT|CSF|Urine	6	Positive	183.113	82.4243	58.5481	F	3	Cell	[M+NH4]+	1	4	82.4226	82.4259
L-Phenylalanine	HMDB0000159	C9H11NO2	Feces|Saliva|SWEAT|CSF|Urine	6	Positive	183.113	56.2507	55.0762	F	3	Cell	[M+NH4]+	1	4	56.2496	56.2518
L-Phenylalanine	HMDB0000159	C9H11NO2	Feces|Saliva|SWEAT|CSF|Urine	7	Positive	183.113	77.4774	55.2015	F	3	Cell	[M+NH4]+	1	4	77.4759	77.479
L-Phenylalanine	HMDB0000159	C9H11NO2	Feces|Saliva|SWEAT|CSF|Urine	7	Positive	183.113	128.073	55.0529	F	3	Cell	[M+NH4]+	1	4	128.07	128.075
L-Phenylalanine	HMDB0000159	C9H11NO2	Feces|Saliva|SWEAT|CSF|Urine	7	Positive	183.113	82.7158	53.6134	F	3	Cell	[M+NH4]+	1	4	82.7142	82.7175
L-Phenylalanine	HMDB0000159	C9H11NO2	Feces|Saliva|SWEAT|CSF|Urine	7	Positive	183.113	103.486	52.2665	F	3	Cell	[M+NH4]+	1	4	103.484	103.488
L-Phenylalanine	HMDB0000159	C9H11NO2	Feces|Saliva|SWEAT|CSF|Urine	7	Positive	183.113	82.2246	52.2152	F	3	Cell	[M+NH4]+	1	4	82.223	82.2262
L-Phenylalanine	HMDB0000159	C9H11NO2	Feces|Saliva|SWEAT|CSF|Urine	7	Positive	183.113	71.1181	51.9807	F	3	Cell	[M+NH4]+	1	4	71.1166	71.1195
L-Phenylalanine	HMDB0000159	C9H11NO2	Feces|Saliva|SWEAT|CSF|Urine	7	Positive	183.113	68.3745	51.849	F	3	Cell	[M+NH4]+	1	4	68.3731	68.3758
L-Phenylalanine	HMDB0000159	C9H11NO2	Feces|Saliva|SWEAT|CSF|Urine	7	Positive	183.113	110.309	49.8802	F	3	Cell	[M+NH4]+	1	4	110.307	110.312
L-Phenylalanine	HMDB0000159	C9H11NO2	Feces|Saliva|SWEAT|CSF|Urine	7	Positive	183.113	158.411	48.4789	F	3	Cell	[M+NH4]+	1	4	158.407	158.414
L-Phenylalanine	HMDB0000159	C9H11NO2	Feces|Saliva|SWEAT|CSF|Urine	7	Positive	183.113	80.4248	48.1443	F	3	Cell	[M+NH4]+	1	4	80.4232	80.4264
L-Phenylalanine	HMDB0000159	C9H11NO2	Feces|Saliva|SWEAT|CSF|Urine	7	Positive	183.113	164.168	47.786	F	3	Cell	[M+NH4]+	1	4	164.165	164.171
L-Phenylalanine	HMDB0000159	C9H11NO2	Feces|Saliva|SWEAT|CSF|Urine	7	Positive	183.113	70.005	47.6334	F	3	Cell	[M+NH4]+	1	4	70.0036	70.0064
L-Phenylalanine	HMDB0000159	C9H11NO2	Feces|Saliva|SWEAT|CSF|Urine	7	Positive	183.113	82.1109	46.8297	F	3	Cell	[M+NH4]+	1	4	82.1092	82.1125
L-Phenylalanine	HMDB0000159	C9H11NO2	Feces|Saliva|SWEAT|CSF|Urine	7	Positive	183.113	81.3329	46.7252	F	3	Cell	[M+NH4]+	1	4	81.3313	81.3346
L-Phenylalanine	HMDB0000159	C9H11NO2	Feces|Saliva|SWEAT|CSF|Urine	7	Positive	183.113	163.011	45.6831	F	3	Cell	[M+NH4]+	1	4	163.007	163.014
L-Phenylalanine	HMDB0000159	C9H11NO2	Feces|Saliva|SWEAT|CSF|Urine	7	Positive	183.113	86.2474	45.4911	F	3	Cell	[M+NH4]+	1	4	86.2457	86.2491
L-Phenylalanine	HMDB0000159	C9H11NO2	Feces|Saliva|SWEAT|CSF|Urine	7	Positive	183.113	54.7246	44.6137	F	3	Cell	[M+NH4]+	1	4	54.7235	54.7257
L-Phenylalanine	HMDB0000159	C9H11NO2	Feces|Saliva|SWEAT|CSF|Urine	7	Positive	183.113	73.899	43.5636	F	3	Cell	[M+NH4]+	1	4	73.8975	73.9005
L-Phenylalanine	HMDB0000159	C9H11NO2	Feces|Saliva|SWEAT|CSF|Urine	7	Positive	183.113	136.768	43.1734	F	3	Cell	[M+NH4]+	1	4	136.765	136.77
L-Phenylalanine	HMDB0000159	C9H11NO2	Feces|Saliva|SWEAT|CSF|Urine	7	Positive	183.113	87.4257	41.7331	F	3	Cell	[M+NH4]+	1	4	87.4239	87.4274
L-Phenylalanine	HMDB0000159	C9H11NO2	Feces|Saliva|SWEAT|CSF|Urine	8	Positive	183.113	95.1776	49.3794	F	3	Cell	[M+NH4]+	1	4	95.1757	95.1795
L-Phenylalanine	HMDB0000159	C9H11NO2	Feces|Saliva|SWEAT|CSF|Urine	8	Positive	183.113	75.6108	45.7756	F	3	Cell	[M+NH4]+	1	4	75.6093	75.6123
L-Phenylalanine	HMDB0000159	C9H11NO2	Feces|Saliva|SWEAT|CSF|Urine	8	Positive	183.113	58.7552	43.3299	F	3	Cell	[M+NH4]+	1	4	58.754	58.7564
L-Phenylalanine	HMDB0000159	C9H11NO2	Feces|Saliva|SWEAT|CSF|Urine	8	Positive	183.113	151.99	43.0438	F	3	Cell	[M+NH4]+	1	4	151.986	151.993
L-Phenylalanine	HMDB0000159	C9H11NO2	Feces|Saliva|SWEAT|CSF|Urine	8	Positive	183.113	75.9545	42.5466	F	3	Cell	[M+NH4]+	1	4	75.953	75.956
L-Phenylalanine	HMDB0000159	C9H11NO2	Feces|Saliva|SWEAT|CSF|Urine	8	Positive	183.113	77.9007	41.6517	F	3	Cell	[M+NH4]+	1	4	77.8992	77.9023
L-Phenylalanine	HMDB0000159	C9H11NO2	Feces|Saliva|SWEAT|CSF|Urine	8	Positive	183.113	86.093	41.2082	F	3	Cell	[M+NH4]+	1	4	86.0912	86.0947
L-Phenylalanine	HMDB0000159	C9H11NO2	Feces|Saliva|SWEAT|CSF|Urine	8	Positive	183.113	82.2368	40.848	F	3	Cell	[M+NH4]+	1	4	82.2352	82.2385
L-Phenylalanine	HMDB0000159	C9H11NO2	Feces|Saliva|SWEAT|CSF|Urine	8	Positive	183.113	50.6432	40.5082	F	3	Cell	[M+NH4]+	1	4	50.6422	50.6442
L-Phenylalanine	HMDB0000159	C9H11NO2	Feces|Saliva|SWEAT|CSF|Urine	8	Positive	183.113	53.5991	40.5051	F	3	Cell	[M+NH4]+	1	4	53.598	53.6001
L-Phenylalanine	HMDB0000159	C9H11NO2	Feces|Saliva|SWEAT|CSF|Urine	8	Positive	183.113	92.4631	40.369	F	3	Cell	[M+NH4]+	1	4	92.4612	92.4649
L-Phenylalanine	HMDB0000159	C9H11NO2	Feces|Saliva|SWEAT|CSF|Urine	8	Positive	183.113	91.3915	38.967	F	3	Cell	[M+NH4]+	1	4	91.3897	91.3934
L-Phenylalanine	HMDB0000159	C9H11NO2	Feces|Saliva|SWEAT|CSF|Urine	8	Positive	183.113	56.344	38.1805	F	3	Cell	[M+NH4]+	1	4	56.3429	56.3451
L-Phenylalanine	HMDB0000159	C9H11NO2	Feces|Saliva|SWEAT|CSF|Urine	8	Positive	183.113	81.9638	37.568	F	3	Cell	[M+NH4]+	1	4	81.9622	81.9655
L-Phenylalanine	HMDB0000159	C9H11NO2	Feces|Saliva|SWEAT|CSF|Urine	8	Positive	183.113	89.0529	37.4471	F	3	Cell	[M+NH4]+	1	4	89.0511	89.0546
L-Phenylalanine	HMDB0000159	C9H11NO2	Feces|Saliva|SWEAT|CSF|Urine	8	Positive	183.113	85.5385	36.1889	F	3	Cell	[M+NH4]+	1	4	85.5368	85.5402
L-Phenylalanine	HMDB0000159	C9H11NO2	Feces|Saliva|SWEAT|CSF|Urine	8	Positive	183.113	141.803	34.843	F	3	Cell	[M+NH4]+	1	4	141.8	141.806
L-Phenylalanine	HMDB0000159	C9H11NO2	Feces|Saliva|SWEAT|CSF|Urine	14	Positive	183.113	120.117	14.9149	F	3	Cell	[M+NH4]+	1	4	120.115	120.12
L-Phenylalanine	HMDB0000159	C9H11NO2	Feces|Saliva|SWEAT|CSF|Urine	14	Positive	183.113	150.154	5.60561	F	3	Cell	[M+NH4]+	1	4	150.151	150.157
L-Phenylalanine	HMDB0000159	C9H11NO2	Feces|Saliva|SWEAT|CSF|Urine	15	Positive	183.113	148.169	19.0476	F	3	Cell	[M+NH4]+	1	4	148.166	148.172
L-Phenylalanine	HMDB0000159	C9H11NO2	Feces|Saliva|SWEAT|CSF|Urine	16	Positive	183.113	120.026	13.5135	F	3	Cell	[M+NH4]+	1	4	120.023	120.028
L-Phenylalanine	HMDB0000159	C9H11NO2	Feces|Saliva|SWEAT|CSF|Urine	16	Positive	183.113	90.9779	11.4114	F	3	Cell	[M+NH4]+	1	4	90.9761	90.9797
L-Phenylalanine	HMDB0000159	C9H11NO2	Feces|Saliva|SWEAT|CSF|Urine	17	Positive	183.113	166.043	11.1111	F	3	Cell	[M+NH4]+	1	4	166.04	166.046
L-Phenylalanine	HMDB0000159	C9H11NO2	Feces|Saliva|SWEAT|CSF|Urine	17	Positive	183.113	166.156	11.1111	F	3	Cell	[M+NH4]+	1	4	166.153	166.16
L-Phenylalanine	HMDB0000159	C9H11NO2	Feces|Saliva|SWEAT|CSF|Urine	17	Positive	183.113	166.297	11.1111	F	3	Cell	[M+NH4]+	1	4	166.294	166.301
L-Phenylalanine	HMDB0000159	C9H11NO2	Feces|Saliva|SWEAT|CSF|Urine	18	Positive	183.113	120.053	14.2142	F	3	Cell	[M+NH4]+	1	4	120.051	120.055
L-Phenylalanine	HMDB0000159	C9H11NO2	Feces|Saliva|SWEAT|CSF|Urine	18	Positive	183.113	149.979	5.30531	F	3	Cell	[M+NH4]+	1	4	149.976	149.982
L-Phenylalanine	HMDB0000159	C9H11NO2	Feces|Saliva|SWEAT|CSF|Urine	20	Positive	183.113	120.878	16.6667	F	3	Cell	[M+NH4]+	1	4	120.876	120.881
L-Phenylalanine	HMDB0000159	C9H11NO2	Feces|Saliva|SWEAT|CSF|Urine	21	Positive	183.113	91.0182	10.01	F	3	Cell	[M+NH4]+	1	4	91.0164	91.02
L-Phenylalanine	HMDB0000159	C9H11NO2	Feces|Saliva|SWEAT|CSF|Urine	21	Positive	183.113	120.017	6.40641	F	3	Cell	[M+NH4]+	1	4	120.014	120.019
L-Phenylalanine	HMDB0000159	C9H11NO2	Feces|Saliva|SWEAT|CSF|Urine	23	Positive	183.113	102.954	43.169	F	3	Cell	[M+NH4]+	1	4	102.952	102.956
L-Phenylalanine	HMDB0000159	C9H11NO2	Feces|Saliva|SWEAT|CSF|Urine	23	Positive	183.113	91.049	21.721	F	3	Cell	[M+NH4]+	1	4	91.0472	91.0508
L-Phenylalanine	HMDB0000159	C9H11NO2	Feces|Saliva|SWEAT|CSF|Urine	23	Positive	183.113	79.107	12.842	F	3	Cell	[M+NH4]+	1	4	79.1054	79.1086
L-Phenylalanine	HMDB0000159	C9H11NO2	Feces|Saliva|SWEAT|CSF|Urine	23	Positive	183.113	119.94	12.158	F	3	Cell	[M+NH4]+	1	4	119.938	119.942
L-Phenylalanine	HMDB0000159	C9H11NO2	Feces|Saliva|SWEAT|CSF|Urine	24	Positive	183.113	77.085	17	F	3	Cell	[M+NH4]+	1	4	77.0835	77.0865
L-Phenylalanine	HMDB0000159	C9H11NO2	Feces|Saliva|SWEAT|CSF|Urine	24	Positive	183.113	93.087	16	F	3	Cell	[M+NH4]+	1	4	93.0851	93.0889
L-Phenylalanine	HMDB0000159	C9H11NO2	Feces|Saliva|SWEAT|CSF|Urine	24	Positive	183.113	79.115	14.444	F	3	Cell	[M+NH4]+	1	4	79.1134	79.1166
L-Phenylalanine	HMDB0000159	C9H11NO2	Feces|Saliva|SWEAT|CSF|Urine	24	Positive	183.113	91.065	10.556	F	3	Cell	[M+NH4]+	1	4	91.0632	91.0668
L-Phenylalanine	HMDB0000159	C9H11NO2	Feces|Saliva|SWEAT|CSF|Urine	25	Positive	183.113	165.958	44.706	F	3	Cell	[M+NH4]+	1	4	165.955	165.961
L-Phenylalanine	HMDB0000159	C9H11NO2	Feces|Saliva|SWEAT|CSF|Urine	25	Positive	183.113	148.905	7.745	F	3	Cell	[M+NH4]+	1	4	148.902	148.908
L-Phenylalanine	HMDB0000159	C9H11NO2	Feces|Saliva|SWEAT|CSF|Urine	25	Positive	183.113	130.964	7.157	F	3	Cell	[M+NH4]+	1	4	130.961	130.967
Pantothenic acid	HMDB0000210	C9H17NO5	Feces|Saliva		Positive	219.111	219.111	100	P	1	Cell	[M]+		5	219.106	219.115
Pantothenic acid	HMDB0000210	C9H17NO5	Feces|Saliva	27	Positive	219.111	116.034	100	D	2	Cell	[M]+	1	5	116.032	116.037
Pantothenic acid	HMDB0000210	C9H17NO5	Feces|Saliva	28	Positive	219.111	98.0251	100	D	2	Cell	[M]+	1	5	98.0231	98.0271
Pantothenic acid	HMDB0000210	C9H17NO5	Feces|Saliva	29	Positive	219.111	202.108	100	D	2	Cell	[M]+	1	5	202.104	202.113
Pantothenic acid	HMDB0000210	C9H17NO5	Feces|Saliva	30	Positive	219.111	103.078	100	D	2	Cell	[M]+	1	5	103.076	103.08
Pantothenic acid	HMDB0000210	C9H17NO5	Feces|Saliva	27	Positive	219.111	72.045	34.661	F	3	Cell	[M]+	1	5	72.0436	72.0465
Pantothenic acid	HMDB0000210	C9H17NO5	Feces|Saliva	27	Positive	219.111	69.0705	16.0477	F	3	Cell	[M]+	1	5	69.0691	69.0719
Pantothenic acid	HMDB0000210	C9H17NO5	Feces|Saliva	27	Positive	219.111	166.086	14.9584	F	3	Cell	[M]+	1	5	166.083	166.089
Pantothenic acid	HMDB0000210	C9H17NO5	Feces|Saliva	27	Positive	219.111	160.097	14.7151	F	3	Cell	[M]+	1	5	160.093	160.1
Pantothenic acid	HMDB0000210	C9H17NO5	Feces|Saliva	27	Positive	219.111	174.112	13.7917	F	3	Cell	[M]+	1	5	174.109	174.116
Pantothenic acid	HMDB0000210	C9H17NO5	Feces|Saliva	27	Positive	219.111	59.0499	12.5713	F	3	Cell	[M]+	1	5	59.0488	59.0511
Pantothenic acid	HMDB0000210	C9H17NO5	Feces|Saliva	27	Positive	219.111	57.0707	11.377	F	3	Cell	[M]+	1	5	57.0695	57.0718
Pantothenic acid	HMDB0000210	C9H17NO5	Feces|Saliva	27	Positive	219.111	100.04	10.7049	F	3	Cell	[M]+	1	5	100.038	100.042
Pantothenic acid	HMDB0000210	C9H17NO5	Feces|Saliva	27	Positive	219.111	73.029	9.73975	F	3	Cell	[M]+	1	5	73.0276	73.0305
Pantothenic acid	HMDB0000210	C9H17NO5	Feces|Saliva	27	Positive	219.111	87.0809	9.25861	F	3	Cell	[M]+	1	5	87.0792	87.0826
Pantothenic acid	HMDB0000210	C9H17NO5	Feces|Saliva	27	Positive	219.111	67.0549	8.39107	F	3	Cell	[M]+	1	5	67.0535	67.0562
Pantothenic acid	HMDB0000210	C9H17NO5	Feces|Saliva	27	Positive	219.111	113.06	8.36189	F	3	Cell	[M]+	1	5	113.058	113.062
Pantothenic acid	HMDB0000210	C9H17NO5	Feces|Saliva	27	Positive	219.111	178.048	7.87122	F	3	Cell	[M]+	1	5	178.045	178.052
Pantothenic acid	HMDB0000210	C9H17NO5	Feces|Saliva	27	Positive	219.111	156.102	7.18783	F	3	Cell	[M]+	1	5	156.098	156.105
Pantothenic acid	HMDB0000210	C9H17NO5	Feces|Saliva	27	Positive	219.111	86.0969	6.8601	F	3	Cell	[M]+	1	5	86.0952	86.0986
Pantothenic acid	HMDB0000210	C9H17NO5	Feces|Saliva	27	Positive	219.111	131.07	5.43791	F	3	Cell	[M]+	1	5	131.068	131.073
Pantothenic acid	HMDB0000210	C9H17NO5	Feces|Saliva	28	Positive	219.111	142.088	43.6589	F	3	Cell	[M]+	1	5	142.085	142.091
Pantothenic acid	HMDB0000210	C9H17NO5	Feces|Saliva	28	Positive	219.111	95.0499	42.0465	F	3	Cell	[M]+	1	5	95.048	95.0518
Pantothenic acid	HMDB0000210	C9H17NO5	Feces|Saliva	28	Positive	219.111	67.0553	39.5039	F	3	Cell	[M]+	1	5	67.054	67.0566
Pantothenic acid	HMDB0000210	C9H17NO5	Feces|Saliva	29	Positive	219.111	184.098	66.4359	F	3	Cell	[M]+	1	5	184.094	184.102
Pantothenic acid	HMDB0000210	C9H17NO5	Feces|Saliva	29	Positive	219.111	98.024	60.826	F	3	Cell	[M]+	1	5	98.022	98.026
Pantothenic acid	HMDB0000210	C9H17NO5	Feces|Saliva	29	Positive	219.111	124.077	58.6536	F	3	Cell	[M]+	1	5	124.074	124.079
Pantothenic acid	HMDB0000210	C9H17NO5	Feces|Saliva	29	Positive	219.111	116.035	35.7603	F	3	Cell	[M]+	1	5	116.033	116.038
Pantothenic acid	HMDB0000210	C9H17NO5	Feces|Saliva	29	Positive	219.111	70.0298	32.466	F	3	Cell	[M]+	1	5	70.0284	70.0312
Pantothenic acid	HMDB0000210	C9H17NO5	Feces|Saliva	29	Positive	219.111	85.0652	31.4634	F	3	Cell	[M]+	1	5	85.0635	85.0669
Pantothenic acid	HMDB0000210	C9H17NO5	Feces|Saliva	31	Positive	219.111	90.0565	100	D	2	Cell	[M]+	1	5	90.0547	90.0583
Pantothenic acid	HMDB0000210	C9H17NO5	Feces|Saliva		Positive	220.119	220.119	100	P	1	Cell	[M+H]+		5	220.114	220.123
Pantothenic acid	HMDB0000210	C9H17NO5	Feces|Saliva	27	Positive	220.119	116.034	100	D	2	Cell	[M+H]+	1	5	116.032	116.037
Pantothenic acid	HMDB0000210	C9H17NO5	Feces|Saliva	28	Positive	220.119	98.0251	100	D	2	Cell	[M+H]+	1	5	98.0231	98.0271
Pantothenic acid	HMDB0000210	C9H17NO5	Feces|Saliva	29	Positive	220.119	202.108	100	D	2	Cell	[M+H]+	1	5	202.104	202.113
Pantothenic acid	HMDB0000210	C9H17NO5	Feces|Saliva	30	Positive	220.119	103.078	100	D	2	Cell	[M+H]+	1	5	103.076	103.08
Pantothenic acid	HMDB0000210	C9H17NO5	Feces|Saliva	27	Positive	220.119	72.045	34.661	F	3	Cell	[M+H]+	1	5	72.0436	72.0465
Pantothenic acid	HMDB0000210	C9H17NO5	Feces|Saliva	27	Positive	220.119	69.0705	16.0477	F	3	Cell	[M+H]+	1	5	69.0691	69.0719
Pantothenic acid	HMDB0000210	C9H17NO5	Feces|Saliva	27	Positive	220.119	166.086	14.9584	F	3	Cell	[M+H]+	1	5	166.083	166.089
Pantothenic acid	HMDB0000210	C9H17NO5	Feces|Saliva	27	Positive	220.119	160.097	14.7151	F	3	Cell	[M+H]+	1	5	160.093	160.1
Pantothenic acid	HMDB0000210	C9H17NO5	Feces|Saliva	27	Positive	220.119	174.112	13.7917	F	3	Cell	[M+H]+	1	5	174.109	174.116
Pantothenic acid	HMDB0000210	C9H17NO5	Feces|Saliva	27	Positive	220.119	59.0499	12.5713	F	3	Cell	[M+H]+	1	5	59.0488	59.0511
Pantothenic acid	HMDB0000210	C9H17NO5	Feces|Saliva	27	Positive	220.119	57.0707	11.377	F	3	Cell	[M+H]+	1	5	57.0695	57.0718
Pantothenic acid	HMDB0000210	C9H17NO5	Feces|Saliva	27	Positive	220.119	100.04	10.7049	F	3	Cell	[M+H]+	1	5	100.038	100.042
Pantothenic acid	HMDB0000210	C9H17NO5	Feces|Saliva	27	Positive	220.119	73.029	9.73975	F	3	Cell	[M+H]+	1	5	73.0276	73.0305
Pantothenic acid	HMDB0000210	C9H17NO5	Feces|Saliva	27	Positive	220.119	87.0809	9.25861	F	3	Cell	[M+H]+	1	5	87.0792	87.0826
Pantothenic acid	HMDB0000210	C9H17NO5	Feces|Saliva	27	Positive	220.119	67.0549	8.39107	F	3	Cell	[M+H]+	1	5	67.0535	67.0562
Pantothenic acid	HMDB0000210	C9H17NO5	Feces|Saliva	27	Positive	220.119	113.06	8.36189	F	3	Cell	[M+H]+	1	5	113.058	113.062
Pantothenic acid	HMDB0000210	C9H17NO5	Feces|Saliva	27	Positive	220.119	178.048	7.87122	F	3	Cell	[M+H]+	1	5	178.045	178.052
Pantothenic acid	HMDB0000210	C9H17NO5	Feces|Saliva	27	Positive	220.119	156.102	7.18783	F	3	Cell	[M+H]+	1	5	156.098	156.105
Pantothenic acid	HMDB0000210	C9H17NO5	Feces|Saliva	27	Positive	220.119	86.0969	6.8601	F	3	Cell	[M+H]+	1	5	86.0952	86.0986
Pantothenic acid	HMDB0000210	C9H17NO5	Feces|Saliva	27	Positive	220.119	131.07	5.43791	F	3	Cell	[M+H]+	1	5	131.068	131.073
Pantothenic acid	HMDB0000210	C9H17NO5	Feces|Saliva	28	Positive	220.119	142.088	43.6589	F	3	Cell	[M+H]+	1	5	142.085	142.091
Pantothenic acid	HMDB0000210	C9H17NO5	Feces|Saliva	28	Positive	220.119	95.0499	42.0465	F	3	Cell	[M+H]+	1	5	95.048	95.0518
Pantothenic acid	HMDB0000210	C9H17NO5	Feces|Saliva	28	Positive	220.119	67.0553	39.5039	F	3	Cell	[M+H]+	1	5	67.054	67.0566
Pantothenic acid	HMDB0000210	C9H17NO5	Feces|Saliva	29	Positive	220.119	184.098	66.4359	F	3	Cell	[M+H]+	1	5	184.094	184.102
Pantothenic acid	HMDB0000210	C9H17NO5	Feces|Saliva	29	Positive	220.119	98.024	60.826	F	3	Cell	[M+H]+	1	5	98.022	98.026
Pantothenic acid	HMDB0000210	C9H17NO5	Feces|Saliva	29	Positive	220.119	124.077	58.6536	F	3	Cell	[M+H]+	1	5	124.074	124.079
Pantothenic acid	HMDB0000210	C9H17NO5	Feces|Saliva	29	Positive	220.119	116.035	35.7603	F	3	Cell	[M+H]+	1	5	116.033	116.038
Pantothenic acid	HMDB0000210	C9H17NO5	Feces|Saliva	29	Positive	220.119	70.0298	32.466	F	3	Cell	[M+H]+	1	5	70.0284	70.0312
Pantothenic acid	HMDB0000210	C9H17NO5	Feces|Saliva	29	Positive	220.119	85.0652	31.4634	F	3	Cell	[M+H]+	1	5	85.0635	85.0669
Pantothenic acid	HMDB0000210	C9H17NO5	Feces|Saliva	31	Positive	220.119	90.0565	100	D	2	Cell	[M+H]+	1	5	90.0547	90.0583
Pantothenic acid	HMDB0000210	C9H17NO5	Feces|Saliva		Positive	258.074	258.074	100	P	1	Cell	[M+K]+		6	258.069	258.08
Pantothenic acid	HMDB0000210	C9H17NO5	Feces|Saliva	27	Positive	258.074	116.034	100	D	2	Cell	[M+K]+	1	6	116.032	116.037
Pantothenic acid	HMDB0000210	C9H17NO5	Feces|Saliva	28	Positive	258.074	98.0251	100	D	2	Cell	[M+K]+	1	6	98.0231	98.0271
Pantothenic acid	HMDB0000210	C9H17NO5	Feces|Saliva	29	Positive	258.074	202.108	100	D	2	Cell	[M+K]+	1	6	202.104	202.113
Pantothenic acid	HMDB0000210	C9H17NO5	Feces|Saliva	30	Positive	258.074	103.078	100	D	2	Cell	[M+K]+	1	6	103.076	103.08
Pantothenic acid	HMDB0000210	C9H17NO5	Feces|Saliva	31	Positive	258.074	220.119	100	D	2	Cell	[M+K]+	1	6	220.114	220.123
Pantothenic acid	HMDB0000210	C9H17NO5	Feces|Saliva	27	Positive	258.074	72.045	34.661	F	3	Cell	[M+K]+	1	6	72.0436	72.0465
Pantothenic acid	HMDB0000210	C9H17NO5	Feces|Saliva	27	Positive	258.074	69.0705	16.0477	F	3	Cell	[M+K]+	1	6	69.0691	69.0719
Pantothenic acid	HMDB0000210	C9H17NO5	Feces|Saliva	27	Positive	258.074	166.086	14.9584	F	3	Cell	[M+K]+	1	6	166.083	166.089
Pantothenic acid	HMDB0000210	C9H17NO5	Feces|Saliva	27	Positive	258.074	160.097	14.7151	F	3	Cell	[M+K]+	1	6	160.093	160.1
Pantothenic acid	HMDB0000210	C9H17NO5	Feces|Saliva	27	Positive	258.074	174.112	13.7917	F	3	Cell	[M+K]+	1	6	174.109	174.116
Pantothenic acid	HMDB0000210	C9H17NO5	Feces|Saliva	27	Positive	258.074	59.0499	12.5713	F	3	Cell	[M+K]+	1	6	59.0488	59.0511
Pantothenic acid	HMDB0000210	C9H17NO5	Feces|Saliva	27	Positive	258.074	57.0707	11.377	F	3	Cell	[M+K]+	1	6	57.0695	57.0718
Pantothenic acid	HMDB0000210	C9H17NO5	Feces|Saliva	27	Positive	258.074	100.04	10.7049	F	3	Cell	[M+K]+	1	6	100.038	100.042
Pantothenic acid	HMDB0000210	C9H17NO5	Feces|Saliva	27	Positive	258.074	73.029	9.73975	F	3	Cell	[M+K]+	1	6	73.0276	73.0305
Pantothenic acid	HMDB0000210	C9H17NO5	Feces|Saliva	27	Positive	258.074	87.0809	9.25861	F	3	Cell	[M+K]+	1	6	87.0792	87.0826
Pantothenic acid	HMDB0000210	C9H17NO5	Feces|Saliva	27	Positive	258.074	67.0549	8.39107	F	3	Cell	[M+K]+	1	6	67.0535	67.0562
Pantothenic acid	HMDB0000210	C9H17NO5	Feces|Saliva	27	Positive	258.074	113.06	8.36189	F	3	Cell	[M+K]+	1	6	113.058	113.062
Pantothenic acid	HMDB0000210	C9H17NO5	Feces|Saliva	27	Positive	258.074	178.048	7.87122	F	3	Cell	[M+K]+	1	6	178.045	178.052
Pantothenic acid	HMDB0000210	C9H17NO5	Feces|Saliva	27	Positive	258.074	156.102	7.18783	F	3	Cell	[M+K]+	1	6	156.098	156.105
Pantothenic acid	HMDB0000210	C9H17NO5	Feces|Saliva	27	Positive	258.074	86.0969	6.8601	F	3	Cell	[M+K]+	1	6	86.0952	86.0986
Pantothenic acid	HMDB0000210	C9H17NO5	Feces|Saliva	27	Positive	258.074	131.07	5.43791	F	3	Cell	[M+K]+	1	6	131.068	131.073
Pantothenic acid	HMDB0000210	C9H17NO5	Feces|Saliva	28	Positive	258.074	142.088	43.6589	F	3	Cell	[M+K]+	1	6	142.085	142.091
Pantothenic acid	HMDB0000210	C9H17NO5	Feces|Saliva	28	Positive	258.074	95.0499	42.0465	F	3	Cell	[M+K]+	1	6	95.048	95.0518
Pantothenic acid	HMDB0000210	C9H17NO5	Feces|Saliva	28	Positive	258.074	67.0553	39.5039	F	3	Cell	[M+K]+	1	6	67.054	67.0566
Pantothenic acid	HMDB0000210	C9H17NO5	Feces|Saliva	29	Positive	258.074	184.098	66.4359	F	3	Cell	[M+K]+	1	6	184.094	184.102
Pantothenic acid	HMDB0000210	C9H17NO5	Feces|Saliva	29	Positive	258.074	98.024	60.826	F	3	Cell	[M+K]+	1	6	98.022	98.026
Pantothenic acid	HMDB0000210	C9H17NO5	Feces|Saliva	29	Positive	258.074	124.077	58.6536	F	3	Cell	[M+K]+	1	6	124.074	124.079
Pantothenic acid	HMDB0000210	C9H17NO5	Feces|Saliva	29	Positive	258.074	116.035	35.7603	F	3	Cell	[M+K]+	1	6	116.033	116.038
Pantothenic acid	HMDB0000210	C9H17NO5	Feces|Saliva	29	Positive	258.074	70.0298	32.466	F	3	Cell	[M+K]+	1	6	70.0284	70.0312
Pantothenic acid	HMDB0000210	C9H17NO5	Feces|Saliva	29	Positive	258.074	85.0652	31.4634	F	3	Cell	[M+K]+	1	6	85.0635	85.0669
Pantothenic acid	HMDB0000210	C9H17NO5	Feces|Saliva	31	Positive	258.074	90.0565	6.27292	F	3	Cell	[M+K]+	1	6	90.0547	90.0583
Pantothenic acid	HMDB0000210	C9H17NO5	Feces|Saliva		Positive	242.1	242.1	100	P	1	Cell	[M+Na]+		5	242.096	242.105
Pantothenic acid	HMDB0000210	C9H17NO5	Feces|Saliva	27	Positive	242.1	116.034	100	D	2	Cell	[M+Na]+	1	5	116.032	116.037
Pantothenic acid	HMDB0000210	C9H17NO5	Feces|Saliva	28	Positive	242.1	98.0251	100	D	2	Cell	[M+Na]+	1	5	98.0231	98.0271
Pantothenic acid	HMDB0000210	C9H17NO5	Feces|Saliva	29	Positive	242.1	202.108	100	D	2	Cell	[M+Na]+	1	5	202.104	202.113
Pantothenic acid	HMDB0000210	C9H17NO5	Feces|Saliva	30	Positive	242.1	103.078	100	D	2	Cell	[M+Na]+	1	5	103.076	103.08
Pantothenic acid	HMDB0000210	C9H17NO5	Feces|Saliva	31	Positive	242.1	220.119	100	D	2	Cell	[M+Na]+	1	5	220.114	220.123
Pantothenic acid	HMDB0000210	C9H17NO5	Feces|Saliva	27	Positive	242.1	72.045	34.661	F	3	Cell	[M+Na]+	1	5	72.0436	72.0465
Pantothenic acid	HMDB0000210	C9H17NO5	Feces|Saliva	27	Positive	242.1	69.0705	16.0477	F	3	Cell	[M+Na]+	1	5	69.0691	69.0719
Pantothenic acid	HMDB0000210	C9H17NO5	Feces|Saliva	27	Positive	242.1	166.086	14.9584	F	3	Cell	[M+Na]+	1	5	166.083	166.089
Pantothenic acid	HMDB0000210	C9H17NO5	Feces|Saliva	27	Positive	242.1	160.097	14.7151	F	3	Cell	[M+Na]+	1	5	160.093	160.1
Pantothenic acid	HMDB0000210	C9H17NO5	Feces|Saliva	27	Positive	242.1	174.112	13.7917	F	3	Cell	[M+Na]+	1	5	174.109	174.116
Pantothenic acid	HMDB0000210	C9H17NO5	Feces|Saliva	27	Positive	242.1	59.0499	12.5713	F	3	Cell	[M+Na]+	1	5	59.0488	59.0511
Pantothenic acid	HMDB0000210	C9H17NO5	Feces|Saliva	27	Positive	242.1	57.0707	11.377	F	3	Cell	[M+Na]+	1	5	57.0695	57.0718
Pantothenic acid	HMDB0000210	C9H17NO5	Feces|Saliva	27	Positive	242.1	100.04	10.7049	F	3	Cell	[M+Na]+	1	5	100.038	100.042
Pantothenic acid	HMDB0000210	C9H17NO5	Feces|Saliva	27	Positive	242.1	73.029	9.73975	F	3	Cell	[M+Na]+	1	5	73.0276	73.0305
Pantothenic acid	HMDB0000210	C9H17NO5	Feces|Saliva	27	Positive	242.1	87.0809	9.25861	F	3	Cell	[M+Na]+	1	5	87.0792	87.0826
Pantothenic acid	HMDB0000210	C9H17NO5	Feces|Saliva	27	Positive	242.1	67.0549	8.39107	F	3	Cell	[M+Na]+	1	5	67.0535	67.0562
Pantothenic acid	HMDB0000210	C9H17NO5	Feces|Saliva	27	Positive	242.1	113.06	8.36189	F	3	Cell	[M+Na]+	1	5	113.058	113.062
Pantothenic acid	HMDB0000210	C9H17NO5	Feces|Saliva	27	Positive	242.1	178.048	7.87122	F	3	Cell	[M+Na]+	1	5	178.045	178.052
Pantothenic acid	HMDB0000210	C9H17NO5	Feces|Saliva	27	Positive	242.1	156.102	7.18783	F	3	Cell	[M+Na]+	1	5	156.098	156.105
Pantothenic acid	HMDB0000210	C9H17NO5	Feces|Saliva	27	Positive	242.1	86.0969	6.8601	F	3	Cell	[M+Na]+	1	5	86.0952	86.0986
Pantothenic acid	HMDB0000210	C9H17NO5	Feces|Saliva	27	Positive	242.1	131.07	5.43791	F	3	Cell	[M+Na]+	1	5	131.068	131.073
Pantothenic acid	HMDB0000210	C9H17NO5	Feces|Saliva	28	Positive	242.1	142.088	43.6589	F	3	Cell	[M+Na]+	1	5	142.085	142.091
Pantothenic acid	HMDB0000210	C9H17NO5	Feces|Saliva	28	Positive	242.1	95.0499	42.0465	F	3	Cell	[M+Na]+	1	5	95.048	95.0518
Pantothenic acid	HMDB0000210	C9H17NO5	Feces|Saliva	28	Positive	242.1	67.0553	39.5039	F	3	Cell	[M+Na]+	1	5	67.054	67.0566
Pantothenic acid	HMDB0000210	C9H17NO5	Feces|Saliva	29	Positive	242.1	184.098	66.4359	F	3	Cell	[M+Na]+	1	5	184.094	184.102
Pantothenic acid	HMDB0000210	C9H17NO5	Feces|Saliva	29	Positive	242.1	98.024	60.826	F	3	Cell	[M+Na]+	1	5	98.022	98.026
Pantothenic acid	HMDB0000210	C9H17NO5	Feces|Saliva	29	Positive	242.1	124.077	58.6536	F	3	Cell	[M+Na]+	1	5	124.074	124.079
Pantothenic acid	HMDB0000210	C9H17NO5	Feces|Saliva	29	Positive	242.1	116.035	35.7603	F	3	Cell	[M+Na]+	1	5	116.033	116.038
Pantothenic acid	HMDB0000210	C9H17NO5	Feces|Saliva	29	Positive	242.1	70.0298	32.466	F	3	Cell	[M+Na]+	1	5	70.0284	70.0312
Pantothenic acid	HMDB0000210	C9H17NO5	Feces|Saliva	29	Positive	242.1	85.0652	31.4634	F	3	Cell	[M+Na]+	1	5	85.0635	85.0669
Pantothenic acid	HMDB0000210	C9H17NO5	Feces|Saliva	31	Positive	242.1	90.0565	6.27292	F	3	Cell	[M+Na]+	1	5	90.0547	90.0583
Pantothenic acid	HMDB0000210	C9H17NO5	Feces|Saliva		Positive	237.145	237.145	100	P	1	Cell	[M+NH4]+		5	237.14	237.15
Pantothenic acid	HMDB0000210	C9H17NO5	Feces|Saliva	27	Positive	237.145	116.034	100	D	2	Cell	[M+NH4]+	1	5	116.032	116.037
Pantothenic acid	HMDB0000210	C9H17NO5	Feces|Saliva	28	Positive	237.145	98.0251	100	D	2	Cell	[M+NH4]+	1	5	98.0231	98.0271
Pantothenic acid	HMDB0000210	C9H17NO5	Feces|Saliva	29	Positive	237.145	202.108	100	D	2	Cell	[M+NH4]+	1	5	202.104	202.113
Pantothenic acid	HMDB0000210	C9H17NO5	Feces|Saliva	30	Positive	237.145	103.078	100	D	2	Cell	[M+NH4]+	1	5	103.076	103.08
Pantothenic acid	HMDB0000210	C9H17NO5	Feces|Saliva	31	Positive	237.145	220.119	100	D	2	Cell	[M+NH4]+	1	5	220.114	220.123
Pantothenic acid	HMDB0000210	C9H17NO5	Feces|Saliva	27	Positive	237.145	72.045	34.661	F	3	Cell	[M+NH4]+	1	5	72.0436	72.0465
Pantothenic acid	HMDB0000210	C9H17NO5	Feces|Saliva	27	Positive	237.145	69.0705	16.0477	F	3	Cell	[M+NH4]+	1	5	69.0691	69.0719
Pantothenic acid	HMDB0000210	C9H17NO5	Feces|Saliva	27	Positive	237.145	166.086	14.9584	F	3	Cell	[M+NH4]+	1	5	166.083	166.089
Pantothenic acid	HMDB0000210	C9H17NO5	Feces|Saliva	27	Positive	237.145	160.097	14.7151	F	3	Cell	[M+NH4]+	1	5	160.093	160.1
Pantothenic acid	HMDB0000210	C9H17NO5	Feces|Saliva	27	Positive	237.145	174.112	13.7917	F	3	Cell	[M+NH4]+	1	5	174.109	174.116
Pantothenic acid	HMDB0000210	C9H17NO5	Feces|Saliva	27	Positive	237.145	59.0499	12.5713	F	3	Cell	[M+NH4]+	1	5	59.0488	59.0511
Pantothenic acid	HMDB0000210	C9H17NO5	Feces|Saliva	27	Positive	237.145	57.0707	11.377	F	3	Cell	[M+NH4]+	1	5	57.0695	57.0718
Pantothenic acid	HMDB0000210	C9H17NO5	Feces|Saliva	27	Positive	237.145	100.04	10.7049	F	3	Cell	[M+NH4]+	1	5	100.038	100.042
Pantothenic acid	HMDB0000210	C9H17NO5	Feces|Saliva	27	Positive	237.145	73.029	9.73975	F	3	Cell	[M+NH4]+	1	5	73.0276	73.0305
Pantothenic acid	HMDB0000210	C9H17NO5	Feces|Saliva	27	Positive	237.145	87.0809	9.25861	F	3	Cell	[M+NH4]+	1	5	87.0792	87.0826
Pantothenic acid	HMDB0000210	C9H17NO5	Feces|Saliva	27	Positive	237.145	67.0549	8.39107	F	3	Cell	[M+NH4]+	1	5	67.0535	67.0562
Pantothenic acid	HMDB0000210	C9H17NO5	Feces|Saliva	27	Positive	237.145	113.06	8.36189	F	3	Cell	[M+NH4]+	1	5	113.058	113.062
Pantothenic acid	HMDB0000210	C9H17NO5	Feces|Saliva	27	Positive	237.145	178.048	7.87122	F	3	Cell	[M+NH4]+	1	5	178.045	178.052
Pantothenic acid	HMDB0000210	C9H17NO5	Feces|Saliva	27	Positive	237.145	156.102	7.18783	F	3	Cell	[M+NH4]+	1	5	156.098	156.105
Pantothenic acid	HMDB0000210	C9H17NO5	Feces|Saliva	27	Positive	237.145	86.0969	6.8601	F	3	Cell	[M+NH4]+	1	5	86.0952	86.0986
Pantothenic acid	HMDB0000210	C9H17NO5	Feces|Saliva	27	Positive	237.145	131.07	5.43791	F	3	Cell	[M+NH4]+	1	5	131.068	131.073
Pantothenic acid	HMDB0000210	C9H17NO5	Feces|Saliva	28	Positive	237.145	142.088	43.6589	F	3	Cell	[M+NH4]+	1	5	142.085	142.091
Pantothenic acid	HMDB0000210	C9H17NO5	Feces|Saliva	28	Positive	237.145	95.0499	42.0465	F	3	Cell	[M+NH4]+	1	5	95.048	95.0518
Pantothenic acid	HMDB0000210	C9H17NO5	Feces|Saliva	28	Positive	237.145	67.0553	39.5039	F	3	Cell	[M+NH4]+	1	5	67.054	67.0566
Pantothenic acid	HMDB0000210	C9H17NO5	Feces|Saliva	29	Positive	237.145	184.098	66.4359	F	3	Cell	[M+NH4]+	1	5	184.094	184.102
Pantothenic acid	HMDB0000210	C9H17NO5	Feces|Saliva	29	Positive	237.145	98.024	60.826	F	3	Cell	[M+NH4]+	1	5	98.022	98.026
Pantothenic acid	HMDB0000210	C9H17NO5	Feces|Saliva	29	Positive	237.145	124.077	58.6536	F	3	Cell	[M+NH4]+	1	5	124.074	124.079
Pantothenic acid	HMDB0000210	C9H17NO5	Feces|Saliva	29	Positive	237.145	116.035	35.7603	F	3	Cell	[M+NH4]+	1	5	116.033	116.038
Pantothenic acid	HMDB0000210	C9H17NO5	Feces|Saliva	29	Positive	237.145	70.0298	32.466	F	3	Cell	[M+NH4]+	1	5	70.0284	70.0312
Pantothenic acid	HMDB0000210	C9H17NO5	Feces|Saliva	29	Positive	237.145	85.0652	31.4634	F	3	Cell	[M+NH4]+	1	5	85.0635	85.0669
Pantothenic acid	HMDB0000210	C9H17NO5	Feces|Saliva	31	Positive	237.145	90.0565	6.27292	F	3	Cell	[M+NH4]+	1	5	90.0547	90.0583
Thiamine	HMDB0000235	C12H17N4OS	Feces|Saliva|CSF|Urine		Positive	265.112	265.112	100	P	1	Cell	[M]+		6	265.107	265.118
Thiamine	HMDB0000235	C12H17N4OS	Feces|Saliva|CSF|Urine	33	Positive	265.112	145.051	100	D	2	Cell	[M]+	1	6	145.048	145.054
Thiamine	HMDB0000235	C12H17N4OS	Feces|Saliva|CSF|Urine	34	Positive	265.112	55.213	100	D	2	Cell	[M]+	1	6	55.2119	55.2141
Thiamine	HMDB0000235	C12H17N4OS	Feces|Saliva|CSF|Urine	35	Positive	265.112	69.157	100	D	2	Cell	[M]+	1	6	69.1556	69.1584
Thiamine	HMDB0000235	C12H17N4OS	Feces|Saliva|CSF|Urine	36	Positive	265.112	83.094	100	D	2	Cell	[M]+	1	6	83.0923	83.0957
Thiamine	HMDB0000235	C12H17N4OS	Feces|Saliva|CSF|Urine	38	Positive	265.112	122.071	100	D	2	Cell	[M]+	1	6	122.069	122.074
Thiamine	HMDB0000235	C12H17N4OS	Feces|Saliva|CSF|Urine	33	Positive	265.112	123.068	73.5157	F	3	Cell	[M]+	1	6	123.066	123.071
Thiamine	HMDB0000235	C12H17N4OS	Feces|Saliva|CSF|Urine	33	Positive	265.112	82.0486	6.62805	F	3	Cell	[M]+	1	6	82.047	82.0503
Thiamine	HMDB0000235	C12H17N4OS	Feces|Saliva|CSF|Urine	33	Positive	265.112	146.043	6.41162	F	3	Cell	[M]+	1	6	146.04	146.046
Thiamine	HMDB0000235	C12H17N4OS	Feces|Saliva|CSF|Urine	35	Positive	265.112	57.219	73.423	F	3	Cell	[M]+	1	6	57.2179	57.2201
Thiamine	HMDB0000235	C12H17N4OS	Feces|Saliva|CSF|Urine	35	Positive	265.112	83.102	54.054	F	3	Cell	[M]+	1	6	83.1003	83.1037
Thiamine	HMDB0000235	C12H17N4OS	Feces|Saliva|CSF|Urine	35	Positive	265.112	81.072	31.982	F	3	Cell	[M]+	1	6	81.0704	81.0736
Thiamine	HMDB0000235	C12H17N4OS	Feces|Saliva|CSF|Urine	35	Positive	265.112	71.171	28.829	F	3	Cell	[M]+	1	6	71.1696	71.1724
Thiamine	HMDB0000235	C12H17N4OS	Feces|Saliva|CSF|Urine	35	Positive	265.112	97.07	27.477	F	3	Cell	[M]+	1	6	97.0681	97.0719
Thiamine	HMDB0000235	C12H17N4OS	Feces|Saliva|CSF|Urine	35	Positive	265.112	93.049	23.086	F	3	Cell	[M]+	1	6	93.0471	93.0509
Thiamine	HMDB0000235	C12H17N4OS	Feces|Saliva|CSF|Urine	35	Positive	265.112	79.088	20.045	F	3	Cell	[M]+	1	6	79.0864	79.0896
Thiamine	HMDB0000235	C12H17N4OS	Feces|Saliva|CSF|Urine	35	Positive	265.112	95.048	18.018	F	3	Cell	[M]+	1	6	95.0461	95.0499
Thiamine	HMDB0000235	C12H17N4OS	Feces|Saliva|CSF|Urine	35	Positive	265.112	85.717	11.824	F	3	Cell	[M]+	1	6	85.7153	85.7187
Thiamine	HMDB0000235	C12H17N4OS	Feces|Saliva|CSF|Urine	35	Positive	265.112	72.155	10.248	F	3	Cell	[M]+	1	6	72.1536	72.1564
Thiamine	HMDB0000235	C12H17N4OS	Feces|Saliva|CSF|Urine	35	Positive	265.112	91.042	6.306	F	3	Cell	[M]+	1	6	91.0402	91.0438
Thiamine	HMDB0000235	C12H17N4OS	Feces|Saliva|CSF|Urine	35	Positive	265.112	121.057	6.053	F	3	Cell	[M]+	1	6	121.055	121.059
Thiamine	HMDB0000235	C12H17N4OS	Feces|Saliva|CSF|Urine	35	Positive	265.112	100.217	5.18	F	3	Cell	[M]+	1	6	100.215	100.219
Thiamine	HMDB0000235	C12H17N4OS	Feces|Saliva|CSF|Urine	36	Positive	265.112	69.126	77.848	F	3	Cell	[M]+	1	6	69.1246	69.1274
Thiamine	HMDB0000235	C12H17N4OS	Feces|Saliva|CSF|Urine	36	Positive	265.112	97.093	74.051	F	3	Cell	[M]+	1	6	97.0911	97.0949
Thiamine	HMDB0000235	C12H17N4OS	Feces|Saliva|CSF|Urine	36	Positive	265.112	57.235	65.823	F	3	Cell	[M]+	1	6	57.2339	57.2361
Thiamine	HMDB0000235	C12H17N4OS	Feces|Saliva|CSF|Urine	36	Positive	265.112	71.101	50	F	3	Cell	[M]+	1	6	71.0996	71.1024
Thiamine	HMDB0000235	C12H17N4OS	Feces|Saliva|CSF|Urine	36	Positive	265.112	81.001	41.772	F	3	Cell	[M]+	1	6	80.9994	81.0026
Thiamine	HMDB0000235	C12H17N4OS	Feces|Saliva|CSF|Urine	36	Positive	265.112	95.079	36.234	F	3	Cell	[M]+	1	6	95.0771	95.0809
Thiamine	HMDB0000235	C12H17N4OS	Feces|Saliva|CSF|Urine	36	Positive	265.112	111.109	32.278	F	3	Cell	[M]+	1	6	111.107	111.111
Thiamine	HMDB0000235	C12H17N4OS	Feces|Saliva|CSF|Urine	36	Positive	265.112	85.132	31.487	F	3	Cell	[M]+	1	6	85.1303	85.1337
Thiamine	HMDB0000235	C12H17N4OS	Feces|Saliva|CSF|Urine	36	Positive	265.112	55.182	25.633	F	3	Cell	[M]+	1	6	55.1809	55.1831
Thiamine	HMDB0000235	C12H17N4OS	Feces|Saliva|CSF|Urine	36	Positive	265.112	120.971	23.418	F	3	Cell	[M]+	1	6	120.969	120.973
Thiamine	HMDB0000235	C12H17N4OS	Feces|Saliva|CSF|Urine	36	Positive	265.112	135.042	19.62	F	3	Cell	[M]+	1	6	135.039	135.045
Thiamine	HMDB0000235	C12H17N4OS	Feces|Saliva|CSF|Urine	36	Positive	265.112	109.149	18.829	F	3	Cell	[M]+	1	6	109.147	109.151
Thiamine	HMDB0000235	C12H17N4OS	Feces|Saliva|CSF|Urine	36	Positive	265.112	107.111	17.88	F	3	Cell	[M]+	1	6	107.109	107.113
Thiamine	HMDB0000235	C12H17N4OS	Feces|Saliva|CSF|Urine	36	Positive	265.112	67.166	17.563	F	3	Cell	[M]+	1	6	67.1647	67.1673
Thiamine	HMDB0000235	C12H17N4OS	Feces|Saliva|CSF|Urine	36	Positive	265.112	93.088	17.247	F	3	Cell	[M]+	1	6	93.0861	93.0899
Thiamine	HMDB0000235	C12H17N4OS	Feces|Saliva|CSF|Urine	36	Positive	265.112	100.022	16.139	F	3	Cell	[M]+	1	6	100.02	100.024
Thiamine	HMDB0000235	C12H17N4OS	Feces|Saliva|CSF|Urine	36	Positive	265.112	124.985	14.399	F	3	Cell	[M]+	1	6	124.983	124.987
Thiamine	HMDB0000235	C12H17N4OS	Feces|Saliva|CSF|Urine	36	Positive	265.112	72.03	13.924	F	3	Cell	[M]+	1	6	72.0286	72.0314
Thiamine	HMDB0000235	C12H17N4OS	Feces|Saliva|CSF|Urine	36	Positive	265.112	148.981	12.975	F	3	Cell	[M]+	1	6	148.978	148.984
Thiamine	HMDB0000235	C12H17N4OS	Feces|Saliva|CSF|Urine	36	Positive	265.112	86.17	12.342	F	3	Cell	[M]+	1	6	86.1683	86.1717
Thiamine	HMDB0000235	C12H17N4OS	Feces|Saliva|CSF|Urine	36	Positive	265.112	79.018	8.267	F	3	Cell	[M]+	1	6	79.0164	79.0196
Thiamine	HMDB0000235	C12H17N4OS	Feces|Saliva|CSF|Urine	36	Positive	265.112	123.103	6.764	F	3	Cell	[M]+	1	6	123.101	123.105
Thiamine	HMDB0000235	C12H17N4OS	Feces|Saliva|CSF|Urine	36	Positive	265.112	81.595	6.369	F	3	Cell	[M]+	1	6	81.5934	81.5966
Thiamine	HMDB0000235	C12H17N4OS	Feces|Saliva|CSF|Urine	36	Positive	265.112	163.045	5.736	F	3	Cell	[M]+	1	6	163.042	163.048
Thiamine	HMDB0000235	C12H17N4OS	Feces|Saliva|CSF|Urine	38	Positive	265.112	144.049	31.6316	F	3	Cell	[M]+	1	6	144.046	144.052
Thiamine	HMDB0000235	C12H17N4OS	Feces|Saliva|CSF|Urine	38	Positive	265.112	81.0454	17.6176	F	3	Cell	[M]+	1	6	81.0438	81.047
Thiamine	HMDB0000235	C12H17N4OS	Feces|Saliva|CSF|Urine		Positive	266.12	266.12	100	P	1	Cell	[M+H]+		6	266.115	266.125
Thiamine	HMDB0000235	C12H17N4OS	Feces|Saliva|CSF|Urine	33	Positive	266.12	145.051	100	D	2	Cell	[M+H]+	1	6	145.048	145.054
Thiamine	HMDB0000235	C12H17N4OS	Feces|Saliva|CSF|Urine	34	Positive	266.12	55.213	100	D	2	Cell	[M+H]+	1	6	55.2119	55.2141
Thiamine	HMDB0000235	C12H17N4OS	Feces|Saliva|CSF|Urine	35	Positive	266.12	69.157	100	D	2	Cell	[M+H]+	1	6	69.1556	69.1584
Thiamine	HMDB0000235	C12H17N4OS	Feces|Saliva|CSF|Urine	36	Positive	266.12	83.094	100	D	2	Cell	[M+H]+	1	6	83.0923	83.0957
Thiamine	HMDB0000235	C12H17N4OS	Feces|Saliva|CSF|Urine	38	Positive	266.12	122.071	100	D	2	Cell	[M+H]+	1	6	122.069	122.074
Thiamine	HMDB0000235	C12H17N4OS	Feces|Saliva|CSF|Urine	33	Positive	266.12	123.068	73.5157	F	3	Cell	[M+H]+	1	6	123.066	123.071
Thiamine	HMDB0000235	C12H17N4OS	Feces|Saliva|CSF|Urine	33	Positive	266.12	82.0486	6.62805	F	3	Cell	[M+H]+	1	6	82.047	82.0503
Thiamine	HMDB0000235	C12H17N4OS	Feces|Saliva|CSF|Urine	33	Positive	266.12	146.043	6.41162	F	3	Cell	[M+H]+	1	6	146.04	146.046
Thiamine	HMDB0000235	C12H17N4OS	Feces|Saliva|CSF|Urine	35	Positive	266.12	57.219	73.423	F	3	Cell	[M+H]+	1	6	57.2179	57.2201
Thiamine	HMDB0000235	C12H17N4OS	Feces|Saliva|CSF|Urine	35	Positive	266.12	83.102	54.054	F	3	Cell	[M+H]+	1	6	83.1003	83.1037
Thiamine	HMDB0000235	C12H17N4OS	Feces|Saliva|CSF|Urine	35	Positive	266.12	81.072	31.982	F	3	Cell	[M+H]+	1	6	81.0704	81.0736
Thiamine	HMDB0000235	C12H17N4OS	Feces|Saliva|CSF|Urine	35	Positive	266.12	71.171	28.829	F	3	Cell	[M+H]+	1	6	71.1696	71.1724
Thiamine	HMDB0000235	C12H17N4OS	Feces|Saliva|CSF|Urine	35	Positive	266.12	97.07	27.477	F	3	Cell	[M+H]+	1	6	97.0681	97.0719
Thiamine	HMDB0000235	C12H17N4OS	Feces|Saliva|CSF|Urine	35	Positive	266.12	93.049	23.086	F	3	Cell	[M+H]+	1	6	93.0471	93.0509
Thiamine	HMDB0000235	C12H17N4OS	Feces|Saliva|CSF|Urine	35	Positive	266.12	79.088	20.045	F	3	Cell	[M+H]+	1	6	79.0864	79.0896
Thiamine	HMDB0000235	C12H17N4OS	Feces|Saliva|CSF|Urine	35	Positive	266.12	95.048	18.018	F	3	Cell	[M+H]+	1	6	95.0461	95.0499
Thiamine	HMDB0000235	C12H17N4OS	Feces|Saliva|CSF|Urine	35	Positive	266.12	85.717	11.824	F	3	Cell	[M+H]+	1	6	85.7153	85.7187
Thiamine	HMDB0000235	C12H17N4OS	Feces|Saliva|CSF|Urine	35	Positive	266.12	72.155	10.248	F	3	Cell	[M+H]+	1	6	72.1536	72.1564
Thiamine	HMDB0000235	C12H17N4OS	Feces|Saliva|CSF|Urine	35	Positive	266.12	91.042	6.306	F	3	Cell	[M+H]+	1	6	91.0402	91.0438
Thiamine	HMDB0000235	C12H17N4OS	Feces|Saliva|CSF|Urine	35	Positive	266.12	121.057	6.053	F	3	Cell	[M+H]+	1	6	121.055	121.059
Thiamine	HMDB0000235	C12H17N4OS	Feces|Saliva|CSF|Urine	35	Positive	266.12	100.217	5.18	F	3	Cell	[M+H]+	1	6	100.215	100.219
Thiamine	HMDB0000235	C12H17N4OS	Feces|Saliva|CSF|Urine	36	Positive	266.12	69.126	77.848	F	3	Cell	[M+H]+	1	6	69.1246	69.1274
Thiamine	HMDB0000235	C12H17N4OS	Feces|Saliva|CSF|Urine	36	Positive	266.12	97.093	74.051	F	3	Cell	[M+H]+	1	6	97.0911	97.0949
Thiamine	HMDB0000235	C12H17N4OS	Feces|Saliva|CSF|Urine	36	Positive	266.12	57.235	65.823	F	3	Cell	[M+H]+	1	6	57.2339	57.2361
Thiamine	HMDB0000235	C12H17N4OS	Feces|Saliva|CSF|Urine	36	Positive	266.12	71.101	50	F	3	Cell	[M+H]+	1	6	71.0996	71.1024
Thiamine	HMDB0000235	C12H17N4OS	Feces|Saliva|CSF|Urine	36	Positive	266.12	81.001	41.772	F	3	Cell	[M+H]+	1	6	80.9994	81.0026
Thiamine	HMDB0000235	C12H17N4OS	Feces|Saliva|CSF|Urine	36	Positive	266.12	95.079	36.234	F	3	Cell	[M+H]+	1	6	95.0771	95.0809
Thiamine	HMDB0000235	C12H17N4OS	Feces|Saliva|CSF|Urine	36	Positive	266.12	111.109	32.278	F	3	Cell	[M+H]+	1	6	111.107	111.111
Thiamine	HMDB0000235	C12H17N4OS	Feces|Saliva|CSF|Urine	36	Positive	266.12	85.132	31.487	F	3	Cell	[M+H]+	1	6	85.1303	85.1337
Thiamine	HMDB0000235	C12H17N4OS	Feces|Saliva|CSF|Urine	36	Positive	266.12	55.182	25.633	F	3	Cell	[M+H]+	1	6	55.1809	55.1831
Thiamine	HMDB0000235	C12H17N4OS	Feces|Saliva|CSF|Urine	36	Positive	266.12	120.971	23.418	F	3	Cell	[M+H]+	1	6	120.969	120.973
Thiamine	HMDB0000235	C12H17N4OS	Feces|Saliva|CSF|Urine	36	Positive	266.12	135.042	19.62	F	3	Cell	[M+H]+	1	6	135.039	135.045
Thiamine	HMDB0000235	C12H17N4OS	Feces|Saliva|CSF|Urine	36	Positive	266.12	109.149	18.829	F	3	Cell	[M+H]+	1	6	109.147	109.151
Thiamine	HMDB0000235	C12H17N4OS	Feces|Saliva|CSF|Urine	36	Positive	266.12	107.111	17.88	F	3	Cell	[M+H]+	1	6	107.109	107.113
Thiamine	HMDB0000235	C12H17N4OS	Feces|Saliva|CSF|Urine	36	Positive	266.12	67.166	17.563	F	3	Cell	[M+H]+	1	6	67.1647	67.1673
Thiamine	HMDB0000235	C12H17N4OS	Feces|Saliva|CSF|Urine	36	Positive	266.12	93.088	17.247	F	3	Cell	[M+H]+	1	6	93.0861	93.0899
Thiamine	HMDB0000235	C12H17N4OS	Feces|Saliva|CSF|Urine	36	Positive	266.12	100.022	16.139	F	3	Cell	[M+H]+	1	6	100.02	100.024
Thiamine	HMDB0000235	C12H17N4OS	Feces|Saliva|CSF|Urine	36	Positive	266.12	124.985	14.399	F	3	Cell	[M+H]+	1	6	124.983	124.987
Thiamine	HMDB0000235	C12H17N4OS	Feces|Saliva|CSF|Urine	36	Positive	266.12	72.03	13.924	F	3	Cell	[M+H]+	1	6	72.0286	72.0314
Thiamine	HMDB0000235	C12H17N4OS	Feces|Saliva|CSF|Urine	36	Positive	266.12	148.981	12.975	F	3	Cell	[M+H]+	1	6	148.978	148.984
Thiamine	HMDB0000235	C12H17N4OS	Feces|Saliva|CSF|Urine	36	Positive	266.12	86.17	12.342	F	3	Cell	[M+H]+	1	6	86.1683	86.1717
Thiamine	HMDB0000235	C12H17N4OS	Feces|Saliva|CSF|Urine	36	Positive	266.12	79.018	8.267	F	3	Cell	[M+H]+	1	6	79.0164	79.0196
Thiamine	HMDB0000235	C12H17N4OS	Feces|Saliva|CSF|Urine	36	Positive	266.12	123.103	6.764	F	3	Cell	[M+H]+	1	6	123.101	123.105
Thiamine	HMDB0000235	C12H17N4OS	Feces|Saliva|CSF|Urine	36	Positive	266.12	81.595	6.369	F	3	Cell	[M+H]+	1	6	81.5934	81.5966
Thiamine	HMDB0000235	C12H17N4OS	Feces|Saliva|CSF|Urine	36	Positive	266.12	163.045	5.736	F	3	Cell	[M+H]+	1	6	163.042	163.048
Thiamine	HMDB0000235	C12H17N4OS	Feces|Saliva|CSF|Urine	38	Positive	266.12	144.049	31.6316	F	3	Cell	[M+H]+	1	6	144.046	144.052
Thiamine	HMDB0000235	C12H17N4OS	Feces|Saliva|CSF|Urine	38	Positive	266.12	81.0454	17.6176	F	3	Cell	[M+H]+	1	6	81.0438	81.047
Thiamine	HMDB0000235	C12H17N4OS	Feces|Saliva|CSF|Urine		Positive	304.076	304.076	100	P	1	Cell	[M+K]+		7	304.07	304.082
Thiamine	HMDB0000235	C12H17N4OS	Feces|Saliva|CSF|Urine	33	Positive	304.076	145.051	100	D	2	Cell	[M+K]+	1	7	145.048	145.054
Thiamine	HMDB0000235	C12H17N4OS	Feces|Saliva|CSF|Urine	34	Positive	304.076	55.213	100	D	2	Cell	[M+K]+	1	7	55.2119	55.2141
Thiamine	HMDB0000235	C12H17N4OS	Feces|Saliva|CSF|Urine	35	Positive	304.076	69.157	100	D	2	Cell	[M+K]+	1	7	69.1556	69.1584
Thiamine	HMDB0000235	C12H17N4OS	Feces|Saliva|CSF|Urine	36	Positive	304.076	83.094	100	D	2	Cell	[M+K]+	1	7	83.0923	83.0957
Thiamine	HMDB0000235	C12H17N4OS	Feces|Saliva|CSF|Urine	38	Positive	304.076	122.071	100	D	2	Cell	[M+K]+	1	7	122.069	122.074
Thiamine	HMDB0000235	C12H17N4OS	Feces|Saliva|CSF|Urine	33	Positive	304.076	123.068	73.5157	F	3	Cell	[M+K]+	1	7	123.066	123.071
Thiamine	HMDB0000235	C12H17N4OS	Feces|Saliva|CSF|Urine	33	Positive	304.076	82.0486	6.62805	F	3	Cell	[M+K]+	1	7	82.047	82.0503
Thiamine	HMDB0000235	C12H17N4OS	Feces|Saliva|CSF|Urine	33	Positive	304.076	146.043	6.41162	F	3	Cell	[M+K]+	1	7	146.04	146.046
Thiamine	HMDB0000235	C12H17N4OS	Feces|Saliva|CSF|Urine	35	Positive	304.076	57.219	73.423	F	3	Cell	[M+K]+	1	7	57.2179	57.2201
Thiamine	HMDB0000235	C12H17N4OS	Feces|Saliva|CSF|Urine	35	Positive	304.076	83.102	54.054	F	3	Cell	[M+K]+	1	7	83.1003	83.1037
Thiamine	HMDB0000235	C12H17N4OS	Feces|Saliva|CSF|Urine	35	Positive	304.076	81.072	31.982	F	3	Cell	[M+K]+	1	7	81.0704	81.0736
Thiamine	HMDB0000235	C12H17N4OS	Feces|Saliva|CSF|Urine	35	Positive	304.076	71.171	28.829	F	3	Cell	[M+K]+	1	7	71.1696	71.1724
Thiamine	HMDB0000235	C12H17N4OS	Feces|Saliva|CSF|Urine	35	Positive	304.076	97.07	27.477	F	3	Cell	[M+K]+	1	7	97.0681	97.0719
Thiamine	HMDB0000235	C12H17N4OS	Feces|Saliva|CSF|Urine	35	Positive	304.076	93.049	23.086	F	3	Cell	[M+K]+	1	7	93.0471	93.0509
Thiamine	HMDB0000235	C12H17N4OS	Feces|Saliva|CSF|Urine	35	Positive	304.076	79.088	20.045	F	3	Cell	[M+K]+	1	7	79.0864	79.0896
Thiamine	HMDB0000235	C12H17N4OS	Feces|Saliva|CSF|Urine	35	Positive	304.076	95.048	18.018	F	3	Cell	[M+K]+	1	7	95.0461	95.0499
Thiamine	HMDB0000235	C12H17N4OS	Feces|Saliva|CSF|Urine	35	Positive	304.076	85.717	11.824	F	3	Cell	[M+K]+	1	7	85.7153	85.7187
Thiamine	HMDB0000235	C12H17N4OS	Feces|Saliva|CSF|Urine	35	Positive	304.076	72.155	10.248	F	3	Cell	[M+K]+	1	7	72.1536	72.1564
Thiamine	HMDB0000235	C12H17N4OS	Feces|Saliva|CSF|Urine	35	Positive	304.076	91.042	6.306	F	3	Cell	[M+K]+	1	7	91.0402	91.0438
Thiamine	HMDB0000235	C12H17N4OS	Feces|Saliva|CSF|Urine	35	Positive	304.076	121.057	6.053	F	3	Cell	[M+K]+	1	7	121.055	121.059
Thiamine	HMDB0000235	C12H17N4OS	Feces|Saliva|CSF|Urine	35	Positive	304.076	100.217	5.18	F	3	Cell	[M+K]+	1	7	100.215	100.219
Thiamine	HMDB0000235	C12H17N4OS	Feces|Saliva|CSF|Urine	36	Positive	304.076	69.126	77.848	F	3	Cell	[M+K]+	1	7	69.1246	69.1274
Thiamine	HMDB0000235	C12H17N4OS	Feces|Saliva|CSF|Urine	36	Positive	304.076	97.093	74.051	F	3	Cell	[M+K]+	1	7	97.0911	97.0949
Thiamine	HMDB0000235	C12H17N4OS	Feces|Saliva|CSF|Urine	36	Positive	304.076	57.235	65.823	F	3	Cell	[M+K]+	1	7	57.2339	57.2361
Thiamine	HMDB0000235	C12H17N4OS	Feces|Saliva|CSF|Urine	36	Positive	304.076	71.101	50	F	3	Cell	[M+K]+	1	7	71.0996	71.1024
Thiamine	HMDB0000235	C12H17N4OS	Feces|Saliva|CSF|Urine	36	Positive	304.076	81.001	41.772	F	3	Cell	[M+K]+	1	7	80.9994	81.0026
Thiamine	HMDB0000235	C12H17N4OS	Feces|Saliva|CSF|Urine	36	Positive	304.076	95.079	36.234	F	3	Cell	[M+K]+	1	7	95.0771	95.0809
Thiamine	HMDB0000235	C12H17N4OS	Feces|Saliva|CSF|Urine	36	Positive	304.076	111.109	32.278	F	3	Cell	[M+K]+	1	7	111.107	111.111
Thiamine	HMDB0000235	C12H17N4OS	Feces|Saliva|CSF|Urine	36	Positive	304.076	85.132	31.487	F	3	Cell	[M+K]+	1	7	85.1303	85.1337
Thiamine	HMDB0000235	C12H17N4OS	Feces|Saliva|CSF|Urine	36	Positive	304.076	55.182	25.633	F	3	Cell	[M+K]+	1	7	55.1809	55.1831
Thiamine	HMDB0000235	C12H17N4OS	Feces|Saliva|CSF|Urine	36	Positive	304.076	120.971	23.418	F	3	Cell	[M+K]+	1	7	120.969	120.973
Thiamine	HMDB0000235	C12H17N4OS	Feces|Saliva|CSF|Urine	36	Positive	304.076	135.042	19.62	F	3	Cell	[M+K]+	1	7	135.039	135.045
Thiamine	HMDB0000235	C12H17N4OS	Feces|Saliva|CSF|Urine	36	Positive	304.076	109.149	18.829	F	3	Cell	[M+K]+	1	7	109.147	109.151
Thiamine	HMDB0000235	C12H17N4OS	Feces|Saliva|CSF|Urine	36	Positive	304.076	107.111	17.88	F	3	Cell	[M+K]+	1	7	107.109	107.113
Thiamine	HMDB0000235	C12H17N4OS	Feces|Saliva|CSF|Urine	36	Positive	304.076	67.166	17.563	F	3	Cell	[M+K]+	1	7	67.1647	67.1673
Thiamine	HMDB0000235	C12H17N4OS	Feces|Saliva|CSF|Urine	36	Positive	304.076	93.088	17.247	F	3	Cell	[M+K]+	1	7	93.0861	93.0899
Thiamine	HMDB0000235	C12H17N4OS	Feces|Saliva|CSF|Urine	36	Positive	304.076	100.022	16.139	F	3	Cell	[M+K]+	1	7	100.02	100.024
Thiamine	HMDB0000235	C12H17N4OS	Feces|Saliva|CSF|Urine	36	Positive	304.076	124.985	14.399	F	3	Cell	[M+K]+	1	7	124.983	124.987
Thiamine	HMDB0000235	C12H17N4OS	Feces|Saliva|CSF|Urine	36	Positive	304.076	72.03	13.924	F	3	Cell	[M+K]+	1	7	72.0286	72.0314
Thiamine	HMDB0000235	C12H17N4OS	Feces|Saliva|CSF|Urine	36	Positive	304.076	148.981	12.975	F	3	Cell	[M+K]+	1	7	148.978	148.984
Thiamine	HMDB0000235	C12H17N4OS	Feces|Saliva|CSF|Urine	36	Positive	304.076	86.17	12.342	F	3	Cell	[M+K]+	1	7	86.1683	86.1717
Thiamine	HMDB0000235	C12H17N4OS	Feces|Saliva|CSF|Urine	36	Positive	304.076	79.018	8.267	F	3	Cell	[M+K]+	1	7	79.0164	79.0196
Thiamine	HMDB0000235	C12H17N4OS	Feces|Saliva|CSF|Urine	36	Positive	304.076	123.103	6.764	F	3	Cell	[M+K]+	1	7	123.101	123.105
Thiamine	HMDB0000235	C12H17N4OS	Feces|Saliva|CSF|Urine	36	Positive	304.076	81.595	6.369	F	3	Cell	[M+K]+	1	7	81.5934	81.5966
Thiamine	HMDB0000235	C12H17N4OS	Feces|Saliva|CSF|Urine	36	Positive	304.076	163.045	5.736	F	3	Cell	[M+K]+	1	7	163.042	163.048
Thiamine	HMDB0000235	C12H17N4OS	Feces|Saliva|CSF|Urine	38	Positive	304.076	144.049	31.6316	F	3	Cell	[M+K]+	1	7	144.046	144.052
Thiamine	HMDB0000235	C12H17N4OS	Feces|Saliva|CSF|Urine	38	Positive	304.076	81.0454	17.6176	F	3	Cell	[M+K]+	1	7	81.0438	81.047
Thiamine	HMDB0000235	C12H17N4OS	Feces|Saliva|CSF|Urine	38	Positive	304.076	265.112	5.70571	F	3	Cell	[M+K]+	1	7	265.107	265.118
Thiamine	HMDB0000235	C12H17N4OS	Feces|Saliva|CSF|Urine		Positive	288.102	288.102	100	P	1	Cell	[M+Na]+		6	288.096	288.108
Thiamine	HMDB0000235	C12H17N4OS	Feces|Saliva|CSF|Urine	33	Positive	288.102	145.051	100	D	2	Cell	[M+Na]+	1	6	145.048	145.054
Thiamine	HMDB0000235	C12H17N4OS	Feces|Saliva|CSF|Urine	34	Positive	288.102	55.213	100	D	2	Cell	[M+Na]+	1	6	55.2119	55.2141
Thiamine	HMDB0000235	C12H17N4OS	Feces|Saliva|CSF|Urine	35	Positive	288.102	69.157	100	D	2	Cell	[M+Na]+	1	6	69.1556	69.1584
Thiamine	HMDB0000235	C12H17N4OS	Feces|Saliva|CSF|Urine	36	Positive	288.102	83.094	100	D	2	Cell	[M+Na]+	1	6	83.0923	83.0957
Thiamine	HMDB0000235	C12H17N4OS	Feces|Saliva|CSF|Urine	38	Positive	288.102	122.071	100	D	2	Cell	[M+Na]+	1	6	122.069	122.074
Thiamine	HMDB0000235	C12H17N4OS	Feces|Saliva|CSF|Urine	33	Positive	288.102	123.068	73.5157	F	3	Cell	[M+Na]+	1	6	123.066	123.071
Thiamine	HMDB0000235	C12H17N4OS	Feces|Saliva|CSF|Urine	33	Positive	288.102	82.0486	6.62805	F	3	Cell	[M+Na]+	1	6	82.047	82.0503
Thiamine	HMDB0000235	C12H17N4OS	Feces|Saliva|CSF|Urine	33	Positive	288.102	146.043	6.41162	F	3	Cell	[M+Na]+	1	6	146.04	146.046
Thiamine	HMDB0000235	C12H17N4OS	Feces|Saliva|CSF|Urine	35	Positive	288.102	57.219	73.423	F	3	Cell	[M+Na]+	1	6	57.2179	57.2201
Thiamine	HMDB0000235	C12H17N4OS	Feces|Saliva|CSF|Urine	35	Positive	288.102	83.102	54.054	F	3	Cell	[M+Na]+	1	6	83.1003	83.1037
Thiamine	HMDB0000235	C12H17N4OS	Feces|Saliva|CSF|Urine	35	Positive	288.102	81.072	31.982	F	3	Cell	[M+Na]+	1	6	81.0704	81.0736
Thiamine	HMDB0000235	C12H17N4OS	Feces|Saliva|CSF|Urine	35	Positive	288.102	71.171	28.829	F	3	Cell	[M+Na]+	1	6	71.1696	71.1724
Thiamine	HMDB0000235	C12H17N4OS	Feces|Saliva|CSF|Urine	35	Positive	288.102	97.07	27.477	F	3	Cell	[M+Na]+	1	6	97.0681	97.0719
Thiamine	HMDB0000235	C12H17N4OS	Feces|Saliva|CSF|Urine	35	Positive	288.102	93.049	23.086	F	3	Cell	[M+Na]+	1	6	93.0471	93.0509
Thiamine	HMDB0000235	C12H17N4OS	Feces|Saliva|CSF|Urine	35	Positive	288.102	79.088	20.045	F	3	Cell	[M+Na]+	1	6	79.0864	79.0896
Thiamine	HMDB0000235	C12H17N4OS	Feces|Saliva|CSF|Urine	35	Positive	288.102	95.048	18.018	F	3	Cell	[M+Na]+	1	6	95.0461	95.0499
Thiamine	HMDB0000235	C12H17N4OS	Feces|Saliva|CSF|Urine	35	Positive	288.102	85.717	11.824	F	3	Cell	[M+Na]+	1	6	85.7153	85.7187
Thiamine	HMDB0000235	C12H17N4OS	Feces|Saliva|CSF|Urine	35	Positive	288.102	72.155	10.248	F	3	Cell	[M+Na]+	1	6	72.1536	72.1564
Thiamine	HMDB0000235	C12H17N4OS	Feces|Saliva|CSF|Urine	35	Positive	288.102	91.042	6.306	F	3	Cell	[M+Na]+	1	6	91.0402	91.0438
Thiamine	HMDB0000235	C12H17N4OS	Feces|Saliva|CSF|Urine	35	Positive	288.102	121.057	6.053	F	3	Cell	[M+Na]+	1	6	121.055	121.059
Thiamine	HMDB0000235	C12H17N4OS	Feces|Saliva|CSF|Urine	35	Positive	288.102	100.217	5.18	F	3	Cell	[M+Na]+	1	6	100.215	100.219
Thiamine	HMDB0000235	C12H17N4OS	Feces|Saliva|CSF|Urine	36	Positive	288.102	69.126	77.848	F	3	Cell	[M+Na]+	1	6	69.1246	69.1274
Thiamine	HMDB0000235	C12H17N4OS	Feces|Saliva|CSF|Urine	36	Positive	288.102	97.093	74.051	F	3	Cell	[M+Na]+	1	6	97.0911	97.0949
Thiamine	HMDB0000235	C12H17N4OS	Feces|Saliva|CSF|Urine	36	Positive	288.102	57.235	65.823	F	3	Cell	[M+Na]+	1	6	57.2339	57.2361
Thiamine	HMDB0000235	C12H17N4OS	Feces|Saliva|CSF|Urine	36	Positive	288.102	71.101	50	F	3	Cell	[M+Na]+	1	6	71.0996	71.1024
Thiamine	HMDB0000235	C12H17N4OS	Feces|Saliva|CSF|Urine	36	Positive	288.102	81.001	41.772	F	3	Cell	[M+Na]+	1	6	80.9994	81.0026
Thiamine	HMDB0000235	C12H17N4OS	Feces|Saliva|CSF|Urine	36	Positive	288.102	95.079	36.234	F	3	Cell	[M+Na]+	1	6	95.0771	95.0809
Thiamine	HMDB0000235	C12H17N4OS	Feces|Saliva|CSF|Urine	36	Positive	288.102	111.109	32.278	F	3	Cell	[M+Na]+	1	6	111.107	111.111
Thiamine	HMDB0000235	C12H17N4OS	Feces|Saliva|CSF|Urine	36	Positive	288.102	85.132	31.487	F	3	Cell	[M+Na]+	1	6	85.1303	85.1337
Thiamine	HMDB0000235	C12H17N4OS	Feces|Saliva|CSF|Urine	36	Positive	288.102	55.182	25.633	F	3	Cell	[M+Na]+	1	6	55.1809	55.1831
Thiamine	HMDB0000235	C12H17N4OS	Feces|Saliva|CSF|Urine	36	Positive	288.102	120.971	23.418	F	3	Cell	[M+Na]+	1	6	120.969	120.973
Thiamine	HMDB0000235	C12H17N4OS	Feces|Saliva|CSF|Urine	36	Positive	288.102	135.042	19.62	F	3	Cell	[M+Na]+	1	6	135.039	135.045
Thiamine	HMDB0000235	C12H17N4OS	Feces|Saliva|CSF|Urine	36	Positive	288.102	109.149	18.829	F	3	Cell	[M+Na]+	1	6	109.147	109.151
Thiamine	HMDB0000235	C12H17N4OS	Feces|Saliva|CSF|Urine	36	Positive	288.102	107.111	17.88	F	3	Cell	[M+Na]+	1	6	107.109	107.113
Thiamine	HMDB0000235	C12H17N4OS	Feces|Saliva|CSF|Urine	36	Positive	288.102	67.166	17.563	F	3	Cell	[M+Na]+	1	6	67.1647	67.1673
Thiamine	HMDB0000235	C12H17N4OS	Feces|Saliva|CSF|Urine	36	Positive	288.102	93.088	17.247	F	3	Cell	[M+Na]+	1	6	93.0861	93.0899
Thiamine	HMDB0000235	C12H17N4OS	Feces|Saliva|CSF|Urine	36	Positive	288.102	100.022	16.139	F	3	Cell	[M+Na]+	1	6	100.02	100.024
Thiamine	HMDB0000235	C12H17N4OS	Feces|Saliva|CSF|Urine	36	Positive	288.102	124.985	14.399	F	3	Cell	[M+Na]+	1	6	124.983	124.987
Thiamine	HMDB0000235	C12H17N4OS	Feces|Saliva|CSF|Urine	36	Positive	288.102	72.03	13.924	F	3	Cell	[M+Na]+	1	6	72.0286	72.0314
Thiamine	HMDB0000235	C12H17N4OS	Feces|Saliva|CSF|Urine	36	Positive	288.102	148.981	12.975	F	3	Cell	[M+Na]+	1	6	148.978	148.984
Thiamine	HMDB0000235	C12H17N4OS	Feces|Saliva|CSF|Urine	36	Positive	288.102	86.17	12.342	F	3	Cell	[M+Na]+	1	6	86.1683	86.1717
Thiamine	HMDB0000235	C12H17N4OS	Feces|Saliva|CSF|Urine	36	Positive	288.102	79.018	8.267	F	3	Cell	[M+Na]+	1	6	79.0164	79.0196
Thiamine	HMDB0000235	C12H17N4OS	Feces|Saliva|CSF|Urine	36	Positive	288.102	123.103	6.764	F	3	Cell	[M+Na]+	1	6	123.101	123.105
Thiamine	HMDB0000235	C12H17N4OS	Feces|Saliva|CSF|Urine	36	Positive	288.102	81.595	6.369	F	3	Cell	[M+Na]+	1	6	81.5934	81.5966
Thiamine	HMDB0000235	C12H17N4OS	Feces|Saliva|CSF|Urine	36	Positive	288.102	163.045	5.736	F	3	Cell	[M+Na]+	1	6	163.042	163.048
Thiamine	HMDB0000235	C12H17N4OS	Feces|Saliva|CSF|Urine	38	Positive	288.102	144.049	31.6316	F	3	Cell	[M+Na]+	1	6	144.046	144.052
Thiamine	HMDB0000235	C12H17N4OS	Feces|Saliva|CSF|Urine	38	Positive	288.102	81.0454	17.6176	F	3	Cell	[M+Na]+	1	6	81.0438	81.047
Thiamine	HMDB0000235	C12H17N4OS	Feces|Saliva|CSF|Urine	38	Positive	288.102	265.112	5.70571	F	3	Cell	[M+Na]+	1	6	265.107	265.118
Thiamine	HMDB0000235	C12H17N4OS	Feces|Saliva|CSF|Urine		Positive	283.147	283.147	100	P	1	Cell	[M+NH4]+		6	283.141	283.152
Thiamine	HMDB0000235	C12H17N4OS	Feces|Saliva|CSF|Urine	33	Positive	283.147	145.051	100	D	2	Cell	[M+NH4]+	1	6	145.048	145.054
Thiamine	HMDB0000235	C12H17N4OS	Feces|Saliva|CSF|Urine	34	Positive	283.147	55.213	100	D	2	Cell	[M+NH4]+	1	6	55.2119	55.2141
Thiamine	HMDB0000235	C12H17N4OS	Feces|Saliva|CSF|Urine	35	Positive	283.147	69.157	100	D	2	Cell	[M+NH4]+	1	6	69.1556	69.1584
Thiamine	HMDB0000235	C12H17N4OS	Feces|Saliva|CSF|Urine	36	Positive	283.147	83.094	100	D	2	Cell	[M+NH4]+	1	6	83.0923	83.0957
Thiamine	HMDB0000235	C12H17N4OS	Feces|Saliva|CSF|Urine	38	Positive	283.147	122.071	100	D	2	Cell	[M+NH4]+	1	6	122.069	122.074
Thiamine	HMDB0000235	C12H17N4OS	Feces|Saliva|CSF|Urine	33	Positive	283.147	123.068	73.5157	F	3	Cell	[M+NH4]+	1	6	123.066	123.071
Thiamine	HMDB0000235	C12H17N4OS	Feces|Saliva|CSF|Urine	33	Positive	283.147	82.0486	6.62805	F	3	Cell	[M+NH4]+	1	6	82.047	82.0503
Thiamine	HMDB0000235	C12H17N4OS	Feces|Saliva|CSF|Urine	33	Positive	283.147	146.043	6.41162	F	3	Cell	[M+NH4]+	1	6	146.04	146.046
Thiamine	HMDB0000235	C12H17N4OS	Feces|Saliva|CSF|Urine	35	Positive	283.147	57.219	73.423	F	3	Cell	[M+NH4]+	1	6	57.2179	57.2201
Thiamine	HMDB0000235	C12H17N4OS	Feces|Saliva|CSF|Urine	35	Positive	283.147	83.102	54.054	F	3	Cell	[M+NH4]+	1	6	83.1003	83.1037
Thiamine	HMDB0000235	C12H17N4OS	Feces|Saliva|CSF|Urine	35	Positive	283.147	81.072	31.982	F	3	Cell	[M+NH4]+	1	6	81.0704	81.0736
Thiamine	HMDB0000235	C12H17N4OS	Feces|Saliva|CSF|Urine	35	Positive	283.147	71.171	28.829	F	3	Cell	[M+NH4]+	1	6	71.1696	71.1724
Thiamine	HMDB0000235	C12H17N4OS	Feces|Saliva|CSF|Urine	35	Positive	283.147	97.07	27.477	F	3	Cell	[M+NH4]+	1	6	97.0681	97.0719
Thiamine	HMDB0000235	C12H17N4OS	Feces|Saliva|CSF|Urine	35	Positive	283.147	93.049	23.086	F	3	Cell	[M+NH4]+	1	6	93.0471	93.0509
Thiamine	HMDB0000235	C12H17N4OS	Feces|Saliva|CSF|Urine	35	Positive	283.147	79.088	20.045	F	3	Cell	[M+NH4]+	1	6	79.0864	79.0896
Thiamine	HMDB0000235	C12H17N4OS	Feces|Saliva|CSF|Urine	35	Positive	283.147	95.048	18.018	F	3	Cell	[M+NH4]+	1	6	95.0461	95.0499
Thiamine	HMDB0000235	C12H17N4OS	Feces|Saliva|CSF|Urine	35	Positive	283.147	85.717	11.824	F	3	Cell	[M+NH4]+	1	6	85.7153	85.7187
Thiamine	HMDB0000235	C12H17N4OS	Feces|Saliva|CSF|Urine	35	Positive	283.147	72.155	10.248	F	3	Cell	[M+NH4]+	1	6	72.1536	72.1564
Thiamine	HMDB0000235	C12H17N4OS	Feces|Saliva|CSF|Urine	35	Positive	283.147	91.042	6.306	F	3	Cell	[M+NH4]+	1	6	91.0402	91.0438
Thiamine	HMDB0000235	C12H17N4OS	Feces|Saliva|CSF|Urine	35	Positive	283.147	121.057	6.053	F	3	Cell	[M+NH4]+	1	6	121.055	121.059
Thiamine	HMDB0000235	C12H17N4OS	Feces|Saliva|CSF|Urine	35	Positive	283.147	100.217	5.18	F	3	Cell	[M+NH4]+	1	6	100.215	100.219
Thiamine	HMDB0000235	C12H17N4OS	Feces|Saliva|CSF|Urine	36	Positive	283.147	69.126	77.848	F	3	Cell	[M+NH4]+	1	6	69.1246	69.1274
Thiamine	HMDB0000235	C12H17N4OS	Feces|Saliva|CSF|Urine	36	Positive	283.147	97.093	74.051	F	3	Cell	[M+NH4]+	1	6	97.0911	97.0949
Thiamine	HMDB0000235	C12H17N4OS	Feces|Saliva|CSF|Urine	36	Positive	283.147	57.235	65.823	F	3	Cell	[M+NH4]+	1	6	57.2339	57.2361
Thiamine	HMDB0000235	C12H17N4OS	Feces|Saliva|CSF|Urine	36	Positive	283.147	71.101	50	F	3	Cell	[M+NH4]+	1	6	71.0996	71.1024
Thiamine	HMDB0000235	C12H17N4OS	Feces|Saliva|CSF|Urine	36	Positive	283.147	81.001	41.772	F	3	Cell	[M+NH4]+	1	6	80.9994	81.0026
Thiamine	HMDB0000235	C12H17N4OS	Feces|Saliva|CSF|Urine	36	Positive	283.147	95.079	36.234	F	3	Cell	[M+NH4]+	1	6	95.0771	95.0809
Thiamine	HMDB0000235	C12H17N4OS	Feces|Saliva|CSF|Urine	36	Positive	283.147	111.109	32.278	F	3	Cell	[M+NH4]+	1	6	111.107	111.111
Thiamine	HMDB0000235	C12H17N4OS	Feces|Saliva|CSF|Urine	36	Positive	283.147	85.132	31.487	F	3	Cell	[M+NH4]+	1	6	85.1303	85.1337
Thiamine	HMDB0000235	C12H17N4OS	Feces|Saliva|CSF|Urine	36	Positive	283.147	55.182	25.633	F	3	Cell	[M+NH4]+	1	6	55.1809	55.1831
Thiamine	HMDB0000235	C12H17N4OS	Feces|Saliva|CSF|Urine	36	Positive	283.147	120.971	23.418	F	3	Cell	[M+NH4]+	1	6	120.969	120.973
Thiamine	HMDB0000235	C12H17N4OS	Feces|Saliva|CSF|Urine	36	Positive	283.147	135.042	19.62	F	3	Cell	[M+NH4]+	1	6	135.039	135.045
Thiamine	HMDB0000235	C12H17N4OS	Feces|Saliva|CSF|Urine	36	Positive	283.147	109.149	18.829	F	3	Cell	[M+NH4]+	1	6	109.147	109.151
Thiamine	HMDB0000235	C12H17N4OS	Feces|Saliva|CSF|Urine	36	Positive	283.147	107.111	17.88	F	3	Cell	[M+NH4]+	1	6	107.109	107.113
Thiamine	HMDB0000235	C12H17N4OS	Feces|Saliva|CSF|Urine	36	Positive	283.147	67.166	17.563	F	3	Cell	[M+NH4]+	1	6	67.1647	67.1673
Thiamine	HMDB0000235	C12H17N4OS	Feces|Saliva|CSF|Urine	36	Positive	283.147	93.088	17.247	F	3	Cell	[M+NH4]+	1	6	93.0861	93.0899
Thiamine	HMDB0000235	C12H17N4OS	Feces|Saliva|CSF|Urine	36	Positive	283.147	100.022	16.139	F	3	Cell	[M+NH4]+	1	6	100.02	100.024
Thiamine	HMDB0000235	C12H17N4OS	Feces|Saliva|CSF|Urine	36	Positive	283.147	124.985	14.399	F	3	Cell	[M+NH4]+	1	6	124.983	124.987
Thiamine	HMDB0000235	C12H17N4OS	Feces|Saliva|CSF|Urine	36	Positive	283.147	72.03	13.924	F	3	Cell	[M+NH4]+	1	6	72.0286	72.0314
Thiamine	HMDB0000235	C12H17N4OS	Feces|Saliva|CSF|Urine	36	Positive	283.147	148.981	12.975	F	3	Cell	[M+NH4]+	1	6	148.978	148.984
Thiamine	HMDB0000235	C12H17N4OS	Feces|Saliva|CSF|Urine	36	Positive	283.147	86.17	12.342	F	3	Cell	[M+NH4]+	1	6	86.1683	86.1717
Thiamine	HMDB0000235	C12H17N4OS	Feces|Saliva|CSF|Urine	36	Positive	283.147	79.018	8.267	F	3	Cell	[M+NH4]+	1	6	79.0164	79.0196
Thiamine	HMDB0000235	C12H17N4OS	Feces|Saliva|CSF|Urine	36	Positive	283.147	123.103	6.764	F	3	Cell	[M+NH4]+	1	6	123.101	123.105
Thiamine	HMDB0000235	C12H17N4OS	Feces|Saliva|CSF|Urine	36	Positive	283.147	81.595	6.369	F	3	Cell	[M+NH4]+	1	6	81.5934	81.5966
Thiamine	HMDB0000235	C12H17N4OS	Feces|Saliva|CSF|Urine	36	Positive	283.147	163.045	5.736	F	3	Cell	[M+NH4]+	1	6	163.042	163.048
Thiamine	HMDB0000235	C12H17N4OS	Feces|Saliva|CSF|Urine	38	Positive	283.147	144.049	31.6316	F	3	Cell	[M+NH4]+	1	6	144.046	144.052
Thiamine	HMDB0000235	C12H17N4OS	Feces|Saliva|CSF|Urine	38	Positive	283.147	81.0454	17.6176	F	3	Cell	[M+NH4]+	1	6	81.0438	81.047
Thiamine	HMDB0000235	C12H17N4OS	Feces|Saliva|CSF|Urine	38	Positive	283.147	265.112	5.70571	F	3	Cell	[M+NH4]+	1	6	265.107	265.118
Pyridoxine	HMDB0000239	C8H11NO3	Feces|CSF|Urine		Positive	169.074	169.074	100	P	1	Cell	[M]+		4	169.071	169.077
Pyridoxine	HMDB0000239	C8H11NO3	Feces|CSF|Urine	40	Positive	169.074	124.076	100	D	2	Cell	[M]+	1	4	124.073	124.078
Pyridoxine	HMDB0000239	C8H11NO3	Feces|CSF|Urine	41	Positive	169.074	77.129	100	D	2	Cell	[M]+	1	4	77.1275	77.1305
Pyridoxine	HMDB0000239	C8H11NO3	Feces|CSF|Urine	42	Positive	169.074	133.968	100	D	2	Cell	[M]+	1	4	133.965	133.971
Pyridoxine	HMDB0000239	C8H11NO3	Feces|CSF|Urine	43	Positive	169.074	151.982	100	D	2	Cell	[M]+	1	4	151.979	151.985
Pyridoxine	HMDB0000239	C8H11NO3	Feces|CSF|Urine	45	Positive	169.074	152.071	100	D	2	Cell	[M]+	1	4	152.068	152.074
Pyridoxine	HMDB0000239	C8H11NO3	Feces|CSF|Urine	45	Positive	169.074	134.061	98.8989	D	2	Cell	[M]+	1	4	134.058	134.063
Pyridoxine	HMDB0000239	C8H11NO3	Feces|CSF|Urine	40	Positive	169.074	152.01	14.6839	F	3	Cell	[M]+	1	4	152.007	152.013
Pyridoxine	HMDB0000239	C8H11NO3	Feces|CSF|Urine	40	Positive	169.074	152.133	11.1838	F	3	Cell	[M]+	1	4	152.13	152.137
Pyridoxine	HMDB0000239	C8H11NO3	Feces|CSF|Urine	40	Positive	169.074	153.074	8.59901	F	3	Cell	[M]+	1	4	153.071	153.077
Pyridoxine	HMDB0000239	C8H11NO3	Feces|CSF|Urine	40	Positive	169.074	73.0216	8.26247	F	3	Cell	[M]+	1	4	73.0201	73.0231
Pyridoxine	HMDB0000239	C8H11NO3	Feces|CSF|Urine	40	Positive	169.074	96.081	7.4657	F	3	Cell	[M]+	1	4	96.0791	96.083
Pyridoxine	HMDB0000239	C8H11NO3	Feces|CSF|Urine	40	Positive	169.074	65.0393	5.87006	F	3	Cell	[M]+	1	4	65.038	65.0406
Pyridoxine	HMDB0000239	C8H11NO3	Feces|CSF|Urine	40	Positive	169.074	51.0237	5.65527	F	3	Cell	[M]+	1	4	51.0227	51.0248
Pyridoxine	HMDB0000239	C8H11NO3	Feces|CSF|Urine	41	Positive	169.074	79.088	39.496	F	3	Cell	[M]+	1	4	79.0864	79.0896
Pyridoxine	HMDB0000239	C8H11NO3	Feces|CSF|Urine	41	Positive	169.074	133.914	35.924	F	3	Cell	[M]+	1	4	133.911	133.917
Pyridoxine	HMDB0000239	C8H11NO3	Feces|CSF|Urine	41	Positive	169.074	80.298	32.563	F	3	Cell	[M]+	1	4	80.2964	80.2996
Pyridoxine	HMDB0000239	C8H11NO3	Feces|CSF|Urine	41	Positive	169.074	93.977	23.95	F	3	Cell	[M]+	1	4	93.9751	93.9789
Pyridoxine	HMDB0000239	C8H11NO3	Feces|CSF|Urine	41	Positive	169.074	65.199	20.588	F	3	Cell	[M]+	1	4	65.1977	65.2003
Pyridoxine	HMDB0000239	C8H11NO3	Feces|CSF|Urine	41	Positive	169.074	106.086	17.437	F	3	Cell	[M]+	1	4	106.084	106.088
Pyridoxine	HMDB0000239	C8H11NO3	Feces|CSF|Urine	41	Positive	169.074	81.329	16.597	F	3	Cell	[M]+	1	4	81.3274	81.3306
Pyridoxine	HMDB0000239	C8H11NO3	Feces|CSF|Urine	41	Positive	169.074	53.262	12.395	F	3	Cell	[M]+	1	4	53.2609	53.2631
Pyridoxine	HMDB0000239	C8H11NO3	Feces|CSF|Urine	41	Positive	169.074	67.323	8.298	F	3	Cell	[M]+	1	4	67.3217	67.3243
Pyridoxine	HMDB0000239	C8H11NO3	Feces|CSF|Urine	41	Positive	169.074	66.37	7.878	F	3	Cell	[M]+	1	4	66.3687	66.3713
Pyridoxine	HMDB0000239	C8H11NO3	Feces|CSF|Urine	41	Positive	169.074	151.841	6.145	F	3	Cell	[M]+	1	4	151.838	151.844
Pyridoxine	HMDB0000239	C8H11NO3	Feces|CSF|Urine	41	Positive	169.074	51.271	5.725	F	3	Cell	[M]+	1	4	51.27	51.272
Pyridoxine	HMDB0000239	C8H11NO3	Feces|CSF|Urine	42	Positive	169.074	151.935	29.644	F	3	Cell	[M]+	1	4	151.932	151.938
Pyridoxine	HMDB0000239	C8H11NO3	Feces|CSF|Urine	42	Positive	169.074	79.119	23.32	F	3	Cell	[M]+	1	4	79.1174	79.1206
Pyridoxine	HMDB0000239	C8H11NO3	Feces|CSF|Urine	42	Positive	169.074	77.144	14.822	F	3	Cell	[M]+	1	4	77.1425	77.1455
Pyridoxine	HMDB0000239	C8H11NO3	Feces|CSF|Urine	42	Positive	169.074	123.623	14.526	F	3	Cell	[M]+	1	4	123.621	123.625
Pyridoxine	HMDB0000239	C8H11NO3	Feces|CSF|Urine	42	Positive	169.074	81.032	12.846	F	3	Cell	[M]+	1	4	81.0304	81.0336
Pyridoxine	HMDB0000239	C8H11NO3	Feces|CSF|Urine	42	Positive	169.074	106.071	10.573	F	3	Cell	[M]+	1	4	106.069	106.073
Pyridoxine	HMDB0000239	C8H11NO3	Feces|CSF|Urine	42	Positive	169.074	96.023	5.904	F	3	Cell	[M]+	1	4	96.0211	96.0249
Pyridoxine	HMDB0000239	C8H11NO3	Feces|CSF|Urine	44	Positive	169.074	134.015	100	D	2	Cell	[M]+	1	4	134.012	134.018
Pyridoxine	HMDB0000239	C8H11NO3	Feces|CSF|Urine		Positive	170.082	170.082	100	P	1	Cell	[M+H]+		4	170.078	170.085
Pyridoxine	HMDB0000239	C8H11NO3	Feces|CSF|Urine	40	Positive	170.082	124.076	100	D	2	Cell	[M+H]+	1	4	124.073	124.078
Pyridoxine	HMDB0000239	C8H11NO3	Feces|CSF|Urine	41	Positive	170.082	77.129	100	D	2	Cell	[M+H]+	1	4	77.1275	77.1305
Pyridoxine	HMDB0000239	C8H11NO3	Feces|CSF|Urine	42	Positive	170.082	133.968	100	D	2	Cell	[M+H]+	1	4	133.965	133.971
Pyridoxine	HMDB0000239	C8H11NO3	Feces|CSF|Urine	43	Positive	170.082	151.982	100	D	2	Cell	[M+H]+	1	4	151.979	151.985
Pyridoxine	HMDB0000239	C8H11NO3	Feces|CSF|Urine	45	Positive	170.082	152.071	100	D	2	Cell	[M+H]+	1	4	152.068	152.074
Pyridoxine	HMDB0000239	C8H11NO3	Feces|CSF|Urine	45	Positive	170.082	134.061	98.8989	D	2	Cell	[M+H]+	1	4	134.058	134.063
Pyridoxine	HMDB0000239	C8H11NO3	Feces|CSF|Urine	40	Positive	170.082	152.01	14.6839	F	3	Cell	[M+H]+	1	4	152.007	152.013
Pyridoxine	HMDB0000239	C8H11NO3	Feces|CSF|Urine	40	Positive	170.082	152.133	11.1838	F	3	Cell	[M+H]+	1	4	152.13	152.137
Pyridoxine	HMDB0000239	C8H11NO3	Feces|CSF|Urine	40	Positive	170.082	153.074	8.59901	F	3	Cell	[M+H]+	1	4	153.071	153.077
Pyridoxine	HMDB0000239	C8H11NO3	Feces|CSF|Urine	40	Positive	170.082	73.0216	8.26247	F	3	Cell	[M+H]+	1	4	73.0201	73.0231
Pyridoxine	HMDB0000239	C8H11NO3	Feces|CSF|Urine	40	Positive	170.082	96.081	7.4657	F	3	Cell	[M+H]+	1	4	96.0791	96.083
Pyridoxine	HMDB0000239	C8H11NO3	Feces|CSF|Urine	40	Positive	170.082	65.0393	5.87006	F	3	Cell	[M+H]+	1	4	65.038	65.0406
Pyridoxine	HMDB0000239	C8H11NO3	Feces|CSF|Urine	40	Positive	170.082	51.0237	5.65527	F	3	Cell	[M+H]+	1	4	51.0227	51.0248
Pyridoxine	HMDB0000239	C8H11NO3	Feces|CSF|Urine	41	Positive	170.082	79.088	39.496	F	3	Cell	[M+H]+	1	4	79.0864	79.0896
Pyridoxine	HMDB0000239	C8H11NO3	Feces|CSF|Urine	41	Positive	170.082	133.914	35.924	F	3	Cell	[M+H]+	1	4	133.911	133.917
Pyridoxine	HMDB0000239	C8H11NO3	Feces|CSF|Urine	41	Positive	170.082	80.298	32.563	F	3	Cell	[M+H]+	1	4	80.2964	80.2996
Pyridoxine	HMDB0000239	C8H11NO3	Feces|CSF|Urine	41	Positive	170.082	93.977	23.95	F	3	Cell	[M+H]+	1	4	93.9751	93.9789
Pyridoxine	HMDB0000239	C8H11NO3	Feces|CSF|Urine	41	Positive	170.082	65.199	20.588	F	3	Cell	[M+H]+	1	4	65.1977	65.2003
Pyridoxine	HMDB0000239	C8H11NO3	Feces|CSF|Urine	41	Positive	170.082	106.086	17.437	F	3	Cell	[M+H]+	1	4	106.084	106.088
Pyridoxine	HMDB0000239	C8H11NO3	Feces|CSF|Urine	41	Positive	170.082	81.329	16.597	F	3	Cell	[M+H]+	1	4	81.3274	81.3306
Pyridoxine	HMDB0000239	C8H11NO3	Feces|CSF|Urine	41	Positive	170.082	53.262	12.395	F	3	Cell	[M+H]+	1	4	53.2609	53.2631
Pyridoxine	HMDB0000239	C8H11NO3	Feces|CSF|Urine	41	Positive	170.082	67.323	8.298	F	3	Cell	[M+H]+	1	4	67.3217	67.3243
Pyridoxine	HMDB0000239	C8H11NO3	Feces|CSF|Urine	41	Positive	170.082	66.37	7.878	F	3	Cell	[M+H]+	1	4	66.3687	66.3713
Pyridoxine	HMDB0000239	C8H11NO3	Feces|CSF|Urine	41	Positive	170.082	151.841	6.145	F	3	Cell	[M+H]+	1	4	151.838	151.844
Pyridoxine	HMDB0000239	C8H11NO3	Feces|CSF|Urine	41	Positive	170.082	51.271	5.725	F	3	Cell	[M+H]+	1	4	51.27	51.272
Pyridoxine	HMDB0000239	C8H11NO3	Feces|CSF|Urine	42	Positive	170.082	151.935	29.644	F	3	Cell	[M+H]+	1	4	151.932	151.938
Pyridoxine	HMDB0000239	C8H11NO3	Feces|CSF|Urine	42	Positive	170.082	79.119	23.32	F	3	Cell	[M+H]+	1	4	79.1174	79.1206
Pyridoxine	HMDB0000239	C8H11NO3	Feces|CSF|Urine	42	Positive	170.082	77.144	14.822	F	3	Cell	[M+H]+	1	4	77.1425	77.1455
Pyridoxine	HMDB0000239	C8H11NO3	Feces|CSF|Urine	42	Positive	170.082	123.623	14.526	F	3	Cell	[M+H]+	1	4	123.621	123.625
Pyridoxine	HMDB0000239	C8H11NO3	Feces|CSF|Urine	42	Positive	170.082	81.032	12.846	F	3	Cell	[M+H]+	1	4	81.0304	81.0336
Pyridoxine	HMDB0000239	C8H11NO3	Feces|CSF|Urine	42	Positive	170.082	106.071	10.573	F	3	Cell	[M+H]+	1	4	106.069	106.073
Pyridoxine	HMDB0000239	C8H11NO3	Feces|CSF|Urine	42	Positive	170.082	96.023	5.904	F	3	Cell	[M+H]+	1	4	96.0211	96.0249
Pyridoxine	HMDB0000239	C8H11NO3	Feces|CSF|Urine	44	Positive	170.082	134.015	100	D	2	Cell	[M+H]+	1	4	134.012	134.018
Pyridoxine	HMDB0000239	C8H11NO3	Feces|CSF|Urine		Positive	208.038	208.038	100	P	1	Cell	[M+K]+		5	208.033	208.042
Pyridoxine	HMDB0000239	C8H11NO3	Feces|CSF|Urine	40	Positive	208.038	124.076	100	D	2	Cell	[M+K]+	1	5	124.073	124.078
Pyridoxine	HMDB0000239	C8H11NO3	Feces|CSF|Urine	41	Positive	208.038	77.129	100	D	2	Cell	[M+K]+	1	5	77.1275	77.1305
Pyridoxine	HMDB0000239	C8H11NO3	Feces|CSF|Urine	42	Positive	208.038	133.968	100	D	2	Cell	[M+K]+	1	5	133.965	133.971
Pyridoxine	HMDB0000239	C8H11NO3	Feces|CSF|Urine	43	Positive	208.038	151.982	100	D	2	Cell	[M+K]+	1	5	151.979	151.985
Pyridoxine	HMDB0000239	C8H11NO3	Feces|CSF|Urine	44	Positive	208.038	169.988	100	D	2	Cell	[M+K]+	1	5	169.985	169.991
Pyridoxine	HMDB0000239	C8H11NO3	Feces|CSF|Urine	45	Positive	208.038	152.071	100	D	2	Cell	[M+K]+	1	5	152.068	152.074
Pyridoxine	HMDB0000239	C8H11NO3	Feces|CSF|Urine	45	Positive	208.038	134.061	98.8989	D	2	Cell	[M+K]+	1	5	134.058	134.063
Pyridoxine	HMDB0000239	C8H11NO3	Feces|CSF|Urine	40	Positive	208.038	152.01	14.6839	F	3	Cell	[M+K]+	1	5	152.007	152.013
Pyridoxine	HMDB0000239	C8H11NO3	Feces|CSF|Urine	40	Positive	208.038	152.133	11.1838	F	3	Cell	[M+K]+	1	5	152.13	152.137
Pyridoxine	HMDB0000239	C8H11NO3	Feces|CSF|Urine	40	Positive	208.038	153.074	8.59901	F	3	Cell	[M+K]+	1	5	153.071	153.077
Pyridoxine	HMDB0000239	C8H11NO3	Feces|CSF|Urine	40	Positive	208.038	73.0216	8.26247	F	3	Cell	[M+K]+	1	5	73.0201	73.0231
Pyridoxine	HMDB0000239	C8H11NO3	Feces|CSF|Urine	40	Positive	208.038	96.081	7.4657	F	3	Cell	[M+K]+	1	5	96.0791	96.083
Pyridoxine	HMDB0000239	C8H11NO3	Feces|CSF|Urine	40	Positive	208.038	169.145	6.62932	F	3	Cell	[M+K]+	1	5	169.142	169.148
Pyridoxine	HMDB0000239	C8H11NO3	Feces|CSF|Urine	40	Positive	208.038	171.084	6.34906	F	3	Cell	[M+K]+	1	5	171.08	171.087
Pyridoxine	HMDB0000239	C8H11NO3	Feces|CSF|Urine	40	Positive	208.038	65.0393	5.87006	F	3	Cell	[M+K]+	1	5	65.038	65.0406
Pyridoxine	HMDB0000239	C8H11NO3	Feces|CSF|Urine	40	Positive	208.038	51.0237	5.65527	F	3	Cell	[M+K]+	1	5	51.0227	51.0248
Pyridoxine	HMDB0000239	C8H11NO3	Feces|CSF|Urine	41	Positive	208.038	79.088	39.496	F	3	Cell	[M+K]+	1	5	79.0864	79.0896
Pyridoxine	HMDB0000239	C8H11NO3	Feces|CSF|Urine	41	Positive	208.038	133.914	35.924	F	3	Cell	[M+K]+	1	5	133.911	133.917
Pyridoxine	HMDB0000239	C8H11NO3	Feces|CSF|Urine	41	Positive	208.038	80.298	32.563	F	3	Cell	[M+K]+	1	5	80.2964	80.2996
Pyridoxine	HMDB0000239	C8H11NO3	Feces|CSF|Urine	41	Positive	208.038	93.977	23.95	F	3	Cell	[M+K]+	1	5	93.9751	93.9789
Pyridoxine	HMDB0000239	C8H11NO3	Feces|CSF|Urine	41	Positive	208.038	65.199	20.588	F	3	Cell	[M+K]+	1	5	65.1977	65.2003
Pyridoxine	HMDB0000239	C8H11NO3	Feces|CSF|Urine	41	Positive	208.038	106.086	17.437	F	3	Cell	[M+K]+	1	5	106.084	106.088
Pyridoxine	HMDB0000239	C8H11NO3	Feces|CSF|Urine	41	Positive	208.038	81.329	16.597	F	3	Cell	[M+K]+	1	5	81.3274	81.3306
Pyridoxine	HMDB0000239	C8H11NO3	Feces|CSF|Urine	41	Positive	208.038	53.262	12.395	F	3	Cell	[M+K]+	1	5	53.2609	53.2631
Pyridoxine	HMDB0000239	C8H11NO3	Feces|CSF|Urine	41	Positive	208.038	67.323	8.298	F	3	Cell	[M+K]+	1	5	67.3217	67.3243
Pyridoxine	HMDB0000239	C8H11NO3	Feces|CSF|Urine	41	Positive	208.038	66.37	7.878	F	3	Cell	[M+K]+	1	5	66.3687	66.3713
Pyridoxine	HMDB0000239	C8H11NO3	Feces|CSF|Urine	41	Positive	208.038	151.841	6.145	F	3	Cell	[M+K]+	1	5	151.838	151.844
Pyridoxine	HMDB0000239	C8H11NO3	Feces|CSF|Urine	41	Positive	208.038	51.271	5.725	F	3	Cell	[M+K]+	1	5	51.27	51.272
Pyridoxine	HMDB0000239	C8H11NO3	Feces|CSF|Urine	42	Positive	208.038	151.935	29.644	F	3	Cell	[M+K]+	1	5	151.932	151.938
Pyridoxine	HMDB0000239	C8H11NO3	Feces|CSF|Urine	42	Positive	208.038	79.119	23.32	F	3	Cell	[M+K]+	1	5	79.1174	79.1206
Pyridoxine	HMDB0000239	C8H11NO3	Feces|CSF|Urine	42	Positive	208.038	77.144	14.822	F	3	Cell	[M+K]+	1	5	77.1425	77.1455
Pyridoxine	HMDB0000239	C8H11NO3	Feces|CSF|Urine	42	Positive	208.038	123.623	14.526	F	3	Cell	[M+K]+	1	5	123.621	123.625
Pyridoxine	HMDB0000239	C8H11NO3	Feces|CSF|Urine	42	Positive	208.038	81.032	12.846	F	3	Cell	[M+K]+	1	5	81.0304	81.0336
Pyridoxine	HMDB0000239	C8H11NO3	Feces|CSF|Urine	42	Positive	208.038	106.071	10.573	F	3	Cell	[M+K]+	1	5	106.069	106.073
Pyridoxine	HMDB0000239	C8H11NO3	Feces|CSF|Urine	42	Positive	208.038	96.023	5.904	F	3	Cell	[M+K]+	1	5	96.0211	96.0249
Pyridoxine	HMDB0000239	C8H11NO3	Feces|CSF|Urine	44	Positive	208.038	134.015	24.314	F	3	Cell	[M+K]+	1	5	134.012	134.018
Pyridoxine	HMDB0000239	C8H11NO3	Feces|CSF|Urine	45	Positive	208.038	170.082	28.9289	F	3	Cell	[M+K]+	1	5	170.078	170.085
Pyridoxine	HMDB0000239	C8H11NO3	Feces|CSF|Urine		Positive	192.064	192.064	100	P	1	Cell	[M+Na]+		4	192.06	192.068
Pyridoxine	HMDB0000239	C8H11NO3	Feces|CSF|Urine	40	Positive	192.064	124.076	100	D	2	Cell	[M+Na]+	1	4	124.073	124.078
Pyridoxine	HMDB0000239	C8H11NO3	Feces|CSF|Urine	41	Positive	192.064	77.129	100	D	2	Cell	[M+Na]+	1	4	77.1275	77.1305
Pyridoxine	HMDB0000239	C8H11NO3	Feces|CSF|Urine	42	Positive	192.064	133.968	100	D	2	Cell	[M+Na]+	1	4	133.965	133.971
Pyridoxine	HMDB0000239	C8H11NO3	Feces|CSF|Urine	43	Positive	192.064	151.982	100	D	2	Cell	[M+Na]+	1	4	151.979	151.985
Pyridoxine	HMDB0000239	C8H11NO3	Feces|CSF|Urine	44	Positive	192.064	169.988	100	D	2	Cell	[M+Na]+	1	4	169.985	169.991
Pyridoxine	HMDB0000239	C8H11NO3	Feces|CSF|Urine	45	Positive	192.064	152.071	100	D	2	Cell	[M+Na]+	1	4	152.068	152.074
Pyridoxine	HMDB0000239	C8H11NO3	Feces|CSF|Urine	45	Positive	192.064	134.061	98.8989	D	2	Cell	[M+Na]+	1	4	134.058	134.063
Pyridoxine	HMDB0000239	C8H11NO3	Feces|CSF|Urine	40	Positive	192.064	152.01	14.6839	F	3	Cell	[M+Na]+	1	4	152.007	152.013
Pyridoxine	HMDB0000239	C8H11NO3	Feces|CSF|Urine	40	Positive	192.064	152.133	11.1838	F	3	Cell	[M+Na]+	1	4	152.13	152.137
Pyridoxine	HMDB0000239	C8H11NO3	Feces|CSF|Urine	40	Positive	192.064	153.074	8.59901	F	3	Cell	[M+Na]+	1	4	153.071	153.077
Pyridoxine	HMDB0000239	C8H11NO3	Feces|CSF|Urine	40	Positive	192.064	73.0216	8.26247	F	3	Cell	[M+Na]+	1	4	73.0201	73.0231
Pyridoxine	HMDB0000239	C8H11NO3	Feces|CSF|Urine	40	Positive	192.064	96.081	7.4657	F	3	Cell	[M+Na]+	1	4	96.0791	96.083
Pyridoxine	HMDB0000239	C8H11NO3	Feces|CSF|Urine	40	Positive	192.064	169.145	6.62932	F	3	Cell	[M+Na]+	1	4	169.142	169.148
Pyridoxine	HMDB0000239	C8H11NO3	Feces|CSF|Urine	40	Positive	192.064	171.084	6.34906	F	3	Cell	[M+Na]+	1	4	171.08	171.087
Pyridoxine	HMDB0000239	C8H11NO3	Feces|CSF|Urine	40	Positive	192.064	65.0393	5.87006	F	3	Cell	[M+Na]+	1	4	65.038	65.0406
Pyridoxine	HMDB0000239	C8H11NO3	Feces|CSF|Urine	40	Positive	192.064	51.0237	5.65527	F	3	Cell	[M+Na]+	1	4	51.0227	51.0248
Pyridoxine	HMDB0000239	C8H11NO3	Feces|CSF|Urine	41	Positive	192.064	79.088	39.496	F	3	Cell	[M+Na]+	1	4	79.0864	79.0896
Pyridoxine	HMDB0000239	C8H11NO3	Feces|CSF|Urine	41	Positive	192.064	133.914	35.924	F	3	Cell	[M+Na]+	1	4	133.911	133.917
Pyridoxine	HMDB0000239	C8H11NO3	Feces|CSF|Urine	41	Positive	192.064	80.298	32.563	F	3	Cell	[M+Na]+	1	4	80.2964	80.2996
Pyridoxine	HMDB0000239	C8H11NO3	Feces|CSF|Urine	41	Positive	192.064	93.977	23.95	F	3	Cell	[M+Na]+	1	4	93.9751	93.9789
Pyridoxine	HMDB0000239	C8H11NO3	Feces|CSF|Urine	41	Positive	192.064	65.199	20.588	F	3	Cell	[M+Na]+	1	4	65.1977	65.2003
Pyridoxine	HMDB0000239	C8H11NO3	Feces|CSF|Urine	41	Positive	192.064	106.086	17.437	F	3	Cell	[M+Na]+	1	4	106.084	106.088
Pyridoxine	HMDB0000239	C8H11NO3	Feces|CSF|Urine	41	Positive	192.064	81.329	16.597	F	3	Cell	[M+Na]+	1	4	81.3274	81.3306
Pyridoxine	HMDB0000239	C8H11NO3	Feces|CSF|Urine	41	Positive	192.064	53.262	12.395	F	3	Cell	[M+Na]+	1	4	53.2609	53.2631
Pyridoxine	HMDB0000239	C8H11NO3	Feces|CSF|Urine	41	Positive	192.064	67.323	8.298	F	3	Cell	[M+Na]+	1	4	67.3217	67.3243
Pyridoxine	HMDB0000239	C8H11NO3	Feces|CSF|Urine	41	Positive	192.064	66.37	7.878	F	3	Cell	[M+Na]+	1	4	66.3687	66.3713
Pyridoxine	HMDB0000239	C8H11NO3	Feces|CSF|Urine	41	Positive	192.064	151.841	6.145	F	3	Cell	[M+Na]+	1	4	151.838	151.844
Pyridoxine	HMDB0000239	C8H11NO3	Feces|CSF|Urine	41	Positive	192.064	51.271	5.725	F	3	Cell	[M+Na]+	1	4	51.27	51.272
Pyridoxine	HMDB0000239	C8H11NO3	Feces|CSF|Urine	42	Positive	192.064	151.935	29.644	F	3	Cell	[M+Na]+	1	4	151.932	151.938
Pyridoxine	HMDB0000239	C8H11NO3	Feces|CSF|Urine	42	Positive	192.064	79.119	23.32	F	3	Cell	[M+Na]+	1	4	79.1174	79.1206
Pyridoxine	HMDB0000239	C8H11NO3	Feces|CSF|Urine	42	Positive	192.064	77.144	14.822	F	3	Cell	[M+Na]+	1	4	77.1425	77.1455
Pyridoxine	HMDB0000239	C8H11NO3	Feces|CSF|Urine	42	Positive	192.064	123.623	14.526	F	3	Cell	[M+Na]+	1	4	123.621	123.625
Pyridoxine	HMDB0000239	C8H11NO3	Feces|CSF|Urine	42	Positive	192.064	81.032	12.846	F	3	Cell	[M+Na]+	1	4	81.0304	81.0336
Pyridoxine	HMDB0000239	C8H11NO3	Feces|CSF|Urine	42	Positive	192.064	106.071	10.573	F	3	Cell	[M+Na]+	1	4	106.069	106.073
Pyridoxine	HMDB0000239	C8H11NO3	Feces|CSF|Urine	42	Positive	192.064	96.023	5.904	F	3	Cell	[M+Na]+	1	4	96.0211	96.0249
Pyridoxine	HMDB0000239	C8H11NO3	Feces|CSF|Urine	44	Positive	192.064	134.015	24.314	F	3	Cell	[M+Na]+	1	4	134.012	134.018
Pyridoxine	HMDB0000239	C8H11NO3	Feces|CSF|Urine	45	Positive	192.064	170.082	28.9289	F	3	Cell	[M+Na]+	1	4	170.078	170.085
Pyridoxine	HMDB0000239	C8H11NO3	Feces|CSF|Urine		Positive	187.108	187.108	100	P	1	Cell	[M+NH4]+		4	187.105	187.112
Pyridoxine	HMDB0000239	C8H11NO3	Feces|CSF|Urine	40	Positive	187.108	124.076	100	D	2	Cell	[M+NH4]+	1	4	124.073	124.078
Pyridoxine	HMDB0000239	C8H11NO3	Feces|CSF|Urine	41	Positive	187.108	77.129	100	D	2	Cell	[M+NH4]+	1	4	77.1275	77.1305
Pyridoxine	HMDB0000239	C8H11NO3	Feces|CSF|Urine	42	Positive	187.108	133.968	100	D	2	Cell	[M+NH4]+	1	4	133.965	133.971
Pyridoxine	HMDB0000239	C8H11NO3	Feces|CSF|Urine	43	Positive	187.108	151.982	100	D	2	Cell	[M+NH4]+	1	4	151.979	151.985
Pyridoxine	HMDB0000239	C8H11NO3	Feces|CSF|Urine	44	Positive	187.108	169.988	100	D	2	Cell	[M+NH4]+	1	4	169.985	169.991
Pyridoxine	HMDB0000239	C8H11NO3	Feces|CSF|Urine	45	Positive	187.108	152.071	100	D	2	Cell	[M+NH4]+	1	4	152.068	152.074
Pyridoxine	HMDB0000239	C8H11NO3	Feces|CSF|Urine	45	Positive	187.108	134.061	98.8989	D	2	Cell	[M+NH4]+	1	4	134.058	134.063
Pyridoxine	HMDB0000239	C8H11NO3	Feces|CSF|Urine	40	Positive	187.108	152.01	14.6839	F	3	Cell	[M+NH4]+	1	4	152.007	152.013
Pyridoxine	HMDB0000239	C8H11NO3	Feces|CSF|Urine	40	Positive	187.108	152.133	11.1838	F	3	Cell	[M+NH4]+	1	4	152.13	152.137
Pyridoxine	HMDB0000239	C8H11NO3	Feces|CSF|Urine	40	Positive	187.108	153.074	8.59901	F	3	Cell	[M+NH4]+	1	4	153.071	153.077
Pyridoxine	HMDB0000239	C8H11NO3	Feces|CSF|Urine	40	Positive	187.108	73.0216	8.26247	F	3	Cell	[M+NH4]+	1	4	73.0201	73.0231
Pyridoxine	HMDB0000239	C8H11NO3	Feces|CSF|Urine	40	Positive	187.108	96.081	7.4657	F	3	Cell	[M+NH4]+	1	4	96.0791	96.083
Pyridoxine	HMDB0000239	C8H11NO3	Feces|CSF|Urine	40	Positive	187.108	169.145	6.62932	F	3	Cell	[M+NH4]+	1	4	169.142	169.148
Pyridoxine	HMDB0000239	C8H11NO3	Feces|CSF|Urine	40	Positive	187.108	171.084	6.34906	F	3	Cell	[M+NH4]+	1	4	171.08	171.087
Pyridoxine	HMDB0000239	C8H11NO3	Feces|CSF|Urine	40	Positive	187.108	65.0393	5.87006	F	3	Cell	[M+NH4]+	1	4	65.038	65.0406
Pyridoxine	HMDB0000239	C8H11NO3	Feces|CSF|Urine	40	Positive	187.108	51.0237	5.65527	F	3	Cell	[M+NH4]+	1	4	51.0227	51.0248
Pyridoxine	HMDB0000239	C8H11NO3	Feces|CSF|Urine	41	Positive	187.108	79.088	39.496	F	3	Cell	[M+NH4]+	1	4	79.0864	79.0896
Pyridoxine	HMDB0000239	C8H11NO3	Feces|CSF|Urine	41	Positive	187.108	133.914	35.924	F	3	Cell	[M+NH4]+	1	4	133.911	133.917
Pyridoxine	HMDB0000239	C8H11NO3	Feces|CSF|Urine	41	Positive	187.108	80.298	32.563	F	3	Cell	[M+NH4]+	1	4	80.2964	80.2996
Pyridoxine	HMDB0000239	C8H11NO3	Feces|CSF|Urine	41	Positive	187.108	93.977	23.95	F	3	Cell	[M+NH4]+	1	4	93.9751	93.9789
Pyridoxine	HMDB0000239	C8H11NO3	Feces|CSF|Urine	41	Positive	187.108	65.199	20.588	F	3	Cell	[M+NH4]+	1	4	65.1977	65.2003
Pyridoxine	HMDB0000239	C8H11NO3	Feces|CSF|Urine	41	Positive	187.108	106.086	17.437	F	3	Cell	[M+NH4]+	1	4	106.084	106.088
Pyridoxine	HMDB0000239	C8H11NO3	Feces|CSF|Urine	41	Positive	187.108	81.329	16.597	F	3	Cell	[M+NH4]+	1	4	81.3274	81.3306
Pyridoxine	HMDB0000239	C8H11NO3	Feces|CSF|Urine	41	Positive	187.108	53.262	12.395	F	3	Cell	[M+NH4]+	1	4	53.2609	53.2631
Pyridoxine	HMDB0000239	C8H11NO3	Feces|CSF|Urine	41	Positive	187.108	67.323	8.298	F	3	Cell	[M+NH4]+	1	4	67.3217	67.3243
Pyridoxine	HMDB0000239	C8H11NO3	Feces|CSF|Urine	41	Positive	187.108	66.37	7.878	F	3	Cell	[M+NH4]+	1	4	66.3687	66.3713
Pyridoxine	HMDB0000239	C8H11NO3	Feces|CSF|Urine	41	Positive	187.108	151.841	6.145	F	3	Cell	[M+NH4]+	1	4	151.838	151.844
Pyridoxine	HMDB0000239	C8H11NO3	Feces|CSF|Urine	41	Positive	187.108	51.271	5.725	F	3	Cell	[M+NH4]+	1	4	51.27	51.272
Pyridoxine	HMDB0000239	C8H11NO3	Feces|CSF|Urine	42	Positive	187.108	151.935	29.644	F	3	Cell	[M+NH4]+	1	4	151.932	151.938
Pyridoxine	HMDB0000239	C8H11NO3	Feces|CSF|Urine	42	Positive	187.108	79.119	23.32	F	3	Cell	[M+NH4]+	1	4	79.1174	79.1206
Pyridoxine	HMDB0000239	C8H11NO3	Feces|CSF|Urine	42	Positive	187.108	77.144	14.822	F	3	Cell	[M+NH4]+	1	4	77.1425	77.1455
Pyridoxine	HMDB0000239	C8H11NO3	Feces|CSF|Urine	42	Positive	187.108	123.623	14.526	F	3	Cell	[M+NH4]+	1	4	123.621	123.625
Pyridoxine	HMDB0000239	C8H11NO3	Feces|CSF|Urine	42	Positive	187.108	81.032	12.846	F	3	Cell	[M+NH4]+	1	4	81.0304	81.0336
Pyridoxine	HMDB0000239	C8H11NO3	Feces|CSF|Urine	42	Positive	187.108	106.071	10.573	F	3	Cell	[M+NH4]+	1	4	106.069	106.073
Pyridoxine	HMDB0000239	C8H11NO3	Feces|CSF|Urine	42	Positive	187.108	96.023	5.904	F	3	Cell	[M+NH4]+	1	4	96.0211	96.0249
Pyridoxine	HMDB0000239	C8H11NO3	Feces|CSF|Urine	44	Positive	187.108	134.015	24.314	F	3	Cell	[M+NH4]+	1	4	134.012	134.018
Pyridoxine	HMDB0000239	C8H11NO3	Feces|CSF|Urine	45	Positive	187.108	170.082	28.9289	F	3	Cell	[M+NH4]+	1	4	170.078	170.085
Riboflavin	HMDB0000244	C17H20N4O6	Feces|Saliva|CSF|Urine		Positive	376.138	376.138	100	P	1	Cell	[M]+		8	376.131	376.146
Riboflavin	HMDB0000244	C17H20N4O6	Feces|Saliva|CSF|Urine	47	Positive	376.138	341.133	100	D	2	Cell	[M]+	1	8	341.126	341.14
Riboflavin	HMDB0000244	C17H20N4O6	Feces|Saliva|CSF|Urine	48	Positive	376.138	279.122	100	D	2	Cell	[M]+	1	8	279.117	279.128
Riboflavin	HMDB0000244	C17H20N4O6	Feces|Saliva|CSF|Urine	49	Positive	376.138	243.138	100	D	2	Cell	[M]+	1	8	243.133	243.143
Riboflavin	HMDB0000244	C17H20N4O6	Feces|Saliva|CSF|Urine	50	Positive	376.138	341.034	100	D	2	Cell	[M]+	1	8	341.027	341.041
Riboflavin	HMDB0000244	C17H20N4O6	Feces|Saliva|CSF|Urine	51	Positive	376.138	341.05	100	D	2	Cell	[M]+	1	8	341.043	341.056
Riboflavin	HMDB0000244	C17H20N4O6	Feces|Saliva|CSF|Urine	52	Positive	376.138	279.038	100	D	2	Cell	[M]+	1	8	279.032	279.044
Riboflavin	HMDB0000244	C17H20N4O6	Feces|Saliva|CSF|Urine	53	Positive	376.138	279.032	100	D	2	Cell	[M]+	1	8	279.027	279.038
Riboflavin	HMDB0000244	C17H20N4O6	Feces|Saliva|CSF|Urine	54	Positive	376.138	243.074	100	D	2	Cell	[M]+	1	8	243.069	243.079
Riboflavin	HMDB0000244	C17H20N4O6	Feces|Saliva|CSF|Urine	55	Positive	376.138	360.102	100	D	2	Cell	[M]+	1	8	360.094	360.109
Riboflavin	HMDB0000244	C17H20N4O6	Feces|Saliva|CSF|Urine	47	Positive	376.138	355.13	41.5268	F	3	Cell	[M]+	1	8	355.123	355.137
Riboflavin	HMDB0000244	C17H20N4O6	Feces|Saliva|CSF|Urine	47	Positive	376.138	337.206	30.1727	F	3	Cell	[M]+	1	8	337.199	337.212
Riboflavin	HMDB0000244	C17H20N4O6	Feces|Saliva|CSF|Urine	48	Positive	376.138	356.209	66.1674	F	3	Cell	[M]+	1	8	356.202	356.216
Riboflavin	HMDB0000244	C17H20N4O6	Feces|Saliva|CSF|Urine	48	Positive	376.138	265.09	13.0766	F	3	Cell	[M]+	1	8	265.085	265.095
Riboflavin	HMDB0000244	C17H20N4O6	Feces|Saliva|CSF|Urine	48	Positive	376.138	280.125	10.5526	F	3	Cell	[M]+	1	8	280.12	280.131
Riboflavin	HMDB0000244	C17H20N4O6	Feces|Saliva|CSF|Urine	48	Positive	376.138	357.201	8.00064	F	3	Cell	[M]+	1	8	357.194	357.208
Riboflavin	HMDB0000244	C17H20N4O6	Feces|Saliva|CSF|Urine	49	Positive	376.138	359.207	14.9071	F	3	Cell	[M]+	1	8	359.2	359.215
Riboflavin	HMDB0000244	C17H20N4O6	Feces|Saliva|CSF|Urine	49	Positive	376.138	360.189	11.14	F	3	Cell	[M]+	1	8	360.182	360.197
Riboflavin	HMDB0000244	C17H20N4O6	Feces|Saliva|CSF|Urine	50	Positive	376.138	355.075	37.189	F	3	Cell	[M]+	1	8	355.068	355.082
Riboflavin	HMDB0000244	C17H20N4O6	Feces|Saliva|CSF|Urine	50	Positive	376.138	221.038	17.6282	F	3	Cell	[M]+	1	8	221.034	221.043
Riboflavin	HMDB0000244	C17H20N4O6	Feces|Saliva|CSF|Urine	50	Positive	376.138	337.049	8.56701	F	3	Cell	[M]+	1	8	337.042	337.056
Riboflavin	HMDB0000244	C17H20N4O6	Feces|Saliva|CSF|Urine	51	Positive	376.138	220.062	36.1392	F	3	Cell	[M]+	1	8	220.058	220.067
Riboflavin	HMDB0000244	C17H20N4O6	Feces|Saliva|CSF|Urine	51	Positive	376.138	355.055	34.2806	F	3	Cell	[M]+	1	8	355.048	355.062
Riboflavin	HMDB0000244	C17H20N4O6	Feces|Saliva|CSF|Urine	51	Positive	376.138	221.05	20.9009	F	3	Cell	[M]+	1	8	221.046	221.055
Riboflavin	HMDB0000244	C17H20N4O6	Feces|Saliva|CSF|Urine	51	Positive	376.138	337.027	7.62298	F	3	Cell	[M]+	1	8	337.02	337.033
Riboflavin	HMDB0000244	C17H20N4O6	Feces|Saliva|CSF|Urine	52	Positive	376.138	265.034	9.82897	F	3	Cell	[M]+	1	8	265.028	265.039
Riboflavin	HMDB0000244	C17H20N4O6	Feces|Saliva|CSF|Urine	52	Positive	376.138	339.108	6.30177	F	3	Cell	[M]+	1	8	339.101	339.115
Riboflavin	HMDB0000244	C17H20N4O6	Feces|Saliva|CSF|Urine	53	Positive	376.138	356.125	60.3062	F	3	Cell	[M]+	1	8	356.118	356.132
Riboflavin	HMDB0000244	C17H20N4O6	Feces|Saliva|CSF|Urine	53	Positive	376.138	265.04	11.0848	F	3	Cell	[M]+	1	8	265.035	265.046
Riboflavin	HMDB0000244	C17H20N4O6	Feces|Saliva|CSF|Urine	54	Positive	376.138	359.124	14.2429	F	3	Cell	[M]+	1	8	359.117	359.131
Riboflavin	HMDB0000244	C17H20N4O6	Feces|Saliva|CSF|Urine	54	Positive	376.138	360.123	11.1302	F	3	Cell	[M]+	1	8	360.116	360.13
Riboflavin	HMDB0000244	C17H20N4O6	Feces|Saliva|CSF|Urine	55	Positive	376.138	244.045	13.8541	F	3	Cell	[M]+	1	8	244.04	244.049
Riboflavin	HMDB0000244	C17H20N4O6	Feces|Saliva|CSF|Urine	55	Positive	376.138	334.142	13.6146	F	3	Cell	[M]+	1	8	334.135	334.148
Riboflavin	HMDB0000244	C17H20N4O6	Feces|Saliva|CSF|Urine	55	Positive	376.138	257.049	12.6427	F	3	Cell	[M]+	1	8	257.044	257.054
Riboflavin	HMDB0000244	C17H20N4O6	Feces|Saliva|CSF|Urine	55	Positive	376.138	172.023	11.5435	F	3	Cell	[M]+	1	8	172.02	172.026
Riboflavin	HMDB0000244	C17H20N4O6	Feces|Saliva|CSF|Urine	55	Positive	376.138	341.108	7.95867	F	3	Cell	[M]+	1	8	341.101	341.115
Riboflavin	HMDB0000244	C17H20N4O6	Feces|Saliva|CSF|Urine	55	Positive	376.138	200.028	7.72404	F	3	Cell	[M]+	1	8	200.024	200.032
Riboflavin	HMDB0000244	C17H20N4O6	Feces|Saliva|CSF|Urine	55	Positive	376.138	198.014	6.235	F	3	Cell	[M]+	1	8	198.01	198.018
Riboflavin	HMDB0000244	C17H20N4O6	Feces|Saliva|CSF|Urine	55	Positive	376.138	317.107	5.81631	F	3	Cell	[M]+	1	8	317.1	317.113
Riboflavin	HMDB0000244	C17H20N4O6	Feces|Saliva|CSF|Urine	55	Positive	376.138	258.074	5.34968	F	3	Cell	[M]+	1	8	258.069	258.079
Riboflavin	HMDB0000244	C17H20N4O6	Feces|Saliva|CSF|Urine	56	Positive	376.138	198.065	100	D	2	Cell	[M]+	1	8	198.061	198.069
Riboflavin	HMDB0000244	C17H20N4O6	Feces|Saliva|CSF|Urine	57	Positive	376.138	243.089	100	D	2	Cell	[M]+	1	8	243.085	243.094
Riboflavin	HMDB0000244	C17H20N4O6	Feces|Saliva|CSF|Urine	57	Positive	376.138	172.089	50.3487	F	3	Cell	[M]+	1	8	172.085	172.092
Riboflavin	HMDB0000244	C17H20N4O6	Feces|Saliva|CSF|Urine	57	Positive	376.138	198.069	38.6332	F	3	Cell	[M]+	1	8	198.065	198.073
Riboflavin	HMDB0000244	C17H20N4O6	Feces|Saliva|CSF|Urine		Positive	377.146	377.146	100	P	1	Cell	[M+H]+		8	377.139	377.154
Riboflavin	HMDB0000244	C17H20N4O6	Feces|Saliva|CSF|Urine	47	Positive	377.146	341.133	100	D	2	Cell	[M+H]+	1	8	341.126	341.14
Riboflavin	HMDB0000244	C17H20N4O6	Feces|Saliva|CSF|Urine	48	Positive	377.146	279.122	100	D	2	Cell	[M+H]+	1	8	279.117	279.128
Riboflavin	HMDB0000244	C17H20N4O6	Feces|Saliva|CSF|Urine	49	Positive	377.146	243.138	100	D	2	Cell	[M+H]+	1	8	243.133	243.143
Riboflavin	HMDB0000244	C17H20N4O6	Feces|Saliva|CSF|Urine	50	Positive	377.146	341.034	100	D	2	Cell	[M+H]+	1	8	341.027	341.041
Riboflavin	HMDB0000244	C17H20N4O6	Feces|Saliva|CSF|Urine	51	Positive	377.146	341.05	100	D	2	Cell	[M+H]+	1	8	341.043	341.056
Riboflavin	HMDB0000244	C17H20N4O6	Feces|Saliva|CSF|Urine	52	Positive	377.146	279.038	100	D	2	Cell	[M+H]+	1	8	279.032	279.044
Riboflavin	HMDB0000244	C17H20N4O6	Feces|Saliva|CSF|Urine	53	Positive	377.146	279.032	100	D	2	Cell	[M+H]+	1	8	279.027	279.038
Riboflavin	HMDB0000244	C17H20N4O6	Feces|Saliva|CSF|Urine	54	Positive	377.146	243.074	100	D	2	Cell	[M+H]+	1	8	243.069	243.079
Riboflavin	HMDB0000244	C17H20N4O6	Feces|Saliva|CSF|Urine	55	Positive	377.146	360.102	100	D	2	Cell	[M+H]+	1	8	360.094	360.109
Riboflavin	HMDB0000244	C17H20N4O6	Feces|Saliva|CSF|Urine	47	Positive	377.146	355.13	41.5268	F	3	Cell	[M+H]+	1	8	355.123	355.137
Riboflavin	HMDB0000244	C17H20N4O6	Feces|Saliva|CSF|Urine	47	Positive	377.146	337.206	30.1727	F	3	Cell	[M+H]+	1	8	337.199	337.212
Riboflavin	HMDB0000244	C17H20N4O6	Feces|Saliva|CSF|Urine	48	Positive	377.146	356.209	66.1674	F	3	Cell	[M+H]+	1	8	356.202	356.216
Riboflavin	HMDB0000244	C17H20N4O6	Feces|Saliva|CSF|Urine	48	Positive	377.146	265.09	13.0766	F	3	Cell	[M+H]+	1	8	265.085	265.095
Riboflavin	HMDB0000244	C17H20N4O6	Feces|Saliva|CSF|Urine	48	Positive	377.146	280.125	10.5526	F	3	Cell	[M+H]+	1	8	280.12	280.131
Riboflavin	HMDB0000244	C17H20N4O6	Feces|Saliva|CSF|Urine	48	Positive	377.146	357.201	8.00064	F	3	Cell	[M+H]+	1	8	357.194	357.208
Riboflavin	HMDB0000244	C17H20N4O6	Feces|Saliva|CSF|Urine	49	Positive	377.146	359.207	14.9071	F	3	Cell	[M+H]+	1	8	359.2	359.215
Riboflavin	HMDB0000244	C17H20N4O6	Feces|Saliva|CSF|Urine	49	Positive	377.146	360.189	11.14	F	3	Cell	[M+H]+	1	8	360.182	360.197
Riboflavin	HMDB0000244	C17H20N4O6	Feces|Saliva|CSF|Urine	50	Positive	377.146	355.075	37.189	F	3	Cell	[M+H]+	1	8	355.068	355.082
Riboflavin	HMDB0000244	C17H20N4O6	Feces|Saliva|CSF|Urine	50	Positive	377.146	221.038	17.6282	F	3	Cell	[M+H]+	1	8	221.034	221.043
Riboflavin	HMDB0000244	C17H20N4O6	Feces|Saliva|CSF|Urine	50	Positive	377.146	337.049	8.56701	F	3	Cell	[M+H]+	1	8	337.042	337.056
Riboflavin	HMDB0000244	C17H20N4O6	Feces|Saliva|CSF|Urine	51	Positive	377.146	220.062	36.1392	F	3	Cell	[M+H]+	1	8	220.058	220.067
Riboflavin	HMDB0000244	C17H20N4O6	Feces|Saliva|CSF|Urine	51	Positive	377.146	355.055	34.2806	F	3	Cell	[M+H]+	1	8	355.048	355.062
Riboflavin	HMDB0000244	C17H20N4O6	Feces|Saliva|CSF|Urine	51	Positive	377.146	221.05	20.9009	F	3	Cell	[M+H]+	1	8	221.046	221.055
Riboflavin	HMDB0000244	C17H20N4O6	Feces|Saliva|CSF|Urine	51	Positive	377.146	337.027	7.62298	F	3	Cell	[M+H]+	1	8	337.02	337.033
Riboflavin	HMDB0000244	C17H20N4O6	Feces|Saliva|CSF|Urine	52	Positive	377.146	265.034	9.82897	F	3	Cell	[M+H]+	1	8	265.028	265.039
Riboflavin	HMDB0000244	C17H20N4O6	Feces|Saliva|CSF|Urine	52	Positive	377.146	339.108	6.30177	F	3	Cell	[M+H]+	1	8	339.101	339.115
Riboflavin	HMDB0000244	C17H20N4O6	Feces|Saliva|CSF|Urine	53	Positive	377.146	356.125	60.3062	F	3	Cell	[M+H]+	1	8	356.118	356.132
Riboflavin	HMDB0000244	C17H20N4O6	Feces|Saliva|CSF|Urine	53	Positive	377.146	265.04	11.0848	F	3	Cell	[M+H]+	1	8	265.035	265.046
Riboflavin	HMDB0000244	C17H20N4O6	Feces|Saliva|CSF|Urine	54	Positive	377.146	359.124	14.2429	F	3	Cell	[M+H]+	1	8	359.117	359.131
Riboflavin	HMDB0000244	C17H20N4O6	Feces|Saliva|CSF|Urine	54	Positive	377.146	360.123	11.1302	F	3	Cell	[M+H]+	1	8	360.116	360.13
Riboflavin	HMDB0000244	C17H20N4O6	Feces|Saliva|CSF|Urine	55	Positive	377.146	244.045	13.8541	F	3	Cell	[M+H]+	1	8	244.04	244.049
Riboflavin	HMDB0000244	C17H20N4O6	Feces|Saliva|CSF|Urine	55	Positive	377.146	334.142	13.6146	F	3	Cell	[M+H]+	1	8	334.135	334.148
Riboflavin	HMDB0000244	C17H20N4O6	Feces|Saliva|CSF|Urine	55	Positive	377.146	257.049	12.6427	F	3	Cell	[M+H]+	1	8	257.044	257.054
Riboflavin	HMDB0000244	C17H20N4O6	Feces|Saliva|CSF|Urine	55	Positive	377.146	172.023	11.5435	F	3	Cell	[M+H]+	1	8	172.02	172.026
Riboflavin	HMDB0000244	C17H20N4O6	Feces|Saliva|CSF|Urine	55	Positive	377.146	341.108	7.95867	F	3	Cell	[M+H]+	1	8	341.101	341.115
Riboflavin	HMDB0000244	C17H20N4O6	Feces|Saliva|CSF|Urine	55	Positive	377.146	200.028	7.72404	F	3	Cell	[M+H]+	1	8	200.024	200.032
Riboflavin	HMDB0000244	C17H20N4O6	Feces|Saliva|CSF|Urine	55	Positive	377.146	198.014	6.235	F	3	Cell	[M+H]+	1	8	198.01	198.018
Riboflavin	HMDB0000244	C17H20N4O6	Feces|Saliva|CSF|Urine	55	Positive	377.146	317.107	5.81631	F	3	Cell	[M+H]+	1	8	317.1	317.113
Riboflavin	HMDB0000244	C17H20N4O6	Feces|Saliva|CSF|Urine	55	Positive	377.146	258.074	5.34968	F	3	Cell	[M+H]+	1	8	258.069	258.079
Riboflavin	HMDB0000244	C17H20N4O6	Feces|Saliva|CSF|Urine	56	Positive	377.146	198.065	100	D	2	Cell	[M+H]+	1	8	198.061	198.069
Riboflavin	HMDB0000244	C17H20N4O6	Feces|Saliva|CSF|Urine	57	Positive	377.146	243.089	100	D	2	Cell	[M+H]+	1	8	243.085	243.094
Riboflavin	HMDB0000244	C17H20N4O6	Feces|Saliva|CSF|Urine	57	Positive	377.146	172.089	50.3487	F	3	Cell	[M+H]+	1	8	172.085	172.092
Riboflavin	HMDB0000244	C17H20N4O6	Feces|Saliva|CSF|Urine	57	Positive	377.146	198.069	38.6332	F	3	Cell	[M+H]+	1	8	198.065	198.073
Riboflavin	HMDB0000244	C17H20N4O6	Feces|Saliva|CSF|Urine		Positive	415.102	415.102	100	P	1	Cell	[M+K]+		9	415.094	415.11
Riboflavin	HMDB0000244	C17H20N4O6	Feces|Saliva|CSF|Urine	47	Positive	415.102	341.133	100	D	2	Cell	[M+K]+	1	9	341.126	341.14
Riboflavin	HMDB0000244	C17H20N4O6	Feces|Saliva|CSF|Urine	48	Positive	415.102	279.122	100	D	2	Cell	[M+K]+	1	9	279.117	279.128
Riboflavin	HMDB0000244	C17H20N4O6	Feces|Saliva|CSF|Urine	49	Positive	415.102	243.138	100	D	2	Cell	[M+K]+	1	9	243.133	243.143
Riboflavin	HMDB0000244	C17H20N4O6	Feces|Saliva|CSF|Urine	50	Positive	415.102	341.034	100	D	2	Cell	[M+K]+	1	9	341.027	341.041
Riboflavin	HMDB0000244	C17H20N4O6	Feces|Saliva|CSF|Urine	51	Positive	415.102	341.05	100	D	2	Cell	[M+K]+	1	9	341.043	341.056
Riboflavin	HMDB0000244	C17H20N4O6	Feces|Saliva|CSF|Urine	52	Positive	415.102	279.038	100	D	2	Cell	[M+K]+	1	9	279.032	279.044
Riboflavin	HMDB0000244	C17H20N4O6	Feces|Saliva|CSF|Urine	53	Positive	415.102	279.032	100	D	2	Cell	[M+K]+	1	9	279.027	279.038
Riboflavin	HMDB0000244	C17H20N4O6	Feces|Saliva|CSF|Urine	54	Positive	415.102	243.074	100	D	2	Cell	[M+K]+	1	9	243.069	243.079
Riboflavin	HMDB0000244	C17H20N4O6	Feces|Saliva|CSF|Urine	55	Positive	415.102	360.102	100	D	2	Cell	[M+K]+	1	9	360.094	360.109
Riboflavin	HMDB0000244	C17H20N4O6	Feces|Saliva|CSF|Urine	56	Positive	415.102	377.145	100	D	2	Cell	[M+K]+	1	9	377.137	377.152
Riboflavin	HMDB0000244	C17H20N4O6	Feces|Saliva|CSF|Urine	57	Positive	415.102	377.146	100	D	2	Cell	[M+K]+	1	9	377.139	377.154
Riboflavin	HMDB0000244	C17H20N4O6	Feces|Saliva|CSF|Urine	47	Positive	415.102	355.13	41.5268	F	3	Cell	[M+K]+	1	9	355.123	355.137
Riboflavin	HMDB0000244	C17H20N4O6	Feces|Saliva|CSF|Urine	47	Positive	415.102	397.088	31.2105	F	3	Cell	[M+K]+	1	9	397.08	397.096
Riboflavin	HMDB0000244	C17H20N4O6	Feces|Saliva|CSF|Urine	47	Positive	415.102	337.206	30.1727	F	3	Cell	[M+K]+	1	9	337.199	337.212
Riboflavin	HMDB0000244	C17H20N4O6	Feces|Saliva|CSF|Urine	48	Positive	415.102	382.172	77.4329	F	3	Cell	[M+K]+	1	9	382.165	382.18
Riboflavin	HMDB0000244	C17H20N4O6	Feces|Saliva|CSF|Urine	48	Positive	415.102	356.209	66.1674	F	3	Cell	[M+K]+	1	9	356.202	356.216
Riboflavin	HMDB0000244	C17H20N4O6	Feces|Saliva|CSF|Urine	48	Positive	415.102	381.182	13.6769	F	3	Cell	[M+K]+	1	9	381.175	381.19
Riboflavin	HMDB0000244	C17H20N4O6	Feces|Saliva|CSF|Urine	48	Positive	415.102	265.09	13.0766	F	3	Cell	[M+K]+	1	9	265.085	265.095
Riboflavin	HMDB0000244	C17H20N4O6	Feces|Saliva|CSF|Urine	48	Positive	415.102	280.125	10.5526	F	3	Cell	[M+K]+	1	9	280.12	280.131
Riboflavin	HMDB0000244	C17H20N4O6	Feces|Saliva|CSF|Urine	48	Positive	415.102	383.18	9.00145	F	3	Cell	[M+K]+	1	9	383.172	383.187
Riboflavin	HMDB0000244	C17H20N4O6	Feces|Saliva|CSF|Urine	48	Positive	415.102	357.201	8.00064	F	3	Cell	[M+K]+	1	9	357.194	357.208
Riboflavin	HMDB0000244	C17H20N4O6	Feces|Saliva|CSF|Urine	49	Positive	415.102	359.207	14.9071	F	3	Cell	[M+K]+	1	9	359.2	359.215
Riboflavin	HMDB0000244	C17H20N4O6	Feces|Saliva|CSF|Urine	49	Positive	415.102	360.189	11.14	F	3	Cell	[M+K]+	1	9	360.182	360.197
Riboflavin	HMDB0000244	C17H20N4O6	Feces|Saliva|CSF|Urine	50	Positive	415.102	355.075	37.189	F	3	Cell	[M+K]+	1	9	355.068	355.082
Riboflavin	HMDB0000244	C17H20N4O6	Feces|Saliva|CSF|Urine	50	Positive	415.102	397.023	30.205	F	3	Cell	[M+K]+	1	9	397.015	397.031
Riboflavin	HMDB0000244	C17H20N4O6	Feces|Saliva|CSF|Urine	50	Positive	415.102	221.038	17.6282	F	3	Cell	[M+K]+	1	9	221.034	221.043
Riboflavin	HMDB0000244	C17H20N4O6	Feces|Saliva|CSF|Urine	50	Positive	415.102	337.049	8.56701	F	3	Cell	[M+K]+	1	9	337.042	337.056
Riboflavin	HMDB0000244	C17H20N4O6	Feces|Saliva|CSF|Urine	51	Positive	415.102	220.062	36.1392	F	3	Cell	[M+K]+	1	9	220.058	220.067
Riboflavin	HMDB0000244	C17H20N4O6	Feces|Saliva|CSF|Urine	51	Positive	415.102	355.055	34.2806	F	3	Cell	[M+K]+	1	9	355.048	355.062
Riboflavin	HMDB0000244	C17H20N4O6	Feces|Saliva|CSF|Urine	51	Positive	415.102	397.04	30.8366	F	3	Cell	[M+K]+	1	9	397.032	397.048
Riboflavin	HMDB0000244	C17H20N4O6	Feces|Saliva|CSF|Urine	51	Positive	415.102	221.05	20.9009	F	3	Cell	[M+K]+	1	9	221.046	221.055
Riboflavin	HMDB0000244	C17H20N4O6	Feces|Saliva|CSF|Urine	51	Positive	415.102	337.027	7.62298	F	3	Cell	[M+K]+	1	9	337.02	337.033
Riboflavin	HMDB0000244	C17H20N4O6	Feces|Saliva|CSF|Urine	52	Positive	415.102	382.085	70.7513	F	3	Cell	[M+K]+	1	9	382.077	382.092
Riboflavin	HMDB0000244	C17H20N4O6	Feces|Saliva|CSF|Urine	52	Positive	415.102	381.086	12.8252	F	3	Cell	[M+K]+	1	9	381.079	381.094
Riboflavin	HMDB0000244	C17H20N4O6	Feces|Saliva|CSF|Urine	52	Positive	415.102	265.034	9.82897	F	3	Cell	[M+K]+	1	9	265.028	265.039
Riboflavin	HMDB0000244	C17H20N4O6	Feces|Saliva|CSF|Urine	52	Positive	415.102	339.108	6.30177	F	3	Cell	[M+K]+	1	9	339.101	339.115
Riboflavin	HMDB0000244	C17H20N4O6	Feces|Saliva|CSF|Urine	53	Positive	415.102	382.119	78.0247	F	3	Cell	[M+K]+	1	9	382.111	382.126
Riboflavin	HMDB0000244	C17H20N4O6	Feces|Saliva|CSF|Urine	53	Positive	415.102	356.125	60.3062	F	3	Cell	[M+K]+	1	9	356.118	356.132
Riboflavin	HMDB0000244	C17H20N4O6	Feces|Saliva|CSF|Urine	53	Positive	415.102	381.142	14.8145	F	3	Cell	[M+K]+	1	9	381.134	381.15
Riboflavin	HMDB0000244	C17H20N4O6	Feces|Saliva|CSF|Urine	53	Positive	415.102	265.04	11.0848	F	3	Cell	[M+K]+	1	9	265.035	265.046
Riboflavin	HMDB0000244	C17H20N4O6	Feces|Saliva|CSF|Urine	54	Positive	415.102	359.124	14.2429	F	3	Cell	[M+K]+	1	9	359.117	359.131
Riboflavin	HMDB0000244	C17H20N4O6	Feces|Saliva|CSF|Urine	54	Positive	415.102	360.123	11.1302	F	3	Cell	[M+K]+	1	9	360.116	360.13
Riboflavin	HMDB0000244	C17H20N4O6	Feces|Saliva|CSF|Urine	55	Positive	415.102	244.045	13.8541	F	3	Cell	[M+K]+	1	9	244.04	244.049
Riboflavin	HMDB0000244	C17H20N4O6	Feces|Saliva|CSF|Urine	55	Positive	415.102	334.142	13.6146	F	3	Cell	[M+K]+	1	9	334.135	334.148
Riboflavin	HMDB0000244	C17H20N4O6	Feces|Saliva|CSF|Urine	55	Positive	415.102	257.049	12.6427	F	3	Cell	[M+K]+	1	9	257.044	257.054
Riboflavin	HMDB0000244	C17H20N4O6	Feces|Saliva|CSF|Urine	55	Positive	415.102	172.023	11.5435	F	3	Cell	[M+K]+	1	9	172.02	172.026
Riboflavin	HMDB0000244	C17H20N4O6	Feces|Saliva|CSF|Urine	55	Positive	415.102	341.108	7.95867	F	3	Cell	[M+K]+	1	9	341.101	341.115
Riboflavin	HMDB0000244	C17H20N4O6	Feces|Saliva|CSF|Urine	55	Positive	415.102	200.028	7.72404	F	3	Cell	[M+K]+	1	9	200.024	200.032
Riboflavin	HMDB0000244	C17H20N4O6	Feces|Saliva|CSF|Urine	55	Positive	415.102	198.014	6.235	F	3	Cell	[M+K]+	1	9	198.01	198.018
Riboflavin	HMDB0000244	C17H20N4O6	Feces|Saliva|CSF|Urine	55	Positive	415.102	317.107	5.81631	F	3	Cell	[M+K]+	1	9	317.1	317.113
Riboflavin	HMDB0000244	C17H20N4O6	Feces|Saliva|CSF|Urine	55	Positive	415.102	258.074	5.34968	F	3	Cell	[M+K]+	1	9	258.069	258.079
Riboflavin	HMDB0000244	C17H20N4O6	Feces|Saliva|CSF|Urine	56	Positive	415.102	375.129	26.448	F	3	Cell	[M+K]+	1	9	375.121	375.136
Riboflavin	HMDB0000244	C17H20N4O6	Feces|Saliva|CSF|Urine	56	Positive	415.102	378.147	18.7084	F	3	Cell	[M+K]+	1	9	378.139	378.155
Riboflavin	HMDB0000244	C17H20N4O6	Feces|Saliva|CSF|Urine	56	Positive	415.102	198.065	7.20998	F	3	Cell	[M+K]+	1	9	198.061	198.069
Riboflavin	HMDB0000244	C17H20N4O6	Feces|Saliva|CSF|Urine	56	Positive	415.102	376.133	5.48437	F	3	Cell	[M+K]+	1	9	376.126	376.141
Riboflavin	HMDB0000244	C17H20N4O6	Feces|Saliva|CSF|Urine	57	Positive	415.102	243.089	71.7718	F	3	Cell	[M+K]+	1	9	243.085	243.094
Riboflavin	HMDB0000244	C17H20N4O6	Feces|Saliva|CSF|Urine	57	Positive	415.102	172.089	36.1361	F	3	Cell	[M+K]+	1	9	172.085	172.092
Riboflavin	HMDB0000244	C17H20N4O6	Feces|Saliva|CSF|Urine	57	Positive	415.102	198.069	27.7277	F	3	Cell	[M+K]+	1	9	198.065	198.073
Riboflavin	HMDB0000244	C17H20N4O6	Feces|Saliva|CSF|Urine		Positive	399.128	399.128	100	P	1	Cell	[M+Na]+		8	399.12	399.136
Riboflavin	HMDB0000244	C17H20N4O6	Feces|Saliva|CSF|Urine	47	Positive	399.128	341.133	100	D	2	Cell	[M+Na]+	1	8	341.126	341.14
Riboflavin	HMDB0000244	C17H20N4O6	Feces|Saliva|CSF|Urine	48	Positive	399.128	279.122	100	D	2	Cell	[M+Na]+	1	8	279.117	279.128
Riboflavin	HMDB0000244	C17H20N4O6	Feces|Saliva|CSF|Urine	49	Positive	399.128	243.138	100	D	2	Cell	[M+Na]+	1	8	243.133	243.143
Riboflavin	HMDB0000244	C17H20N4O6	Feces|Saliva|CSF|Urine	50	Positive	399.128	341.034	100	D	2	Cell	[M+Na]+	1	8	341.027	341.041
Riboflavin	HMDB0000244	C17H20N4O6	Feces|Saliva|CSF|Urine	51	Positive	399.128	341.05	100	D	2	Cell	[M+Na]+	1	8	341.043	341.056
Riboflavin	HMDB0000244	C17H20N4O6	Feces|Saliva|CSF|Urine	52	Positive	399.128	279.038	100	D	2	Cell	[M+Na]+	1	8	279.032	279.044
Riboflavin	HMDB0000244	C17H20N4O6	Feces|Saliva|CSF|Urine	53	Positive	399.128	279.032	100	D	2	Cell	[M+Na]+	1	8	279.027	279.038
Riboflavin	HMDB0000244	C17H20N4O6	Feces|Saliva|CSF|Urine	54	Positive	399.128	243.074	100	D	2	Cell	[M+Na]+	1	8	243.069	243.079
Riboflavin	HMDB0000244	C17H20N4O6	Feces|Saliva|CSF|Urine	55	Positive	399.128	360.102	100	D	2	Cell	[M+Na]+	1	8	360.094	360.109
Riboflavin	HMDB0000244	C17H20N4O6	Feces|Saliva|CSF|Urine	56	Positive	399.128	377.145	100	D	2	Cell	[M+Na]+	1	8	377.137	377.152
Riboflavin	HMDB0000244	C17H20N4O6	Feces|Saliva|CSF|Urine	57	Positive	399.128	377.146	100	D	2	Cell	[M+Na]+	1	8	377.139	377.154
Riboflavin	HMDB0000244	C17H20N4O6	Feces|Saliva|CSF|Urine	47	Positive	399.128	355.13	41.5268	F	3	Cell	[M+Na]+	1	8	355.123	355.137
Riboflavin	HMDB0000244	C17H20N4O6	Feces|Saliva|CSF|Urine	47	Positive	399.128	337.206	30.1727	F	3	Cell	[M+Na]+	1	8	337.199	337.212
Riboflavin	HMDB0000244	C17H20N4O6	Feces|Saliva|CSF|Urine	48	Positive	399.128	382.172	77.4329	F	3	Cell	[M+Na]+	1	8	382.165	382.18
Riboflavin	HMDB0000244	C17H20N4O6	Feces|Saliva|CSF|Urine	48	Positive	399.128	356.209	66.1674	F	3	Cell	[M+Na]+	1	8	356.202	356.216
Riboflavin	HMDB0000244	C17H20N4O6	Feces|Saliva|CSF|Urine	48	Positive	399.128	381.182	13.6769	F	3	Cell	[M+Na]+	1	8	381.175	381.19
Riboflavin	HMDB0000244	C17H20N4O6	Feces|Saliva|CSF|Urine	48	Positive	399.128	265.09	13.0766	F	3	Cell	[M+Na]+	1	8	265.085	265.095
Riboflavin	HMDB0000244	C17H20N4O6	Feces|Saliva|CSF|Urine	48	Positive	399.128	280.125	10.5526	F	3	Cell	[M+Na]+	1	8	280.12	280.131
Riboflavin	HMDB0000244	C17H20N4O6	Feces|Saliva|CSF|Urine	48	Positive	399.128	383.18	9.00145	F	3	Cell	[M+Na]+	1	8	383.172	383.187
Riboflavin	HMDB0000244	C17H20N4O6	Feces|Saliva|CSF|Urine	48	Positive	399.128	357.201	8.00064	F	3	Cell	[M+Na]+	1	8	357.194	357.208
Riboflavin	HMDB0000244	C17H20N4O6	Feces|Saliva|CSF|Urine	49	Positive	399.128	359.207	14.9071	F	3	Cell	[M+Na]+	1	8	359.2	359.215
Riboflavin	HMDB0000244	C17H20N4O6	Feces|Saliva|CSF|Urine	49	Positive	399.128	360.189	11.14	F	3	Cell	[M+Na]+	1	8	360.182	360.197
Riboflavin	HMDB0000244	C17H20N4O6	Feces|Saliva|CSF|Urine	50	Positive	399.128	355.075	37.189	F	3	Cell	[M+Na]+	1	8	355.068	355.082
Riboflavin	HMDB0000244	C17H20N4O6	Feces|Saliva|CSF|Urine	50	Positive	399.128	221.038	17.6282	F	3	Cell	[M+Na]+	1	8	221.034	221.043
Riboflavin	HMDB0000244	C17H20N4O6	Feces|Saliva|CSF|Urine	50	Positive	399.128	337.049	8.56701	F	3	Cell	[M+Na]+	1	8	337.042	337.056
Riboflavin	HMDB0000244	C17H20N4O6	Feces|Saliva|CSF|Urine	51	Positive	399.128	220.062	36.1392	F	3	Cell	[M+Na]+	1	8	220.058	220.067
Riboflavin	HMDB0000244	C17H20N4O6	Feces|Saliva|CSF|Urine	51	Positive	399.128	355.055	34.2806	F	3	Cell	[M+Na]+	1	8	355.048	355.062
Riboflavin	HMDB0000244	C17H20N4O6	Feces|Saliva|CSF|Urine	51	Positive	399.128	221.05	20.9009	F	3	Cell	[M+Na]+	1	8	221.046	221.055
Riboflavin	HMDB0000244	C17H20N4O6	Feces|Saliva|CSF|Urine	51	Positive	399.128	337.027	7.62298	F	3	Cell	[M+Na]+	1	8	337.02	337.033
Riboflavin	HMDB0000244	C17H20N4O6	Feces|Saliva|CSF|Urine	52	Positive	399.128	382.085	70.7513	F	3	Cell	[M+Na]+	1	8	382.077	382.092
Riboflavin	HMDB0000244	C17H20N4O6	Feces|Saliva|CSF|Urine	52	Positive	399.128	381.086	12.8252	F	3	Cell	[M+Na]+	1	8	381.079	381.094
Riboflavin	HMDB0000244	C17H20N4O6	Feces|Saliva|CSF|Urine	52	Positive	399.128	265.034	9.82897	F	3	Cell	[M+Na]+	1	8	265.028	265.039
Riboflavin	HMDB0000244	C17H20N4O6	Feces|Saliva|CSF|Urine	52	Positive	399.128	339.108	6.30177	F	3	Cell	[M+Na]+	1	8	339.101	339.115
Riboflavin	HMDB0000244	C17H20N4O6	Feces|Saliva|CSF|Urine	53	Positive	399.128	382.119	78.0247	F	3	Cell	[M+Na]+	1	8	382.111	382.126
Riboflavin	HMDB0000244	C17H20N4O6	Feces|Saliva|CSF|Urine	53	Positive	399.128	356.125	60.3062	F	3	Cell	[M+Na]+	1	8	356.118	356.132
Riboflavin	HMDB0000244	C17H20N4O6	Feces|Saliva|CSF|Urine	53	Positive	399.128	381.142	14.8145	F	3	Cell	[M+Na]+	1	8	381.134	381.15
Riboflavin	HMDB0000244	C17H20N4O6	Feces|Saliva|CSF|Urine	53	Positive	399.128	265.04	11.0848	F	3	Cell	[M+Na]+	1	8	265.035	265.046
Riboflavin	HMDB0000244	C17H20N4O6	Feces|Saliva|CSF|Urine	54	Positive	399.128	359.124	14.2429	F	3	Cell	[M+Na]+	1	8	359.117	359.131
Riboflavin	HMDB0000244	C17H20N4O6	Feces|Saliva|CSF|Urine	54	Positive	399.128	360.123	11.1302	F	3	Cell	[M+Na]+	1	8	360.116	360.13
Riboflavin	HMDB0000244	C17H20N4O6	Feces|Saliva|CSF|Urine	55	Positive	399.128	244.045	13.8541	F	3	Cell	[M+Na]+	1	8	244.04	244.049
Riboflavin	HMDB0000244	C17H20N4O6	Feces|Saliva|CSF|Urine	55	Positive	399.128	334.142	13.6146	F	3	Cell	[M+Na]+	1	8	334.135	334.148
Riboflavin	HMDB0000244	C17H20N4O6	Feces|Saliva|CSF|Urine	55	Positive	399.128	257.049	12.6427	F	3	Cell	[M+Na]+	1	8	257.044	257.054
Riboflavin	HMDB0000244	C17H20N4O6	Feces|Saliva|CSF|Urine	55	Positive	399.128	172.023	11.5435	F	3	Cell	[M+Na]+	1	8	172.02	172.026
Riboflavin	HMDB0000244	C17H20N4O6	Feces|Saliva|CSF|Urine	55	Positive	399.128	341.108	7.95867	F	3	Cell	[M+Na]+	1	8	341.101	341.115
Riboflavin	HMDB0000244	C17H20N4O6	Feces|Saliva|CSF|Urine	55	Positive	399.128	200.028	7.72404	F	3	Cell	[M+Na]+	1	8	200.024	200.032
Riboflavin	HMDB0000244	C17H20N4O6	Feces|Saliva|CSF|Urine	55	Positive	399.128	198.014	6.235	F	3	Cell	[M+Na]+	1	8	198.01	198.018
Riboflavin	HMDB0000244	C17H20N4O6	Feces|Saliva|CSF|Urine	55	Positive	399.128	317.107	5.81631	F	3	Cell	[M+Na]+	1	8	317.1	317.113
Riboflavin	HMDB0000244	C17H20N4O6	Feces|Saliva|CSF|Urine	55	Positive	399.128	258.074	5.34968	F	3	Cell	[M+Na]+	1	8	258.069	258.079
Riboflavin	HMDB0000244	C17H20N4O6	Feces|Saliva|CSF|Urine	56	Positive	399.128	375.129	26.448	F	3	Cell	[M+Na]+	1	8	375.121	375.136
Riboflavin	HMDB0000244	C17H20N4O6	Feces|Saliva|CSF|Urine	56	Positive	399.128	378.147	18.7084	F	3	Cell	[M+Na]+	1	8	378.139	378.155
Riboflavin	HMDB0000244	C17H20N4O6	Feces|Saliva|CSF|Urine	56	Positive	399.128	198.065	7.20998	F	3	Cell	[M+Na]+	1	8	198.061	198.069
Riboflavin	HMDB0000244	C17H20N4O6	Feces|Saliva|CSF|Urine	56	Positive	399.128	376.133	5.48437	F	3	Cell	[M+Na]+	1	8	376.126	376.141
Riboflavin	HMDB0000244	C17H20N4O6	Feces|Saliva|CSF|Urine	57	Positive	399.128	243.089	71.7718	F	3	Cell	[M+Na]+	1	8	243.085	243.094
Riboflavin	HMDB0000244	C17H20N4O6	Feces|Saliva|CSF|Urine	57	Positive	399.128	172.089	36.1361	F	3	Cell	[M+Na]+	1	8	172.085	172.092
Riboflavin	HMDB0000244	C17H20N4O6	Feces|Saliva|CSF|Urine	57	Positive	399.128	198.069	27.7277	F	3	Cell	[M+Na]+	1	8	198.065	198.073
Riboflavin	HMDB0000244	C17H20N4O6	Feces|Saliva|CSF|Urine		Positive	394.173	394.173	100	P	1	Cell	[M+NH4]+		8	394.165	394.181
Riboflavin	HMDB0000244	C17H20N4O6	Feces|Saliva|CSF|Urine	47	Positive	394.173	341.133	100	D	2	Cell	[M+NH4]+	1	8	341.126	341.14
Riboflavin	HMDB0000244	C17H20N4O6	Feces|Saliva|CSF|Urine	48	Positive	394.173	279.122	100	D	2	Cell	[M+NH4]+	1	8	279.117	279.128
Riboflavin	HMDB0000244	C17H20N4O6	Feces|Saliva|CSF|Urine	49	Positive	394.173	243.138	100	D	2	Cell	[M+NH4]+	1	8	243.133	243.143
Riboflavin	HMDB0000244	C17H20N4O6	Feces|Saliva|CSF|Urine	50	Positive	394.173	341.034	100	D	2	Cell	[M+NH4]+	1	8	341.027	341.041
Riboflavin	HMDB0000244	C17H20N4O6	Feces|Saliva|CSF|Urine	51	Positive	394.173	341.05	100	D	2	Cell	[M+NH4]+	1	8	341.043	341.056
Riboflavin	HMDB0000244	C17H20N4O6	Feces|Saliva|CSF|Urine	52	Positive	394.173	279.038	100	D	2	Cell	[M+NH4]+	1	8	279.032	279.044
Riboflavin	HMDB0000244	C17H20N4O6	Feces|Saliva|CSF|Urine	53	Positive	394.173	279.032	100	D	2	Cell	[M+NH4]+	1	8	279.027	279.038
Riboflavin	HMDB0000244	C17H20N4O6	Feces|Saliva|CSF|Urine	54	Positive	394.173	243.074	100	D	2	Cell	[M+NH4]+	1	8	243.069	243.079
Riboflavin	HMDB0000244	C17H20N4O6	Feces|Saliva|CSF|Urine	55	Positive	394.173	360.102	100	D	2	Cell	[M+NH4]+	1	8	360.094	360.109
Riboflavin	HMDB0000244	C17H20N4O6	Feces|Saliva|CSF|Urine	56	Positive	394.173	377.145	100	D	2	Cell	[M+NH4]+	1	8	377.137	377.152
Riboflavin	HMDB0000244	C17H20N4O6	Feces|Saliva|CSF|Urine	57	Positive	394.173	377.146	100	D	2	Cell	[M+NH4]+	1	8	377.139	377.154
Riboflavin	HMDB0000244	C17H20N4O6	Feces|Saliva|CSF|Urine	47	Positive	394.173	355.13	41.5268	F	3	Cell	[M+NH4]+	1	8	355.123	355.137
Riboflavin	HMDB0000244	C17H20N4O6	Feces|Saliva|CSF|Urine	47	Positive	394.173	337.206	30.1727	F	3	Cell	[M+NH4]+	1	8	337.199	337.212
Riboflavin	HMDB0000244	C17H20N4O6	Feces|Saliva|CSF|Urine	48	Positive	394.173	382.172	77.4329	F	3	Cell	[M+NH4]+	1	8	382.165	382.18
Riboflavin	HMDB0000244	C17H20N4O6	Feces|Saliva|CSF|Urine	48	Positive	394.173	356.209	66.1674	F	3	Cell	[M+NH4]+	1	8	356.202	356.216
Riboflavin	HMDB0000244	C17H20N4O6	Feces|Saliva|CSF|Urine	48	Positive	394.173	381.182	13.6769	F	3	Cell	[M+NH4]+	1	8	381.175	381.19
Riboflavin	HMDB0000244	C17H20N4O6	Feces|Saliva|CSF|Urine	48	Positive	394.173	265.09	13.0766	F	3	Cell	[M+NH4]+	1	8	265.085	265.095
Riboflavin	HMDB0000244	C17H20N4O6	Feces|Saliva|CSF|Urine	48	Positive	394.173	280.125	10.5526	F	3	Cell	[M+NH4]+	1	8	280.12	280.131
Riboflavin	HMDB0000244	C17H20N4O6	Feces|Saliva|CSF|Urine	48	Positive	394.173	357.201	8.00064	F	3	Cell	[M+NH4]+	1	8	357.194	357.208
Riboflavin	HMDB0000244	C17H20N4O6	Feces|Saliva|CSF|Urine	49	Positive	394.173	359.207	14.9071	F	3	Cell	[M+NH4]+	1	8	359.2	359.215
Riboflavin	HMDB0000244	C17H20N4O6	Feces|Saliva|CSF|Urine	49	Positive	394.173	360.189	11.14	F	3	Cell	[M+NH4]+	1	8	360.182	360.197
Riboflavin	HMDB0000244	C17H20N4O6	Feces|Saliva|CSF|Urine	50	Positive	394.173	355.075	37.189	F	3	Cell	[M+NH4]+	1	8	355.068	355.082
Riboflavin	HMDB0000244	C17H20N4O6	Feces|Saliva|CSF|Urine	50	Positive	394.173	221.038	17.6282	F	3	Cell	[M+NH4]+	1	8	221.034	221.043
Riboflavin	HMDB0000244	C17H20N4O6	Feces|Saliva|CSF|Urine	50	Positive	394.173	337.049	8.56701	F	3	Cell	[M+NH4]+	1	8	337.042	337.056
Riboflavin	HMDB0000244	C17H20N4O6	Feces|Saliva|CSF|Urine	51	Positive	394.173	220.062	36.1392	F	3	Cell	[M+NH4]+	1	8	220.058	220.067
Riboflavin	HMDB0000244	C17H20N4O6	Feces|Saliva|CSF|Urine	51	Positive	394.173	355.055	34.2806	F	3	Cell	[M+NH4]+	1	8	355.048	355.062
Riboflavin	HMDB0000244	C17H20N4O6	Feces|Saliva|CSF|Urine	51	Positive	394.173	221.05	20.9009	F	3	Cell	[M+NH4]+	1	8	221.046	221.055
Riboflavin	HMDB0000244	C17H20N4O6	Feces|Saliva|CSF|Urine	51	Positive	394.173	337.027	7.62298	F	3	Cell	[M+NH4]+	1	8	337.02	337.033
Riboflavin	HMDB0000244	C17H20N4O6	Feces|Saliva|CSF|Urine	52	Positive	394.173	382.085	70.7513	F	3	Cell	[M+NH4]+	1	8	382.077	382.092
Riboflavin	HMDB0000244	C17H20N4O6	Feces|Saliva|CSF|Urine	52	Positive	394.173	381.086	12.8252	F	3	Cell	[M+NH4]+	1	8	381.079	381.094
Riboflavin	HMDB0000244	C17H20N4O6	Feces|Saliva|CSF|Urine	52	Positive	394.173	265.034	9.82897	F	3	Cell	[M+NH4]+	1	8	265.028	265.039
Riboflavin	HMDB0000244	C17H20N4O6	Feces|Saliva|CSF|Urine	52	Positive	394.173	339.108	6.30177	F	3	Cell	[M+NH4]+	1	8	339.101	339.115
Riboflavin	HMDB0000244	C17H20N4O6	Feces|Saliva|CSF|Urine	53	Positive	394.173	382.119	78.0247	F	3	Cell	[M+NH4]+	1	8	382.111	382.126
Riboflavin	HMDB0000244	C17H20N4O6	Feces|Saliva|CSF|Urine	53	Positive	394.173	356.125	60.3062	F	3	Cell	[M+NH4]+	1	8	356.118	356.132
Riboflavin	HMDB0000244	C17H20N4O6	Feces|Saliva|CSF|Urine	53	Positive	394.173	381.142	14.8145	F	3	Cell	[M+NH4]+	1	8	381.134	381.15
Riboflavin	HMDB0000244	C17H20N4O6	Feces|Saliva|CSF|Urine	53	Positive	394.173	265.04	11.0848	F	3	Cell	[M+NH4]+	1	8	265.035	265.046
Riboflavin	HMDB0000244	C17H20N4O6	Feces|Saliva|CSF|Urine	54	Positive	394.173	359.124	14.2429	F	3	Cell	[M+NH4]+	1	8	359.117	359.131
Riboflavin	HMDB0000244	C17H20N4O6	Feces|Saliva|CSF|Urine	54	Positive	394.173	360.123	11.1302	F	3	Cell	[M+NH4]+	1	8	360.116	360.13
Riboflavin	HMDB0000244	C17H20N4O6	Feces|Saliva|CSF|Urine	55	Positive	394.173	244.045	13.8541	F	3	Cell	[M+NH4]+	1	8	244.04	244.049
Riboflavin	HMDB0000244	C17H20N4O6	Feces|Saliva|CSF|Urine	55	Positive	394.173	334.142	13.6146	F	3	Cell	[M+NH4]+	1	8	334.135	334.148
Riboflavin	HMDB0000244	C17H20N4O6	Feces|Saliva|CSF|Urine	55	Positive	394.173	257.049	12.6427	F	3	Cell	[M+NH4]+	1	8	257.044	257.054
Riboflavin	HMDB0000244	C17H20N4O6	Feces|Saliva|CSF|Urine	55	Positive	394.173	172.023	11.5435	F	3	Cell	[M+NH4]+	1	8	172.02	172.026
Riboflavin	HMDB0000244	C17H20N4O6	Feces|Saliva|CSF|Urine	55	Positive	394.173	341.108	7.95867	F	3	Cell	[M+NH4]+	1	8	341.101	341.115
Riboflavin	HMDB0000244	C17H20N4O6	Feces|Saliva|CSF|Urine	55	Positive	394.173	200.028	7.72404	F	3	Cell	[M+NH4]+	1	8	200.024	200.032
Riboflavin	HMDB0000244	C17H20N4O6	Feces|Saliva|CSF|Urine	55	Positive	394.173	198.014	6.235	F	3	Cell	[M+NH4]+	1	8	198.01	198.018
Riboflavin	HMDB0000244	C17H20N4O6	Feces|Saliva|CSF|Urine	55	Positive	394.173	317.107	5.81631	F	3	Cell	[M+NH4]+	1	8	317.1	317.113
Riboflavin	HMDB0000244	C17H20N4O6	Feces|Saliva|CSF|Urine	55	Positive	394.173	258.074	5.34968	F	3	Cell	[M+NH4]+	1	8	258.069	258.079
Riboflavin	HMDB0000244	C17H20N4O6	Feces|Saliva|CSF|Urine	56	Positive	394.173	375.129	26.448	F	3	Cell	[M+NH4]+	1	8	375.121	375.136
Riboflavin	HMDB0000244	C17H20N4O6	Feces|Saliva|CSF|Urine	56	Positive	394.173	378.147	18.7084	F	3	Cell	[M+NH4]+	1	8	378.139	378.155
Riboflavin	HMDB0000244	C17H20N4O6	Feces|Saliva|CSF|Urine	56	Positive	394.173	198.065	7.20998	F	3	Cell	[M+NH4]+	1	8	198.061	198.069
Riboflavin	HMDB0000244	C17H20N4O6	Feces|Saliva|CSF|Urine	56	Positive	394.173	376.133	5.48437	F	3	Cell	[M+NH4]+	1	8	376.126	376.141
Riboflavin	HMDB0000244	C17H20N4O6	Feces|Saliva|CSF|Urine	57	Positive	394.173	243.089	71.7718	F	3	Cell	[M+NH4]+	1	8	243.085	243.094
Riboflavin	HMDB0000244	C17H20N4O6	Feces|Saliva|CSF|Urine	57	Positive	394.173	172.089	36.1361	F	3	Cell	[M+NH4]+	1	8	172.085	172.092
Riboflavin	HMDB0000244	C17H20N4O6	Feces|Saliva|CSF|Urine	57	Positive	394.173	198.069	27.7277	F	3	Cell	[M+NH4]+	1	8	198.065	198.073
Vitamin A	HMDB0000305	C20H30O	Feces|Saliva		Positive	286.23	286.23	100	P	1	Cell	[M]+		6	286.224	286.235
Vitamin A	HMDB0000305	C20H30O	Feces|Saliva	59	Positive	286.23	91.079	100	D	2	Cell	[M]+	1	6	91.0772	91.0808
Vitamin A	HMDB0000305	C20H30O	Feces|Saliva	60	Positive	286.23	121.035	100	D	2	Cell	[M]+	1	6	121.033	121.037
Vitamin A	HMDB0000305	C20H30O	Feces|Saliva	59	Positive	286.23	79.189	77.1654	F	3	Cell	[M]+	1	6	79.1874	79.1906
Vitamin A	HMDB0000305	C20H30O	Feces|Saliva	59	Positive	286.23	69.142	75.5903	F	3	Cell	[M]+	1	6	69.1406	69.1434
Vitamin A	HMDB0000305	C20H30O	Feces|Saliva	59	Positive	286.23	93.124	74.0153	F	3	Cell	[M]+	1	6	93.1221	93.1259
Vitamin A	HMDB0000305	C20H30O	Feces|Saliva	59	Positive	286.23	67.19	66.9288	F	3	Cell	[M]+	1	6	67.1887	67.1913
Vitamin A	HMDB0000305	C20H30O	Feces|Saliva	59	Positive	286.23	81.063	61.4173	F	3	Cell	[M]+	1	6	81.0614	81.0646
Vitamin A	HMDB0000305	C20H30O	Feces|Saliva	59	Positive	286.23	55.231	51.9682	F	3	Cell	[M]+	1	6	55.2299	55.2321
Vitamin A	HMDB0000305	C20H30O	Feces|Saliva	59	Positive	286.23	77.128	51.9682	F	3	Cell	[M]+	1	6	77.1265	77.1295
Vitamin A	HMDB0000305	C20H30O	Feces|Saliva	59	Positive	286.23	95.138	50.1969	F	3	Cell	[M]+	1	6	95.1361	95.1399
Vitamin A	HMDB0000305	C20H30O	Feces|Saliva	59	Positive	286.23	119.067	46.2593	F	3	Cell	[M]+	1	6	119.065	119.069
Vitamin A	HMDB0000305	C20H30O	Feces|Saliva	59	Positive	286.23	107.036	41.1416	F	3	Cell	[M]+	1	6	107.034	107.038
Vitamin A	HMDB0000305	C20H30O	Feces|Saliva	59	Positive	286.23	109.05	37.0076	F	3	Cell	[M]+	1	6	109.048	109.052
Vitamin A	HMDB0000305	C20H30O	Feces|Saliva	59	Positive	286.23	132.925	25.7872	F	3	Cell	[M]+	1	6	132.922	132.928
Vitamin A	HMDB0000305	C20H30O	Feces|Saliva	59	Positive	286.23	142.092	23.4247	F	3	Cell	[M]+	1	6	142.089	142.095
Vitamin A	HMDB0000305	C20H30O	Feces|Saliva	59	Positive	286.23	131.02	21.8508	F	3	Cell	[M]+	1	6	131.017	131.023
Vitamin A	HMDB0000305	C20H30O	Feces|Saliva	59	Positive	286.23	128.998	20.8658	F	3	Cell	[M]+	1	6	128.995	129.001
Vitamin A	HMDB0000305	C20H30O	Feces|Saliva	59	Positive	286.23	121.932	19.2907	F	3	Cell	[M]+	1	6	121.93	121.934
Vitamin A	HMDB0000305	C20H30O	Feces|Saliva	59	Positive	286.23	143.091	19.2907	F	3	Cell	[M]+	1	6	143.088	143.094
Vitamin A	HMDB0000305	C20H30O	Feces|Saliva	59	Positive	286.23	136.907	19.0945	F	3	Cell	[M]+	1	6	136.904	136.91
Vitamin A	HMDB0000305	C20H30O	Feces|Saliva	59	Positive	286.23	141.092	18.897	F	3	Cell	[M]+	1	6	141.089	141.095
Vitamin A	HMDB0000305	C20H30O	Feces|Saliva	59	Positive	286.23	127.983	17.3231	F	3	Cell	[M]+	1	6	127.98	127.986
Vitamin A	HMDB0000305	C20H30O	Feces|Saliva	59	Positive	286.23	117.037	16.5356	F	3	Cell	[M]+	1	6	117.035	117.039
Vitamin A	HMDB0000305	C20H30O	Feces|Saliva	59	Positive	286.23	144.449	16.1419	F	3	Cell	[M]+	1	6	144.446	144.452
Vitamin A	HMDB0000305	C20H30O	Feces|Saliva	59	Positive	286.23	150.946	16.1419	F	3	Cell	[M]+	1	6	150.943	150.949
Vitamin A	HMDB0000305	C20H30O	Feces|Saliva	59	Positive	286.23	157.309	15.9444	F	3	Cell	[M]+	1	6	157.306	157.312
Vitamin A	HMDB0000305	C20H30O	Feces|Saliva	59	Positive	286.23	155.685	15.1568	F	3	Cell	[M]+	1	6	155.682	155.688
Vitamin A	HMDB0000305	C20H30O	Feces|Saliva	59	Positive	286.23	159.199	15.1568	F	3	Cell	[M]+	1	6	159.196	159.202
Vitamin A	HMDB0000305	C20H30O	Feces|Saliva	59	Positive	286.23	174.948	14.9606	F	3	Cell	[M]+	1	6	174.945	174.951
Vitamin A	HMDB0000305	C20H30O	Feces|Saliva	59	Positive	286.23	83.163	14.9606	F	3	Cell	[M]+	1	6	83.1613	83.1647
Vitamin A	HMDB0000305	C20H30O	Feces|Saliva	59	Positive	286.23	97.067	14.9606	F	3	Cell	[M]+	1	6	97.0651	97.0689
Vitamin A	HMDB0000305	C20H30O	Feces|Saliva	59	Positive	286.23	110.932	14.5668	F	3	Cell	[M]+	1	6	110.93	110.934
Vitamin A	HMDB0000305	C20H30O	Feces|Saliva	59	Positive	286.23	135.158	14.5668	F	3	Cell	[M]+	1	6	135.155	135.161
Vitamin A	HMDB0000305	C20H30O	Feces|Saliva	59	Positive	286.23	105.771	14.173	F	3	Cell	[M]+	1	6	105.769	105.773
Vitamin A	HMDB0000305	C20H30O	Feces|Saliva	60	Positive	286.23	95.091	50	F	3	Cell	[M]+	1	6	95.0891	95.0929
Vitamin A	HMDB0000305	C20H30O	Feces|Saliva	60	Positive	286.23	69.204	39.189	F	3	Cell	[M]+	1	6	69.2026	69.2054
Vitamin A	HMDB0000305	C20H30O	Feces|Saliva	60	Positive	286.23	109.035	31.757	F	3	Cell	[M]+	1	6	109.033	109.037
Vitamin A	HMDB0000305	C20H30O	Feces|Saliva	60	Positive	286.23	132.972	31.419	F	3	Cell	[M]+	1	6	132.969	132.975
Vitamin A	HMDB0000305	C20H30O	Feces|Saliva	60	Positive	286.23	93.14	30.405	F	3	Cell	[M]+	1	6	93.1381	93.1419
Vitamin A	HMDB0000305	C20H30O	Feces|Saliva	60	Positive	286.23	105.084	27.365	F	3	Cell	[M]+	1	6	105.082	105.086
Vitamin A	HMDB0000305	C20H30O	Feces|Saliva	60	Positive	286.23	150.992	27.027	F	3	Cell	[M]+	1	6	150.989	150.995
Vitamin A	HMDB0000305	C20H30O	Feces|Saliva	60	Positive	286.23	137.048	26.689	F	3	Cell	[M]+	1	6	137.045	137.051
Vitamin A	HMDB0000305	C20H30O	Feces|Saliva	60	Positive	286.23	81.102	26.351	F	3	Cell	[M]+	1	6	81.1004	81.1036
Vitamin A	HMDB0000305	C20H30O	Feces|Saliva	60	Positive	286.23	107.052	25	F	3	Cell	[M]+	1	6	107.05	107.054
Vitamin A	HMDB0000305	C20H30O	Feces|Saliva	60	Positive	286.23	134.987	21.199	F	3	Cell	[M]+	1	6	134.984	134.99
Vitamin A	HMDB0000305	C20H30O	Feces|Saliva	60	Positive	286.23	119.012	20.777	F	3	Cell	[M]+	1	6	119.01	119.014
Vitamin A	HMDB0000305	C20H30O	Feces|Saliva	60	Positive	286.23	111.057	18.074	F	3	Cell	[M]+	1	6	111.055	111.059
Vitamin A	HMDB0000305	C20H30O	Feces|Saliva	60	Positive	286.23	159.066	16.639	F	3	Cell	[M]+	1	6	159.063	159.069
Vitamin A	HMDB0000305	C20H30O	Feces|Saliva	60	Positive	286.23	161.08	16.639	F	3	Cell	[M]+	1	6	161.077	161.083
Vitamin A	HMDB0000305	C20H30O	Feces|Saliva	60	Positive	286.23	122.549	15.456	F	3	Cell	[M]+	1	6	122.547	122.551
Vitamin A	HMDB0000305	C20H30O	Feces|Saliva	60	Positive	286.23	124.954	15.203	F	3	Cell	[M]+	1	6	124.952	124.956
Vitamin A	HMDB0000305	C20H30O	Feces|Saliva	60	Positive	286.23	146.854	15.034	F	3	Cell	[M]+	1	6	146.851	146.857
Vitamin A	HMDB0000305	C20H30O	Feces|Saliva	60	Positive	286.23	96.871	15.034	F	3	Cell	[M]+	1	6	96.8691	96.8729
Vitamin A	HMDB0000305	C20H30O	Feces|Saliva	60	Positive	286.23	145.113	14.949	F	3	Cell	[M]+	1	6	145.11	145.116
Vitamin A	HMDB0000305	C20H30O	Feces|Saliva	60	Positive	286.23	67.237	14.611	F	3	Cell	[M]+	1	6	67.2357	67.2383
Vitamin A	HMDB0000305	C20H30O	Feces|Saliva	60	Positive	286.23	79.134	14.527	F	3	Cell	[M]+	1	6	79.1324	79.1356
Vitamin A	HMDB0000305	C20H30O	Feces|Saliva	60	Positive	286.23	244.947	13.936	F	3	Cell	[M]+	1	6	244.942	244.952
Vitamin A	HMDB0000305	C20H30O	Feces|Saliva	60	Positive	286.23	157.2	13.851	F	3	Cell	[M]+	1	6	157.197	157.203
Vitamin A	HMDB0000305	C20H30O	Feces|Saliva	60	Positive	286.23	83.17	13.007	F	3	Cell	[M]+	1	6	83.1683	83.1717
Vitamin A	HMDB0000305	C20H30O	Feces|Saliva	60	Positive	286.23	55.301	12.753	F	3	Cell	[M]+	1	6	55.2999	55.3021
Vitamin A	HMDB0000305	C20H30O	Feces|Saliva	60	Positive	286.23	174.916	12.584	F	3	Cell	[M]+	1	6	174.913	174.919
Vitamin A	HMDB0000305	C20H30O	Feces|Saliva	60	Positive	286.23	171.028	12.331	F	3	Cell	[M]+	1	6	171.025	171.031
Vitamin A	HMDB0000305	C20H30O	Feces|Saliva	60	Positive	286.23	91.118	12.331	F	3	Cell	[M]+	1	6	91.1162	91.1198
Vitamin A	HMDB0000305	C20H30O	Feces|Saliva	60	Positive	286.23	163.149	12.078	F	3	Cell	[M]+	1	6	163.146	163.152
Vitamin A	HMDB0000305	C20H30O	Feces|Saliva	60	Positive	286.23	216.966	12.078	F	3	Cell	[M]+	1	6	216.962	216.97
Vitamin A	HMDB0000305	C20H30O	Feces|Saliva	60	Positive	286.23	148.939	11.74	F	3	Cell	[M]+	1	6	148.936	148.942
Vitamin A	HMDB0000305	C20H30O	Feces|Saliva	60	Positive	286.23	121.722	11.318	F	3	Cell	[M]+	1	6	121.72	121.724
Vitamin A	HMDB0000305	C20H30O	Feces|Saliva	60	Positive	286.23	130.958	10.98	F	3	Cell	[M]+	1	6	130.955	130.961
Vitamin A	HMDB0000305	C20H30O	Feces|Saliva	60	Positive	286.23	173.152	10.557	F	3	Cell	[M]+	1	6	173.149	173.155
Vitamin A	HMDB0000305	C20H30O	Feces|Saliva	60	Positive	286.23	143.036	9.544	F	3	Cell	[M]+	1	6	143.033	143.039
Vitamin A	HMDB0000305	C20H30O	Feces|Saliva	60	Positive	286.23	165.094	8.108	F	3	Cell	[M]+	1	6	165.091	165.097
Vitamin A	HMDB0000305	C20H30O	Feces|Saliva	60	Positive	286.23	199.295	8.024	F	3	Cell	[M]+	1	6	199.291	199.299
Vitamin A	HMDB0000305	C20H30O	Feces|Saliva	61	Positive	286.23	203.004	100	D	2	Cell	[M]+	1	6	203	203.008
Vitamin A	HMDB0000305	C20H30O	Feces|Saliva	61	Positive	286.23	245.025	80.6818	D	2	Cell	[M]+	1	6	245.02	245.03
Vitamin A	HMDB0000305	C20H30O	Feces|Saliva	61	Positive	286.23	269.048	63.0682	F	3	Cell	[M]+	1	6	269.043	269.053
Vitamin A	HMDB0000305	C20H30O	Feces|Saliva		Positive	287.237	287.237	100	P	1	Cell	[M+H]+		6	287.232	287.243
Vitamin A	HMDB0000305	C20H30O	Feces|Saliva	59	Positive	287.237	91.079	100	D	2	Cell	[M+H]+	1	6	91.0772	91.0808
Vitamin A	HMDB0000305	C20H30O	Feces|Saliva	60	Positive	287.237	121.035	100	D	2	Cell	[M+H]+	1	6	121.033	121.037
Vitamin A	HMDB0000305	C20H30O	Feces|Saliva	59	Positive	287.237	79.189	77.1654	F	3	Cell	[M+H]+	1	6	79.1874	79.1906
Vitamin A	HMDB0000305	C20H30O	Feces|Saliva	59	Positive	287.237	69.142	75.5903	F	3	Cell	[M+H]+	1	6	69.1406	69.1434
Vitamin A	HMDB0000305	C20H30O	Feces|Saliva	59	Positive	287.237	93.124	74.0153	F	3	Cell	[M+H]+	1	6	93.1221	93.1259
Vitamin A	HMDB0000305	C20H30O	Feces|Saliva	59	Positive	287.237	67.19	66.9288	F	3	Cell	[M+H]+	1	6	67.1887	67.1913
Vitamin A	HMDB0000305	C20H30O	Feces|Saliva	59	Positive	287.237	81.063	61.4173	F	3	Cell	[M+H]+	1	6	81.0614	81.0646
Vitamin A	HMDB0000305	C20H30O	Feces|Saliva	59	Positive	287.237	55.231	51.9682	F	3	Cell	[M+H]+	1	6	55.2299	55.2321
Vitamin A	HMDB0000305	C20H30O	Feces|Saliva	59	Positive	287.237	77.128	51.9682	F	3	Cell	[M+H]+	1	6	77.1265	77.1295
Vitamin A	HMDB0000305	C20H30O	Feces|Saliva	59	Positive	287.237	95.138	50.1969	F	3	Cell	[M+H]+	1	6	95.1361	95.1399
Vitamin A	HMDB0000305	C20H30O	Feces|Saliva	59	Positive	287.237	119.067	46.2593	F	3	Cell	[M+H]+	1	6	119.065	119.069
Vitamin A	HMDB0000305	C20H30O	Feces|Saliva	59	Positive	287.237	107.036	41.1416	F	3	Cell	[M+H]+	1	6	107.034	107.038
Vitamin A	HMDB0000305	C20H30O	Feces|Saliva	59	Positive	287.237	109.05	37.0076	F	3	Cell	[M+H]+	1	6	109.048	109.052
Vitamin A	HMDB0000305	C20H30O	Feces|Saliva	59	Positive	287.237	132.925	25.7872	F	3	Cell	[M+H]+	1	6	132.922	132.928
Vitamin A	HMDB0000305	C20H30O	Feces|Saliva	59	Positive	287.237	142.092	23.4247	F	3	Cell	[M+H]+	1	6	142.089	142.095
Vitamin A	HMDB0000305	C20H30O	Feces|Saliva	59	Positive	287.237	131.02	21.8508	F	3	Cell	[M+H]+	1	6	131.017	131.023
Vitamin A	HMDB0000305	C20H30O	Feces|Saliva	59	Positive	287.237	128.998	20.8658	F	3	Cell	[M+H]+	1	6	128.995	129.001
Vitamin A	HMDB0000305	C20H30O	Feces|Saliva	59	Positive	287.237	121.932	19.2907	F	3	Cell	[M+H]+	1	6	121.93	121.934
Vitamin A	HMDB0000305	C20H30O	Feces|Saliva	59	Positive	287.237	143.091	19.2907	F	3	Cell	[M+H]+	1	6	143.088	143.094
Vitamin A	HMDB0000305	C20H30O	Feces|Saliva	59	Positive	287.237	136.907	19.0945	F	3	Cell	[M+H]+	1	6	136.904	136.91
Vitamin A	HMDB0000305	C20H30O	Feces|Saliva	59	Positive	287.237	141.092	18.897	F	3	Cell	[M+H]+	1	6	141.089	141.095
Vitamin A	HMDB0000305	C20H30O	Feces|Saliva	59	Positive	287.237	127.983	17.3231	F	3	Cell	[M+H]+	1	6	127.98	127.986
Vitamin A	HMDB0000305	C20H30O	Feces|Saliva	59	Positive	287.237	117.037	16.5356	F	3	Cell	[M+H]+	1	6	117.035	117.039
Vitamin A	HMDB0000305	C20H30O	Feces|Saliva	59	Positive	287.237	144.449	16.1419	F	3	Cell	[M+H]+	1	6	144.446	144.452
Vitamin A	HMDB0000305	C20H30O	Feces|Saliva	59	Positive	287.237	150.946	16.1419	F	3	Cell	[M+H]+	1	6	150.943	150.949
Vitamin A	HMDB0000305	C20H30O	Feces|Saliva	59	Positive	287.237	157.309	15.9444	F	3	Cell	[M+H]+	1	6	157.306	157.312
Vitamin A	HMDB0000305	C20H30O	Feces|Saliva	59	Positive	287.237	155.685	15.1568	F	3	Cell	[M+H]+	1	6	155.682	155.688
Vitamin A	HMDB0000305	C20H30O	Feces|Saliva	59	Positive	287.237	159.199	15.1568	F	3	Cell	[M+H]+	1	6	159.196	159.202
Vitamin A	HMDB0000305	C20H30O	Feces|Saliva	59	Positive	287.237	174.948	14.9606	F	3	Cell	[M+H]+	1	6	174.945	174.951
Vitamin A	HMDB0000305	C20H30O	Feces|Saliva	59	Positive	287.237	83.163	14.9606	F	3	Cell	[M+H]+	1	6	83.1613	83.1647
Vitamin A	HMDB0000305	C20H30O	Feces|Saliva	59	Positive	287.237	97.067	14.9606	F	3	Cell	[M+H]+	1	6	97.0651	97.0689
Vitamin A	HMDB0000305	C20H30O	Feces|Saliva	59	Positive	287.237	110.932	14.5668	F	3	Cell	[M+H]+	1	6	110.93	110.934
Vitamin A	HMDB0000305	C20H30O	Feces|Saliva	59	Positive	287.237	135.158	14.5668	F	3	Cell	[M+H]+	1	6	135.155	135.161
Vitamin A	HMDB0000305	C20H30O	Feces|Saliva	59	Positive	287.237	105.771	14.173	F	3	Cell	[M+H]+	1	6	105.769	105.773
Vitamin A	HMDB0000305	C20H30O	Feces|Saliva	60	Positive	287.237	95.091	50	F	3	Cell	[M+H]+	1	6	95.0891	95.0929
Vitamin A	HMDB0000305	C20H30O	Feces|Saliva	60	Positive	287.237	69.204	39.189	F	3	Cell	[M+H]+	1	6	69.2026	69.2054
Vitamin A	HMDB0000305	C20H30O	Feces|Saliva	60	Positive	287.237	109.035	31.757	F	3	Cell	[M+H]+	1	6	109.033	109.037
Vitamin A	HMDB0000305	C20H30O	Feces|Saliva	60	Positive	287.237	132.972	31.419	F	3	Cell	[M+H]+	1	6	132.969	132.975
Vitamin A	HMDB0000305	C20H30O	Feces|Saliva	60	Positive	287.237	93.14	30.405	F	3	Cell	[M+H]+	1	6	93.1381	93.1419
Vitamin A	HMDB0000305	C20H30O	Feces|Saliva	60	Positive	287.237	105.084	27.365	F	3	Cell	[M+H]+	1	6	105.082	105.086
Vitamin A	HMDB0000305	C20H30O	Feces|Saliva	60	Positive	287.237	150.992	27.027	F	3	Cell	[M+H]+	1	6	150.989	150.995
Vitamin A	HMDB0000305	C20H30O	Feces|Saliva	60	Positive	287.237	137.048	26.689	F	3	Cell	[M+H]+	1	6	137.045	137.051
Vitamin A	HMDB0000305	C20H30O	Feces|Saliva	60	Positive	287.237	81.102	26.351	F	3	Cell	[M+H]+	1	6	81.1004	81.1036
Vitamin A	HMDB0000305	C20H30O	Feces|Saliva	60	Positive	287.237	107.052	25	F	3	Cell	[M+H]+	1	6	107.05	107.054
Vitamin A	HMDB0000305	C20H30O	Feces|Saliva	60	Positive	287.237	134.987	21.199	F	3	Cell	[M+H]+	1	6	134.984	134.99
Vitamin A	HMDB0000305	C20H30O	Feces|Saliva	60	Positive	287.237	119.012	20.777	F	3	Cell	[M+H]+	1	6	119.01	119.014
Vitamin A	HMDB0000305	C20H30O	Feces|Saliva	60	Positive	287.237	111.057	18.074	F	3	Cell	[M+H]+	1	6	111.055	111.059
Vitamin A	HMDB0000305	C20H30O	Feces|Saliva	60	Positive	287.237	159.066	16.639	F	3	Cell	[M+H]+	1	6	159.063	159.069
Vitamin A	HMDB0000305	C20H30O	Feces|Saliva	60	Positive	287.237	161.08	16.639	F	3	Cell	[M+H]+	1	6	161.077	161.083
Vitamin A	HMDB0000305	C20H30O	Feces|Saliva	60	Positive	287.237	122.549	15.456	F	3	Cell	[M+H]+	1	6	122.547	122.551
Vitamin A	HMDB0000305	C20H30O	Feces|Saliva	60	Positive	287.237	124.954	15.203	F	3	Cell	[M+H]+	1	6	124.952	124.956
Vitamin A	HMDB0000305	C20H30O	Feces|Saliva	60	Positive	287.237	146.854	15.034	F	3	Cell	[M+H]+	1	6	146.851	146.857
Vitamin A	HMDB0000305	C20H30O	Feces|Saliva	60	Positive	287.237	96.871	15.034	F	3	Cell	[M+H]+	1	6	96.8691	96.8729
Vitamin A	HMDB0000305	C20H30O	Feces|Saliva	60	Positive	287.237	145.113	14.949	F	3	Cell	[M+H]+	1	6	145.11	145.116
Vitamin A	HMDB0000305	C20H30O	Feces|Saliva	60	Positive	287.237	67.237	14.611	F	3	Cell	[M+H]+	1	6	67.2357	67.2383
Vitamin A	HMDB0000305	C20H30O	Feces|Saliva	60	Positive	287.237	79.134	14.527	F	3	Cell	[M+H]+	1	6	79.1324	79.1356
Vitamin A	HMDB0000305	C20H30O	Feces|Saliva	60	Positive	287.237	244.947	13.936	F	3	Cell	[M+H]+	1	6	244.942	244.952
Vitamin A	HMDB0000305	C20H30O	Feces|Saliva	60	Positive	287.237	157.2	13.851	F	3	Cell	[M+H]+	1	6	157.197	157.203
Vitamin A	HMDB0000305	C20H30O	Feces|Saliva	60	Positive	287.237	83.17	13.007	F	3	Cell	[M+H]+	1	6	83.1683	83.1717
Vitamin A	HMDB0000305	C20H30O	Feces|Saliva	60	Positive	287.237	55.301	12.753	F	3	Cell	[M+H]+	1	6	55.2999	55.3021
Vitamin A	HMDB0000305	C20H30O	Feces|Saliva	60	Positive	287.237	174.916	12.584	F	3	Cell	[M+H]+	1	6	174.913	174.919
Vitamin A	HMDB0000305	C20H30O	Feces|Saliva	60	Positive	287.237	171.028	12.331	F	3	Cell	[M+H]+	1	6	171.025	171.031
Vitamin A	HMDB0000305	C20H30O	Feces|Saliva	60	Positive	287.237	91.118	12.331	F	3	Cell	[M+H]+	1	6	91.1162	91.1198
Vitamin A	HMDB0000305	C20H30O	Feces|Saliva	60	Positive	287.237	163.149	12.078	F	3	Cell	[M+H]+	1	6	163.146	163.152
Vitamin A	HMDB0000305	C20H30O	Feces|Saliva	60	Positive	287.237	216.966	12.078	F	3	Cell	[M+H]+	1	6	216.962	216.97
Vitamin A	HMDB0000305	C20H30O	Feces|Saliva	60	Positive	287.237	148.939	11.74	F	3	Cell	[M+H]+	1	6	148.936	148.942
Vitamin A	HMDB0000305	C20H30O	Feces|Saliva	60	Positive	287.237	121.722	11.318	F	3	Cell	[M+H]+	1	6	121.72	121.724
Vitamin A	HMDB0000305	C20H30O	Feces|Saliva	60	Positive	287.237	130.958	10.98	F	3	Cell	[M+H]+	1	6	130.955	130.961
Vitamin A	HMDB0000305	C20H30O	Feces|Saliva	60	Positive	287.237	173.152	10.557	F	3	Cell	[M+H]+	1	6	173.149	173.155
Vitamin A	HMDB0000305	C20H30O	Feces|Saliva	60	Positive	287.237	143.036	9.544	F	3	Cell	[M+H]+	1	6	143.033	143.039
Vitamin A	HMDB0000305	C20H30O	Feces|Saliva	60	Positive	287.237	165.094	8.108	F	3	Cell	[M+H]+	1	6	165.091	165.097
Vitamin A	HMDB0000305	C20H30O	Feces|Saliva	60	Positive	287.237	199.295	8.024	F	3	Cell	[M+H]+	1	6	199.291	199.299
Vitamin A	HMDB0000305	C20H30O	Feces|Saliva	61	Positive	287.237	203.004	100	D	2	Cell	[M+H]+	1	6	203	203.008
Vitamin A	HMDB0000305	C20H30O	Feces|Saliva	61	Positive	287.237	245.025	80.6818	D	2	Cell	[M+H]+	1	6	245.02	245.03
Vitamin A	HMDB0000305	C20H30O	Feces|Saliva	61	Positive	287.237	269.048	63.0682	F	3	Cell	[M+H]+	1	6	269.043	269.053
Vitamin A	HMDB0000305	C20H30O	Feces|Saliva		Positive	325.193	325.193	100	P	1	Cell	[M+K]+		7	325.187	325.2
Vitamin A	HMDB0000305	C20H30O	Feces|Saliva	59	Positive	325.193	91.079	100	D	2	Cell	[M+K]+	1	7	91.0772	91.0808
Vitamin A	HMDB0000305	C20H30O	Feces|Saliva	60	Positive	325.193	121.035	100	D	2	Cell	[M+K]+	1	7	121.033	121.037
Vitamin A	HMDB0000305	C20H30O	Feces|Saliva	61	Positive	325.193	287.184	100	D	2	Cell	[M+K]+	1	7	287.178	287.19
Vitamin A	HMDB0000305	C20H30O	Feces|Saliva	59	Positive	325.193	79.189	77.1654	F	3	Cell	[M+K]+	1	7	79.1874	79.1906
Vitamin A	HMDB0000305	C20H30O	Feces|Saliva	59	Positive	325.193	69.142	75.5903	F	3	Cell	[M+K]+	1	7	69.1406	69.1434
Vitamin A	HMDB0000305	C20H30O	Feces|Saliva	59	Positive	325.193	93.124	74.0153	F	3	Cell	[M+K]+	1	7	93.1221	93.1259
Vitamin A	HMDB0000305	C20H30O	Feces|Saliva	59	Positive	325.193	67.19	66.9288	F	3	Cell	[M+K]+	1	7	67.1887	67.1913
Vitamin A	HMDB0000305	C20H30O	Feces|Saliva	59	Positive	325.193	81.063	61.4173	F	3	Cell	[M+K]+	1	7	81.0614	81.0646
Vitamin A	HMDB0000305	C20H30O	Feces|Saliva	59	Positive	325.193	55.231	51.9682	F	3	Cell	[M+K]+	1	7	55.2299	55.2321
Vitamin A	HMDB0000305	C20H30O	Feces|Saliva	59	Positive	325.193	77.128	51.9682	F	3	Cell	[M+K]+	1	7	77.1265	77.1295
Vitamin A	HMDB0000305	C20H30O	Feces|Saliva	59	Positive	325.193	95.138	50.1969	F	3	Cell	[M+K]+	1	7	95.1361	95.1399
Vitamin A	HMDB0000305	C20H30O	Feces|Saliva	59	Positive	325.193	119.067	46.2593	F	3	Cell	[M+K]+	1	7	119.065	119.069
Vitamin A	HMDB0000305	C20H30O	Feces|Saliva	59	Positive	325.193	107.036	41.1416	F	3	Cell	[M+K]+	1	7	107.034	107.038
Vitamin A	HMDB0000305	C20H30O	Feces|Saliva	59	Positive	325.193	109.05	37.0076	F	3	Cell	[M+K]+	1	7	109.048	109.052
Vitamin A	HMDB0000305	C20H30O	Feces|Saliva	59	Positive	325.193	132.925	25.7872	F	3	Cell	[M+K]+	1	7	132.922	132.928
Vitamin A	HMDB0000305	C20H30O	Feces|Saliva	59	Positive	325.193	142.092	23.4247	F	3	Cell	[M+K]+	1	7	142.089	142.095
Vitamin A	HMDB0000305	C20H30O	Feces|Saliva	59	Positive	325.193	131.02	21.8508	F	3	Cell	[M+K]+	1	7	131.017	131.023
Vitamin A	HMDB0000305	C20H30O	Feces|Saliva	59	Positive	325.193	128.998	20.8658	F	3	Cell	[M+K]+	1	7	128.995	129.001
Vitamin A	HMDB0000305	C20H30O	Feces|Saliva	59	Positive	325.193	121.932	19.2907	F	3	Cell	[M+K]+	1	7	121.93	121.934
Vitamin A	HMDB0000305	C20H30O	Feces|Saliva	59	Positive	325.193	143.091	19.2907	F	3	Cell	[M+K]+	1	7	143.088	143.094
Vitamin A	HMDB0000305	C20H30O	Feces|Saliva	59	Positive	325.193	136.907	19.0945	F	3	Cell	[M+K]+	1	7	136.904	136.91
Vitamin A	HMDB0000305	C20H30O	Feces|Saliva	59	Positive	325.193	141.092	18.897	F	3	Cell	[M+K]+	1	7	141.089	141.095
Vitamin A	HMDB0000305	C20H30O	Feces|Saliva	59	Positive	325.193	127.983	17.3231	F	3	Cell	[M+K]+	1	7	127.98	127.986
Vitamin A	HMDB0000305	C20H30O	Feces|Saliva	59	Positive	325.193	117.037	16.5356	F	3	Cell	[M+K]+	1	7	117.035	117.039
Vitamin A	HMDB0000305	C20H30O	Feces|Saliva	59	Positive	325.193	144.449	16.1419	F	3	Cell	[M+K]+	1	7	144.446	144.452
Vitamin A	HMDB0000305	C20H30O	Feces|Saliva	59	Positive	325.193	150.946	16.1419	F	3	Cell	[M+K]+	1	7	150.943	150.949
Vitamin A	HMDB0000305	C20H30O	Feces|Saliva	59	Positive	325.193	157.309	15.9444	F	3	Cell	[M+K]+	1	7	157.306	157.312
Vitamin A	HMDB0000305	C20H30O	Feces|Saliva	59	Positive	325.193	155.685	15.1568	F	3	Cell	[M+K]+	1	7	155.682	155.688
Vitamin A	HMDB0000305	C20H30O	Feces|Saliva	59	Positive	325.193	159.199	15.1568	F	3	Cell	[M+K]+	1	7	159.196	159.202
Vitamin A	HMDB0000305	C20H30O	Feces|Saliva	59	Positive	325.193	174.948	14.9606	F	3	Cell	[M+K]+	1	7	174.945	174.951
Vitamin A	HMDB0000305	C20H30O	Feces|Saliva	59	Positive	325.193	83.163	14.9606	F	3	Cell	[M+K]+	1	7	83.1613	83.1647
Vitamin A	HMDB0000305	C20H30O	Feces|Saliva	59	Positive	325.193	97.067	14.9606	F	3	Cell	[M+K]+	1	7	97.0651	97.0689
Vitamin A	HMDB0000305	C20H30O	Feces|Saliva	59	Positive	325.193	110.932	14.5668	F	3	Cell	[M+K]+	1	7	110.93	110.934
Vitamin A	HMDB0000305	C20H30O	Feces|Saliva	59	Positive	325.193	135.158	14.5668	F	3	Cell	[M+K]+	1	7	135.155	135.161
Vitamin A	HMDB0000305	C20H30O	Feces|Saliva	59	Positive	325.193	105.771	14.173	F	3	Cell	[M+K]+	1	7	105.769	105.773
Vitamin A	HMDB0000305	C20H30O	Feces|Saliva	60	Positive	325.193	95.091	50	F	3	Cell	[M+K]+	1	7	95.0891	95.0929
Vitamin A	HMDB0000305	C20H30O	Feces|Saliva	60	Positive	325.193	69.204	39.189	F	3	Cell	[M+K]+	1	7	69.2026	69.2054
Vitamin A	HMDB0000305	C20H30O	Feces|Saliva	60	Positive	325.193	109.035	31.757	F	3	Cell	[M+K]+	1	7	109.033	109.037
Vitamin A	HMDB0000305	C20H30O	Feces|Saliva	60	Positive	325.193	132.972	31.419	F	3	Cell	[M+K]+	1	7	132.969	132.975
Vitamin A	HMDB0000305	C20H30O	Feces|Saliva	60	Positive	325.193	93.14	30.405	F	3	Cell	[M+K]+	1	7	93.1381	93.1419
Vitamin A	HMDB0000305	C20H30O	Feces|Saliva	60	Positive	325.193	105.084	27.365	F	3	Cell	[M+K]+	1	7	105.082	105.086
Vitamin A	HMDB0000305	C20H30O	Feces|Saliva	60	Positive	325.193	150.992	27.027	F	3	Cell	[M+K]+	1	7	150.989	150.995
Vitamin A	HMDB0000305	C20H30O	Feces|Saliva	60	Positive	325.193	137.048	26.689	F	3	Cell	[M+K]+	1	7	137.045	137.051
Vitamin A	HMDB0000305	C20H30O	Feces|Saliva	60	Positive	325.193	81.102	26.351	F	3	Cell	[M+K]+	1	7	81.1004	81.1036
Vitamin A	HMDB0000305	C20H30O	Feces|Saliva	60	Positive	325.193	107.052	25	F	3	Cell	[M+K]+	1	7	107.05	107.054
Vitamin A	HMDB0000305	C20H30O	Feces|Saliva	60	Positive	325.193	134.987	21.199	F	3	Cell	[M+K]+	1	7	134.984	134.99
Vitamin A	HMDB0000305	C20H30O	Feces|Saliva	60	Positive	325.193	119.012	20.777	F	3	Cell	[M+K]+	1	7	119.01	119.014
Vitamin A	HMDB0000305	C20H30O	Feces|Saliva	60	Positive	325.193	111.057	18.074	F	3	Cell	[M+K]+	1	7	111.055	111.059
Vitamin A	HMDB0000305	C20H30O	Feces|Saliva	60	Positive	325.193	159.066	16.639	F	3	Cell	[M+K]+	1	7	159.063	159.069
Vitamin A	HMDB0000305	C20H30O	Feces|Saliva	60	Positive	325.193	161.08	16.639	F	3	Cell	[M+K]+	1	7	161.077	161.083
Vitamin A	HMDB0000305	C20H30O	Feces|Saliva	60	Positive	325.193	122.549	15.456	F	3	Cell	[M+K]+	1	7	122.547	122.551
Vitamin A	HMDB0000305	C20H30O	Feces|Saliva	60	Positive	325.193	124.954	15.203	F	3	Cell	[M+K]+	1	7	124.952	124.956
Vitamin A	HMDB0000305	C20H30O	Feces|Saliva	60	Positive	325.193	146.854	15.034	F	3	Cell	[M+K]+	1	7	146.851	146.857
Vitamin A	HMDB0000305	C20H30O	Feces|Saliva	60	Positive	325.193	96.871	15.034	F	3	Cell	[M+K]+	1	7	96.8691	96.8729
Vitamin A	HMDB0000305	C20H30O	Feces|Saliva	60	Positive	325.193	145.113	14.949	F	3	Cell	[M+K]+	1	7	145.11	145.116
Vitamin A	HMDB0000305	C20H30O	Feces|Saliva	60	Positive	325.193	67.237	14.611	F	3	Cell	[M+K]+	1	7	67.2357	67.2383
Vitamin A	HMDB0000305	C20H30O	Feces|Saliva	60	Positive	325.193	79.134	14.527	F	3	Cell	[M+K]+	1	7	79.1324	79.1356
Vitamin A	HMDB0000305	C20H30O	Feces|Saliva	60	Positive	325.193	244.947	13.936	F	3	Cell	[M+K]+	1	7	244.942	244.952
Vitamin A	HMDB0000305	C20H30O	Feces|Saliva	60	Positive	325.193	157.2	13.851	F	3	Cell	[M+K]+	1	7	157.197	157.203
Vitamin A	HMDB0000305	C20H30O	Feces|Saliva	60	Positive	325.193	83.17	13.007	F	3	Cell	[M+K]+	1	7	83.1683	83.1717
Vitamin A	HMDB0000305	C20H30O	Feces|Saliva	60	Positive	325.193	55.301	12.753	F	3	Cell	[M+K]+	1	7	55.2999	55.3021
Vitamin A	HMDB0000305	C20H30O	Feces|Saliva	60	Positive	325.193	174.916	12.584	F	3	Cell	[M+K]+	1	7	174.913	174.919
Vitamin A	HMDB0000305	C20H30O	Feces|Saliva	60	Positive	325.193	171.028	12.331	F	3	Cell	[M+K]+	1	7	171.025	171.031
Vitamin A	HMDB0000305	C20H30O	Feces|Saliva	60	Positive	325.193	91.118	12.331	F	3	Cell	[M+K]+	1	7	91.1162	91.1198
Vitamin A	HMDB0000305	C20H30O	Feces|Saliva	60	Positive	325.193	163.149	12.078	F	3	Cell	[M+K]+	1	7	163.146	163.152
Vitamin A	HMDB0000305	C20H30O	Feces|Saliva	60	Positive	325.193	216.966	12.078	F	3	Cell	[M+K]+	1	7	216.962	216.97
Vitamin A	HMDB0000305	C20H30O	Feces|Saliva	60	Positive	325.193	148.939	11.74	F	3	Cell	[M+K]+	1	7	148.936	148.942
Vitamin A	HMDB0000305	C20H30O	Feces|Saliva	60	Positive	325.193	121.722	11.318	F	3	Cell	[M+K]+	1	7	121.72	121.724
Vitamin A	HMDB0000305	C20H30O	Feces|Saliva	60	Positive	325.193	130.958	10.98	F	3	Cell	[M+K]+	1	7	130.955	130.961
Vitamin A	HMDB0000305	C20H30O	Feces|Saliva	60	Positive	325.193	173.152	10.557	F	3	Cell	[M+K]+	1	7	173.149	173.155
Vitamin A	HMDB0000305	C20H30O	Feces|Saliva	60	Positive	325.193	143.036	9.544	F	3	Cell	[M+K]+	1	7	143.033	143.039
Vitamin A	HMDB0000305	C20H30O	Feces|Saliva	60	Positive	325.193	165.094	8.108	F	3	Cell	[M+K]+	1	7	165.091	165.097
Vitamin A	HMDB0000305	C20H30O	Feces|Saliva	60	Positive	325.193	199.295	8.024	F	3	Cell	[M+K]+	1	7	199.291	199.299
Vitamin A	HMDB0000305	C20H30O	Feces|Saliva	61	Positive	325.193	288.433	9.6	F	3	Cell	[M+K]+	1	7	288.427	288.439
Vitamin A	HMDB0000305	C20H30O	Feces|Saliva	61	Positive	325.193	203.004	8.8	F	3	Cell	[M+K]+	1	7	203	203.008
Vitamin A	HMDB0000305	C20H30O	Feces|Saliva	61	Positive	325.193	245.025	7.1	F	3	Cell	[M+K]+	1	7	245.02	245.03
Vitamin A	HMDB0000305	C20H30O	Feces|Saliva	61	Positive	325.193	269.048	5.55	F	3	Cell	[M+K]+	1	7	269.043	269.053
Vitamin A	HMDB0000305	C20H30O	Feces|Saliva		Positive	309.219	309.219	100	P	1	Cell	[M+Na]+		7	309.213	309.226
Vitamin A	HMDB0000305	C20H30O	Feces|Saliva	59	Positive	309.219	91.079	100	D	2	Cell	[M+Na]+	1	7	91.0772	91.0808
Vitamin A	HMDB0000305	C20H30O	Feces|Saliva	60	Positive	309.219	121.035	100	D	2	Cell	[M+Na]+	1	7	121.033	121.037
Vitamin A	HMDB0000305	C20H30O	Feces|Saliva	61	Positive	309.219	287.184	100	D	2	Cell	[M+Na]+	1	7	287.178	287.19
Vitamin A	HMDB0000305	C20H30O	Feces|Saliva	59	Positive	309.219	79.189	77.1654	F	3	Cell	[M+Na]+	1	7	79.1874	79.1906
Vitamin A	HMDB0000305	C20H30O	Feces|Saliva	59	Positive	309.219	69.142	75.5903	F	3	Cell	[M+Na]+	1	7	69.1406	69.1434
Vitamin A	HMDB0000305	C20H30O	Feces|Saliva	59	Positive	309.219	93.124	74.0153	F	3	Cell	[M+Na]+	1	7	93.1221	93.1259
Vitamin A	HMDB0000305	C20H30O	Feces|Saliva	59	Positive	309.219	67.19	66.9288	F	3	Cell	[M+Na]+	1	7	67.1887	67.1913
Vitamin A	HMDB0000305	C20H30O	Feces|Saliva	59	Positive	309.219	81.063	61.4173	F	3	Cell	[M+Na]+	1	7	81.0614	81.0646
Vitamin A	HMDB0000305	C20H30O	Feces|Saliva	59	Positive	309.219	55.231	51.9682	F	3	Cell	[M+Na]+	1	7	55.2299	55.2321
Vitamin A	HMDB0000305	C20H30O	Feces|Saliva	59	Positive	309.219	77.128	51.9682	F	3	Cell	[M+Na]+	1	7	77.1265	77.1295
Vitamin A	HMDB0000305	C20H30O	Feces|Saliva	59	Positive	309.219	95.138	50.1969	F	3	Cell	[M+Na]+	1	7	95.1361	95.1399
Vitamin A	HMDB0000305	C20H30O	Feces|Saliva	59	Positive	309.219	119.067	46.2593	F	3	Cell	[M+Na]+	1	7	119.065	119.069
Vitamin A	HMDB0000305	C20H30O	Feces|Saliva	59	Positive	309.219	107.036	41.1416	F	3	Cell	[M+Na]+	1	7	107.034	107.038
Vitamin A	HMDB0000305	C20H30O	Feces|Saliva	59	Positive	309.219	109.05	37.0076	F	3	Cell	[M+Na]+	1	7	109.048	109.052
Vitamin A	HMDB0000305	C20H30O	Feces|Saliva	59	Positive	309.219	132.925	25.7872	F	3	Cell	[M+Na]+	1	7	132.922	132.928
Vitamin A	HMDB0000305	C20H30O	Feces|Saliva	59	Positive	309.219	142.092	23.4247	F	3	Cell	[M+Na]+	1	7	142.089	142.095
Vitamin A	HMDB0000305	C20H30O	Feces|Saliva	59	Positive	309.219	131.02	21.8508	F	3	Cell	[M+Na]+	1	7	131.017	131.023
Vitamin A	HMDB0000305	C20H30O	Feces|Saliva	59	Positive	309.219	128.998	20.8658	F	3	Cell	[M+Na]+	1	7	128.995	129.001
Vitamin A	HMDB0000305	C20H30O	Feces|Saliva	59	Positive	309.219	121.932	19.2907	F	3	Cell	[M+Na]+	1	7	121.93	121.934
Vitamin A	HMDB0000305	C20H30O	Feces|Saliva	59	Positive	309.219	143.091	19.2907	F	3	Cell	[M+Na]+	1	7	143.088	143.094
Vitamin A	HMDB0000305	C20H30O	Feces|Saliva	59	Positive	309.219	136.907	19.0945	F	3	Cell	[M+Na]+	1	7	136.904	136.91
Vitamin A	HMDB0000305	C20H30O	Feces|Saliva	59	Positive	309.219	141.092	18.897	F	3	Cell	[M+Na]+	1	7	141.089	141.095
Vitamin A	HMDB0000305	C20H30O	Feces|Saliva	59	Positive	309.219	127.983	17.3231	F	3	Cell	[M+Na]+	1	7	127.98	127.986
Vitamin A	HMDB0000305	C20H30O	Feces|Saliva	59	Positive	309.219	117.037	16.5356	F	3	Cell	[M+Na]+	1	7	117.035	117.039
Vitamin A	HMDB0000305	C20H30O	Feces|Saliva	59	Positive	309.219	144.449	16.1419	F	3	Cell	[M+Na]+	1	7	144.446	144.452
Vitamin A	HMDB0000305	C20H30O	Feces|Saliva	59	Positive	309.219	150.946	16.1419	F	3	Cell	[M+Na]+	1	7	150.943	150.949
Vitamin A	HMDB0000305	C20H30O	Feces|Saliva	59	Positive	309.219	157.309	15.9444	F	3	Cell	[M+Na]+	1	7	157.306	157.312
Vitamin A	HMDB0000305	C20H30O	Feces|Saliva	59	Positive	309.219	155.685	15.1568	F	3	Cell	[M+Na]+	1	7	155.682	155.688
Vitamin A	HMDB0000305	C20H30O	Feces|Saliva	59	Positive	309.219	159.199	15.1568	F	3	Cell	[M+Na]+	1	7	159.196	159.202
Vitamin A	HMDB0000305	C20H30O	Feces|Saliva	59	Positive	309.219	174.948	14.9606	F	3	Cell	[M+Na]+	1	7	174.945	174.951
Vitamin A	HMDB0000305	C20H30O	Feces|Saliva	59	Positive	309.219	83.163	14.9606	F	3	Cell	[M+Na]+	1	7	83.1613	83.1647
Vitamin A	HMDB0000305	C20H30O	Feces|Saliva	59	Positive	309.219	97.067	14.9606	F	3	Cell	[M+Na]+	1	7	97.0651	97.0689
Vitamin A	HMDB0000305	C20H30O	Feces|Saliva	59	Positive	309.219	110.932	14.5668	F	3	Cell	[M+Na]+	1	7	110.93	110.934
Vitamin A	HMDB0000305	C20H30O	Feces|Saliva	59	Positive	309.219	135.158	14.5668	F	3	Cell	[M+Na]+	1	7	135.155	135.161
Vitamin A	HMDB0000305	C20H30O	Feces|Saliva	59	Positive	309.219	105.771	14.173	F	3	Cell	[M+Na]+	1	7	105.769	105.773
Vitamin A	HMDB0000305	C20H30O	Feces|Saliva	60	Positive	309.219	95.091	50	F	3	Cell	[M+Na]+	1	7	95.0891	95.0929
Vitamin A	HMDB0000305	C20H30O	Feces|Saliva	60	Positive	309.219	69.204	39.189	F	3	Cell	[M+Na]+	1	7	69.2026	69.2054
Vitamin A	HMDB0000305	C20H30O	Feces|Saliva	60	Positive	309.219	109.035	31.757	F	3	Cell	[M+Na]+	1	7	109.033	109.037
Vitamin A	HMDB0000305	C20H30O	Feces|Saliva	60	Positive	309.219	132.972	31.419	F	3	Cell	[M+Na]+	1	7	132.969	132.975
Vitamin A	HMDB0000305	C20H30O	Feces|Saliva	60	Positive	309.219	93.14	30.405	F	3	Cell	[M+Na]+	1	7	93.1381	93.1419
Vitamin A	HMDB0000305	C20H30O	Feces|Saliva	60	Positive	309.219	105.084	27.365	F	3	Cell	[M+Na]+	1	7	105.082	105.086
Vitamin A	HMDB0000305	C20H30O	Feces|Saliva	60	Positive	309.219	150.992	27.027	F	3	Cell	[M+Na]+	1	7	150.989	150.995
Vitamin A	HMDB0000305	C20H30O	Feces|Saliva	60	Positive	309.219	137.048	26.689	F	3	Cell	[M+Na]+	1	7	137.045	137.051
Vitamin A	HMDB0000305	C20H30O	Feces|Saliva	60	Positive	309.219	81.102	26.351	F	3	Cell	[M+Na]+	1	7	81.1004	81.1036
Vitamin A	HMDB0000305	C20H30O	Feces|Saliva	60	Positive	309.219	107.052	25	F	3	Cell	[M+Na]+	1	7	107.05	107.054
Vitamin A	HMDB0000305	C20H30O	Feces|Saliva	60	Positive	309.219	134.987	21.199	F	3	Cell	[M+Na]+	1	7	134.984	134.99
Vitamin A	HMDB0000305	C20H30O	Feces|Saliva	60	Positive	309.219	119.012	20.777	F	3	Cell	[M+Na]+	1	7	119.01	119.014
Vitamin A	HMDB0000305	C20H30O	Feces|Saliva	60	Positive	309.219	111.057	18.074	F	3	Cell	[M+Na]+	1	7	111.055	111.059
Vitamin A	HMDB0000305	C20H30O	Feces|Saliva	60	Positive	309.219	159.066	16.639	F	3	Cell	[M+Na]+	1	7	159.063	159.069
Vitamin A	HMDB0000305	C20H30O	Feces|Saliva	60	Positive	309.219	161.08	16.639	F	3	Cell	[M+Na]+	1	7	161.077	161.083
Vitamin A	HMDB0000305	C20H30O	Feces|Saliva	60	Positive	309.219	122.549	15.456	F	3	Cell	[M+Na]+	1	7	122.547	122.551
Vitamin A	HMDB0000305	C20H30O	Feces|Saliva	60	Positive	309.219	124.954	15.203	F	3	Cell	[M+Na]+	1	7	124.952	124.956
Vitamin A	HMDB0000305	C20H30O	Feces|Saliva	60	Positive	309.219	146.854	15.034	F	3	Cell	[M+Na]+	1	7	146.851	146.857
Vitamin A	HMDB0000305	C20H30O	Feces|Saliva	60	Positive	309.219	96.871	15.034	F	3	Cell	[M+Na]+	1	7	96.8691	96.8729
Vitamin A	HMDB0000305	C20H30O	Feces|Saliva	60	Positive	309.219	145.113	14.949	F	3	Cell	[M+Na]+	1	7	145.11	145.116
Vitamin A	HMDB0000305	C20H30O	Feces|Saliva	60	Positive	309.219	67.237	14.611	F	3	Cell	[M+Na]+	1	7	67.2357	67.2383
Vitamin A	HMDB0000305	C20H30O	Feces|Saliva	60	Positive	309.219	79.134	14.527	F	3	Cell	[M+Na]+	1	7	79.1324	79.1356
Vitamin A	HMDB0000305	C20H30O	Feces|Saliva	60	Positive	309.219	244.947	13.936	F	3	Cell	[M+Na]+	1	7	244.942	244.952
Vitamin A	HMDB0000305	C20H30O	Feces|Saliva	60	Positive	309.219	157.2	13.851	F	3	Cell	[M+Na]+	1	7	157.197	157.203
Vitamin A	HMDB0000305	C20H30O	Feces|Saliva	60	Positive	309.219	83.17	13.007	F	3	Cell	[M+Na]+	1	7	83.1683	83.1717
Vitamin A	HMDB0000305	C20H30O	Feces|Saliva	60	Positive	309.219	55.301	12.753	F	3	Cell	[M+Na]+	1	7	55.2999	55.3021
Vitamin A	HMDB0000305	C20H30O	Feces|Saliva	60	Positive	309.219	174.916	12.584	F	3	Cell	[M+Na]+	1	7	174.913	174.919
Vitamin A	HMDB0000305	C20H30O	Feces|Saliva	60	Positive	309.219	171.028	12.331	F	3	Cell	[M+Na]+	1	7	171.025	171.031
Vitamin A	HMDB0000305	C20H30O	Feces|Saliva	60	Positive	309.219	91.118	12.331	F	3	Cell	[M+Na]+	1	7	91.1162	91.1198
Vitamin A	HMDB0000305	C20H30O	Feces|Saliva	60	Positive	309.219	163.149	12.078	F	3	Cell	[M+Na]+	1	7	163.146	163.152
Vitamin A	HMDB0000305	C20H30O	Feces|Saliva	60	Positive	309.219	216.966	12.078	F	3	Cell	[M+Na]+	1	7	216.962	216.97
Vitamin A	HMDB0000305	C20H30O	Feces|Saliva	60	Positive	309.219	148.939	11.74	F	3	Cell	[M+Na]+	1	7	148.936	148.942
Vitamin A	HMDB0000305	C20H30O	Feces|Saliva	60	Positive	309.219	121.722	11.318	F	3	Cell	[M+Na]+	1	7	121.72	121.724
Vitamin A	HMDB0000305	C20H30O	Feces|Saliva	60	Positive	309.219	130.958	10.98	F	3	Cell	[M+Na]+	1	7	130.955	130.961
Vitamin A	HMDB0000305	C20H30O	Feces|Saliva	60	Positive	309.219	173.152	10.557	F	3	Cell	[M+Na]+	1	7	173.149	173.155
Vitamin A	HMDB0000305	C20H30O	Feces|Saliva	60	Positive	309.219	143.036	9.544	F	3	Cell	[M+Na]+	1	7	143.033	143.039
Vitamin A	HMDB0000305	C20H30O	Feces|Saliva	60	Positive	309.219	165.094	8.108	F	3	Cell	[M+Na]+	1	7	165.091	165.097
Vitamin A	HMDB0000305	C20H30O	Feces|Saliva	60	Positive	309.219	199.295	8.024	F	3	Cell	[M+Na]+	1	7	199.291	199.299
Vitamin A	HMDB0000305	C20H30O	Feces|Saliva	61	Positive	309.219	288.433	9.6	F	3	Cell	[M+Na]+	1	7	288.427	288.439
Vitamin A	HMDB0000305	C20H30O	Feces|Saliva	61	Positive	309.219	203.004	8.8	F	3	Cell	[M+Na]+	1	7	203	203.008
Vitamin A	HMDB0000305	C20H30O	Feces|Saliva	61	Positive	309.219	245.025	7.1	F	3	Cell	[M+Na]+	1	7	245.02	245.03
Vitamin A	HMDB0000305	C20H30O	Feces|Saliva	61	Positive	309.219	269.048	5.55	F	3	Cell	[M+Na]+	1	7	269.043	269.053
Vitamin A	HMDB0000305	C20H30O	Feces|Saliva		Positive	304.264	304.264	100	P	1	Cell	[M+NH4]+		7	304.258	304.27
Vitamin A	HMDB0000305	C20H30O	Feces|Saliva	59	Positive	304.264	91.079	100	D	2	Cell	[M+NH4]+	1	7	91.0772	91.0808
Vitamin A	HMDB0000305	C20H30O	Feces|Saliva	60	Positive	304.264	121.035	100	D	2	Cell	[M+NH4]+	1	7	121.033	121.037
Vitamin A	HMDB0000305	C20H30O	Feces|Saliva	61	Positive	304.264	287.184	100	D	2	Cell	[M+NH4]+	1	7	287.178	287.19
Vitamin A	HMDB0000305	C20H30O	Feces|Saliva	59	Positive	304.264	79.189	77.1654	F	3	Cell	[M+NH4]+	1	7	79.1874	79.1906
Vitamin A	HMDB0000305	C20H30O	Feces|Saliva	59	Positive	304.264	69.142	75.5903	F	3	Cell	[M+NH4]+	1	7	69.1406	69.1434
Vitamin A	HMDB0000305	C20H30O	Feces|Saliva	59	Positive	304.264	93.124	74.0153	F	3	Cell	[M+NH4]+	1	7	93.1221	93.1259
Vitamin A	HMDB0000305	C20H30O	Feces|Saliva	59	Positive	304.264	67.19	66.9288	F	3	Cell	[M+NH4]+	1	7	67.1887	67.1913
Vitamin A	HMDB0000305	C20H30O	Feces|Saliva	59	Positive	304.264	81.063	61.4173	F	3	Cell	[M+NH4]+	1	7	81.0614	81.0646
Vitamin A	HMDB0000305	C20H30O	Feces|Saliva	59	Positive	304.264	55.231	51.9682	F	3	Cell	[M+NH4]+	1	7	55.2299	55.2321
Vitamin A	HMDB0000305	C20H30O	Feces|Saliva	59	Positive	304.264	77.128	51.9682	F	3	Cell	[M+NH4]+	1	7	77.1265	77.1295
Vitamin A	HMDB0000305	C20H30O	Feces|Saliva	59	Positive	304.264	95.138	50.1969	F	3	Cell	[M+NH4]+	1	7	95.1361	95.1399
Vitamin A	HMDB0000305	C20H30O	Feces|Saliva	59	Positive	304.264	119.067	46.2593	F	3	Cell	[M+NH4]+	1	7	119.065	119.069
Vitamin A	HMDB0000305	C20H30O	Feces|Saliva	59	Positive	304.264	107.036	41.1416	F	3	Cell	[M+NH4]+	1	7	107.034	107.038
Vitamin A	HMDB0000305	C20H30O	Feces|Saliva	59	Positive	304.264	109.05	37.0076	F	3	Cell	[M+NH4]+	1	7	109.048	109.052
Vitamin A	HMDB0000305	C20H30O	Feces|Saliva	59	Positive	304.264	132.925	25.7872	F	3	Cell	[M+NH4]+	1	7	132.922	132.928
Vitamin A	HMDB0000305	C20H30O	Feces|Saliva	59	Positive	304.264	142.092	23.4247	F	3	Cell	[M+NH4]+	1	7	142.089	142.095
Vitamin A	HMDB0000305	C20H30O	Feces|Saliva	59	Positive	304.264	131.02	21.8508	F	3	Cell	[M+NH4]+	1	7	131.017	131.023
Vitamin A	HMDB0000305	C20H30O	Feces|Saliva	59	Positive	304.264	128.998	20.8658	F	3	Cell	[M+NH4]+	1	7	128.995	129.001
Vitamin A	HMDB0000305	C20H30O	Feces|Saliva	59	Positive	304.264	121.932	19.2907	F	3	Cell	[M+NH4]+	1	7	121.93	121.934
Vitamin A	HMDB0000305	C20H30O	Feces|Saliva	59	Positive	304.264	143.091	19.2907	F	3	Cell	[M+NH4]+	1	7	143.088	143.094
Vitamin A	HMDB0000305	C20H30O	Feces|Saliva	59	Positive	304.264	136.907	19.0945	F	3	Cell	[M+NH4]+	1	7	136.904	136.91
Vitamin A	HMDB0000305	C20H30O	Feces|Saliva	59	Positive	304.264	141.092	18.897	F	3	Cell	[M+NH4]+	1	7	141.089	141.095
Vitamin A	HMDB0000305	C20H30O	Feces|Saliva	59	Positive	304.264	127.983	17.3231	F	3	Cell	[M+NH4]+	1	7	127.98	127.986
Vitamin A	HMDB0000305	C20H30O	Feces|Saliva	59	Positive	304.264	117.037	16.5356	F	3	Cell	[M+NH4]+	1	7	117.035	117.039
Vitamin A	HMDB0000305	C20H30O	Feces|Saliva	59	Positive	304.264	144.449	16.1419	F	3	Cell	[M+NH4]+	1	7	144.446	144.452
Vitamin A	HMDB0000305	C20H30O	Feces|Saliva	59	Positive	304.264	150.946	16.1419	F	3	Cell	[M+NH4]+	1	7	150.943	150.949
Vitamin A	HMDB0000305	C20H30O	Feces|Saliva	59	Positive	304.264	157.309	15.9444	F	3	Cell	[M+NH4]+	1	7	157.306	157.312
Vitamin A	HMDB0000305	C20H30O	Feces|Saliva	59	Positive	304.264	155.685	15.1568	F	3	Cell	[M+NH4]+	1	7	155.682	155.688
Vitamin A	HMDB0000305	C20H30O	Feces|Saliva	59	Positive	304.264	159.199	15.1568	F	3	Cell	[M+NH4]+	1	7	159.196	159.202
Vitamin A	HMDB0000305	C20H30O	Feces|Saliva	59	Positive	304.264	174.948	14.9606	F	3	Cell	[M+NH4]+	1	7	174.945	174.951
Vitamin A	HMDB0000305	C20H30O	Feces|Saliva	59	Positive	304.264	83.163	14.9606	F	3	Cell	[M+NH4]+	1	7	83.1613	83.1647
Vitamin A	HMDB0000305	C20H30O	Feces|Saliva	59	Positive	304.264	97.067	14.9606	F	3	Cell	[M+NH4]+	1	7	97.0651	97.0689
Vitamin A	HMDB0000305	C20H30O	Feces|Saliva	59	Positive	304.264	110.932	14.5668	F	3	Cell	[M+NH4]+	1	7	110.93	110.934
Vitamin A	HMDB0000305	C20H30O	Feces|Saliva	59	Positive	304.264	135.158	14.5668	F	3	Cell	[M+NH4]+	1	7	135.155	135.161
Vitamin A	HMDB0000305	C20H30O	Feces|Saliva	59	Positive	304.264	105.771	14.173	F	3	Cell	[M+NH4]+	1	7	105.769	105.773
Vitamin A	HMDB0000305	C20H30O	Feces|Saliva	60	Positive	304.264	95.091	50	F	3	Cell	[M+NH4]+	1	7	95.0891	95.0929
Vitamin A	HMDB0000305	C20H30O	Feces|Saliva	60	Positive	304.264	69.204	39.189	F	3	Cell	[M+NH4]+	1	7	69.2026	69.2054
Vitamin A	HMDB0000305	C20H30O	Feces|Saliva	60	Positive	304.264	109.035	31.757	F	3	Cell	[M+NH4]+	1	7	109.033	109.037
Vitamin A	HMDB0000305	C20H30O	Feces|Saliva	60	Positive	304.264	132.972	31.419	F	3	Cell	[M+NH4]+	1	7	132.969	132.975
Vitamin A	HMDB0000305	C20H30O	Feces|Saliva	60	Positive	304.264	93.14	30.405	F	3	Cell	[M+NH4]+	1	7	93.1381	93.1419
Vitamin A	HMDB0000305	C20H30O	Feces|Saliva	60	Positive	304.264	105.084	27.365	F	3	Cell	[M+NH4]+	1	7	105.082	105.086
Vitamin A	HMDB0000305	C20H30O	Feces|Saliva	60	Positive	304.264	150.992	27.027	F	3	Cell	[M+NH4]+	1	7	150.989	150.995
Vitamin A	HMDB0000305	C20H30O	Feces|Saliva	60	Positive	304.264	137.048	26.689	F	3	Cell	[M+NH4]+	1	7	137.045	137.051
Vitamin A	HMDB0000305	C20H30O	Feces|Saliva	60	Positive	304.264	81.102	26.351	F	3	Cell	[M+NH4]+	1	7	81.1004	81.1036
Vitamin A	HMDB0000305	C20H30O	Feces|Saliva	60	Positive	304.264	107.052	25	F	3	Cell	[M+NH4]+	1	7	107.05	107.054
Vitamin A	HMDB0000305	C20H30O	Feces|Saliva	60	Positive	304.264	134.987	21.199	F	3	Cell	[M+NH4]+	1	7	134.984	134.99
Vitamin A	HMDB0000305	C20H30O	Feces|Saliva	60	Positive	304.264	119.012	20.777	F	3	Cell	[M+NH4]+	1	7	119.01	119.014
Vitamin A	HMDB0000305	C20H30O	Feces|Saliva	60	Positive	304.264	111.057	18.074	F	3	Cell	[M+NH4]+	1	7	111.055	111.059
Vitamin A	HMDB0000305	C20H30O	Feces|Saliva	60	Positive	304.264	159.066	16.639	F	3	Cell	[M+NH4]+	1	7	159.063	159.069
Vitamin A	HMDB0000305	C20H30O	Feces|Saliva	60	Positive	304.264	161.08	16.639	F	3	Cell	[M+NH4]+	1	7	161.077	161.083
Vitamin A	HMDB0000305	C20H30O	Feces|Saliva	60	Positive	304.264	122.549	15.456	F	3	Cell	[M+NH4]+	1	7	122.547	122.551
Vitamin A	HMDB0000305	C20H30O	Feces|Saliva	60	Positive	304.264	124.954	15.203	F	3	Cell	[M+NH4]+	1	7	124.952	124.956
Vitamin A	HMDB0000305	C20H30O	Feces|Saliva	60	Positive	304.264	146.854	15.034	F	3	Cell	[M+NH4]+	1	7	146.851	146.857
Vitamin A	HMDB0000305	C20H30O	Feces|Saliva	60	Positive	304.264	96.871	15.034	F	3	Cell	[M+NH4]+	1	7	96.8691	96.8729
Vitamin A	HMDB0000305	C20H30O	Feces|Saliva	60	Positive	304.264	145.113	14.949	F	3	Cell	[M+NH4]+	1	7	145.11	145.116
Vitamin A	HMDB0000305	C20H30O	Feces|Saliva	60	Positive	304.264	67.237	14.611	F	3	Cell	[M+NH4]+	1	7	67.2357	67.2383
Vitamin A	HMDB0000305	C20H30O	Feces|Saliva	60	Positive	304.264	79.134	14.527	F	3	Cell	[M+NH4]+	1	7	79.1324	79.1356
Vitamin A	HMDB0000305	C20H30O	Feces|Saliva	60	Positive	304.264	244.947	13.936	F	3	Cell	[M+NH4]+	1	7	244.942	244.952
Vitamin A	HMDB0000305	C20H30O	Feces|Saliva	60	Positive	304.264	157.2	13.851	F	3	Cell	[M+NH4]+	1	7	157.197	157.203
Vitamin A	HMDB0000305	C20H30O	Feces|Saliva	60	Positive	304.264	83.17	13.007	F	3	Cell	[M+NH4]+	1	7	83.1683	83.1717
Vitamin A	HMDB0000305	C20H30O	Feces|Saliva	60	Positive	304.264	55.301	12.753	F	3	Cell	[M+NH4]+	1	7	55.2999	55.3021
Vitamin A	HMDB0000305	C20H30O	Feces|Saliva	60	Positive	304.264	174.916	12.584	F	3	Cell	[M+NH4]+	1	7	174.913	174.919
Vitamin A	HMDB0000305	C20H30O	Feces|Saliva	60	Positive	304.264	171.028	12.331	F	3	Cell	[M+NH4]+	1	7	171.025	171.031
Vitamin A	HMDB0000305	C20H30O	Feces|Saliva	60	Positive	304.264	91.118	12.331	F	3	Cell	[M+NH4]+	1	7	91.1162	91.1198
Vitamin A	HMDB0000305	C20H30O	Feces|Saliva	60	Positive	304.264	163.149	12.078	F	3	Cell	[M+NH4]+	1	7	163.146	163.152
Vitamin A	HMDB0000305	C20H30O	Feces|Saliva	60	Positive	304.264	216.966	12.078	F	3	Cell	[M+NH4]+	1	7	216.962	216.97
Vitamin A	HMDB0000305	C20H30O	Feces|Saliva	60	Positive	304.264	148.939	11.74	F	3	Cell	[M+NH4]+	1	7	148.936	148.942
Vitamin A	HMDB0000305	C20H30O	Feces|Saliva	60	Positive	304.264	121.722	11.318	F	3	Cell	[M+NH4]+	1	7	121.72	121.724
Vitamin A	HMDB0000305	C20H30O	Feces|Saliva	60	Positive	304.264	130.958	10.98	F	3	Cell	[M+NH4]+	1	7	130.955	130.961
Vitamin A	HMDB0000305	C20H30O	Feces|Saliva	60	Positive	304.264	173.152	10.557	F	3	Cell	[M+NH4]+	1	7	173.149	173.155
Vitamin A	HMDB0000305	C20H30O	Feces|Saliva	60	Positive	304.264	143.036	9.544	F	3	Cell	[M+NH4]+	1	7	143.033	143.039
Vitamin A	HMDB0000305	C20H30O	Feces|Saliva	60	Positive	304.264	165.094	8.108	F	3	Cell	[M+NH4]+	1	7	165.091	165.097
Vitamin A	HMDB0000305	C20H30O	Feces|Saliva	60	Positive	304.264	199.295	8.024	F	3	Cell	[M+NH4]+	1	7	199.291	199.299
Vitamin A	HMDB0000305	C20H30O	Feces|Saliva	61	Positive	304.264	288.433	9.6	F	3	Cell	[M+NH4]+	1	7	288.427	288.439
Vitamin A	HMDB0000305	C20H30O	Feces|Saliva	61	Positive	304.264	203.004	8.8	F	3	Cell	[M+NH4]+	1	7	203	203.008
Vitamin A	HMDB0000305	C20H30O	Feces|Saliva	61	Positive	304.264	245.025	7.1	F	3	Cell	[M+NH4]+	1	7	245.02	245.03
Vitamin A	HMDB0000305	C20H30O	Feces|Saliva	61	Positive	304.264	269.048	5.55	F	3	Cell	[M+NH4]+	1	7	269.043	269.053
L-Tryptophan	HMDB0000929	C11H12N2O2	Feces|SWEAT|CSF		Positive	204.09	204.09	100	P	1	Cell	[M]+		5	204.086	204.094
L-Tryptophan	HMDB0000929	C11H12N2O2	Feces|SWEAT|CSF	69	Positive	204.09	171.149	100	D	2	Cell	[M]+	1	5	171.146	171.153
L-Tryptophan	HMDB0000929	C11H12N2O2	Feces|SWEAT|CSF	72	Positive	204.09	188.128	100	D	2	Cell	[M]+	1	5	188.124	188.132
L-Tryptophan	HMDB0000929	C11H12N2O2	Feces|SWEAT|CSF	73	Positive	204.09	159.095	100	D	2	Cell	[M]+	1	5	159.092	159.098
L-Tryptophan	HMDB0000929	C11H12N2O2	Feces|SWEAT|CSF	74	Positive	204.09	188.963	100	D	2	Cell	[M]+	1	5	188.96	188.967
L-Tryptophan	HMDB0000929	C11H12N2O2	Feces|SWEAT|CSF	75	Positive	204.09	188.08	100	D	2	Cell	[M]+	1	5	188.076	188.084
L-Tryptophan	HMDB0000929	C11H12N2O2	Feces|SWEAT|CSF	76	Positive	204.09	146.01	100	D	2	Cell	[M]+	1	5	146.007	146.013
L-Tryptophan	HMDB0000929	C11H12N2O2	Feces|SWEAT|CSF	77	Positive	204.09	189.02	100	D	2	Cell	[M]+	1	5	189.016	189.024
L-Tryptophan	HMDB0000929	C11H12N2O2	Feces|SWEAT|CSF	78	Positive	204.09	188.085	100	D	2	Cell	[M]+	1	5	188.082	188.089
L-Tryptophan	HMDB0000929	C11H12N2O2	Feces|SWEAT|CSF	79	Positive	204.09	146.004	100	D	2	Cell	[M]+	1	5	146.001	146.007
L-Tryptophan	HMDB0000929	C11H12N2O2	Feces|SWEAT|CSF	80	Positive	204.09	125.44	100	D	2	Cell	[M]+	1	5	125.438	125.443
L-Tryptophan	HMDB0000929	C11H12N2O2	Feces|SWEAT|CSF	80	Positive	204.09	86.5982	98.2171	D	2	Cell	[M]+	1	5	86.5964	86.5999
L-Tryptophan	HMDB0000929	C11H12N2O2	Feces|SWEAT|CSF	80	Positive	204.09	64.0724	96.014	D	2	Cell	[M]+	1	5	64.0711	64.0737
L-Tryptophan	HMDB0000929	C11H12N2O2	Feces|SWEAT|CSF	80	Positive	204.09	116.473	93.3478	D	2	Cell	[M]+	1	5	116.471	116.475
L-Tryptophan	HMDB0000929	C11H12N2O2	Feces|SWEAT|CSF	80	Positive	204.09	68.0506	93.1369	D	2	Cell	[M]+	1	5	68.0492	68.0519
L-Tryptophan	HMDB0000929	C11H12N2O2	Feces|SWEAT|CSF	80	Positive	204.09	151.519	92.079	D	2	Cell	[M]+	1	5	151.516	151.522
L-Tryptophan	HMDB0000929	C11H12N2O2	Feces|SWEAT|CSF	80	Positive	204.09	130.515	87.5089	D	2	Cell	[M]+	1	5	130.512	130.517
L-Tryptophan	HMDB0000929	C11H12N2O2	Feces|SWEAT|CSF	80	Positive	204.09	99.5917	87.4708	D	2	Cell	[M]+	1	5	99.5897	99.5937
L-Tryptophan	HMDB0000929	C11H12N2O2	Feces|SWEAT|CSF	80	Positive	204.09	66.6507	86.3129	D	2	Cell	[M]+	1	5	66.6494	66.6521
L-Tryptophan	HMDB0000929	C11H12N2O2	Feces|SWEAT|CSF	80	Positive	204.09	124.139	85.5786	D	2	Cell	[M]+	1	5	124.136	124.141
L-Tryptophan	HMDB0000929	C11H12N2O2	Feces|SWEAT|CSF	80	Positive	204.09	92.6576	85.4827	D	2	Cell	[M]+	1	5	92.6557	92.6595
L-Tryptophan	HMDB0000929	C11H12N2O2	Feces|SWEAT|CSF	82	Positive	204.09	187.783	100	D	2	Cell	[M]+	1	5	187.779	187.787
L-Tryptophan	HMDB0000929	C11H12N2O2	Feces|SWEAT|CSF	83	Positive	204.09	187.957	100	D	2	Cell	[M]+	1	5	187.953	187.961
L-Tryptophan	HMDB0000929	C11H12N2O2	Feces|SWEAT|CSF	84	Positive	204.09	148.065	100	D	2	Cell	[M]+	1	5	148.062	148.068
L-Tryptophan	HMDB0000929	C11H12N2O2	Feces|SWEAT|CSF	85	Positive	204.09	161.074	100	D	2	Cell	[M]+	1	5	161.071	161.077
L-Tryptophan	HMDB0000929	C11H12N2O2	Feces|SWEAT|CSF	86	Positive	204.09	92.0579	100	D	2	Cell	[M]+	1	5	92.0561	92.0597
L-Tryptophan	HMDB0000929	C11H12N2O2	Feces|SWEAT|CSF	86	Positive	204.09	90.0459	82.2622	D	2	Cell	[M]+	1	5	90.0441	90.0477
L-Tryptophan	HMDB0000929	C11H12N2O2	Feces|SWEAT|CSF	87	Positive	204.09	118.065	100	D	2	Cell	[M]+	1	5	118.062	118.067
L-Tryptophan	HMDB0000929	C11H12N2O2	Feces|SWEAT|CSF	88	Positive	204.09	142.065	100	D	2	Cell	[M]+	1	5	142.062	142.068
L-Tryptophan	HMDB0000929	C11H12N2O2	Feces|SWEAT|CSF	89	Positive	204.09	144.081	100	D	2	Cell	[M]+	1	5	144.078	144.084
L-Tryptophan	HMDB0000929	C11H12N2O2	Feces|SWEAT|CSF	90	Positive	204.09	188.07	100	D	2	Cell	[M]+	1	5	188.067	188.074
L-Tryptophan	HMDB0000929	C11H12N2O2	Feces|SWEAT|CSF	91	Positive	204.09	90.881	100	D	2	Cell	[M]+	1	5	90.8792	90.8828
L-Tryptophan	HMDB0000929	C11H12N2O2	Feces|SWEAT|CSF	92	Positive	204.09	117.837	100	D	2	Cell	[M]+	1	5	117.835	117.839
L-Tryptophan	HMDB0000929	C11H12N2O2	Feces|SWEAT|CSF	93	Positive	204.09	187.876	100	D	2	Cell	[M]+	1	5	187.872	187.88
L-Tryptophan	HMDB0000929	C11H12N2O2	Feces|SWEAT|CSF	69	Positive	204.09	174.128	45.8333	F	3	Cell	[M]+	1	5	174.124	174.131
L-Tryptophan	HMDB0000929	C11H12N2O2	Feces|SWEAT|CSF	69	Positive	204.09	110.02	29.1667	F	3	Cell	[M]+	1	5	110.018	110.022
L-Tryptophan	HMDB0000929	C11H12N2O2	Feces|SWEAT|CSF	69	Positive	204.09	187.127	16.6667	F	3	Cell	[M]+	1	5	187.123	187.13
L-Tryptophan	HMDB0000929	C11H12N2O2	Feces|SWEAT|CSF	69	Positive	204.09	100.112	12.5	F	3	Cell	[M]+	1	5	100.11	100.114
L-Tryptophan	HMDB0000929	C11H12N2O2	Feces|SWEAT|CSF	69	Positive	204.09	102.034	12.5	F	3	Cell	[M]+	1	5	102.032	102.036
L-Tryptophan	HMDB0000929	C11H12N2O2	Feces|SWEAT|CSF	69	Positive	204.09	163.133	12.5	F	3	Cell	[M]+	1	5	163.129	163.136
L-Tryptophan	HMDB0000929	C11H12N2O2	Feces|SWEAT|CSF	69	Positive	204.09	182.985	12.5	F	3	Cell	[M]+	1	5	182.981	182.988
L-Tryptophan	HMDB0000929	C11H12N2O2	Feces|SWEAT|CSF	69	Positive	204.09	179.064	8.33333	F	3	Cell	[M]+	1	5	179.06	179.067
L-Tryptophan	HMDB0000929	C11H12N2O2	Feces|SWEAT|CSF	69	Positive	204.09	190.993	8.33333	F	3	Cell	[M]+	1	5	190.989	190.996
L-Tryptophan	HMDB0000929	C11H12N2O2	Feces|SWEAT|CSF	71	Positive	204.09	182.031	100	D	2	Cell	[M]+	1	5	182.028	182.035
L-Tryptophan	HMDB0000929	C11H12N2O2	Feces|SWEAT|CSF	71	Positive	204.09	95.8771	82.6404	D	2	Cell	[M]+	1	5	95.8752	95.879
L-Tryptophan	HMDB0000929	C11H12N2O2	Feces|SWEAT|CSF	76	Positive	204.09	144.165	10.8521	F	3	Cell	[M]+	1	5	144.163	144.168
L-Tryptophan	HMDB0000929	C11H12N2O2	Feces|SWEAT|CSF	79	Positive	204.09	144.087	10.2994	F	3	Cell	[M]+	1	5	144.084	144.09
L-Tryptophan	HMDB0000929	C11H12N2O2	Feces|SWEAT|CSF	80	Positive	204.09	103.791	83.0135	D	2	Cell	[M]+	1	5	103.789	103.793
L-Tryptophan	HMDB0000929	C11H12N2O2	Feces|SWEAT|CSF	80	Positive	204.09	178.142	82.5319	D	2	Cell	[M]+	1	5	178.139	178.146
L-Tryptophan	HMDB0000929	C11H12N2O2	Feces|SWEAT|CSF	80	Positive	204.09	133.602	82.3407	D	2	Cell	[M]+	1	5	133.599	133.605
L-Tryptophan	HMDB0000929	C11H12N2O2	Feces|SWEAT|CSF	80	Positive	204.09	60.6086	82.1136	D	2	Cell	[M]+	1	5	60.6074	60.6098
L-Tryptophan	HMDB0000929	C11H12N2O2	Feces|SWEAT|CSF	80	Positive	204.09	84.3603	81.7307	D	2	Cell	[M]+	1	5	84.3586	84.362
L-Tryptophan	HMDB0000929	C11H12N2O2	Feces|SWEAT|CSF	80	Positive	204.09	77.6723	78.8805	F	3	Cell	[M]+	1	5	77.6707	77.6738
L-Tryptophan	HMDB0000929	C11H12N2O2	Feces|SWEAT|CSF	80	Positive	204.09	78.1032	77.2856	F	3	Cell	[M]+	1	5	78.1016	78.1048
L-Tryptophan	HMDB0000929	C11H12N2O2	Feces|SWEAT|CSF	81	Positive	204.09	190.44	100	D	2	Cell	[M]+	1	5	190.436	190.444
L-Tryptophan	HMDB0000929	C11H12N2O2	Feces|SWEAT|CSF	81	Positive	204.09	177.144	92.3355	D	2	Cell	[M]+	1	5	177.141	177.148
L-Tryptophan	HMDB0000929	C11H12N2O2	Feces|SWEAT|CSF	81	Positive	204.09	191.855	87.903	D	2	Cell	[M]+	1	5	191.851	191.858
L-Tryptophan	HMDB0000929	C11H12N2O2	Feces|SWEAT|CSF	81	Positive	204.09	89.8383	85.2487	D	2	Cell	[M]+	1	5	89.8365	89.8401
L-Tryptophan	HMDB0000929	C11H12N2O2	Feces|SWEAT|CSF	81	Positive	204.09	78.9222	84.0953	D	2	Cell	[M]+	1	5	78.9206	78.9238
L-Tryptophan	HMDB0000929	C11H12N2O2	Feces|SWEAT|CSF	81	Positive	204.09	78.1465	82.7656	D	2	Cell	[M]+	1	5	78.1449	78.1481
L-Tryptophan	HMDB0000929	C11H12N2O2	Feces|SWEAT|CSF	81	Positive	204.09	97.4281	82.6436	D	2	Cell	[M]+	1	5	97.4262	97.4301
L-Tryptophan	HMDB0000929	C11H12N2O2	Feces|SWEAT|CSF	81	Positive	204.09	107.787	82.2562	D	2	Cell	[M]+	1	5	107.785	107.789
L-Tryptophan	HMDB0000929	C11H12N2O2	Feces|SWEAT|CSF	81	Positive	204.09	83.942	81.0363	D	2	Cell	[M]+	1	5	83.9403	83.9437
[truncated: 71,707 more rows]
