# Supplementary material for: A Novel Approach of SWATH-Based Metabolomics Analysis Using the Human Metabolome Database Spectral Library
Source: Int J Mol Sci. 2022 Sep 18;23(18):10908. doi: 10.3390/ijms231810908 (PMC9500730; doi:10.3390/ijms231810908)
Supplement: Supplementary file 1 [file ijms-23-10908-s001.zip › S5B (Validation parameters output).xlsx]

## Sheet: Accepted range
	Item	limit (+/-)
	Accepted ABS RT shift	0.141701	%
	Accepted ABS width 50 shift	17.4966	%

## Sheet: Filtered
Name	database-id	ns1:chemical_formula	Biological location	SPLASH ID	ionization-mode	Parent	Daughter	Int% / SPLASH	Transition level (Sympol)	Transition level (Number)	Sample ID	Adduct	Expected RT	Exp. No.	Start m/z (-20ppm)	End m/z (+20ppm)	Peaks Height ratio	Peaks RT	Peaks width 50%	Re. Int.
Folic acid	HMDB0000121	C19H19N7O6	Feces|CSF|Urine		Positive	442.148	442.148	100	P	1	Cell	[M+H]+	6.3	9	442.139	442.156	43.4411	6.29137	0.097815	4.09668
Folic acid	HMDB0000121	C19H19N7O6	Feces|CSF|Urine	2	Positive	442.148	295.094	100	D	2	Cell	[M+H]+	6.3	9	295.088	295.099	1060.4	6.29314	0.0964112	100
Folic acid	HMDB0000121	C19H19N7O6	Feces|CSF|Urine	2	Positive	442.148	176.057	76.0408	F	3	Cell	[M+H]+	6.3	9	176.053	176.06	92.7014	6.29018	0.0954694	8.74213
Folic acid	HMDB0000121	C19H19N7O6	Feces|CSF|Urine	2	Positive	442.148	120.044	44.665	F	3	Cell	[M+H]+	6.3	9	120.042	120.047	63.251	6.29548	0.0944883	5.96483
Folic acid	HMDB0000121	C19H19N7O6	Feces|CSF|Urine	2	Positive	442.148	296.097	19.3273	F	3	Cell	[M+H]+	6.3	9	296.091	296.103	194.59	6.29265	0.0966258	18.3506
Folic acid	HMDB0000121	C19H19N7O6	Feces|CSF|Urine		Positive	480.103	480.103	100	P	1	Cell	[M+K]+	6.3	10	480.094	480.113	167.18	6.29223	0.0954397	100
Folic acid	HMDB0000121	C19H19N7O6	Feces|CSF|Urine	2	Positive	480.103	295.094	100	D	2	Cell	[M+K]+	6.3	10	295.088	295.099	48.1598	6.29119	0.0938965	28.8071
Folic acid	HMDB0000121	C19H19N7O6	Feces|CSF|Urine	2	Positive	480.103	296.097	19.3273	F	3	Cell	[M+K]+	6.3	10	296.091	296.103	7.01141	6.2946	0.0898063	4.19392
L-Phenylalanine	HMDB0000159	C9H11NO2	Feces|Saliva|SWEAT|CSF|Urine		Positive	166.087	166.087	100	P	1	Cell	[M+H]+	5.5	4	166.083	166.09	369.018	5.45447	0.107901	84.342
L-Phenylalanine	HMDB0000159	C9H11NO2	Feces|Saliva|SWEAT|CSF|Urine	11	Positive	166.087	122.084	100	D	2	Cell	[M+H]+	5.5	4	122.082	122.086	27.9516	5.45619	0.105173	6.38857
L-Phenylalanine	HMDB0000159	C9H11NO2	Feces|Saliva|SWEAT|CSF|Urine	13	Positive	166.087	122.085	100	D	2	Cell	[M+H]+	5.5	4	122.083	122.087	31.0981	5.45619	0.107882	7.10771
L-Phenylalanine	HMDB0000159	C9H11NO2	Feces|Saliva|SWEAT|CSF|Urine	15	Positive	166.087	149.053	100	D	2	Cell	[M+H]+	5.5	4	149.05	149.056	43.1643	5.45716	0.105298	9.86554
L-Phenylalanine	HMDB0000159	C9H11NO2	Feces|Saliva|SWEAT|CSF|Urine	4	Positive	166.087	77.0392	54.5978	F	3	Cell	[M+H]+	5.5	4	77.0376	77.0407	437.526	5.45378	0.107648	100
L-Phenylalanine	HMDB0000159	C9H11NO2	Feces|Saliva|SWEAT|CSF|Urine	4	Positive	166.087	79.0547	15.2408	F	3	Cell	[M+H]+	5.5	4	79.0532	79.0563	267.744	5.45651	0.103859	61.1951
L-Phenylalanine	HMDB0000159	C9H11NO2	Feces|Saliva|SWEAT|CSF|Urine	4	Positive	166.087	121.065	15.0989	F	3	Cell	[M+H]+	5.5	4	121.063	121.067	6.50699	5.45734	0.099528	1.48722
L-Phenylalanine	HMDB0000159	C9H11NO2	Feces|Saliva|SWEAT|CSF|Urine	4	Positive	166.087	51.0238	13.9156	F	3	Cell	[M+H]+	5.5	4	51.0228	51.0249	52.9845	5.45498	0.101703	12.11
L-Phenylalanine	HMDB0000159	C9H11NO2	Feces|Saliva|SWEAT|CSF|Urine	4	Positive	166.087	132.052	13.2092	F	3	Cell	[M+H]+	5.5	4	132.049	132.055	20.921	5.45268	0.117766	4.78167
L-Phenylalanine	HMDB0000159	C9H11NO2	Feces|Saliva|SWEAT|CSF|Urine	4	Positive	166.087	104.058	12.6773	F	3	Cell	[M+H]+	5.5	4	104.056	104.06	162.778	5.45615	0.105531	37.2041
L-Phenylalanine	HMDB0000159	C9H11NO2	Feces|Saliva|SWEAT|CSF|Urine	23	Positive	166.087	91.049	21.721	F	3	Cell	[M+H]+	5.5	4	91.0472	91.0508	85.765	5.44936	0.108108	19.6023
Pantothenic acid	HMDB0000210	C9H17NO5	Feces|Saliva		Positive	220.119	220.119	100	P	1	Cell	[M+H]+	5.7	5	220.114	220.123	852.373	5.68449	0.107101	100
Pantothenic acid	HMDB0000210	C9H17NO5	Feces|Saliva	27	Positive	220.119	116.034	100	D	2	Cell	[M+H]+	5.7	5	116.032	116.037	107.845	5.68473	0.101455	12.6524
Pantothenic acid	HMDB0000210	C9H17NO5	Feces|Saliva	28	Positive	220.119	98.0251	100	D	2	Cell	[M+H]+	5.7	5	98.0231	98.0271	158.114	5.68233	0.101705	18.5498
Pantothenic acid	HMDB0000210	C9H17NO5	Feces|Saliva	29	Positive	220.119	202.108	100	D	2	Cell	[M+H]+	5.7	5	202.104	202.113	538.785	5.68417	0.104495	63.21
Pantothenic acid	HMDB0000210	C9H17NO5	Feces|Saliva	31	Positive	220.119	90.0565	100	D	2	Cell	[M+H]+	5.7	5	90.0547	90.0583	171.723	5.68112	0.106865	20.1465
Pantothenic acid	HMDB0000210	C9H17NO5	Feces|Saliva	27	Positive	220.119	72.045	34.661	F	3	Cell	[M+H]+	5.7	5	72.0436	72.0465	196.483	5.68292	0.104193	23.0513
Pantothenic acid	HMDB0000210	C9H17NO5	Feces|Saliva	27	Positive	220.119	160.097	14.7151	F	3	Cell	[M+H]+	5.7	5	160.093	160.1	44.9904	5.68554	0.10407	5.27826
Pantothenic acid	HMDB0000210	C9H17NO5	Feces|Saliva	27	Positive	220.119	174.112	13.7917	F	3	Cell	[M+H]+	5.7	5	174.109	174.116	41.1233	5.67944	0.120438	4.82457
Pantothenic acid	HMDB0000210	C9H17NO5	Feces|Saliva	27	Positive	220.119	100.04	10.7049	F	3	Cell	[M+H]+	5.7	5	100.038	100.042	10.6484	5.6853	0.100371	1.24927
Pantothenic acid	HMDB0000210	C9H17NO5	Feces|Saliva	27	Positive	220.119	73.029	9.73975	F	3	Cell	[M+H]+	5.7	5	73.0276	73.0305	33.4063	5.68406	0.102512	3.91922
Pantothenic acid	HMDB0000210	C9H17NO5	Feces|Saliva	27	Positive	220.119	87.0809	9.25861	F	3	Cell	[M+H]+	5.7	5	87.0792	87.0826	6.66063	5.68499	0.104914	0.781422
Pantothenic acid	HMDB0000210	C9H17NO5	Feces|Saliva	27	Positive	220.119	67.0549	8.39107	F	3	Cell	[M+H]+	5.7	5	67.0535	67.0562	89.0328	5.68651	0.112551	10.4453
Pantothenic acid	HMDB0000210	C9H17NO5	Feces|Saliva	27	Positive	220.119	113.06	8.36189	F	3	Cell	[M+H]+	5.7	5	113.058	113.062	40.0362	5.68198	0.101451	4.69703
Pantothenic acid	HMDB0000210	C9H17NO5	Feces|Saliva	27	Positive	220.119	156.102	7.18783	F	3	Cell	[M+H]+	5.7	5	156.098	156.105	20.1769	5.68608	0.11127	2.36715
Pantothenic acid	HMDB0000210	C9H17NO5	Feces|Saliva	28	Positive	220.119	142.088	43.6589	F	3	Cell	[M+H]+	5.7	5	142.085	142.091	59.5197	5.68596	0.102303	6.98283
Pantothenic acid	HMDB0000210	C9H17NO5	Feces|Saliva	28	Positive	220.119	95.0499	42.0465	F	3	Cell	[M+H]+	5.7	5	95.048	95.0518	71.8542	5.6791	0.103143	8.42991
Pantothenic acid	HMDB0000210	C9H17NO5	Feces|Saliva	28	Positive	220.119	67.0553	39.5039	F	3	Cell	[M+H]+	5.7	5	67.054	67.0566	87.3527	5.68645	0.113117	10.2482
Pantothenic acid	HMDB0000210	C9H17NO5	Feces|Saliva	29	Positive	220.119	184.098	66.4359	F	3	Cell	[M+H]+	5.7	5	184.094	184.102	191.161	5.68603	0.102804	22.427
Pantothenic acid	HMDB0000210	C9H17NO5	Feces|Saliva	29	Positive	220.119	98.024	60.826	F	3	Cell	[M+H]+	5.7	5	98.022	98.026	174.685	5.68246	0.101449	20.494
Pantothenic acid	HMDB0000210	C9H17NO5	Feces|Saliva	29	Positive	220.119	124.077	58.6536	F	3	Cell	[M+H]+	5.7	5	124.074	124.079	303.436	5.68352	0.102467	35.599
Pantothenic acid	HMDB0000210	C9H17NO5	Feces|Saliva	29	Positive	220.119	116.035	35.7603	F	3	Cell	[M+H]+	5.7	5	116.033	116.038	102.444	5.6844	0.102332	12.0187
Pantothenic acid	HMDB0000210	C9H17NO5	Feces|Saliva	29	Positive	220.119	70.0298	32.466	F	3	Cell	[M+H]+	5.7	5	70.0284	70.0312	115.594	5.68015	0.102378	13.5615
Pantothenic acid	HMDB0000210	C9H17NO5	Feces|Saliva	29	Positive	220.119	85.0652	31.4634	F	3	Cell	[M+H]+	5.7	5	85.0635	85.0669	106.366	5.68446	0.104907	12.4788
Pantothenic acid	HMDB0000210	C9H17NO5	Feces|Saliva		Positive	258.074	258.074	100	P	1	Cell	[M+K]+	5.7	6	258.069	258.08	257.453	5.68551	0.10206	100
Pantothenic acid	HMDB0000210	C9H17NO5	Feces|Saliva	31	Positive	258.074	220.119	100	D	2	Cell	[M+K]+	5.7	6	220.114	220.123	16.0446	5.69093	0.104128	6.23205
Pantothenic acid	HMDB0000210	C9H17NO5	Feces|Saliva		Positive	242.1	242.1	100	P	1	Cell	[M+Na]+	5.7	5	242.096	242.105	60.4411	5.68826	0.100698	7.09092
Pantothenic acid	HMDB0000210	C9H17NO5	Feces|Saliva	27	Positive	242.1	116.034	100	D	2	Cell	[M+Na]+	5.7	5	116.032	116.037	107.845	5.68473	0.101455	12.6524
Pantothenic acid	HMDB0000210	C9H17NO5	Feces|Saliva	28	Positive	242.1	98.0251	100	D	2	Cell	[M+Na]+	5.7	5	98.0231	98.0271	158.114	5.68233	0.101705	18.5498
Pantothenic acid	HMDB0000210	C9H17NO5	Feces|Saliva	29	Positive	242.1	202.108	100	D	2	Cell	[M+Na]+	5.7	5	202.104	202.113	538.785	5.68417	0.104495	63.21
Pantothenic acid	HMDB0000210	C9H17NO5	Feces|Saliva	31	Positive	242.1	220.119	100	D	2	Cell	[M+Na]+	5.7	5	220.114	220.123	852.373	5.68449	0.107101	100
Pantothenic acid	HMDB0000210	C9H17NO5	Feces|Saliva	27	Positive	242.1	72.045	34.661	F	3	Cell	[M+Na]+	5.7	5	72.0436	72.0465	196.483	5.68292	0.104193	23.0513
Pantothenic acid	HMDB0000210	C9H17NO5	Feces|Saliva	27	Positive	242.1	166.086	14.9584	F	3	Cell	[M+Na]+	5.7	5	166.083	166.089	30.5644	5.6825	0.0860725	3.5858
Pantothenic acid	HMDB0000210	C9H17NO5	Feces|Saliva	27	Positive	242.1	160.097	14.7151	F	3	Cell	[M+Na]+	5.7	5	160.093	160.1	44.9904	5.68554	0.10407	5.27826
Pantothenic acid	HMDB0000210	C9H17NO5	Feces|Saliva	27	Positive	242.1	100.04	10.7049	F	3	Cell	[M+Na]+	5.7	5	100.038	100.042	10.6484	5.6853	0.100371	1.24927
Pantothenic acid	HMDB0000210	C9H17NO5	Feces|Saliva	27	Positive	242.1	73.029	9.73975	F	3	Cell	[M+Na]+	5.7	5	73.0276	73.0305	33.4063	5.68406	0.102512	3.91922
Pantothenic acid	HMDB0000210	C9H17NO5	Feces|Saliva	27	Positive	242.1	87.0809	9.25861	F	3	Cell	[M+Na]+	5.7	5	87.0792	87.0826	6.66063	5.68499	0.104914	0.781422
Pantothenic acid	HMDB0000210	C9H17NO5	Feces|Saliva	27	Positive	242.1	67.0549	8.39107	F	3	Cell	[M+Na]+	5.7	5	67.0535	67.0562	89.0328	5.68651	0.112551	10.4453
Pantothenic acid	HMDB0000210	C9H17NO5	Feces|Saliva	27	Positive	242.1	113.06	8.36189	F	3	Cell	[M+Na]+	5.7	5	113.058	113.062	40.0362	5.68198	0.101451	4.69703
Pantothenic acid	HMDB0000210	C9H17NO5	Feces|Saliva	27	Positive	242.1	156.102	7.18783	F	3	Cell	[M+Na]+	5.7	5	156.098	156.105	20.1769	5.68608	0.11127	2.36715
Pantothenic acid	HMDB0000210	C9H17NO5	Feces|Saliva	28	Positive	242.1	142.088	43.6589	F	3	Cell	[M+Na]+	5.7	5	142.085	142.091	59.5197	5.68596	0.102303	6.98283
Pantothenic acid	HMDB0000210	C9H17NO5	Feces|Saliva	28	Positive	242.1	67.0553	39.5039	F	3	Cell	[M+Na]+	5.7	5	67.054	67.0566	87.3527	5.68645	0.113117	10.2482
Pantothenic acid	HMDB0000210	C9H17NO5	Feces|Saliva	29	Positive	242.1	184.098	66.4359	F	3	Cell	[M+Na]+	5.7	5	184.094	184.102	191.161	5.68603	0.102804	22.427
Pantothenic acid	HMDB0000210	C9H17NO5	Feces|Saliva	29	Positive	242.1	98.024	60.826	F	3	Cell	[M+Na]+	5.7	5	98.022	98.026	174.685	5.68246	0.101449	20.494
Pantothenic acid	HMDB0000210	C9H17NO5	Feces|Saliva	29	Positive	242.1	124.077	58.6536	F	3	Cell	[M+Na]+	5.7	5	124.074	124.079	303.436	5.68352	0.102467	35.599
Pantothenic acid	HMDB0000210	C9H17NO5	Feces|Saliva	29	Positive	242.1	116.035	35.7603	F	3	Cell	[M+Na]+	5.7	5	116.033	116.038	102.444	5.6844	0.102332	12.0187
Pantothenic acid	HMDB0000210	C9H17NO5	Feces|Saliva	29	Positive	242.1	85.0652	31.4634	F	3	Cell	[M+Na]+	5.7	5	85.0635	85.0669	106.366	5.68446	0.104907	12.4788
Pantothenic acid	HMDB0000210	C9H17NO5	Feces|Saliva	31	Positive	242.1	90.0565	6.27292	F	3	Cell	[M+Na]+	5.7	5	90.0547	90.0583	171.723	5.68112	0.106865	20.1465
Thiamine	HMDB0000235	C12H17N4OS	Feces|Saliva|CSF|Urine		Positive	265.112	265.112	100	P	1	Cell	[M]+	1.4	6	265.107	265.118	102.015	1.43971	0.0965196	5.53401
Thiamine	HMDB0000235	C12H17N4OS	Feces|Saliva|CSF|Urine	33	Positive	265.112	145.051	100	D	2	Cell	[M]+	1.4	6	145.048	145.054	55.6222	1.43848	0.0957705	3.01735
Thiamine	HMDB0000235	C12H17N4OS	Feces|Saliva|CSF|Urine	38	Positive	265.112	122.071	100	D	2	Cell	[M]+	1.4	6	122.069	122.074	1843.42	1.43903	0.0936863	100
Thiamine	HMDB0000235	C12H17N4OS	Feces|Saliva|CSF|Urine	33	Positive	265.112	123.068	73.5157	F	3	Cell	[M]+	1.4	6	123.066	123.071	211.771	1.44168	0.0947146	11.488
Thiamine	HMDB0000235	C12H17N4OS	Feces|Saliva|CSF|Urine	33	Positive	265.112	146.043	6.41162	F	3	Cell	[M]+	1.4	6	146.04	146.046	59.0689	1.43957	0.0938592	3.20432
Thiamine	HMDB0000235	C12H17N4OS	Feces|Saliva|CSF|Urine	38	Positive	265.112	144.049	31.6316	F	3	Cell	[M]+	1.4	6	144.046	144.052	1504.31	1.43951	0.0933291	81.6044
Thiamine	HMDB0000235	C12H17N4OS	Feces|Saliva|CSF|Urine	38	Positive	265.112	81.0454	17.6176	F	3	Cell	[M]+	1.4	6	81.0438	81.047	242.354	1.43931	0.0926914	13.147
Pyridoxine	HMDB0000239	C8H11NO3	Feces|CSF|Urine		Positive	170.082	170.082	100	P	1	Cell	[M+H]+	2	4	170.078	170.085	1001.88	1.96449	0.126558	17.3973
Pyridoxine	HMDB0000239	C8H11NO3	Feces|CSF|Urine	40	Positive	170.082	124.076	100	D	2	Cell	[M+H]+	2	4	124.073	124.078	245.372	1.96407	0.11741	4.26082
Pyridoxine	HMDB0000239	C8H11NO3	Feces|CSF|Urine	45	Positive	170.082	152.071	100	D	2	Cell	[M+H]+	2	4	152.068	152.074	2989.98	1.96689	0.131328	51.9202
Pyridoxine	HMDB0000239	C8H11NO3	Feces|CSF|Urine	45	Positive	170.082	134.061	98.8989	D	2	Cell	[M+H]+	2	4	134.058	134.063	5758.8	1.962	0.12194	100
Pyridoxine	HMDB0000239	C8H11NO3	Feces|CSF|Urine	40	Positive	170.082	153.074	8.59901	F	3	Cell	[M+H]+	2	4	153.071	153.077	160.246	1.96361	0.118506	2.78263
Riboflavin	HMDB0000244	C17H20N4O6	Feces|Saliva|CSF|Urine		Positive	377.146	377.146	100	P	1	Cell	[M+H]+	7.2	8	377.139	377.154	1684.13	7.2261	0.0945466	100
Riboflavin	HMDB0000244	C17H20N4O6	Feces|Saliva|CSF|Urine	54	Positive	377.146	243.074	100	D	2	Cell	[M+H]+	7.2	8	243.069	243.079	114.675	7.2267	0.0950517	6.80915
Riboflavin	HMDB0000244	C17H20N4O6	Feces|Saliva|CSF|Urine	56	Positive	377.146	198.065	100	D	2	Cell	[M+H]+	7.2	8	198.061	198.069	83.5595	7.22539	0.0926438	4.96158
Riboflavin	HMDB0000244	C17H20N4O6	Feces|Saliva|CSF|Urine	57	Positive	377.146	243.089	100	D	2	Cell	[M+H]+	7.2	8	243.085	243.094	916.554	7.22593	0.0925201	54.423
Riboflavin	HMDB0000244	C17H20N4O6	Feces|Saliva|CSF|Urine	54	Positive	377.146	359.124	14.2429	F	3	Cell	[M+H]+	7.2	8	359.117	359.131	55.4562	7.22453	0.0913173	3.29287
Riboflavin	HMDB0000244	C17H20N4O6	Feces|Saliva|CSF|Urine	54	Positive	377.146	360.123	11.1302	F	3	Cell	[M+H]+	7.2	8	360.116	360.13	5.63832	7.22608	0.0945552	0.334791
Riboflavin	HMDB0000244	C17H20N4O6	Feces|Saliva|CSF|Urine	57	Positive	377.146	172.089	50.3487	F	3	Cell	[M+H]+	7.2	8	172.085	172.092	152.071	7.22454	0.0919876	9.02965
Riboflavin	HMDB0000244	C17H20N4O6	Feces|Saliva|CSF|Urine	57	Positive	377.146	198.069	38.6332	F	3	Cell	[M+H]+	7.2	8	198.065	198.073	79.8156	7.22601	0.092136	4.73928
L-Tryptophan	HMDB0000929	C11H12N2O2	Feces|SWEAT|CSF		Positive	243.054	243.054	100	P	1	Cell	[M+K]+	6.2	5	243.049	243.058	8.32395	6.1745	0.0983613	2.52878
L-Tryptophan	HMDB0000929	C11H12N2O2	Feces|SWEAT|CSF	73	Positive	243.054	159.095	100	D	2	Cell	[M+K]+	6.2	5	159.092	159.098	102.521	6.17315	0.0975472	31.1454
L-Tryptophan	HMDB0000929	C11H12N2O2	Feces|SWEAT|CSF	75	Positive	243.054	188.08	100	D	2	Cell	[M+K]+	6.2	5	188.076	188.084	67.335	6.17283	0.101305	20.4561
L-Tryptophan	HMDB0000929	C11H12N2O2	Feces|SWEAT|CSF	78	Positive	243.054	188.085	100	D	2	Cell	[M+K]+	6.2	5	188.082	188.089	29.4129	6.17162	0.101727	8.93551
L-Tryptophan	HMDB0000929	C11H12N2O2	Feces|SWEAT|CSF	84	Positive	243.054	148.065	100	D	2	Cell	[M+K]+	6.2	5	148.062	148.068	5.12453	6.16847	0.0890151	1.55681
L-Tryptophan	HMDB0000929	C11H12N2O2	Feces|SWEAT|CSF	86	Positive	243.054	92.0579	100	D	2	Cell	[M+K]+	6.2	5	92.0561	92.0597	11.3813	6.18166	0.0946031	3.45759
L-Tryptophan	HMDB0000929	C11H12N2O2	Feces|SWEAT|CSF	86	Positive	243.054	90.0459	82.2622	D	2	Cell	[M+K]+	6.2	5	90.0441	90.0477	6.48669	6.17466	0.0942333	1.97063
L-Tryptophan	HMDB0000929	C11H12N2O2	Feces|SWEAT|CSF	87	Positive	243.054	118.065	100	D	2	Cell	[M+K]+	6.2	5	118.062	118.067	329.169	6.1735	0.0999192	100
L-Tryptophan	HMDB0000929	C11H12N2O2	Feces|SWEAT|CSF	88	Positive	243.054	142.065	100	D	2	Cell	[M+K]+	6.2	5	142.062	142.068	129.89	6.17396	0.101319	39.4599
L-Tryptophan	HMDB0000929	C11H12N2O2	Feces|SWEAT|CSF	89	Positive	243.054	144.081	100	D	2	Cell	[M+K]+	6.2	5	144.078	144.084	97.9958	6.17342	0.0999305	29.7707
L-Tryptophan	HMDB0000929	C11H12N2O2	Feces|SWEAT|CSF	90	Positive	243.054	188.07	100	D	2	Cell	[M+K]+	6.2	5	188.067	188.074	205.164	6.17344	0.101556	62.3279
L-Tryptophan	HMDB0000929	C11H12N2O2	Feces|SWEAT|CSF	69	Positive	243.054	205.087	20.8333	F	3	Cell	[M+K]+	6.2	5	205.083	205.091	22.1221	6.17584	0.0989798	6.72059
L-Tryptophan	HMDB0000929	C11H12N2O2	Feces|SWEAT|CSF	69	Positive	243.054	205.105	16.6667	F	3	Cell	[M+K]+	6.2	5	205.101	205.109	37.3889	6.17093	0.0989723	11.3586
L-Tryptophan	HMDB0000929	C11H12N2O2	Feces|SWEAT|CSF	69	Positive	243.054	206.095	8.33333	F	3	Cell	[M+K]+	6.2	5	206.091	206.099	8.72882	6.181	0.0987876	2.65177
L-Tryptophan	HMDB0000929	C11H12N2O2	Feces|SWEAT|CSF	79	Positive	243.054	144.087	10.2994	F	3	Cell	[M+K]+	6.2	5	144.084	144.09	130.716	6.17251	0.100229	39.711
L-Tryptophan	HMDB0000929	C11H12N2O2	Feces|SWEAT|CSF	87	Positive	243.054	117.057	33.6537	F	3	Cell	[M+K]+	6.2	5	117.055	117.06	41.4757	6.1699	0.100532	12.6001
L-Tryptophan	HMDB0000929	C11H12N2O2	Feces|SWEAT|CSF	87	Positive	243.054	91.0541	7.56436	F	3	Cell	[M+K]+	6.2	5	91.0523	91.0559	84.7053	6.17225	0.0961104	25.733
L-Tryptophan	HMDB0000929	C11H12N2O2	Feces|SWEAT|CSF	87	Positive	243.054	116.059	5.96584	F	3	Cell	[M+K]+	6.2	5	116.057	116.061	39.5721	6.17353	0.0972077	12.0218
L-Tryptophan	HMDB0000929	C11H12N2O2	Feces|SWEAT|CSF	88	Positive	243.054	130.065	62.5404	F	3	Cell	[M+K]+	6.2	5	130.062	130.068	36.7469	6.17299	0.0963971	11.1635
L-Tryptophan	HMDB0000929	C11H12N2O2	Feces|SWEAT|CSF	88	Positive	243.054	117.07	28.9559	F	3	Cell	[M+K]+	6.2	5	117.068	117.072	45.077	6.17306	0.106224	13.6942
L-Tryptophan	HMDB0000929	C11H12N2O2	Feces|SWEAT|CSF	88	Positive	243.054	119.069	26.8837	F	3	Cell	[M+K]+	6.2	5	119.066	119.071	76.0774	6.1736	0.0966981	23.1119
L-Tryptophan	HMDB0000929	C11H12N2O2	Feces|SWEAT|CSF	88	Positive	243.054	115.054	23.641	F	3	Cell	[M+K]+	6.2	5	115.052	115.056	207.912	6.17337	0.0996151	63.1627
L-Tryptophan	HMDB0000929	C11H12N2O2	Feces|SWEAT|CSF	88	Positive	243.054	171.063	8.27503	F	3	Cell	[M+K]+	6.2	5	171.059	171.066	13.5854	6.17353	0.102395	4.12716
L-Tryptophan	HMDB0000929	C11H12N2O2	Feces|SWEAT|CSF	88	Positive	243.054	131.069	6.53929	F	3	Cell	[M+K]+	6.2	5	131.066	131.071	23.5192	6.17399	0.10846	7.14502
L-Tryptophan	HMDB0000929	C11H12N2O2	Feces|SWEAT|CSF	89	Positive	243.054	170.06	46.0506	F	3	Cell	[M+K]+	6.2	5	170.057	170.064	110.218	6.17485	0.0992009	33.4836
L-Tryptophan	HMDB0000929	C11H12N2O2	Feces|SWEAT|CSF	89	Positive	243.054	147.063	41.5577	F	3	Cell	[M+K]+	6.2	5	147.06	147.066	133.853	6.17421	0.0955792	40.6639
L-Tryptophan	HMDB0000929	C11H12N2O2	Feces|SWEAT|CSF	89	Positive	243.054	132.081	36.6655	F	3	Cell	[M+K]+	6.2	5	132.078	132.083	186.158	6.17347	0.0991832	56.5539
L-Tryptophan	HMDB0000929	C11H12N2O2	Feces|SWEAT|CSF	89	Positive	243.054	118.065	25.4204	F	3	Cell	[M+K]+	6.2	5	118.063	118.067	310.472	6.17338	0.0998131	94.3198
L-Tryptophan	HMDB0000929	C11H12N2O2	Feces|SWEAT|CSF	89	Positive	243.054	143.073	12.0605	F	3	Cell	[M+K]+	6.2	5	143.07	143.076	232.86	6.17211	0.0995965	70.7417
L-Tryptophan	HMDB0000929	C11H12N2O2	Feces|SWEAT|CSF	89	Positive	243.054	142.065	11.1092	F	3	Cell	[M+K]+	6.2	5	142.062	142.068	129.892	6.17404	0.101269	39.4607
L-Tryptophan	HMDB0000929	C11H12N2O2	Feces|SWEAT|CSF	89	Positive	243.054	130.065	10.8205	F	3	Cell	[M+K]+	6.2	5	130.062	130.067	36.7066	6.17304	0.0964726	11.1513
L-Tryptophan	HMDB0000929	C11H12N2O2	Feces|SWEAT|CSF	89	Positive	243.054	145.084	10.7525	F	3	Cell	[M+K]+	6.2	5	145.081	145.087	37.9067	6.17404	0.103597	11.5159
L-Tryptophan	HMDB0000929	C11H12N2O2	Feces|SWEAT|CSF	90	Positive	243.054	205.097	15.1857	F	3	Cell	[M+K]+	6.2	5	205.093	205.101	65.461	6.1759	0.100473	19.8867
L-Tryptophan	HMDB0000929	C11H12N2O2	Feces|SWEAT|CSF	90	Positive	243.054	189.074	11.5056	F	3	Cell	[M+K]+	6.2	5	189.07	189.077	165.335	6.17658	0.0984641	50.2281
Niacinamide	HMDB0001406	C6H6N2O	Feces|Urine		Positive	123.056	123.056	100	P	1	Cell	[M+H]+	2.8	3	123.053	123.058	1182.63	2.76812	0.194178	100
Niacinamide	HMDB0001406	C6H6N2O	Feces|Urine	97	Positive	123.056	78.0355	100	D	2	Cell	[M+H]+	2.8	3	78.0339	78.0371	235.183	2.76715	0.190389	19.8865
Niacinamide	HMDB0001406	C6H6N2O	Feces|Urine	98	Positive	123.056	80.0498	100	D	2	Cell	[M+H]+	2.8	3	80.0482	80.0514	717.461	2.76552	0.194209	60.6667
Niacinamide	HMDB0001406	C6H6N2O	Feces|Urine	95	Positive	123.056	53.0394	67.4733	F	3	Cell	[M+H]+	2.8	3	53.0383	53.0404	170.827	2.7648	0.185663	14.4447
Nicotinic acid	HMDB0001488	C6H5NO2	Feces|Saliva|CSF|Urine		Positive	141.066	141.066	100	P	1	Cell	[M+NH4]+	1.5	3	141.064	141.069	75.2634	1.442	0.0961673	100
Nicotinic acid	HMDB0001488	C6H5NO2	Feces|Saliva|CSF|Urine	105	Positive	141.066	81.0532	82.3042	D	2	Cell	[M+NH4]+	1.5	3	81.0516	81.0548	8.864	1.44071	0.0989421	11.7773
Allopurinol	HMDB0014581	C5H4N4O	Serum|Urine		Positive	137.046	137.046	100	P	1	Cell	[M+H]+	1.8	3	137.044	137.049	169.723	1.81795	0.0894113	100
Allopurinol	HMDB0014581	C5H4N4O	Serum|Urine	290	Positive	137.046	119.035	100	D	2	Cell	[M+H]+	1.8	3	119.033	119.037	43.3183	1.81839	0.0896543	25.523
Allopurinol	HMDB0014581	C5H4N4O	Serum|Urine	289	Positive	137.046	67.0291	45.6463	F	3	Cell	[M+H]+	1.8	3	67.0278	67.0304	5.75634	1.81744	0.0846286	3.39162
Vardenafil	HMDB0015000	C23H32N6O4S	Serum|Urine		Positive	506.255	506.255	100	P	0	Cell	[M+NH4]+	20.1	1	506.245	506.265	1485.97	20.0539	0.0933923	100
Vardenafil	HMDB0015000	C23H32N6O4S	Serum|Urine	429	Positive	506.255	489.231	100	D	2	Cell	[M+NH4]+	20.1	11	489.221	489.241	361.861	20.0529	0.0960141	24.3518
Vardenafil	HMDB0015000	C23H32N6O4S	Serum|Urine	429	Positive	506.255	490.233	78.065	F	3	Cell	[M+NH4]+	20.1	11	490.223	490.243	438.805	20.0529	0.0936248	29.5299
Vardenafil	HMDB0015000	C23H32N6O4S	Serum|Urine	429	Positive	506.255	491.231	27.215	F	3	Cell	[M+NH4]+	20.1	11	491.221	491.241	92.6306	20.052	0.0944603	6.23368
Vitamin A	HMDB0000305	C20H30O	Feces|Saliva		Positive	286.23	286.23		P	1	Cell	[M]+	21.3	6	286.224	286.235	174	21.3037	0.102944	31
Vitamin A	HMDB0000305	C20H30O	Feces|Saliva	1218231	Positive	286.23	255.21	100	D	3	Cell	[M]+	21.3	6	255.205	255.215	562.904	21.2928	0.102944	100
Vitamin A	HMDB0000305	C20H30O	Feces|Saliva	1218232	Positive	286.23	77.0377	3.64964	F	2	Cell	[M]+	21.3	6	77.0362	77.0393	57.2057	21.3202	0.102944	10.1626
Vitamin A	HMDB0000305	C20H30O	Feces|Saliva	1218231	Positive	286.23	120.092	5.10949	F	2	Cell	[M]+	21.3	6	120.089	120.094	72.0188	21.2898	0.102944	12.7942
Vitamin A	HMDB0000305	C20H30O	Feces|Saliva	1218232	Positive	286.23	142.077	11.5977	F	2	Cell	[M]+	21.3	6	142.074	142.08	65.1518	21.3076	0.102944	11.5742
Vitamin A	HMDB0000305	C20H30O	Feces|Saliva	1218231	Positive	286.23	143.086	18.897	F	2	Cell	[M]+	21.3	6	143.083	143.089	189.251	21.286	0.102944	33.6205
Vitamin A	HMDB0000305	C20H30O	Feces|Saliva	1218232	Positive	286.23	144.091	8.67802	F	2	Cell	[M]+	21.3	6	144.089	144.094	64.4077	21.2886	0.102944	11.442
Vitamin A	HMDB0000305	C20H30O	Feces|Saliva	1218232	Positive	286.23	145.101	21.0868	F	2	Cell	[M]+	21.3	6	145.098	145.103	242.283	21.2982	0.102944	43.0416
Vitamin A	HMDB0000305	C20H30O	Feces|Saliva	1218232	Positive	286.23	156.094	13.7875	F	2	Cell	[M]+	21.3	6	156.091	156.097	76.3867	21.3102	0.102944	13.5701
Vitamin A	HMDB0000305	C20H30O	Feces|Saliva	1218231	Positive	286.23	157.101	34.1444	F	2	Cell	[M]+	21.3	6	157.098	157.104	234.146	21.2969	0.102944	41.5961
Vitamin A	HMDB0000305	C20H30O	Feces|Saliva	1218231	Positive	286.23	158.109	6.56934	F	2	Cell	[M]+	21.3	6	158.106	158.112	74.8866	21.2997	0.102944	13.3036
Vitamin A	HMDB0000305	C20H30O	Feces|Saliva	1218231	Positive	286.23	159.116	27.575	F	2	Cell	[M]+	21.3	6	159.113	159.119	163.109	21.2932	0.102944	28.9763
Vitamin A	HMDB0000305	C20H30O	Feces|Saliva	1218231	Positive	286.23	170.107	8.0292	F	2	Cell	[M]+	21.3	6	170.104	170.11	67.8694	21.3011	0.102944	12.057
Vitamin A	HMDB0000305	C20H30O	Feces|Saliva	1218231	Positive	286.23	171.117	31.9546	F	2	Cell	[M]+	21.3	6	171.113	171.12	211.854	21.2991	0.102944	37.6359
Vitamin A	HMDB0000305	C20H30O	Feces|Saliva	1218231	Positive	286.23	175.149	19.6269	F	2	Cell	[M]+	21.3	6	175.145	175.152	229.547	21.3075	0.102944	40.779
Vitamin A	HMDB0000305	C20H30O	Feces|Saliva	1218231	Positive	286.23	185.132	23.2766	F	2	Cell	[M]+	21.3	6	185.128	185.136	271.678	21.2909	0.102944	48.2636
Vitamin A	HMDB0000305	C20H30O	Feces|Saliva	1218231	Positive	286.23	197.132	12.3277	F	2	Cell	[M]+	21.3	6	197.128	197.136	80.901	21.3006	0.102944	14.3721
Vitamin A	HMDB0000305	C20H30O	Feces|Saliva	1218231	Positive	286.23	198.139	3.64964	F	2	Cell	[M]+	21.3	6	198.135	198.143	58.0555	21.3177	0.102944	10.3136
Vitamin A	HMDB0000305	C20H30O	Feces|Saliva	1218231	Positive	286.23	199.148	25.3852	F	2	Cell	[M]+	21.3	6	199.144	199.152	185.945	21.3027	0.102944	33.0331
Vitamin A	HMDB0000305	C20H30O	Feces|Saliva	1218231	Positive	286.23	201.166	4.37956	F	2	Cell	[M]+	21.3	6	201.162	201.17	53.8498	21.2949	0.102944	9.56642
Vitamin A	HMDB0000305	C20H30O	Feces|Saliva	1218231	Positive	286.23	213.165	8.67802	F	2	Cell	[M]+	21.3	6	213.161	213.169	165.212	21.3036	0.102944	29.35
Paliperidone	HMDB0015396	C23H27FN4O3	Blood|Urine		Positive	444.232	444.232	100	P	1	Cell	[M+NH4]+	12.49	1	444.232	444.25	5.85014	12.49	0.09	100
Paliperidone	HMDB0015396	C23H27FN4O3	Blood|Urine	441114	Positive	444.232	427.207	100	D	2	Cell	[M+NH4]+	12.49	9	427.207	427.224	80.8687	12.49	0.1	100
Paliperidone	HMDB0015396	C23H27FN4O3	Blood|Urine	441114	Positive	444.232	427.207	100	D	2	Cell	[M+NH4]+	12.49	9	427.207	427.224	80.1372	12.49	0.1	100
Paliperidone	HMDB0015396	C23H27FN4O3	Blood|Urine	441114	Positive	444.232	428.209	23.9811	F	3	Cell	[M+NH4]+	12.49	9	428.209	428.226	8.45187	12.49	0.9	23.9811
Bumetanide	HMDB0015024	C17H20N2O5S	Blood|Urine		Positive	365.11	365.11	100	P	1	Cell	[M+H]+	6.70302	1	365.11	365.124	101.426	6.7	0.12	100
Bumetanide	HMDB0015024	C17H20N2O5S	Blood|Urine	374216	Positive	365.108	365.115	100	D	2	Cell	[M+H]+	6.70174	8	365.108	365.123	71.226	6.7	0.13	100
Bumetanide	HMDB0015024	C17H20N2O5S	Blood|Urine	374216	Positive	365.11	365.117	100	D	2	Cell	[M+H]+	6.70122	8	365.11	365.125	70.8656	6.7	0.13	100
Bumetanide	HMDB0015024	C17H20N2O5S	Blood|Urine	374216	Positive	365.111	365.118	100	D	2	Cell	[M+H]+	6.70113	8	365.111	365.125	83.6784	6.7	0.13	100
Bumetanide	HMDB0015024	C17H20N2O5S	Blood|Urine	374216	Positive	365.112	365.119	6.58723	F	3	Cell	[M+H]+	6.7009	8	365.112	365.127	51.8362	6.7	0.13	6.58723
Bumetanide	HMDB0015024	C17H20N2O5S	Blood|Urine	374216	Positive	366.112	366.119	16.1941	F	3	Cell	[M+H]+	6.69876	8	366.112	366.126	14.9919	6.7	0.12	16.1941
Bumetanide	HMDB0015024	C17H20N2O5S	Blood|Urine	374216	Positive	366.112	366.119	14.7628	F	3	Cell	[M+H]+	6.69885	8	366.112	366.127	14.9608	6.7	0.12	14.7628

## Sheet: Summary
#	FALSE positive	#	TRUE positive
1	Allopurinol	1	Folic acid
2	Paliperidone	2	L-Phenylalanine
3	Bumetanide	3	Pantothenic acid
		4	Thiamine
		5	Pyridoxine
		6	Riboflavin
		7	L-Tryptophan
		8	Niacinamide
		9	Nicotinic acid
		10	Vitamin A
	3.44828		100
