# Supplementary material for: A Novel Approach of SWATH-Based Metabolomics Analysis Using the Human Metabolome Database Spectral Library
Source: Int J Mol Sci. 2022 Sep 18;23(18):10908. doi: 10.3390/ijms231810908 (PMC9500730; doi:10.3390/ijms231810908)
Supplement: Supplementary file 1 [file ijms-23-10908-s001.zip › S6 (HMDB0000929 To SWATH comparison).xlsx]

## Sheet: Validation data input
Metabolite name	HMDB	Formula	Biological evidence	Parent mass	Transition no.	Fragment IDA m/z	Rel. Int. %	RT	Exp No.	Transition level
Tryptophan	HMDB0000929	C11H12N2O2	Feces|SWEAT|CSF	205.097	1	205.097	5.79111	6.17	5	P
Tryptophan	HMDB0000929	C11H12N2O2	Feces|SWEAT|CSF	205.097	2	146.06	100	6.17	5	F
Tryptophan	HMDB0000929	C11H12N2O2	Feces|SWEAT|CSF	205.097	3	188.071	92.3475	6.17	5	F
Tryptophan	HMDB0000929	C11H12N2O2	Feces|SWEAT|CSF	205.097	4	118.065	85.8325	6.17	5	F
Tryptophan	HMDB0000929	C11H12N2O2	Feces|SWEAT|CSF	205.097	5	143.073	32.7818	6.17	5	F
Tryptophan	HMDB0000929	C11H12N2O2	Feces|SWEAT|CSF	205.097	6	115.055	32.2647	6.17	5	F
Tryptophan	HMDB0000929	C11H12N2O2	Feces|SWEAT|CSF	205.097	7	144.081	29.6794	6.17	5	F
Tryptophan	HMDB0000929	C11H12N2O2	Feces|SWEAT|CSF	205.097	8	117.058	26.4736	6.17	5	F
Tryptophan	HMDB0000929	C11H12N2O2	Feces|SWEAT|CSF	205.097	9	132.081	20.6825	6.17	5	F
Tryptophan	HMDB0000929	C11H12N2O2	Feces|SWEAT|CSF	205.097	10	91.0541	17.4767	6.17	5	F
Tryptophan	HMDB0000929	C11H12N2O2	Feces|SWEAT|CSF	205.097	11	130.065	16.4426	6.17	5	F
Tryptophan	HMDB0000929	C11H12N2O2	Feces|SWEAT|CSF	205.097	12	149.023	15.9255	6.17	5	F
Tryptophan	HMDB0000929	C11H12N2O2	Feces|SWEAT|CSF	205.097	13	142.065	15.3051	6.17	5	F
Tryptophan	HMDB0000929	C11H12N2O2	Feces|SWEAT|CSF	205.097	14	159.093	14.2709	6.17	5	F
Tryptophan	HMDB0000929	C11H12N2O2	Feces|SWEAT|CSF	205.097	15	98.9754	13.7539	6.17	5	F
Tryptophan	HMDB0000929	C11H12N2O2	Feces|SWEAT|CSF	205.097	16	170.061	12.2027	6.17	5	F
Tryptophan	HMDB0000929	C11H12N2O2	Feces|SWEAT|CSF	205.097	17	145.008	9.51396	6.17	5	F
Tryptophan	HMDB0000929	C11H12N2O2	Feces|SWEAT|CSF	205.097	18	205.168	7.96277	6.17	5	F
Tryptophan	HMDB0000929	C11H12N2O2	Feces|SWEAT|CSF	205.097	19	87.0442	6.92865	6.17	5	F
Tryptophan	HMDB0000929	C11H12N2O2	Feces|SWEAT|CSF	205.097	20	205.099	6.30817	6.17	5	F
Tryptophan	HMDB0000929	C11H12N2O2	Feces|SWEAT|CSF	205.097	21	84.959	5.79111	6.17	5	F

## Sheet: Validation true output
Metabolite name	HMDB	Formula	Biological evidence	Parent mass	Transition no.	RT	Exp No.	Fragment IDA m/z		IDA Rel. Int. %	SWATH Rel. Int. %
Tryptophan	HMDB0000929	C11H12N2O2	Feces|SWEAT|CSF	205.097	1	6.17	5	205.097	P	5.79111	6.05764
Tryptophan	HMDB0000929	C11H12N2O2	Feces|SWEAT|CSF	205.097	2	6.17	5	91.0541	F	17.4767	7.95184
Tryptophan	HMDB0000929	C11H12N2O2	Feces|SWEAT|CSF	205.097	3	6.17	5	115.055	F	32.2647	20.7422
Tryptophan	HMDB0000929	C11H12N2O2	Feces|SWEAT|CSF	205.097	4	6.17	5	117.058	F	26.4736	12.4788
Tryptophan	HMDB0000929	C11H12N2O2	Feces|SWEAT|CSF	205.097	5	6.17	5	118.065	F	85.8325	76.0159
Tryptophan	HMDB0000929	C11H12N2O2	Feces|SWEAT|CSF	205.097	6	6.17	5	130.065	F	16.4426	14.0877
Tryptophan	HMDB0000929	C11H12N2O2	Feces|SWEAT|CSF	205.097	7	6.17	5	132.081	F	20.6825	16.1101
Tryptophan	HMDB0000929	C11H12N2O2	Feces|SWEAT|CSF	205.097	8	6.17	5	142.065	F	15.3051	11.9869
Tryptophan	HMDB0000929	C11H12N2O2	Feces|SWEAT|CSF	205.097	9	6.17	5	143.073	F	32.7818	21.3436
Tryptophan	HMDB0000929	C11H12N2O2	Feces|SWEAT|CSF	205.097	10	6.17	5	144.081	F	29.6794	26.9189
Tryptophan	HMDB0000929	C11H12N2O2	Feces|SWEAT|CSF	205.097	11	6.17	5	146.06	F	100	100
Tryptophan	HMDB0000929	C11H12N2O2	Feces|SWEAT|CSF	205.097	12	6.17	5	159.093	F	14.2709	10.9894
Tryptophan	HMDB0000929	C11H12N2O2	Feces|SWEAT|CSF	205.097	13	6.17	5	170.061	F	12.2027	10.449
Tryptophan	HMDB0000929	C11H12N2O2	Feces|SWEAT|CSF	205.097	14	6.17	5	188.071	F	92.3475	92.3984

## Sheet: Validation input vs output
Metabolite name	HMDB	Fragment IDA m/z	Rel. Int. %	Transition no.	RT	Presence before filtration	Presence After filtration	Comment
Tryptophan	HMDB0000929	205.097	5.79111	1	6.17	√	√
Tryptophan	HMDB0000929	146.06	100	2	6.17	√	√
Tryptophan	HMDB0000929	188.071	92.3475	3	6.17	√	√
Tryptophan	HMDB0000929	118.065	85.8325	4	6.17	√	√
Tryptophan	HMDB0000929	143.073	32.7818	5	6.17	√	√
Tryptophan	HMDB0000929	115.055	32.2647	6	6.17	√	√
Tryptophan	HMDB0000929	144.081	29.6794	7	6.17	√	√
Tryptophan	HMDB0000929	117.058	26.4736	8	6.17	√	√
Tryptophan	HMDB0000929	132.081	20.6825	9	6.17	√	√
Tryptophan	HMDB0000929	91.0541	17.4767	10	6.17	√	√
Tryptophan	HMDB0000929	130.065	16.4426	11	6.17	√	√
Tryptophan	HMDB0000929	149.023	15.9255	12	6.17	√	X	Background ion (Visual inspection of original IDA file and in SWATH XIC)
Tryptophan	HMDB0000929	142.065	15.3051	13	6.17	√	√
Tryptophan	HMDB0000929	159.093	14.2709	14	6.17	√	√
Tryptophan	HMDB0000929	98.9754	13.7539	15	6.17	√	X	Background ion (Visual inspection of original IDA file and in SWATH XIC)
Tryptophan	HMDB0000929	170.061	12.2027	16	6.17	√	√
Tryptophan	HMDB0000929	145.008	9.51396	17	6.17	√	X	Background ion (Visual inspection of original IDA file and in SWATH XIC)
Tryptophan	HMDB0000929	205.168	7.96277	18	6.17	√	X	Background ion (Visual inspection of original IDA file and in SWATH XIC)
Tryptophan	HMDB0000929	87.0442	6.92865	19	6.17	√	X	Background ion (Visual inspection of original IDA file and in SWATH XIC)
Tryptophan	HMDB0000929	205.099	6.30817	20	6.17	√	X	Background ion (Visual inspection of original IDA file and in SWATH XIC)
Tryptophan	HMDB0000929	84.959	5.79111	21	6.17	√	X	Background ion (Visual inspection of original IDA file and in SWATH XIC)
		Total no. of fragments				21	14
		Percent of real identified fragments				66.6667	%

## Sheet: HMDB Original data
Name	database-id	ns1:chemical_formula	Biological location	ionization-mode	Parent	Daughter	Transition level (Sympol)	Transition level (Number)	Sample ID	Adduct	Expected RT
L-Tryptophan	HMDB0000929	C11H12N2O2	Feces|SWEAT|CSF	Positive	227.079	227.079	P	1	Plasma	[M+Na]+	6.0873
L-Tryptophan	HMDB0000929	C11H12N2O2	Feces|SWEAT|CSF	Positive	227.079	92.06	D	2	Plasma	[M+Na]+	6.09004
L-Tryptophan	HMDB0000929	C11H12N2O2	Feces|SWEAT|CSF	Positive	227.079	118.06	D	2	Plasma	[M+Na]+	6.08741
L-Tryptophan	HMDB0000929	C11H12N2O2	Feces|SWEAT|CSF	Positive	227.079	142.07	D	2	Plasma	[M+Na]+	6.08749
L-Tryptophan	HMDB0000929	C11H12N2O2	Feces|SWEAT|CSF	Positive	227.079	144.08	D	2	Plasma	[M+Na]+	6.08808
L-Tryptophan	HMDB0000929	C11H12N2O2	Feces|SWEAT|CSF	Positive	227.079	159.1	D	2	Plasma	[M+Na]+	6.0883
L-Tryptophan	HMDB0000929	C11H12N2O2	Feces|SWEAT|CSF	Positive	227.079	188.07	D	2	Plasma	[M+Na]+	6.08813
L-Tryptophan	HMDB0000929	C11H12N2O2	Feces|SWEAT|CSF	Positive	227.079	188.08	D	2	Plasma	[M+Na]+	6.09352
L-Tryptophan	HMDB0000929	C11H12N2O2	Feces|SWEAT|CSF	Positive	227.079	188.09	D	2	Plasma	[M+Na]+	6.09523
L-Tryptophan	HMDB0000929	C11H12N2O2	Feces|SWEAT|CSF	Positive	227.079	90.05	F	3	Plasma	[M+Na]+	6.08919
L-Tryptophan	HMDB0000929	C11H12N2O2	Feces|SWEAT|CSF	Positive	227.079	91.05	F	3	Plasma	[M+Na]+	6.08798
L-Tryptophan	HMDB0000929	C11H12N2O2	Feces|SWEAT|CSF	Positive	227.079	115.05	F	3	Plasma	[M+Na]+	6.088
L-Tryptophan	HMDB0000929	C11H12N2O2	Feces|SWEAT|CSF	Positive	227.079	116.06	F	3	Plasma	[M+Na]+	6.08804
L-Tryptophan	HMDB0000929	C11H12N2O2	Feces|SWEAT|CSF	Positive	227.079	117.06	F	3	Plasma	[M+Na]+	6.08738
L-Tryptophan	HMDB0000929	C11H12N2O2	Feces|SWEAT|CSF	Positive	227.079	117.07	F	3	Plasma	[M+Na]+	6.0873
L-Tryptophan	HMDB0000929	C11H12N2O2	Feces|SWEAT|CSF	Positive	227.079	118.07	F	3	Plasma	[M+Na]+	6.08759
L-Tryptophan	HMDB0000929	C11H12N2O2	Feces|SWEAT|CSF	Positive	227.079	119.07	F	3	Plasma	[M+Na]+	6.08814
L-Tryptophan	HMDB0000929	C11H12N2O2	Feces|SWEAT|CSF	Positive	227.079	130.06	F	3	Plasma	[M+Na]+	6.0888
L-Tryptophan	HMDB0000929	C11H12N2O2	Feces|SWEAT|CSF	Positive	227.079	130.07	F	3	Plasma	[M+Na]+	6.08889
L-Tryptophan	HMDB0000929	C11H12N2O2	Feces|SWEAT|CSF	Positive	227.079	131.07	F	3	Plasma	[M+Na]+	6.08699
L-Tryptophan	HMDB0000929	C11H12N2O2	Feces|SWEAT|CSF	Positive	227.079	132.08	F	3	Plasma	[M+Na]+	6.08768
L-Tryptophan	HMDB0000929	C11H12N2O2	Feces|SWEAT|CSF	Positive	227.079	142.06	F	3	Plasma	[M+Na]+	6.0874
L-Tryptophan	HMDB0000929	C11H12N2O2	Feces|SWEAT|CSF	Positive	227.079	142.09	F	3	Plasma	[M+Na]+	6.09194
L-Tryptophan	HMDB0000929	C11H12N2O2	Feces|SWEAT|CSF	Positive	227.079	143.07	F	3	Plasma	[M+Na]+	6.08802
L-Tryptophan	HMDB0000929	C11H12N2O2	Feces|SWEAT|CSF	Positive	227.079	144.09	F	3	Plasma	[M+Na]+	6.08884
L-Tryptophan	HMDB0000929	C11H12N2O2	Feces|SWEAT|CSF	Positive	227.079	145.08	F	3	Plasma	[M+Na]+	6.08762
L-Tryptophan	HMDB0000929	C11H12N2O2	Feces|SWEAT|CSF	Positive	227.079	147.06	F	3	Plasma	[M+Na]+	6.08818
L-Tryptophan	HMDB0000929	C11H12N2O2	Feces|SWEAT|CSF	Positive	227.079	148.07	F	3	Plasma	[M+Na]+	6.0896
L-Tryptophan	HMDB0000929	C11H12N2O2	Feces|SWEAT|CSF	Positive	227.079	157.08	F	3	Plasma	[M+Na]+	6.10635
L-Tryptophan	HMDB0000929	C11H12N2O2	Feces|SWEAT|CSF	Positive	227.079	160.08	F	3	Plasma	[M+Na]+	6.08815
L-Tryptophan	HMDB0000929	C11H12N2O2	Feces|SWEAT|CSF	Positive	227.079	170.06	F	3	Plasma	[M+Na]+	6.08659
L-Tryptophan	HMDB0000929	C11H12N2O2	Feces|SWEAT|CSF	Positive	227.079	171.06	F	3	Plasma	[M+Na]+	6.08597
L-Tryptophan	HMDB0000929	C11H12N2O2	Feces|SWEAT|CSF	Positive	227.079	189.07	F	3	Plasma	[M+Na]+	6.08785
L-Tryptophan	HMDB0000929	C11H12N2O2	Feces|SWEAT|CSF	Positive	227.079	205.1	F	3	Plasma	[M+Na]+	6.08924
L-Tryptophan	HMDB0000929	C11H12N2O2	Feces|SWEAT|CSF	Positive	227.079	205.11	F	3	Plasma	[M+Na]+	6.09129
L-Tryptophan	HMDB0000929	C11H12N2O2	Feces|SWEAT|CSF	Positive	227.079	206.09	F	3	Plasma	[M+Na]+	6.09242
L-Tryptophan	HMDB0000929	C11H12N2O2	Feces|SWEAT|CSF	Positive	227.079	206.11	F	3	Plasma	[M+Na]+	6.09101

## Sheet: HMDB Filtered > 5 %
#	Name	database-id	ns1:chemical_formula	Biological location	SPLASH ID	ionization-mode	Parent	Daughter	Int% / SPLASH	Transition level (Sympol)	Transition level (Number)	Sample ID	Adduct	Expected RT	RT gp
Filtered00001	L-Tryptophan	HMDB0000929	C11H12N2O2	Feces|SWEAT|CSF		Positive	227.079	227.079		P	1	Plasma	Na	6.0873	1
Filtered00002	L-Tryptophan	HMDB0000929	C11H12N2O2	Feces|SWEAT|CSF		Positive	227.079	142.07		D	2	Plasma	Na	6.08749	1
Filtered00003	L-Tryptophan	HMDB0000929	C11H12N2O2	Feces|SWEAT|CSF		Positive	227.079	144.08		D	2	Plasma	Na	6.08808	1
Filtered00004	L-Tryptophan	HMDB0000929	C11H12N2O2	Feces|SWEAT|CSF		Positive	227.079	159.1		D	2	Plasma	Na	6.0883	1
Filtered00005	L-Tryptophan	HMDB0000929	C11H12N2O2	Feces|SWEAT|CSF		Positive	227.079	188.07		D	2	Plasma	Na	6.08813	1
Filtered00006	L-Tryptophan	HMDB0000929	C11H12N2O2	Feces|SWEAT|CSF		Positive	227.079	91.05		F	3	Plasma	Na	6.08798	1
Filtered00007	L-Tryptophan	HMDB0000929	C11H12N2O2	Feces|SWEAT|CSF		Positive	227.079	115.05		F	3	Plasma	Na	6.088	1
Filtered00008	L-Tryptophan	HMDB0000929	C11H12N2O2	Feces|SWEAT|CSF		Positive	227.079	116.06		F	3	Plasma	Na	6.08804	1
Filtered00009	L-Tryptophan	HMDB0000929	C11H12N2O2	Feces|SWEAT|CSF		Positive	227.079	117.06		F	3	Plasma	Na	6.08738	1
Filtered00010	L-Tryptophan	HMDB0000929	C11H12N2O2	Feces|SWEAT|CSF		Positive	227.079	118.07		F	3	Plasma	Na	6.08759	1
Filtered00011	L-Tryptophan	HMDB0000929	C11H12N2O2	Feces|SWEAT|CSF		Positive	227.079	119.07		F	3	Plasma	Na	6.08814	1
Filtered00012	L-Tryptophan	HMDB0000929	C11H12N2O2	Feces|SWEAT|CSF		Positive	227.079	130.07		F	3	Plasma	Na	6.08889	1
Filtered00013	L-Tryptophan	HMDB0000929	C11H12N2O2	Feces|SWEAT|CSF		Positive	227.079	132.08		F	3	Plasma	Na	6.08768	1
Filtered00014	L-Tryptophan	HMDB0000929	C11H12N2O2	Feces|SWEAT|CSF		Positive	227.079	143.07		F	3	Plasma	Na	6.08802	1
Filtered00015	L-Tryptophan	HMDB0000929	C11H12N2O2	Feces|SWEAT|CSF		Positive	227.079	147.06		F	3	Plasma	Na	6.08818	1
Filtered00016	L-Tryptophan	HMDB0000929	C11H12N2O2	Feces|SWEAT|CSF		Positive	227.079	170.06		F	3	Plasma	Na	6.08659	1
Filtered00017	L-Tryptophan	HMDB0000929	C11H12N2O2	Feces|SWEAT|CSF		Positive	227.079	189.07		F	3	Plasma	Na	6.08785	1
Filtered00018	L-Tryptophan	HMDB0000929	C11H12N2O2	Feces|SWEAT|CSF		Positive	227.079	205.1		F	3	Plasma	Na	6.08924	1

## Sheet: HMDB Original vs filtered
#	Name	database-id	Chemical_formula	Daughter	Transition level (Sympol)	Presence before filtration	Presence After filtration	Comment
Original00039	L-Tryptophan	HMDB0000929	C11H12N2O2	227.079	P	√	√
Original00041	L-Tryptophan	HMDB0000929	C11H12N2O2	92.06	D	√	X
Original00042	L-Tryptophan	HMDB0000929	C11H12N2O2	118.06	D	√	√	Nearest best fragment is 118.07
Original00043	L-Tryptophan	HMDB0000929	C11H12N2O2	142.07	D	√	√
Original00044	L-Tryptophan	HMDB0000929	C11H12N2O2	144.08	D	√	√
Original00045	L-Tryptophan	HMDB0000929	C11H12N2O2	159.1	D	√	√
Original00046	L-Tryptophan	HMDB0000929	C11H12N2O2	188.07	D	√	√
Original00047	L-Tryptophan	HMDB0000929	C11H12N2O2	188.08	D	√	√	Nearest best fragment is 188.07
Original00048	L-Tryptophan	HMDB0000929	C11H12N2O2	188.09	D	√	√	Nearest best fragment is 188.07
Original00049	L-Tryptophan	HMDB0000929	C11H12N2O2	90.05	F	√	√
Original00050	L-Tryptophan	HMDB0000929	C11H12N2O2	91.05	F	√	√
Original00051	L-Tryptophan	HMDB0000929	C11H12N2O2	115.05	F	√	√
Original00052	L-Tryptophan	HMDB0000929	C11H12N2O2	116.06	F	√	√
Original00053	L-Tryptophan	HMDB0000929	C11H12N2O2	117.06	F	√	√	Nearest best fragment is 117.07
Original00054	L-Tryptophan	HMDB0000929	C11H12N2O2	117.07	F	√	√
Original00055	L-Tryptophan	HMDB0000929	C11H12N2O2	118.07	F	√	√
Original00056	L-Tryptophan	HMDB0000929	C11H12N2O2	119.07	F	√	√
Original00057	L-Tryptophan	HMDB0000929	C11H12N2O2	130.06	F	√	√	Nearest best fragment is 130.07
Original00058	L-Tryptophan	HMDB0000929	C11H12N2O2	130.07	F	√	√
Original00059	L-Tryptophan	HMDB0000929	C11H12N2O2	131.07	F	√	X
Original00060	L-Tryptophan	HMDB0000929	C11H12N2O2	132.08	F	√	√
Original00061	L-Tryptophan	HMDB0000929	C11H12N2O2	142.06	F	√	√	Nearest best fragment is 142.07
Original00062	L-Tryptophan	HMDB0000929	C11H12N2O2	142.09	F	√	√	Nearest best fragment is 142.07
Original00063	L-Tryptophan	HMDB0000929	C11H12N2O2	143.07	F	√	√
Original00064	L-Tryptophan	HMDB0000929	C11H12N2O2	144.09	F	√	√	Nearest best fragment is 144.08
Original00065	L-Tryptophan	HMDB0000929	C11H12N2O2	145.08	F	√	X
Original00066	L-Tryptophan	HMDB0000929	C11H12N2O2	147.06	F	√	√
Original00067	L-Tryptophan	HMDB0000929	C11H12N2O2	148.07	F	√	X
Original00068	L-Tryptophan	HMDB0000929	C11H12N2O2	157.08	F	√	X
Original00069	L-Tryptophan	HMDB0000929	C11H12N2O2	160.08	F	√	X
Original00070	L-Tryptophan	HMDB0000929	C11H12N2O2	170.06	F	√	√
Original00071	L-Tryptophan	HMDB0000929	C11H12N2O2	171.06	F	√	X
Original00072	L-Tryptophan	HMDB0000929	C11H12N2O2	189.07	F	√	√
Original00073	L-Tryptophan	HMDB0000929	C11H12N2O2	205.1	F	√	√
Original00074	L-Tryptophan	HMDB0000929	C11H12N2O2	205.11	F	√	√	Nearest best fragment is 205.1
Original00075	L-Tryptophan	HMDB0000929	C11H12N2O2	206.09	F	√	X
Original00076	L-Tryptophan	HMDB0000929	C11H12N2O2	206.11	F	√	X
			Total no. of fragments			37	28
			Percent of identified fragments			75.6757	%
