# Supplementary material for: A Novel Approach of SWATH-Based Metabolomics Analysis Using the Human Metabolome Database Spectral Library
Source: Int J Mol Sci. 2022 Sep 18;23(18):10908. doi: 10.3390/ijms231810908 (PMC9500730; doi:10.3390/ijms231810908)
Supplement: Supplementary file 1 [file ijms-23-10908-s001.zip › S7A (Positive mode results).xlsx]

## Sheet: Urine
Metabolite ID	Name	Chemical Formula	Adduct	Biological location	End Mass	Start Mass	Ionization mode	Avr_RT_sample	Avr_width_sample	Ratio
HMDB0000017	4-Pyridoxic acid	C8H9NO4	[M+H]+	Feces|Saliva|CSF|Urine	184.065	184.057	Positive	5.10739	0.0922003	159.512
HMDB0000022	3-Methoxytyramine	C9H13NO2	[M+H]+	CSF|Urine	168.106	168.099	Positive	7.90339	0.0928824	486.434
HMDB0000022	3-Methoxytyramine	C9H13NO2	[M]+	CSF|Urine	167.098	167.091	Positive	5.35622	0.0921886	344.095
HMDB0000030	Biotin	C10H16N2O3S	[M+H]+	Feces|Saliva|CSF|Urine	245.101	245.091	Positive	9.02371	0.0949563	605.018
HMDB0000030	Biotin	C10H16N2O3S	[M+K]+	Feces|Saliva|CSF|Urine	283.058	283.046	Positive	5.3299	0.0913914	947.23
HMDB0000033	Carnosine	C9H14N4O3	[M+NH4]	Feces|Saliva|Urine	244.146	244.136	Positive	2.39528	0.171103	1528
HMDB0000043	Betaine	C5H11NO2	[M+H]+	Feces|Saliva|Urine	118.089	118.084	Positive	1.29378	0.0952877	8977.22
HMDB0000045	Adenosine monophosphate	C10H14N5O7P	[M+H]+	Feces|Saliva|CSF|Urine	348.078	348.064	Positive	1.31583	0.10301	85.4499
HMDB0000050	Adenosine	C10H13N5O4	[M+H]+	Feces|Saliva|CSF|Urine	268.11	268.099	Positive	5.07908	0.0918677	21.2202
HMDB0000053	Androstenedione	C19H26O2	[M+H]+	CSF|Urine	287.207	287.195	Positive	9.83783	0.0938272	23738.4
HMDB0000058	Cyclic AMP	C10H12N5O6P	[M+H]+	Feces|CSF|Urine	330.067	330.054	Positive	5.03873	0.0873085	704.724
HMDB0000062	L-Carnitine	C7H15NO3	[M+H]+	Feces|Saliva|CSF|Urine	162.116	162.11	Positive	1.3416	0.0900482	29330.5
HMDB0000063	Cortisol	C21H30O5	[M+H]+	Saliva|CSF	363.224	363.21	Positive	9.97418	0.0909249	472.672
HMDB0000064	Creatine	C4H9N3O2	[M]+	Feces|Saliva|SWEAT|CSF|Urine	131.072	131.067	Positive	9.78963	0.0918502	263.872
HMDB0000072	cis-Aconitic acid	C6H6O6	[M+H]+	Saliva|SWEAT|CSF|Urine	175.028	175.021	Positive	1.86207	0.087852	1324.6
HMDB0000073	Dopamine	C8H11NO2	[M+H]+	Feces|CSF|Urine	154.09	154.084	Positive	6.60201	0.0932277	51.7464
HMDB0000077	Dehydroepiandrosterone	C19H28O2	[M+H]+	Saliva|CSF|Urine	289.223	289.211	Positive	10.2432	0.115297	1322.2
HMDB0000085	Deoxyguanosine	C10H13N5O4	[M+H]+	Feces|Saliva|Urine	268.11	268.099	Positive	5.07908	0.0918677	21.2202
HMDB0000095	Cytidine monophosphate	C9H14N3O8P	[M+H]+	Feces|Saliva	324.066	324.053	Positive	5.35273	0.0927163	1381.49
HMDB0000097	Choline	C5H14NO	[M]+	Feces|Saliva|SWEAT|CSF|Urine	104.11	104.105	Positive	1.2863	0.0930486	284.439
HMDB0000132	Guanine	C5H5N5O	[M+H]+	Feces|Saliva|Urine	152.06	152.054	Positive	5.21863	0.0879698	30.6289
HMDB0000145	Estrone	C18H22O2	[M+H]+	Urine	271.175	271.164	Positive	9.24565	0.100153	11547
HMDB0000145	Estrone	C18H22O2	[M+K]+	Urine	309.132	309.12	Positive	9.24559	0.0983523	4456.12
HMDB0000145	Estrone	C18H22O2	[M+Na]+	Urine	293.158	293.146	Positive	9.24575	0.1036	621.753
HMDB0000157	Hypoxanthine	C5H4N4O	[M+H]+	Feces|Saliva|CSF|Urine	137.049	137.044	Positive	2.05846	0.122793	3942.31
HMDB0000158	L-Tyrosine	C9H11NO3	[M+H]+	Feces|Saliva|SWEAT|CSF|Urine	182.085	182.078	Positive	7.52258	0.0928944	1244.33
HMDB0000158	L-Tyrosine	C9H11NO3	[M]+	Feces|Saliva|SWEAT|CSF|Urine	181.078	181.07	Positive	7.1636	0.0961731	4459.47
HMDB0000158	L-Tyrosine	C9H11NO3	[M+Na]+	Feces|Saliva|SWEAT|CSF|Urine	204.068	204.06	Positive	7.98311	0.0900552	236.268
HMDB0000159	L-Phenylalanine	C9H11NO2	[M+H]+	Feces|Saliva|SWEAT|CSF|Urine	166.09	166.083	Positive	5.35807	0.0919579	272.251
HMDB0000159	L-Phenylalanine	C9H11NO2	[M+NH4]	Feces|Saliva|SWEAT|CSF|Urine	183.117	183.11	Positive	5.08546	0.0924776	25.7433
HMDB0000177	L-Histidine	C6H9N3O2	[M+Na]+	Feces|Saliva|SWEAT|CSF|Urine	178.063	178.056	Positive	1.22089	0.0978431	828.687
HMDB0000181	L-Dopa	C9H11NO4	[M]+	CSF|Urine	197.073	197.065	Positive	5.8297	0.0926208	712.903
HMDB0000181	L-Dopa	C9H11NO4	[M+Na]+	CSF|Urine	220.063	220.054	Positive	5.06293	0.132245	3732.65
HMDB0000193	Isocitric acid	C6H8O7	[M+H]+	Saliva|CSF|Urine	193.039	193.031	Positive	1.85972	0.0873124	1904.37
HMDB0000193	Isocitric acid	C6H8O7	[M+K]+	Saliva|CSF|Urine	230.995	230.986	Positive	1.86031	0.0920269	323.747
HMDB0000193	Isocitric acid	C6H8O7	[M+Na]+	Saliva|CSF|Urine	215.021	215.012	Positive	1.8603	0.0869526	536.753
HMDB0000193	Isocitric acid	C6H8O7	[M+NH4]	Saliva|CSF|Urine	210.066	210.057	Positive	1.86028	0.0869984	1383.43
HMDB0000197	Indoleacetic acid	C10H9NO2	[M+H]+	Feces|Saliva|CSF|Urine	176.075	176.068	Positive	9.79189	0.0938139	7071.17
HMDB0000197	Indoleacetic acid	C10H9NO2	[M+NH4]	Feces|Saliva|CSF|Urine	193.102	193.094	Positive	7.87759	0.0925245	959.147
HMDB0000206	N6-Acetyl-L-lysine	C8H16N2O3	[M+K]+	Feces|Saliva|Urine	227.084	227.075	Positive	6.08797	0.0910061	148.973
HMDB0000210	Pantothenic acid	C9H17NO5	[M+H]+	Feces|Saliva|CSF|Urine	220.123	220.114	Positive	5.59145	0.0914102	3698.85
HMDB0000210	Pantothenic acid	C9H17NO5	[M+K]+	Feces|Saliva|CSF|Urine	258.08	258.069	Positive	5.59435	0.0922976	697.136
HMDB0000210	Pantothenic acid	C9H17NO5	[M+H]+	Feces|Saliva|CSF|Urine	242.105	242.096	Positive	5.5914	0.0932799	194.501
HMDB0000234	Testosterone	C19H28O2	[M+K]+	Saliva|CSF|Urine	289.223	289.211	Positive	10.2432	0.115297	1322.2
HMDB0000235	Thiamine	C12H17N4OS	[M+H]+	Feces|Saliva|CSF|Urine	266.125	266.115	Positive	7.10112	0.0967091	34118.2
HMDB0000244	Riboflavin	C17H20N4O6	[M+H]+	Feces|Saliva|CSF|Urine	377.154	377.139	Positive	7.15831	0.0906681	1691.72
HMDB0000244	Riboflavin	C17H20N4O6	[M+K]+	Feces|Saliva|CSF|Urine	415.11	415.094	Positive	7.16644	0.0911307	532.752
HMDB0000244	Riboflavin	C17H20N4O6	[M]+	Feces|Saliva|CSF|Urine	376.146	376.131	Positive	10.0097	0.101058	702.169
HMDB0000267	Pyroglutamic acid	C5H7NO3	[M+H]+	Feces|Saliva|CSF|Urine	130.053	130.048	Positive	7.10092	0.0969393	17886.8
HMDB0000267	Pyroglutamic acid	C5H7NO3	[M+NH4]	Feces|Saliva|CSF|Urine	147.08	147.074	Positive	7.10121	0.0956767	2778.76
HMDB0000301	Urocanic acid	C6H6N2O2	[M+H]+	Feces|Saliva|SWEAT|Urine	139.054	139.048	Positive	1.8634	0.0880399	531.614
HMDB0000301	Urocanic acid	C6H6N2O2	[M+NH4]	Feces|Saliva|SWEAT|Urine	156.08	156.074	Positive	1.22399	0.0927644	3936.71
HMDB0000306	Tyramine	C8H11NO	[M+K]+	Feces|Urine	138.095	138.089	Positive	5.46953	0.0942384	96.3298
HMDB0000355	3-Hydroxymethylglutaric acid	C6H10O5	[M+Na]+	Feces|Saliva|Urine	162.056	162.05	Positive	7.16701	0.0964098	326.292
HMDB0000439	2-Furoylglycine	C7H7NO4	[M+H]+	Feces|Urine	170.049	170.042	Positive	5.62905	0.0937452	683.711
HMDB0000439	2-Furoylglycine	C7H7NO4	[M]+	Feces|Urine	169.041	169.034	Positive	1.86926	0.0922298	11034.8
HMDB0000517	L-Arginine	C6H14N4O2	[M+H]+	Feces|Saliva|SWEAT|CSF|Urine	175.123	175.116	Positive	5.77776	0.0920299	505.291
HMDB0000574	L-Cysteine	C3H7NO2S	[M+H]+	Feces|Saliva|SWEAT|CSF|Urine	122.03	122.025	Positive	10.5074	0.090156	97.5721
HMDB0000630	Cytosine	C4H5N3O	[M+H]+	Feces|Urine	112.053	112.049	Positive	5.02699	0.0873213	117.912
HMDB0000631	Deoxycholic acid glycine conjugate	C26H43NO5	[M+K]+	Feces|Urine	488.288	488.268	Positive	12.9487	0.0958485	21.2863
HMDB0000640	Levoglucosan	C6H10O5	[M]+	Feces|Urine	162.056	162.05	Positive	7.16701	0.0964098	326.292
HMDB0000641	L-Glutamine	C5H10N2O3	[M+H]+	Feces|Saliva|SWEAT|CSF|Urine	147.08	147.074	Positive	7.10121	0.0956767	2778.76
HMDB0000673	Linoleic acid	C18H32O2	[M+H]+	Feces|Saliva|CSF|Urine	281.254	281.242	Positive	22.2802	0.105675	5.61077
HMDB0000682	Indoxyl sulfate	C8H7NO4S	[M+K]+	Feces|Urine	251.978	251.968	Positive	6.87526	0.105479	53.8304
HMDB0000684	L-Kynurenine	C10H12N2O3	[M+H]+	Feces|CSF|Urine	209.097	209.088	Positive	5.33636	0.0905576	26.9878
HMDB0000699	1-Methylnicotinamide	C7H9N2O	[M]+	Feces|Urine	137.074	137.069	Positive	1.3511	0.0853719	1454.45
HMDB0000714	Hippuric acid	C9H9NO3	[M+K]+	Feces|Saliva|CSF|Urine	218.026	218.018	Positive	7.1717	0.0958694	4540.73
HMDB0000714	Hippuric acid	C9H9NO3	[M+Na]+	Feces|Saliva|CSF|Urine	202.052	202.044	Positive	7.17166	0.094767	449
HMDB0000715	Kynurenic acid	C10H7NO3	[M+H]+	Feces|CSF|Urine	190.054	190.047	Positive	6.1154	0.092236	3039.38
HMDB0000721	Glycylproline	C7H12N2O3	[M+NH4]	Feces|Saliva|CSF|Urine	190.123	190.115	Positive	2.06443	0.129905	2795.5
HMDB0000759	Glycylleucine	C8H16N2O3	[M+K]+	Feces|Saliva|Urine	227.084	227.075	Positive	6.08797	0.0910061	148.973
HMDB0000763	5-Hydroxyindoleacetic acid	C10H9NO3	[M+H]+	Feces|CSF|Urine	192.07	192.062	Positive	6.90842	0.092189	4518.86
HMDB0000763	5-Hydroxyindoleacetic acid	C10H9NO3	[M]+	Feces|CSF|Urine	191.062	191.054	Positive	6.1201	0.0915504	165.096
HMDB0000791	L-Octanoylcarnitine	C15H29NO4	[M]+	Feces|Urine	287.215	287.204	Positive	9.83829	0.0939797	21455
HMDB0000792	Sebacic acid	C10H18O4	[M+H]+	Feces|Urine	203.132	203.124	Positive	7.88806	0.0932185	1211.55
HMDB0000792	Sebacic acid	C10H18O4	[M+K]+	Feces|Urine	241.089	241.079	Positive	7.89381	0.0918102	471.317
HMDB0000792	Sebacic acid	C10H18O4	[M+Na]+	Feces|Urine	225.115	225.106	Positive	7.89695	0.0928703	302.941
HMDB0000805	Pyrrolidonecarboxylic acid	C5H7NO3	[M+H]+	Saliva|SWEAT	130.053	130.048	Positive	7.10092	0.0969393	17886.8
HMDB0000805	Pyrrolidonecarboxylic acid	C5H7NO3	[M+NH4]	Saliva|SWEAT	147.08	147.074	Positive	7.10121	0.0956767	2778.76
HMDB0000881	Xanthurenic acid	C10H7NO4	[M+H]+	Feces|Urine	244.006	243.996	Positive	7.86527	0.116708	147.605
HMDB0000881	Xanthurenic acid	C10H7NO4	[M+K]+	Feces|Urine	223.076	223.067	Positive	7.86317	0.105714	228.368
HMDB0000883	L-Valine	C5H11NO2	[M+H]+	Feces|Saliva|SWEAT|CSF|Urine	118.089	118.084	Positive	1.29378	0.0952877	8977.22
HMDB0000929	L-Tryptophan	C11H12N2O2	[M+H]+	Feces|SWEAT|CSF	205.102	205.094	Positive	6.08769	0.0921203	7725.95
HMDB0000929	L-Tryptophan	C11H12N2O2	[M+K]+	Feces|SWEAT|CSF	243.058	243.049	Positive	6.08161	0.0946326	78.5331
HMDB0000930	trans-Cinnamic acid	C9H8O2	[M+H]+	Saliva	149.063	149.057	Positive	5.35932	0.0944677	138.346
HMDB0000930	trans-Cinnamic acid	C9H8O2	[M+NH4]	Saliva	166.09	166.083	Positive	5.35807	0.0919579	272.251
HMDB0000943	Threonic acid	C4H8O5	[M]+	Feces|Saliva|SWEAT|Urine	136.04	136.034	Positive	5.05186	0.0901942	2438.13
HMDB0000943	Threonic acid	C4H8O5	[M+NH4]	Feces|Saliva|SWEAT|Urine	154.075	154.068	Positive	5.06551	0.0915744	1163.97
HMDB0000954	trans-Ferulic acid	C10H10O4	[M+H]+	Feces|Urine	195.07	195.062	Positive	6.11148	0.0936981	214.547
HMDB0000955	Isoferulic acid	C10H10O4	[M+H]+	Feces|Urine	195.07	195.062	Positive	6.11148	0.0936981	214.547
HMDB0000958	trans-Aconitic acid	C6H6O6	[M+H]+	Urine	175.028	175.021	Positive	1.86207	0.087852	1324.6
HMDB0001173	5'-Methylthioadenosine	C11H15N5O3S	[M+H]+	Feces|Urine	298.103	298.091	Positive	6.37423	0.0919561	228.398
HMDB0001218	Coumarin	C9H6O2	[M+H]+	Saliva	147.048	147.042	Positive	5.10917	0.0967514	141.031
HMDB0001257	Spermidine	C7H19N3	[M+H]+	Feces|Saliva|CSF|Urine	146.169	146.163	Positive	1.06802	0.106547	123.715
HMDB0001314	Cyclic GMP	C10H12N5O7P	[M+H]+	CSF	346.062	346.048	Positive	5.02772	0.0855434	112.513
HMDB0001314	Cyclic GMP	C10H12N5O7P	[M]+	CSF	345.054	345.041	Positive	5.60818	0.0919827	205.741
HMDB0001366	Purine	C5H4N4	[M+H]+	Saliva	121.054	121.049	Positive	6.45707	0.102269	32.029
HMDB0001366	Purine	C5H4N4	[M]+	Saliva	120.046	120.041	Positive	6.45565	0.0969785	911.902
HMDB0001369	Pyrroline hydroxycarboxylic acid	C5H7NO3	[M+H]+	Saliva	130.053	130.048	Positive	7.10092	0.0969393	17886.8
HMDB0001369	Pyrroline hydroxycarboxylic acid	C5H7NO3	[M+NH4]	Saliva	147.08	147.074	Positive	7.10121	0.0956767	2778.76
HMDB0001406	Niacinamide	C6H6N2O	[M+H]+	Feces|Urine	123.058	123.053	Positive	1.42554	0.0772905	69.3335
HMDB0001431	Pyridoxamine	C8H12N2O2	[M+H]+	Feces|CSF	169.101	169.094	Positive	5.41048	0.0924369	1334.91
HMDB0001476	3-Hydroxyanthranilic acid	C7H7NO3	[M+H]+	Urine	154.053	154.047	Positive	5.05228	0.0928353	533.456
HMDB0001545	Pyridoxal	C8H9NO3	[M+Na]+	Feces|CSF	190.052	190.044	Positive	6.11541	0.0922798	2861.57
HMDB0001830	Progesterone	C21H30O2	[M+H]+	CSF	315.239	315.226	Positive	11.5669	0.108389	3722.01
HMDB0001847	Caffeine	C8H10N4O2	[M+H]+	Feces|CSF|Urine	195.092	195.084	Positive	6.89274	0.09206	17.1414
HMDB0001857	1,3-Dimethyluric acid	C7H8N4O3	[M+H]+	Feces|Urine	197.071	197.064	Positive	5.82985	0.0928391	768.086
HMDB0001860	Paraxanthine	C7H8N4O2	[M+H]+	Feces|Saliva|CSF|Urine	181.076	181.069	Positive	7.16468	0.0961733	6314.2
HMDB0001860	Paraxanthine	C7H8N4O2	[M]+	Feces|Saliva|CSF|Urine	180.068	180.061	Positive	7.16619	0.0971168	85827.9
HMDB0001871	Epicatechin	C15H14O6	[M+K]+	Feces|Urine	329.049	329.036	Positive	9.02719	0.0941798	131.033
HMDB0001886	3-Methylxanthine	C6H6N4O2	[M+H]+	Feces|Urine	167.06	167.054	Positive	5.29825	0.0809761	1576.13
HMDB0001943	Pseudoephedrine	C10H15NO	[M+H]+	Feces	166.127	166.12	Positive	5.38694	0.104377	627.946
HMDB0002004	5-Methoxydimethyltryptamine	C13H18N2O	[M]+	Urine	218.146	218.138	Positive	5.10086	0.10461	14486
HMDB0002026	1,9-Dimethyluric acid	C7H8N4O3	[M+H]+	Urine	197.071	197.064	Positive	5.82985	0.0928391	768.086
HMDB0002064	N-Acetylputrescine	C6H14N2O	[M+H]+	Feces|Saliva|Urine	131.121	131.116	Positive	1.77888	0.123772	1304.3
HMDB0002124	Apigenin	C15H10O5	[M+H]+	Feces|Urine	271.066	271.055	Positive	5.75166	0.0830948	76.6244
HMDB0002182	Phenylephrine	C9H13NO2	[M+H]+	Urine	168.106	168.099	Positive	7.90339	0.0928824	486.434
HMDB0002182	Phenylephrine	C9H13NO2	[M]+	Urine	167.098	167.091	Positive	5.35622	0.0921886	344.095
HMDB0002227	Capsaicin	C18H27NO3	[M+NH4]	Feces	323.24	323.227	Positive	11.1338	0.106432	504.038
HMDB0002250	Dodecanoylcarnitine	C19H37NO4	[M]+	Feces|Urine	343.279	343.265	Positive	13.9768	0.109132	1514.11
HMDB0002338	Biochanin A	C16H12O5	[M+H]+	Urine	285.082	285.071	Positive	10.4939	0.0931271	97.885
HMDB0002338	Biochanin A	C16H12O5	[M+Na]+	Urine	307.064	307.052	Positive	8.7702	0.0771098	41.7422
HMDB0002511	3,4,5-Trimethoxycinnamic acid	C12H14O5	[M+H]+	Urine	239.097	239.087	Positive	8.60199	0.0916816	38.773
HMDB0002655	Isorhamnetin	C16H12O7	[M+H]+	Urine	317.072	317.06	Positive	11.2059	0.0994345	138.698
HMDB0002802	Cortisone	C21H28O5	[M+H]+	Urine	361.209	361.194	Positive	10.9478	0.0938293	586.565
HMDB0002825	Theobromine	C7H8N4O2	[M+H]+	Feces|Saliva|CSF|Urine	181.076	181.069	Positive	7.16468	0.0961733	6314.2
HMDB0002825	Theobromine	C7H8N4O2	[M]+	Feces|Saliva|CSF|Urine	180.068	180.061	Positive	7.16619	0.0971168	85827.9
HMDB0002899	Ellagic acid	C14H6O8	[M+H]+	Urine	303.02	303.008	Positive	10.5744	0.0982489	18.1291
HMDB0003217	Genistein	C15H10O5	[M+H]+	Feces|Urine	271.066	271.055	Positive	5.75166	0.0830948	76.6244
HMDB0003306	Phloretin	C15H14O5	[M+H]+	Urine	275.097	275.086	Positive	6.14691	0.0923962	39.0619
HMDB0003312	Daidzein	C15H10O4	[M+H]+	Feces|Urine	255.071	255.061	Positive	10.254	0.0971895	1186.58
HMDB0004995	Codeine	C18H21NO3	[M+H]+	Feces|Serum	300.166	300.154	Positive	5.0249	0.0892365	517.085
HMDB0005781	Glycitein	C16H12O5	[M+H]+	Feces|Serum|Urine	285.082	285.071	Positive	10.4939	0.0931271	97.885
HMDB0005781	Glycitein	C16H12O5	[M+Na]+	Feces|Serum|Urine	307.064	307.052	Positive	8.7702	0.0771098	41.7422
HMDB0005792	Sulforaphane	C6H11NOS2	[M+H]+	Serum|Urine	178.04	178.032	Positive	8.81047	0.0930153	4024.94
HMDB0005808	Formononetin	C16H12O4	[M+H]+	Serum|Urine	269.087	269.076	Positive	6.55581	0.0885503	124.497
HMDB0005808	Formononetin	C16H12O4	[M+NH4]	Serum|Urine	286.114	286.102	Positive	5.35007	0.0919639	772.083
HMDB0005809	Eugenol	C10H12O2	[M+H]+	Saliva|Serum	165.095	165.088	Positive	10.3315	0.0934597	3847.26
HMDB0011600	3-Methyladenine	C6H7N5	[M+NH4]	Serum|Urine	167.108	167.101	Positive	7.88678	0.0922491	3546.74
HMDB0013609	D-Tryptophan	C11H12N2O2	[M+H]+	Feces|Serum	205.102	205.094	Positive	6.08769	0.0921203	7725.95
HMDB0013609	D-Tryptophan	C11H12N2O2	[M+K]+	Feces|Serum	243.058	243.049	Positive	6.08161	0.0946326	78.5331
HMDB0013892	N-Desmethylvenlafaxine	C16H25NO2	[M+NH4]	Serum|Urine	281.229	281.217	Positive	8.12158	0.0859236	161.38
HMDB0014333	Esmolol	C16H25NO4	[M+H]+	Serum|Urine	296.192	296.18	Positive	11.2203	0.102346	5.68947
HMDB0014378	Aminosalicylic Acid	C7H7NO3	[M+H]+	Serum|Urine	154.053	154.047	Positive	5.05228	0.0928353	533.456
HMDB0014388	Ranolazine	C24H33N3O4	[M+Na]+	Serum|Urine	450.246	450.228	Positive	9.81985	0.108267	281.964
HMDB0014395	Dapsone	C12H12N2O2S	[M+Na]+	Serum|Urine	271.057	271.046	Positive	1.30881	0.101115	62.3932
HMDB0014398	Medrysone	C22H32O3	[M+H]+	Serum|Urine	345.25	345.236	Positive	8.96867	0.0983347	557.176
HMDB0014438	Raltitrexed	C21H22N4O6S	[M+NH4]	Serum|Urine	476.17	476.151	Positive	9.4736	0.126292	1100.15
HMDB0014440	Morphine	C17H19NO3	[M]+	Serum|Urine	285.142	285.131	Positive	8.16928	0.116127	330.885
HMDB0014452	Bexarotene	C24H28O2	[M+H]+	Serum|Urine	349.224	349.21	Positive	8.00441	0.102848	59.7683
HMDB0014526	Tacrine	C13H14N2	[M+H]+	Serum|Urine	199.128	199.12	Positive	5.11155	0.120803	2045.54
HMDB0014597	Meperidine	C15H21NO2	[M+H]+	Serum|Urine	248.17	248.16	Positive	11.4827	0.0985573	69.2068
HMDB0014712	Atropine	C17H23NO3	[M+NH4]	Serum|Urine	307.208	307.196	Positive	11.4221	0.0951254	7282.72
HMDB0014743	Sulindac	C20H17FO3S	[M+H]+	Serum|Urine	357.103	357.089	Positive	10.4122	0.114372	121.752
HMDB0014757	Imatinib	C29H31N7O	[M+NH4]	Serum|Urine	511.304	511.283	Positive	12.6245	0.0938742	927.466
HMDB0014763	Efavirenz	C14H9ClF3NO2	[M]+	Serum|Urine	315.034	315.021	Positive	1.07461	0.0905787	13.7311
HMDB0014842	Naltrexone	C20H23NO4	[M+H]+	Serum|Urine	342.177	342.164	Positive	12.0316	0.0987655	232.779
HMDB0014868	Thiabendazole	C10H7N3S	[M+H]+	Serum|Urine	202.048	202.04	Positive	7.17089	0.0942927	210.895
HMDB0014868	Thiabendazole	C10H7N3S	[M+K]+	Serum|Urine	240.005	239.995	Positive	7.17661	0.0946064	190.874
HMDB0014871	Pralidoxime	C7H9N2O	[M]+	Serum|Urine	137.074	137.069	Positive	1.3511	0.0853719	1454.45
HMDB0014876	Pentamidine	C19H24N4O2	[M+K]+	Serum|Urine	379.161	379.146	Positive	16.2587	0.0992673	538.605
HMDB0014892	Ethotoin	C11H12N2O2	[M+H]+	Serum|Urine	205.102	205.094	Positive	6.08769	0.0921203	7725.95
HMDB0014892	Ethotoin	C11H12N2O2	[M+K]+	Serum|Urine	243.058	243.049	Positive	6.08161	0.0946326	78.5331
HMDB0014950	Phenylbutazone	C19H20N2O2	[M+H]+	Serum|Urine	309.166	309.154	Positive	1.22968	0.095032	540.327
HMDB0015009	Terbutaline	C12H19NO3	[M+H]+	Serum|Urine	226.149	226.14	Positive	10.026	0.0941148	1970.69
HMDB0015042	Tiagabine	C20H25NO2S2	[M+H]+	Serum|Urine	376.148	376.133	Positive	10.01	0.100786	769.864
HMDB0015044	Quinidine	C20H24N2O2	[M+Na]+	Feces|Serum|Urine	347.18	347.167	Positive	9.02452	0.103458	2799.88
HMDB0015051	Amantadine	C10H17N	[M+H]+	Serum|Urine	152.147	152.141	Positive	1.36038	0.0846912	322.459
HMDB0015058	Levosimendan	C14H12N6O	[M+H]+	Serum|Urine	281.121	281.109	Positive	5.55432	0.0947629	1140.28
HMDB0015091	Hydrocodone	C18H21NO3	[M+H]+	Serum|Urine	300.166	300.154	Positive	5.0249	0.0892365	517.085
HMDB0015095	Pindolol	C14H20N2O2	[M+H]+	Serum|Urine	249.165	249.155	Positive	8.27314	0.0969479	1678.11
HMDB0015095	Pindolol	C14H20N2O2	[M+NH4]	Serum|Urine	266.192	266.182	Positive	11.3617	0.108572	315.794
HMDB0015097	Zaleplon	C17H15N5O	[M+H]+	Serum|Urine	306.142	306.129	Positive	7.48254	0.0941722	724.392
HMDB0015097	Zaleplon	C17H15N5O	[M+K]+	Serum|Urine	344.098	344.084	Positive	7.48191	0.0924809	229.249
HMDB0015097	Zaleplon	C17H15N5O	[M]+	Serum|Urine	305.134	305.122	Positive	7.47755	0.0918761	217.09
HMDB0015166	Probenecid	C13H19NO4S	[M]+	Feces|Serum|Urine	285.109	285.098	Positive	6.6903	0.0942872	948.569
HMDB0015204	Mequitazine	C20H22N2S	[M+H]+	Serum|Urine	323.165	323.152	Positive	7.66888	0.0917221	306.354
HMDB0015245	Papaverine	C20H21NO4	[M+H]+	Serum|Urine	340.162	340.148	Positive	9.49208	0.0992556	548.867
HMDB0015377	Isocarboxazid	C12H13N3O2	[M+K]+	Serum|Urine	270.07	270.059	Positive	7.1107	0.0959811	11.5918
HMDB0015381	Gliquidone	C27H33N3O6S	[M+Na]+	Serum|Urine	550.21	550.188	Positive	10.4872	0.0954511	1843.54
HMDB0015401	Nelarabine	C11H15N5O5	[M+H]+	Serum|Urine	298.121	298.109	Positive	5.18499	0.109391	3921.09
HMDB0015451	Ephedrine	C10H15NO	[M+H]+	Serum|Urine	166.127	166.12	Positive	5.38694	0.104377	627.946
HMDB0015497	Oxybenzone	C14H12O3	[M+H]+	Serum|Urine	229.091	229.082	Positive	15.7107	0.0988073	384.799
HMDB0015503	Antipyrine	C11H12N2O	[M+K]+	Serum|Urine	227.063	227.054	Positive	9.42582	0.0981733	10.7454
HMDB0015503	Antipyrine	C11H12N2O	[M+NH4]	Serum|Urine	206.133	206.125	Positive	1.86065	0.0882855	559.256
HMDB0015552	Acepromazine	C19H22N2OS	[M+H]+	Serum|Urine	327.16	327.147	Positive	5.26725	0.0893404	1878.91
HMDB0015552	Acepromazine	C19H22N2OS	[M]+	Serum|Urine	326.152	326.139	Positive	5.26774	0.0892853	12410.1
HMDB0015560	Thiothixene	C23H29N3O2S2	[M]+	Serum|Urine	443.179	443.161	Positive	8.19773	0.0976682	797.573
HMDB0015655	Methyltestosterone	C20H30O2	[M+H]+	Serum|Urine	303.238	303.226	Positive	11.4419	0.0977385	28780.8
HMDB0029377	Piperine	C17H19NO3	[M]+	Feces|Serum	285.142	285.131	Positive	8.16928	0.116127	330.885
HMDB0030254	3-(3,4,5-Trimethoxyphenyl)propanoic acid	C12H16O5	[M+H]+	Serum|Urine	241.112	241.103	Positive	10.0704	0.0942073	2025.58
HMDB0030254	3-(3,4,5-Trimethoxyphenyl)propanoic acid	C12H16O5	[M+K]+	Serum|Urine	279.069	279.058	Positive	10.0697	0.0938192	78.3918
HMDB0030396	(Â±)-Tryptophan	C11H12N2O2	[M+H]+	Urine	205.102	205.094	Positive	6.08769	0.0921203	7725.95
HMDB0030396	(Â±)-Tryptophan	C11H12N2O2	[M+K]+	Urine	243.058	243.049	Positive	6.08161	0.0946326	78.5331
HMDB0030777	Malvidin 3-glucoside	C23H25O12	[M+H]+	Serum|Urine	494.152	494.133	Positive	9.48537	0.0935889	128.895
HMDB0032562	Diphenylamine	C12H11N	[M+H]+	Saliva	170.1	170.094	Positive	1.23414	0.0897003	5178.95
HMDB0032575	Butylparaben	C11H14O3	[M+H]+	Urine	195.106	195.098	Positive	9.49074	0.0924991	2070.15
HMDB0032582	2-Biphenylol	C12H10O	[M+H]+	Urine	171.084	171.078	Positive	1.42794	0.0855275	972.472
HMDB0034276	L,L-Cyclo(leucylprolyl)	C11H18N2O2	[M+H]+	Serum	211.149	211.14	Positive	9.51671	0.0936834	2096.56
HMDB0038361	(-)-Epigallocatechin	C15H14O7	[M+K]+	Urine	345.045	345.031	Positive	5.60639	0.0903039	215.707
HMDB0059737	3-Methyl-3-hydroxypentanedioate	C6H10O5	[M]+	Serum|Urine	162.056	162.05	Positive	7.16701	0.0964098	326.292
HMDB0060532	O-Desmethylvenlafaxine	C16H25NO2	[M+NH4]	Serum|Urine	281.229	281.217	Positive	8.12158	0.0859236	161.38
HMDB0060658	Carbamazepine-10,11-epoxide	C15H12N2O2	[M+NH4]	Serum|Urine	270.13	270.119	Positive	1.85909	0.0872882	379.832
HMDB0061006	norfentanyl	C14H20N2O	[M]+	Serum|Urine	232.162	232.153	Positive	5.86892	0.0940403	59777.8
HMDB0061933	1H-Indole-2,3-dione	C8H5NO2	[M+H]+	Saliva	148.043	148.037	Positive	5.25137	0.0931804	109.908
HMDB0062496	Malonyl-Carnitin	C7H15NO3	[M+H]+	Serum	162.116	162.11	Positive	1.3416	0.0900482	29330.5
HMDB0062583	N-benzoylglycinate	C9H9NO3	[M+K]+	Feces	218.026	218.018	Positive	7.1717	0.0958694	4540.73
HMDB0062583	N-benzoylglycinate	C9H9NO3	[M+Na]+	Feces	202.052	202.044	Positive	7.17166	0.094767	449
HMDB0094660	Diethyl phthalic acid	C12H14O4	[M+Na]+	Feces	245.084	245.074	Positive	1.85338	0.0849499	2338.88

## Sheet: Urine fragmentation
Metabolite ID	End Mass	Start Mass	Experiment	PK$PEAK_int_rel	Ionization mode	Transition level (Sympol)	Avr_RT	Avr_width	Ratio	Accepted RT shift	Accepted Width shift
HMDB0000244+K	415.11	415.094	1	100	Positive	P	7.16644	0.0911307	532.752	0	0
HMDB0000244+K	243.143	243.133	9	100	Positive	D	7.17027	0.0913352	331.704	0.0534912	0.224455
HMDB0000244+K	337.056	337.042	9	8.56701	Positive	F	7.17542	0.0968213	12.6654	0.125248	6.24445
HMDB0000244+K	415.11	415.094	9	100	Positive	P__	7.16786	0.0880787	94.1559	0.0197837	3.34906
HMDB0094660+Na	245.084	245.074	1	100	Positive	P	1.85338	0.0849499	2338.88	0	0
HMDB0094660+Na	65.0398	65.0372	5	100	Positive	D	1.85474	0.0874819	52.8201	0.0734041	2.98064
HMDB0094660+Na	65.0399	65.0373	5	13.2212	Positive	F	1.85464	0.0874759	53.9154	0.0681175	2.97352
HMDB0014892+H	205.102	205.094	1	100	Positive	P	6.08769	0.0921203	7725.95	0	0
HMDB0014892+H	115.056	115.052	5	32.8655	Positive	F	6.08522	0.0963621	57.4377	0.0405189	4.60457
HMDB0014892+H	116.048	116.043	5	12.5828	Positive	F	6.0855	0.0914735	34.1002	0.0359385	0.702099
HMDB0014892+H	116.052	116.047	5	100	Positive	D	6.08337	0.0928278	69.269	0.0709796	0.768033
HMDB0014892+H	116.052	116.047	5	100	Positive	D	6.0834	0.0929192	70.1207	0.0704278	0.867257
HMDB0014892+H	116.053	116.048	5	44.9652	Positive	F	6.08387	0.0944783	86.8194	0.0626761	2.55966
HMDB0014892+H	116.054	116.049	5	100	Positive	D	6.08392	0.0951082	94.4012	0.0618537	3.24344
HMDB0014892+H	116.054	116.049	5	35.6336	Positive	F	6.08392	0.0951534	94.9567	0.0619105	3.29253
HMDB0014892+H	116.054	116.049	5	60.5939	Positive	F	6.08392	0.0951592	95.0287	0.0619178	3.29886
HMDB0014892+H	116.054	116.049	5	6.72197	Positive	F	6.08392	0.0951659	95.111	0.0619261	3.30608
HMDB0014892+H	116.054	116.049	5	100	Positive	D	6.08392	0.0951725	95.1933	0.0619344	3.31329
HMDB0014892+H	116.054	116.049	5	21.2471	Positive	F	6.08392	0.0951783	95.2653	0.0619417	3.31959
HMDB0014892+H	116.054	116.049	5	5.82025	Positive	F	6.08392	0.0951849	95.3476	0.06195	3.32678
HMDB0014892+H	116.054	116.049	5	92.2172	Positive	D	6.08391	0.0951907	95.4196	0.0619572	3.33307
HMDB0014892+H	116.054	116.049	5	6.49929	Positive	F	6.08391	0.0951973	95.5019	0.0619655	3.34024
HMDB0014892+H	116.054	116.049	5	23.9242	Positive	F	6.08391	0.0952039	95.5842	0.0619737	3.3474
HMDB0014892+H	116.054	116.049	5	39.3639	Positive	F	6.08391	0.0952286	95.8928	0.0620045	3.37415
HMDB0014892+H	116.06	116.056	5	18.7185	Positive	F	6.08471	0.100116	161.165	0.0488256	8.67925
HMDB0014892+H	117.062	117.058	5	29.284	Positive	F	6.08535	0.0948837	556.256	0.0384044	2.99982
HMDB0014892+H	118.068	118.064	5	100	Positive	D	6.08696	0.09514	164.377	0.0119204	3.27801
HMDB0014892+H	118.069	118.065	5	25.762	Positive	F	6.08658	0.0955856	161.068	0.0181443	3.76171
HMDB0014892+H	127.048	127.043	5	14.5695	Positive	F	6.091	0.0944422	14.9835	0.0543698	2.52049
HMDB0014892+H	130.069	130.063	5	13.9519	Positive	F	6.08603	0.0955066	634.394	0.0272208	3.67598
HMDB0014892+H	132.084	132.078	5	14.8408	Positive	F	6.08609	0.0931569	892.711	0.0261469	1.12531
HMDB0014892+H	142.068	142.062	5	27.7945	Positive	F	6.08533	0.0937712	686.694	0.038785	1.79209
HMDB0014892+H	142.068	142.062	5	30.1415	Positive	F	6.0853	0.0937845	686.849	0.039196	1.80656
HMDB0014892+H	142.069	142.063	5	12.7095	Positive	F	6.0851	0.0939148	669.722	0.0425109	1.94796
HMDB0014892+H	142.07	142.064	5	30.7944	Positive	F	6.08487	0.0940408	612.684	0.0462152	2.0848
HMDB0014892+H	142.07	142.064	5	17.9223	Positive	F	6.08487	0.0940425	611.595	0.0462393	2.08665
HMDB0014892+H	142.07	142.064	5	30.4086	Positive	F	6.08487	0.0940443	610.506	0.0462635	2.08852
HMDB0014892+H	142.07	142.064	5	8.09264	Positive	F	6.08487	0.0940481	608.257	0.0463149	2.09268
HMDB0014892+H	142.07	142.064	5	15.2983	Positive	F	6.08487	0.09405	607.169	0.0463399	2.09472
HMDB0014892+H	143.078	143.072	5	31.0046	Positive	F	6.0847	0.0952296	944.229	0.0490389	3.37528
HMDB0014892+H	144.084	144.078	5	10.7163	Positive	F	6.0862	0.0924023	182.254	0.0243793	0.306079
HMDB0014892+H	144.084	144.078	5	10.1442	Positive	F	6.08616	0.0924473	180.039	0.0251438	0.354947
HMDB0014892+H	144.085	144.079	5	19.8028	Positive	F	6.08601	0.0925815	176.039	0.0275058	0.500627
HMDB0014892+H	146.063	146.057	5	61.7725	Positive	F	6.08699	0.0965433	3399.48	0.0113672	4.80131
HMDB0014892+H	146.064	146.058	5	100	Positive	D	6.0867	0.0968747	3320.74	0.016235	5.16102
HMDB0014892+H	146.065	146.059	5	12.7329	Positive	F	6.08657	0.0973601	3098.91	0.0183713	5.68796
HMDB0014892+H	159.095	159.089	5	26.4167	Positive	F	6.08608	0.0938529	106.424	0.0264204	1.88077
HMDB0014892+H	159.097	159.09	5	100	Positive	D	6.08613	0.0940828	111.309	0.0255344	2.13034
HMDB0014892+H	159.097	159.09	5	9.73781	Positive	F	6.08613	0.0940873	111.115	0.0255974	2.13523
HMDB0014892+H	159.097	159.09	5	56.2546	Positive	F	6.08611	0.0941048	110.38	0.025837	2.15422
HMDB0014892+H	159.097	159.09	5	14.0547	Positive	F	6.08611	0.0941091	110.199	0.0258959	2.15896
HMDB0014892+H	159.097	159.091	5	10.3219	Positive	F	6.08611	0.0941131	110.019	0.0259491	2.16329
HMDB0014892+H	159.097	159.091	5	20.9577	Positive	F	6.0861	0.094117	109.838	0.0260012	2.16752
HMDB0014892+H	159.097	159.091	5	19.8942	Positive	F	6.0861	0.0941212	109.645	0.0260569	2.17205
HMDB0014892+H	159.097	159.091	5	6.53446	Positive	F	6.08609	0.094129	109.285	0.0261616	2.18057
HMDB0014892+H	159.097	159.091	5	19.4508	Positive	F	6.08609	0.0941332	109.093	0.0262176	2.18513
HMDB0014892+H	159.097	159.091	5	100	Positive	D	6.08609	0.0941365	108.91	0.0262471	2.18864
HMDB0014892+H	159.097	159.091	5	10.0761	Positive	F	6.08608	0.0941883	106.061	0.0263834	2.24492
HMDB0014892+H	188.077	188.069	5	29.4535	Positive	F	6.08783	0.100463	249.486	0.00228354	9.0566
HMDB0014892+H	89.0408	89.0372	5	13.4688	Positive	F	6.08187	0.107293	7.61366	0.095609	16.4708
HMDB0014892+H	91.0568	91.0532	5	65.2081	Positive	F	6.08725	0.0978264	310.521	0.00713598	6.19413
HMDB0014892+H	205.102	205.094	5	100	Positive	P__	6.09202	0.100401	70.3606	0.0711355	8.98853
HMDB0014526+H	199.128	199.12	1	100	Positive	P	5.11155	0.120803	2045.54	0	0
HMDB0014526+H	199.128	199.12	4	100	Positive	D	5.10987	0.128623	649.828	0.0330288	6.47306
HMDB0014526+H	199.128	199.12	4	100	Positive	P__	5.10972	0.128081	633.45	0.0358692	6.02452
HMDB0015245+H	340.162	340.148	1	100	Positive	P	9.49208	0.0992556	548.867	0	0
HMDB0015245+H	340.16	340.147	7	100	Positive	D	9.49101	0.101915	65.663	0.0112919	2.67961
HMDB0015245+H	340.161	340.147	7	100	Positive	D	9.491	0.101864	66.1281	0.0113812	2.62741
HMDB0015245+H	340.161	340.148	7	100	Positive	D	9.49099	0.101764	67.545	0.0115525	2.52762
HMDB0015245+H	340.161	340.148	7	100	Positive	D	9.49098	0.101717	78.8557	0.0116352	2.47956
HMDB0015245+H	341.163	341.149	7	9.205	Positive	F	9.49302	0.0944703	15.6817	0.00992067	4.8212
HMDB0015245+H	341.164	341.15	7	14.42	Positive	F	9.49265	0.0948375	17.136	0.00600274	4.4513
HMDB0015245+H	340.162	340.148	7	100	Positive	P__	9.49097	0.101668	79.871	0.011721	2.43045
HMDB0001218+H	147.048	147.042	1	100	Positive	P	5.10917	0.0967514	141.031	0	0
HMDB0001218+H	147.047	147.041	3	100	Positive	D	5.11381	0.0977135	21.3533	0.0907788	0.99435
HMDB0001218+H	147.047	147.041	3	25.1236	Positive	F	5.11375	0.0976174	21.5185	0.0897157	0.895078
HMDB0001218+H	147.047	147.041	3	100	Positive	D	5.1137	0.0975259	21.6788	0.0886355	0.800457
HMDB0001218+H	147.047	147.041	3	100	Positive	D	5.11366	0.0974707	21.7766	0.0879831	0.743429
HMDB0001218+H	147.047	147.041	3	100	Positive	D	5.11364	0.0974357	21.8391	0.0875686	0.707237
HMDB0001218+H	147.047	147.041	3	100	Positive	D	5.11348	0.0971779	5.85336	0.0844749	0.440771
HMDB0001218+H	147.048	147.042	3	100	Positive	P__	5.11333	0.0969283	5.65347	0.0814531	0.1828
HMDB0015009+H	226.149	226.14	1	100	Positive	P	10.026	0.0941148	1970.69	0	0
HMDB0015009+H	107.051	107.047	5	56.2951	Positive	F	10.0334	0.101636	128.968	0.0732123	7.99197
HMDB0015009+H	107.051	107.047	5	100	Positive	D	10.0332	0.101367	129.27	0.0716814	7.70545
HMDB0015009+H	107.052	107.047	5	100	Positive	D	10.0327	0.1	128.786	0.0660536	6.2532
HMDB0015009+H	135.046	135.04	5	8.97483	Positive	F	10.0284	0.0958192	71.0271	0.0235133	1.81104
HMDB0015009+H	135.046	135.041	5	8.88469	Positive	F	10.0283	0.0958346	68.9777	0.0230312	1.82739
HMDB0015009+H	226.147	226.138	5	100	Positive	D	10.0262	0.0963279	691.842	0.00213774	2.3515
HMDB0015009+H	226.148	226.139	5	100	Positive	D	10.0263	0.0956575	720.389	0.00262746	1.63914
HMDB0015009+H	77.0401	77.0371	5	100	Positive	D	10.0387	0.0984786	40.8487	0.126275	4.6367
HMDB0015009+H	77.0406	77.0376	5	31.6245	Positive	F	10.0383	0.0965354	45.7881	0.121974	2.57199
HMDB0015009+H	79.0558	79.0526	5	8.58689	Positive	F	10.028	0.0971442	161.042	0.0198521	3.21884
HMDB0015009+H	79.0562	79.053	5	24.4164	Positive	F	10.0284	0.0964298	163.463	0.0236192	2.45978
HMDB0015009+H	79.0567	79.0535	5	26.6986	Positive	F	10.0289	0.0956226	166.551	0.0282456	1.60209
HMDB0015009+H	226.149	226.14	5	100	Positive	P__	10.0263	0.0956017	733.245	0.0023416	1.57987
HMDB0000030+K	283.058	283.046	1	100	Positive	P	5.3299	0.0913914	947.23	0	0
HMDB0000030+K	153.105	153.099	6	10.564	Positive	F	5.32366	0.0892024	19.5187	0.117165	2.3951
HMDB0000030+K	153.107	153.101	6	7.86517	Positive	F	5.3264	0.0866936	18.5298	0.0656116	5.14026
HMDB0000030+K	181.112	181.105	6	6.74157	Positive	F	5.32581	0.0893575	205.597	0.0767567	2.22545
HMDB0000030+K	245.093	245.083	6	100	Positive	D	5.32438	0.0855408	130.117	0.103513	6.4017
HMDB0000030+K	245.1	245.09	6	100	Positive	D	5.32505	0.0855606	74.141	0.0909649	6.37999
HMDB0000030+K	245.105	245.095	6	10.2102	Positive	F	5.32555	0.0855174	60.6134	0.0816069	6.42726
HMDB0000030+K	246.103	246.093	6	10.0148	Positive	F	5.32468	0.0867371	12.7942	0.097879	5.09268
HMDB0000030+K	283.058	283.046	6	100	Positive	P__	5.32776	0.0944197	45.6771	0.0401124	3.31361
HMDB0015204+H	323.165	323.152	1	100	Positive	P	7.66888	0.0917221	306.354	0	0
HMDB0015204+H	323.164	323.151	7	100	Positive	D	7.66995	0.0927899	45.4897	0.0139578	1.16418
HMDB0015204+H	323.165	323.152	7	100	Positive	P__	7.66951	0.0926023	43.0018	0.00822169	0.959674
HMDB0000930+NH4	166.09	166.083	1	100	Positive	P	5.35807	0.0919579	272.251	0	0
HMDB0000930+NH4	103.057	103.053	4	100	Positive	D	5.3572	0.0954537	36.0507	0.0161854	3.80154
HMDB0000930+NH4	166.09	166.083	4	100	Positive	P__	5.35508	0.0907151	24.1432	0.0556792	1.35142
HMDB0000132+H	152.06	152.054	1	100	Positive	P	5.21863	0.0879698	30.6289	0	0
HMDB0000132+H	152.059	152.053	4	100	Positive	D	5.22504	0.0972385	12.8944	0.122757	10.5362
HMDB0000132+H	152.06	152.054	4	100	Positive	D	5.22461	0.0967299	13.8602	0.114646	9.95808
HMDB0000132+H	152.06	152.054	4	100	Positive	D	5.22375	0.0956597	15.9087	0.0980864	8.74155
HMDB0000132+H	152.071	152.065	4	100	Positive	D	5.21639	0.0886112	16.6353	0.0430046	0.72906
HMDB0000132+H	152.074	152.068	4	60.8466	Positive	F	5.21572	0.0909221	12.1715	0.0557073	3.35603
HMDB0000132+H	152.078	152.072	4	46.3463	Positive	F	5.2215	0.0938451	6.51735	0.0550146	6.67878
HMDB0000132+H	152.06	152.054	4	100	Positive	P__	5.22368	0.0955945	16.0304	0.0968231	8.66733
HMDB0002124+H	271.066	271.055	1	100	Positive	P	5.75166	0.0830948	76.6244	0	0
HMDB0002124+H	133.032	133.027	6	26.2446	Positive	F	5.75444	0.093009	19.0641	0.0483743	11.9311
HMDB0002124+H	133.032	133.027	6	100	Positive	D	5.75452	0.0931294	18.954	0.0497947	12.076
HMDB0002124+H	133.034	133.028	6	100	Positive	D	5.75573	0.0941054	16.1188	0.0706935	13.2506
HMDB0002124+H	215.071	215.063	6	55.1552	Positive	F	5.75293	0.0893332	21.3914	0.0221366	7.50754
HMDB0002124+H	215.074	215.066	6	18.4563	Positive	F	5.74976	0.089067	25.9705	0.032995	7.18723
HMDB0002124+H	215.074	215.066	6	30.2073	Positive	F	5.7497	0.0890528	26.1849	0.0340474	7.17014
HMDB0002124+H	215.074	215.066	6	9.07555	Positive	F	5.74969	0.0890496	26.2343	0.034287	7.16619
HMDB0002124+H	215.074	215.066	6	31.3471	Positive	F	5.74964	0.0890387	26.3972	0.0350723	7.15318
HMDB0002124+H	215.075	215.066	6	26.0293	Positive	F	5.74958	0.0890244	26.6139	0.0361005	7.13592
HMDB0002124+H	215.075	215.066	6	44.8834	Positive	F	5.74943	0.0889849	27.2144	0.0388635	7.08833
HMDB0002124+H	215.075	215.066	6	9.93674	Positive	F	5.74941	0.0889669	27.2809	0.0391618	7.06667
HMDB0002124+H	215.075	215.067	6	33.4334	Positive	F	5.7491	0.088545	28.5441	0.0445584	6.55897
HMDB0002124+H	215.076	215.067	6	7.80781	Positive	F	5.74905	0.0884765	28.7585	0.0454265	6.47654
HMDB0001545+Na	190.052	190.044	1	100	Positive	P	6.11541	0.0922798	2861.57	0	0
HMDB0001545+Na	94.0409	94.0371	4	100	Positive	D	6.11852	0.0853552	20.788	0.0509154	7.50393
HMDB0001545+Na	190.052	190.044	4	100	Positive	P__	6.11605	0.0953876	263.64	0.0105525	3.3678
HMDB0000759+K	227.084	227.075	1	100	Positive	P	6.08797	0.0910061	148.973	0	0
HMDB0000759+K	126.05	126.044	5	100	Positive	D	6.09042	0.104144	8.87885	0.0401338	14.4365
HMDB0015381+Na	550.21	550.188	1	100	Positive	P	10.4872	0.0954511	1843.54	0	0
HMDB0015381+Na	550.211	550.189	12	100	Positive	D	10.4837	0.0929963	10.0132	0.0334972	2.57176
HMDB0015381+Na	550.21	550.188	12	100	Positive	P__	10.4838	0.0931773	9.90128	0.0317589	2.38215
HMDB0000158+H	182.085	182.078	1	100	Positive	P	7.52258	0.0928944	1244.33	0	0
HMDB0000158+H	182.085	182.077	4	100	Positive	D	7.52648	0.0953908	76.676	0.0518477	2.68735
HMDB0000158+H	182.085	182.078	4	100	Positive	D	7.52637	0.095436	77.2249	0.0504498	2.73602
HMDB0000158+H	183.088	183.08	4	9.70971	Positive	F	7.51749	0.0984183	8.29625	0.0676761	5.9465
HMDB0000158+H	182.085	182.078	4	100	Positive	P__	7.52637	0.0954375	77.2427	0.050405	2.73761
HMDB0000053+H	287.207	287.195	1	100	Positive	P	9.83783	0.0938272	23738.4	0	0
HMDB0000053+H	145.104	145.098	6	5.64689	Positive	F	9.83623	0.0969618	109.974	0.016238	3.34081
HMDB0000053+H	286.006	285.994	6	100	Positive	D	9.84383	0.0977445	5.6155	0.0610853	4.17499
HMDB0000053+H	79.0556	79.0524	6	12.4194	Positive	F	9.83675	0.102418	66.4242	0.0109321	9.15602
HMDB0000053+H	81.0713	81.0681	6	12.7991	Positive	F	9.84012	0.101275	102.176	0.0233023	7.93744
HMDB0000053+H	287.207	287.195	6	100	Positive	P__	9.83608	0.110136	1719.72	0.0177275	17.3821
HMDB0000197+NH4	193.102	193.094	1	100	Positive	P	7.87759	0.0925245	959.147	0	0
HMDB0000197+NH4	103.057	103.053	4	50.5138	Positive	F	7.8777	0.0917987	151.265	0.00139795	0.784493
HMDB0000197+NH4	103.057	103.053	4	44.5312	Positive	F	7.87766	0.0915763	148.669	0.000810159	1.02488
HMDB0000197+NH4	130.066	130.06	4	51.8869	Positive	F	7.87733	0.0916706	1522.03	0.00333532	0.922972
HMDB0000197+NH4	130.068	130.063	4	13.9655	Positive	F	7.8769	0.0916089	1800.8	0.00884462	0.989575
HMDB0000197+NH4	130.068	130.063	4	100	Positive	D	7.87695	0.0915761	1812.82	0.00820061	1.0251
HMDB0000197+NH4	130.069	130.064	4	100	Positive	D	7.87686	0.0916258	1783.96	0.00929572	0.971387
HMDB0000197+NH4	130.071	130.066	4	100	Positive	D	7.87634	0.0917061	1517.81	0.0159664	0.884546
HMDB0000197+NH4	131.072	131.067	4	11.25	Positive	F	7.87736	0.0926846	203.484	0.00299531	0.172967
HMDB0000197+NH4	176.074	176.066	4	100	Positive	D	7.87774	0.09236	98.5888	0.00187265	0.177803
HMDB0000197+NH4	176.075	176.068	4	90.5346	Positive	D	7.87758	0.0920313	36.3531	0.000217706	0.533046
HMDB0000197+NH4	176.077	176.07	4	51.9333	Positive	F	7.87675	0.0919275	30.0199	0.0107633	0.645266
HMDB0000197+NH4	95.0509	95.0471	4	14.6084	Positive	F	7.88519	0.0911799	67.2343	0.096459	1.45328
HMDB0062583+Na	202.052	202.044	1	100	Positive	P	7.17166	0.094767	449	0	0
HMDB0062583+Na	105.036	105.032	5	100	Positive	D	7.17127	0.104952	367.544	0.00550913	10.7475
HMDB0062583+Na	202.052	202.044	5	100	Positive	P__	7.17295	0.0951485	8.74642	0.0179622	0.402636
HMDB0000030+H	245.101	245.091	1	100	Positive	P	9.02371	0.0949563	605.018	0	0
HMDB0000030+H	115.056	115.052	5	8.42697	Positive	F	9.02491	0.101249	1596.5	0.0133435	6.62649
HMDB0000030+H	115.057	115.052	5	7.88239	Positive	F	9.02456	0.100718	1630.21	0.00947392	6.06773
HMDB0000030+H	115.058	115.053	5	8.31631	Positive	F	9.02434	0.100614	1598.72	0.0070283	5.95862
HMDB0000030+H	140.057	140.052	5	7.86517	Positive	F	9.0237	0.0914169	6.19863	4.37625e-05	3.72733
HMDB0000030+H	140.058	140.052	5	5.55783	Positive	F	9.02392	0.0909395	5.65102	0.00235299	4.23008
HMDB0000030+H	141.062	141.057	5	9.73783	Positive	F	9.0177	0.0817623	22.5579	0.0665447	13.8948
HMDB0000030+H	142.07	142.064	5	9.55056	Positive	F	9.02436	0.0961559	1242.4	0.00724928	1.2634
HMDB0000030+H	245.093	245.083	5	100	Positive	D	9.0224	0.100349	19.7226	0.0145175	5.67911
HMDB0000030+H	245.1	245.09	5	100	Positive	D	9.02138	0.100827	16.6265	0.0257641	6.18237
HMDB0000030+H	245.105	245.095	5	10.2102	Positive	F	9.02046	0.109912	6.43037	0.0359689	15.7505
HMDB0000030+H	246.103	246.093	5	10.0148	Positive	F	9.02346	0.0944362	23.1184	0.00272872	0.547651
HMDB0000030+H	245.101	245.091	5	100	Positive	P__	9.02142	0.101709	15.506	0.0253316	7.11105
HMDB0061933+H	148.043	148.037	1	100	Positive	P	5.25137	0.0931804	109.908	0	0
HMDB0061933+H	120.047	120.042	3	11.7534	Positive	F	5.25351	0.0977655	96.1337	0.0408569	4.92061
HMDB0061933+H	120.047	120.042	3	13.947	Positive	F	5.25356	0.0978667	23.007	0.0417234	5.02918
HMDB0061933+H	120.047	120.042	3	27.6066	Positive	F	5.25362	0.0980477	94.0691	0.0429383	5.22348
HMDB0061933+H	120.047	120.042	3	17.894	Positive	F	5.25366	0.0981364	93.5961	0.0435882	5.31866
HMDB0061933+H	148.042	148.036	3	100	Positive	D	5.25269	0.0930121	223.672	0.0250934	0.180703
HMDB0061933+H	148.043	148.037	3	36.6059	Positive	F	5.25265	0.0930771	222.121	0.0243373	0.110916
HMDB0061933+H	148.043	148.037	3	100	Positive	D	5.25263	0.09311	221.345	0.0239557	0.0756403
HMDB0061933+H	148.043	148.037	3	6.04204	Positive	F	5.2526	0.0932858	220.152	0.0234061	0.113026
HMDB0061933+H	149.046	149.04	3	8.92828	Positive	F	5.25055	0.0996744	26.7518	0.0155215	6.9692
HMDB0061933+H	149.046	149.04	3	8.27174	Positive	F	5.25035	0.0991209	26.5562	0.0193636	6.37519
HMDB0061933+H	148.043	148.037	3	100	Positive	P__	5.25261	0.0932697	220.511	0.0235846	0.0957851
HMDB0014876+K	379.161	379.146	1	100	Positive	P	16.2587	0.0992673	538.605	0	0
HMDB0014876+K	120.047	120.042	8	100	Positive	D	16.2601	0.0986476	22.0571	0.00854305	0.624339
HMDB0014876+K	120.047	120.042	8	11.2913	Positive	F	16.2601	0.0986083	22.4612	0.00848395	0.663875
HMDB0014876+K	120.048	120.043	8	88.0731	Positive	D	16.2601	0.0984448	23.4771	0.00851396	0.828606
HMDB0014876+K	121.051	121.046	8	8.7861	Positive	F	16.2605	0.102436	6.69126	0.0111424	3.1919
HMDB0014876+K	379.161	379.146	8	100	Positive	P__	16.2614	0.0983164	16.8606	0.0166661	0.957962
HMDB0014868+K	240.005	239.995	1	100	Positive	P	7.17661	0.0946064	190.874	0	0
HMDB0014868+K	202.047	202.039	5	100	Positive	D	7.17134	0.0943543	6.25576	0.0735524	0.266409
HMDB0014868+K	202.047	202.039	5	100	Positive	D	7.17144	0.0944017	6.32304	0.0721457	0.216356
HMDB0014868+K	202.047	202.039	5	68.181	Positive	F	7.17149	0.0944246	6.35537	0.0714619	0.192109
HMDB0014868+K	202.048	202.039	5	16.7141	Positive	F	7.17158	0.0944691	6.41934	0.0701316	0.145093
HMDB0014868+K	202.048	202.04	5	16.4653	Positive	F	7.17176	0.0945528	6.54669	0.0676112	0.0565797
HMDB0014868+K	202.048	202.04	5	100	Positive	D	7.1719	0.0946181	6.68906	0.0656326	0.0123808
HMDB0014868+K	202.048	202.04	5	68.2425	Positive	F	7.17192	0.0946267	6.72496	0.0653698	0.0215091
HMDB0014868+K	202.048	202.04	5	100	Positive	D	7.17199	0.0946576	6.84599	0.0644269	0.0541803
HMDB0014868+K	202.049	202.041	5	100	Positive	D	7.1722	0.0947525	7.30255	0.0615124	0.154499
HMDB0014868+K	203.05	203.041	5	29.3487	Positive	F	7.17018	0.0903435	15.2089	0.0896302	4.5059
HMDB0014868+K	203.05	203.042	5	10.7166	Positive	F	7.17021	0.0916628	16.4452	0.0892575	3.11141
HMDB0014868+K	203.051	203.042	5	8.21391	Positive	F	7.17022	0.0918077	16.6224	0.0891408	2.95821
HMDB0014868+K	240.005	239.995	5	100	Positive	P__	7.181	0.0971984	6.3532	0.0611627	2.73978
HMDB0001369+H	130.053	130.048	1	100	Positive	P	7.10092	0.0969393	17886.8	0	0
HMDB0001369+H	130.053	130.048	3	23.3233	Positive	F	7.10088	0.0968415	751.449	0.000507061	0.100943
HMDB0001369+H	84.0466	84.0432	3	5.31836	Positive	F	7.10123	0.101022	2053.24	0.0043272	4.21121
HMDB0001369+H	84.0467	84.0433	3	100	Positive	D	7.10136	0.100931	2054.4	0.00620594	4.11809
HMDB0001369+H	130.053	130.048	3	100	Positive	P__	7.10089	0.0968406	750.927	0.000469615	0.101859
HMDB0000234+H	289.223	289.211	1	100	Positive	P	10.2432	0.115297	1322.2	0	0
HMDB0000234+H	109.1	109.095	6	11.3636	Positive	F	10.2502	0.116961	40.8364	0.0681818	1.44378
HMDB0000234+H	109.103	109.099	6	8.56038	Positive	F	10.2491	0.116921	53.0048	0.057481	1.40914
HMDB0000234+H	145.133	145.127	6	7.509	Positive	F	10.2375	0.1105	9.57054	0.0552266	4.16017
HMDB0000234+H	153.073	153.067	6	5.62782	Positive	F	10.2559	0.0961934	82.124	0.124523	16.5688
HMDB0000234+H	153.074	153.068	6	14.2045	Positive	F	10.2557	0.0970086	78.57	0.122304	15.8618
HMDB0000234+H	229.166	229.156	6	9.94318	Positive	F	10.2409	0.125399	149.117	0.0222186	8.76198
HMDB0000234+H	272.211	272.2	6	11.3636	Positive	F	10.2438	0.10694	5.11776	0.00549877	7.24809
HMDB0000234+H	289.222	289.21	6	31.6532	Positive	F	10.2425	0.117293	176.044	0.00703706	1.73119
HMDB0000234+H	289.224	289.213	6	100	Positive	D	10.2423	0.117144	142.422	0.00854987	1.60179
HMDB0000234+H	289.261	289.249	6	100	Positive	D	10.243	0.121782	26.9188	0.0022861	5.62497
HMDB0000234+H	290.226	290.215	6	19.981	Positive	F	10.2407	0.115748	38.003	0.0242856	0.391297
HMDB0000234+H	289.223	289.211	6	100	Positive	P__	10.2425	0.117148	166.695	0.00719034	1.60588
HMDB0001943+H	166.127	166.12	1	100	Positive	P	5.38694	0.104377	627.946	0	0
HMDB0001943+H	148.115	148.109	4	63.6511	Positive	F	5.39234	0.102815	784.835	0.100293	1.4967
HMDB0001943+H	148.115	148.109	4	100	Positive	D	5.39231	0.102796	786.684	0.099677	1.51508
HMDB0001943+H	148.115	148.109	4	100	Positive	D	5.39228	0.102777	788.533	0.0990638	1.5334
HMDB0001871+K	329.049	329.036	1	100	Positive	P	9.02719	0.0941798	131.033	0	0
HMDB0001871+K	283.068	283.057	7	100	Positive	D	9.01976	0.0918775	7.35918	0.0822674	2.44452
HMDB0015097+K	344.098	344.084	1	100	Positive	P	7.48191	0.0924809	229.249	0	0
HMDB0015097+K	306.142	306.13	7	100	Positive	D	7.48082	0.0936741	105.197	0.0145928	1.29018
HMDB0015097+K	344.098	344.084	7	100	Positive	P__	7.48107	0.0919448	113.092	0.0113452	0.579709
HMDB0000095+H	324.066	324.053	1	100	Positive	P	5.35273	0.0927163	1381.49	0	0
HMDB0000095+H	324.066	324.053	7	100	Positive	D	5.35127	0.0937008	533.631	0.0271873	1.06191
HMDB0000095+H	324.066	324.053	7	100	Positive	P__	5.35127	0.0936991	533.999	0.0272452	1.05999
HMDB0001406+H	123.058	123.053	1	100	Positive	P	1.42554	0.0772905	69.3335	0	0
HMDB0001406+H	123.058	123.053	3	100	Positive	D	1.42522	0.0837389	87.5562	0.0225111	8.34313
HMDB0001406+H	123.058	123.053	3	100	Positive	D	1.42522	0.0836898	87.2262	0.0228976	8.27955
HMDB0001406+H	123.058	123.053	3	25.3594	Positive	F	1.42518	0.0836209	86.5253	0.0256537	8.19039
HMDB0001406+H	123.058	123.053	3	100	Positive	P__	1.42517	0.0836077	86.3933	0.026182	8.17329
HMDB0002338+Na	307.064	307.052	1	100	Positive	P	8.7702	0.0771098	41.7422	0	0
HMDB0002338+Na	307.048	307.036	7	100	Positive	D	8.77038	0.0746448	8.7054	0.00203329	3.19666
HMDB0002338+Na	307.062	307.05	7	100	Positive	D	8.76915	0.0807913	12.8342	0.0120311	4.7744
HMDB0002338+Na	307.064	307.052	7	100	Positive	P__	8.76834	0.081589	12.0198	0.0211943	5.80894
HMDB0015051+H	152.147	152.141	1	100	Positive	P	1.36038	0.0846912	322.459	0	0
HMDB0015051+H	152.147	152.14	4	82.4585	Positive	D	1.36102	0.0748297	13.5905	0.0472434	11.6441
HMDB0015051+H	152.147	152.141	4	24.1277	Positive	F	1.36095	0.0749121	13.7437	0.0421472	11.5468
HMDB0015051+H	152.147	152.141	4	100	Positive	D	1.36071	0.075257	14.1921	0.0239989	11.1396
HMDB0015051+H	152.147	152.141	4	24.7347	Positive	F	1.36055	0.0754937	14.4936	0.0121084	10.86
HMDB0015051+H	152.147	152.141	4	66.4421	Positive	F	1.36044	0.0756637	14.69	0.00416604	10.6593
HMDB0015051+H	152.147	152.141	4	100	Positive	P__	1.36069	0.0752856	14.2291	0.0225274	11.1058
HMDB0002825+H	181.076	181.069	1	100	Positive	P	7.16468	0.0961733	6314.2	0	0
HMDB0002825+H	107.038	107.033	4	6.54013	Positive	F	7.16679	0.111307	73.4454	0.0294579	15.7359
HMDB0002825+H	107.502	107.498	4	6.12245	Positive	F	7.17025	0.101385	11.7791	0.077721	5.41906
HMDB0002825+H	107.912	107.908	4	26.711	Positive	F	7.15949	0.0944039	8.88856	0.0723592	1.83985
HMDB0002825+H	108.002	107.998	4	6.70671	Positive	F	7.16526	0.0905326	10.9027	0.00812532	5.86514
HMDB0002825+H	108.026	108.021	4	5.93306	Positive	F	7.16786	0.100168	24.5306	0.0444378	4.15336
HMDB0002825+H	108.202	108.198	4	89.916	Positive	D	7.15833	0.0961918	6.0326	0.0885928	0.0192423
HMDB0002825+H	108.302	108.298	4	34.6939	Positive	F	7.1599	0.0958325	5.52992	0.0667144	0.354372
HMDB0002825+H	163.06	163.053	4	7.22762	Positive	F	7.16662	0.0991979	27.7911	0.0270854	3.14489
HMDB0002825+H	163.06	163.053	4	56.2112	Positive	F	7.16697	0.0996008	28.3637	0.0319891	3.56385
HMDB0002825+H	163.062	163.056	4	46.6258	Positive	F	7.16785	0.101343	30.5157	0.0443112	5.37541
HMDB0002825+H	163.063	163.057	4	39.9199	Positive	F	7.16795	0.101666	30.3386	0.0456387	5.71146
HMDB0002825+H	163.064	163.058	4	19.7269	Positive	F	7.16871	0.101563	28.5228	0.0562076	5.60399
HMDB0002825+H	163.065	163.059	4	6.24315	Positive	F	7.16987	0.100491	25.4873	0.0724996	4.48924
HMDB0002825+H	181.074	181.067	4	100	Positive	D	7.16693	0.0999715	264.288	0.0314808	3.94934
HMDB0002825+H	181.075	181.067	4	100	Positive	D	7.16703	0.0999726	261.762	0.0328056	3.95048
HMDB0002825+H	181.075	181.068	4	71.1656	Positive	F	7.16694	0.0993947	249.254	0.0315842	3.34958
HMDB0002825+H	181.075	181.068	4	100	Positive	D	7.16698	0.0992724	245.309	0.032078	3.22246
HMDB0002825+H	181.075	181.068	4	100	Positive	D	7.16699	0.0992345	243.966	0.0322662	3.18305
HMDB0002825+H	181.076	181.068	4	10.1092	Positive	F	7.167	0.0992174	243.363	0.0323515	3.1652
HMDB0002825+H	181.076	181.069	4	93.5936	Positive	D	7.16712	0.0988743	58.8927	0.0340792	2.80845
HMDB0002825+H	76.8015	76.7985	4	5.04202	Positive	F	7.16524	0.102698	222.741	0.00782042	6.78425
HMDB0002825+H	81.0427	81.0395	4	12.5	Positive	F	7.16939	0.0937731	29.4494	0.06578	2.49572
HMDB0002825+H	95.048	95.0442	4	6.65083	Positive	F	7.16361	0.103025	40.9179	0.0149462	7.12428
HMDB0002825+H	95.05	95.0462	4	13.704	Positive	F	7.16573	0.0999702	67.317	0.0146903	3.94795
HMDB0002825+H	95.0501	95.0463	4	11.5898	Positive	F	7.16585	0.0998344	68.1145	0.0162871	3.80673
HMDB0002825+H	181.076	181.069	4	100	Positive	P__	7.16713	0.0988393	58.0994	0.0342199	2.77208
HMDB0005781+H	285.082	285.071	1	100	Positive	P	10.4939	0.0931271	97.885	0	0
HMDB0005781+H	118.043	118.038	6	9.26268	Positive	F	10.5003	0.0847568	5.81356	0.0612389	8.98795
HMDB0005781+H	118.044	118.039	6	12.7984	Positive	F	10.4992	0.0865994	6.31635	0.0507375	7.00945
HMDB0005781+H	168.06	168.053	6	10.2136	Positive	F	10.4987	0.102831	5.92145	0.0462707	10.4198
HMDB0005781+H	168.062	168.055	6	7.71144	Positive	F	10.5054	0.104041	5.9261	0.109782	11.7189
HMDB0005781+H	168.062	168.056	6	5.18474	Positive	F	10.5066	0.104141	5.92544	0.121279	11.8267
HMDB0005781+H	225.054	225.045	6	12.1891	Positive	F	10.4904	0.0941687	14.293	0.0333634	1.1185
HMDB0005781+H	225.059	225.049	6	7.78938	Positive	F	10.4933	0.0928534	18.8152	0.00511632	0.293817
HMDB0005781+H	225.059	225.05	6	7.46724	Positive	F	10.4934	0.0928171	18.9114	0.00436931	0.332868
HMDB0005781+H	225.061	225.051	6	10.0631	Positive	F	10.4937	0.0922703	19.1685	0.0020369	0.91994
HMDB0005781+H	253.054	253.044	6	45.2497	Positive	F	10.4955	0.100759	5.05462	0.0154656	8.19573
HMDB0005781+H	253.055	253.045	6	29.6715	Positive	F	10.496	0.10098	5.17019	0.0206268	8.43295
HMDB0005781+H	270.054	270.043	6	100	Positive	D	10.4946	0.0936079	87.2336	0.00658527	0.516314
HMDB0005781+H	270.055	270.044	6	13.9261	Positive	F	10.4947	0.0938066	91.1926	0.00775567	0.729701
HMDB0005781+H	270.055	270.044	6	73.7513	Positive	F	10.4947	0.0938136	91.2674	0.00780141	0.737195
HMDB0005781+H	270.057	270.046	6	10.1879	Positive	F	10.4953	0.0943381	52.425	0.0133829	1.30043
HMDB0005781+H	270.057	270.047	6	8.0131	Positive	F	10.4954	0.0943899	52.6634	0.0143408	1.35608
HMDB0005781+H	270.058	270.047	6	50.727	Positive	F	10.4956	0.0944881	53.9383	0.0161545	1.46148
HMDB0005781+H	270.061	270.05	6	7.9602	Positive	F	10.4962	0.0947334	57.7164	0.0222364	1.72492
HMDB0005781+H	270.077	270.066	6	100	Positive	D	10.496	0.0925716	8.33113	0.0207149	0.596415
HMDB0005781+H	271.062	271.051	6	7.52109	Positive	F	10.4973	0.105393	5.94687	0.0324835	13.1709
HMDB0005781+H	285.053	285.042	6	8.82921	Positive	F	10.4963	0.099225	6.93384	0.0235955	6.54803
HMDB0005781+H	285.064	285.052	6	100	Positive	D	10.4928	0.0946615	36.2182	0.010673	1.64771
HMDB0005781+H	285.078	285.067	6	100	Positive	D	10.4964	0.0951869	146.105	0.0240639	2.21184
HMDB0005781+H	285.079	285.068	6	20.8281	Positive	F	10.4966	0.0951822	160.105	0.0259098	2.20683
HMDB0005781+H	285.079	285.068	6	100	Positive	D	10.4966	0.0951828	160.463	0.025992	2.20742
HMDB0005781+H	285.081	285.07	6	100	Positive	D	10.4968	0.0950736	175.327	0.0275161	2.09023
HMDB0005781+H	285.082	285.07	6	100	Positive	D	10.4968	0.0950302	182.953	0.027829	2.04361
HMDB0005781+H	285.082	285.07	6	100	Positive	D	10.4968	0.0950275	183.449	0.0278484	2.04072
HMDB0005781+H	285.082	285.07	6	100	Positive	D	10.4968	0.0950227	185.523	0.0279224	2.03555
HMDB0005781+H	286.085	286.074	6	11.3846	Positive	F	10.4931	0.0935261	83.0873	0.0077793	0.428491
HMDB0005781+H	285.082	285.071	6	100	Positive	P__	10.4968	0.0950153	187.065	0.0279802	2.02759
HMDB0001886+H	167.06	167.054	1	100	Positive	P	5.29825	0.0809761	1576.13	0	0
HMDB0001886+H	167.06	167.054	4	100	Positive	D	5.29573	0.0883127	331.633	0.0475574	9.06026
HMDB0001886+H	167.06	167.054	4	100	Positive	P__	5.29573	0.0883129	331.63	0.0475552	9.06052
HMDB0000792+H	203.132	203.124	1	100	Positive	P	7.88806	0.0932185	1211.55	0	0
HMDB0000792+H	121.103	121.099	5	53.1329	Positive	F	7.88701	0.0941589	319.044	0.0133651	1.00883
HMDB0000792+H	139.115	139.109	5	100	Positive	D	7.88817	0.0916104	51.8637	0.00135988	1.72511
HMDB0000792+H	139.116	139.111	5	100	Positive	D	7.88752	0.0914838	49.4106	0.00689494	1.86086
HMDB0000792+H	149.1	149.094	5	8.17104	Positive	F	7.88964	0.0957391	663.368	0.0200463	2.70398
HMDB0000792+H	79.0576	79.0544	5	12.8846	Positive	F	7.88818	0.0904463	284.053	0.00149236	2.9739
HMDB0000792+H	80.0607	80.0575	5	7.0985	Positive	F	7.8956	0.104025	20.3608	0.0954965	11.5928
HMDB0000792+H	81.071	81.0678	5	17.3158	Positive	F	7.8891	0.0921572	115.252	0.0131577	1.13848
HMDB0000792+H	93.0718	93.068	5	55.9554	Positive	F	7.88841	0.0932233	188.485	0.00445785	0.00515992
HMDB0000792+H	94.0762	94.0725	5	5.98363	Positive	F	7.8973	0.0985235	15.8816	0.117128	5.69098
HMDB0000792+H	97.0683	97.0644	5	37.2283	Positive	F	7.88417	0.0933965	108.047	0.0493526	0.190987
HMDB0000210+K	258.08	258.069	1	100	Positive	P	5.59435	0.0922976	697.136	0	0
HMDB0000210+K	202.104	202.096	6	91.0078	Positive	D	5.5923	0.0854735	12.7063	0.0365478	7.39366
HMDB0000210+K	202.111	202.103	6	32.1872	Positive	F	5.59192	0.0846515	17.9507	0.0434584	8.28425
HMDB0000210+K	202.113	202.104	6	43.017	Positive	F	5.59225	0.0874108	18.3015	0.0375321	5.29466
HMDB0000210+K	202.113	202.105	6	38.4427	Positive	F	5.59235	0.0888716	18.4716	0.0356721	3.71196
HMDB0000210+K	220.122	220.113	6	23.7559	Positive	F	5.59187	0.0876946	21.9434	0.044273	4.98717
HMDB0000210+K	220.123	220.114	6	64.962	Positive	F	5.5917	0.0875299	18.7351	0.0472928	5.16564
HMDB0000210+K	90.0572	90.0536	6	100	Positive	D	5.58926	0.0852298	18.1255	0.0909879	7.65767
HMDB0000210+K	90.0574	90.0538	6	100	Positive	D	5.58932	0.0852589	17.7776	0.0899253	7.62615
HMDB0000210+K	258.08	258.069	6	100	Positive	P__	5.59213	0.0903368	141.133	0.0396999	2.1245
HMDB0014395+Na	271.057	271.046	1	100	Positive	P	1.30881	0.101115	62.3932	0	0
HMDB0014395+Na	156.014	156.008	6	62.4418	Positive	F	1.30762	0.0956151	8.71558	0.0915165	5.43885
HMDB0014395+Na	156.014	156.008	6	7.6363	Positive	F	1.30769	0.0956591	8.74997	0.0856707	5.39535
HMDB0014395+Na	156.015	156.008	6	100	Positive	D	1.30792	0.0957898	8.8209	0.0686088	5.2661
HMDB0014395+Na	156.015	156.009	6	74.9622	Positive	F	1.30834	0.0962636	8.92923	0.0365225	4.79757
HMDB0014395+Na	156.016	156.01	6	17.7126	Positive	F	1.30891	0.0967528	9.53246	0.00769223	4.31369
HMDB0014395+Na	271.057	271.046	6	100	Positive	P__	1.30943	0.10659	18.3002	0.0468137	5.41459
HMDB0013609+H	205.102	205.094	1	100	Positive	P	6.08769	0.0921203	7725.95	0	0
HMDB0013609+H	115.056	115.052	5	32.8655	Positive	F	6.08522	0.0963621	57.4377	0.0405189	4.60457
HMDB0013609+H	116.048	116.043	5	12.5828	Positive	F	6.0855	0.0914735	34.1002	0.0359385	0.702099
HMDB0013609+H	116.052	116.047	5	100	Positive	D	6.08337	0.0928278	69.269	0.0709796	0.768033
HMDB0013609+H	116.052	116.047	5	100	Positive	D	6.0834	0.0929192	70.1207	0.0704278	0.867257
HMDB0013609+H	116.053	116.048	5	44.9652	Positive	F	6.08387	0.0944783	86.8194	0.0626761	2.55966
HMDB0013609+H	116.054	116.049	5	100	Positive	D	6.08392	0.0951082	94.4012	0.0618537	3.24344
HMDB0013609+H	116.054	116.049	5	100	Positive	D	6.08392	0.09514	94.7921	0.0618937	3.27804
HMDB0013609+H	116.054	116.049	5	35.6336	Positive	F	6.08392	0.0951534	94.9567	0.0619105	3.29253
HMDB0013609+H	116.054	116.049	5	60.5939	Positive	F	6.08392	0.0951592	95.0287	0.0619178	3.29886
HMDB0013609+H	116.054	116.049	5	38.66	Positive	F	6.08392	0.0951659	95.111	0.0619261	3.30608
HMDB0013609+H	116.054	116.049	5	100	Positive	D	6.08392	0.0951725	95.1933	0.0619344	3.31329
HMDB0013609+H	116.054	116.049	5	21.2471	Positive	F	6.08392	0.0951783	95.2653	0.0619417	3.31959
HMDB0013609+H	116.054	116.049	5	5.82025	Positive	F	6.08392	0.0951849	95.3476	0.06195	3.32678
HMDB0013609+H	116.054	116.049	5	92.2172	Positive	D	6.08391	0.0951907	95.4196	0.0619572	3.33307
HMDB0013609+H	116.054	116.049	5	6.49929	Positive	F	6.08391	0.0951973	95.5019	0.0619655	3.34024
HMDB0013609+H	116.054	116.049	5	23.9242	Positive	F	6.08391	0.0952039	95.5842	0.0619737	3.3474
HMDB0013609+H	116.054	116.049	5	9.51187	Positive	F	6.08391	0.0952097	95.6562	0.0619809	3.35365
HMDB0013609+H	116.054	116.049	5	39.3639	Positive	F	6.08391	0.0952286	95.8928	0.0620045	3.37415
HMDB0013609+H	116.06	116.056	5	18.7185	Positive	F	6.08471	0.100116	161.165	0.0488256	8.67925
HMDB0013609+H	117.062	117.058	5	29.284	Positive	F	6.08535	0.0948837	556.256	0.0384044	2.99982
HMDB0013609+H	118.068	118.064	5	100	Positive	D	6.08696	0.09514	164.377	0.0119204	3.27801
HMDB0013609+H	118.069	118.065	5	25.762	Positive	F	6.08658	0.0955856	161.068	0.0181443	3.76171
HMDB0013609+H	127.048	127.043	5	14.5695	Positive	F	6.091	0.0944422	14.9835	0.0543698	2.52049
HMDB0013609+H	130.069	130.063	5	13.9519	Positive	F	6.08603	0.0955066	634.394	0.0272208	3.67598
HMDB0013609+H	132.084	132.078	5	14.8408	Positive	F	6.08609	0.0931569	892.711	0.0261469	1.12531
HMDB0013609+H	142.068	142.062	5	27.7945	Positive	F	6.08533	0.0937712	686.694	0.038785	1.79209
HMDB0013609+H	142.068	142.062	5	30.1415	Positive	F	6.0853	0.0937845	686.849	0.039196	1.80656
HMDB0013609+H	142.069	142.063	5	12.7095	Positive	F	6.0851	0.0939148	669.722	0.0425109	1.94796
HMDB0013609+H	142.07	142.064	5	27.3964	Positive	F	6.08488	0.0940357	616.025	0.0461421	2.07922
HMDB0013609+H	142.07	142.064	5	30.7944	Positive	F	6.08487	0.0940408	612.684	0.0462152	2.0848
HMDB0013609+H	142.07	142.064	5	17.9223	Positive	F	6.08487	0.0940425	611.595	0.0462393	2.08665
HMDB0013609+H	142.07	142.064	5	30.4086	Positive	F	6.08487	0.0940443	610.506	0.0462635	2.08852
HMDB0013609+H	142.07	142.064	5	8.09264	Positive	F	6.08487	0.0940481	608.257	0.0463149	2.09268
HMDB0013609+H	142.07	142.064	5	15.2983	Positive	F	6.08487	0.09405	607.169	0.0463399	2.09472
HMDB0013609+H	143.078	143.072	5	31.0046	Positive	F	6.0847	0.0952296	944.229	0.0490389	3.37528
HMDB0013609+H	144.083	144.078	5	10.7351	Positive	F	6.08622	0.0923857	183.56	0.0240983	0.288083
HMDB0013609+H	144.084	144.078	5	10.7163	Positive	F	6.0862	0.0924023	182.254	0.0243793	0.306079
HMDB0013609+H	144.084	144.078	5	10.1442	Positive	F	6.08616	0.0924473	180.039	0.0251438	0.354947
HMDB0013609+H	144.085	144.079	5	19.8028	Positive	F	6.08601	0.0925815	176.039	0.0275058	0.500627
HMDB0013609+H	146.063	146.057	5	61.9444	Positive	F	6.08703	0.0965026	3409.36	0.0107694	4.75711
HMDB0013609+H	146.063	146.057	5	61.7725	Positive	F	6.08699	0.0965433	3399.48	0.0113672	4.80131
HMDB0013609+H	146.064	146.058	5	100	Positive	D	6.0867	0.0968747	3320.74	0.016235	5.16102
HMDB0013609+H	146.065	146.059	5	12.7329	Positive	F	6.08657	0.0973601	3098.91	0.0183713	5.68796
HMDB0013609+H	159.095	159.088	5	8.08889	Positive	F	6.08603	0.0938478	101.088	0.027143	1.87523
HMDB0013609+H	159.095	159.088	5	8.25876	Positive	F	6.08605	0.0938525	104.012	0.0268979	1.88041
HMDB0013609+H	159.095	159.089	5	25.6539	Positive	F	6.08607	0.0938527	105.84	0.0266337	1.88061
HMDB0013609+H	159.095	159.089	5	26.4167	Positive	F	6.08608	0.0938529	106.424	0.0264204	1.88077
HMDB0013609+H	159.097	159.09	5	100	Positive	D	6.08613	0.0940828	111.309	0.0255344	2.13034
HMDB0013609+H	159.097	159.09	5	7.02947	Positive	F	6.08613	0.0940873	111.115	0.0255974	2.13523
HMDB0013609+H	159.097	159.09	5	56.2546	Positive	F	6.08611	0.0941048	110.38	0.025837	2.15422
HMDB0013609+H	159.097	159.09	5	14.0547	Positive	F	6.08611	0.0941091	110.199	0.0258959	2.15896
HMDB0013609+H	159.097	159.091	5	10.3219	Positive	F	6.08611	0.0941131	110.019	0.0259491	2.16329
HMDB0013609+H	159.097	159.091	5	20.9577	Positive	F	6.0861	0.094117	109.838	0.0260012	2.16752
HMDB0013609+H	159.097	159.091	5	7.95524	Positive	F	6.0861	0.0941212	109.645	0.0260569	2.17205
HMDB0013609+H	159.097	159.091	5	6.53446	Positive	F	6.08609	0.094129	109.285	0.0261616	2.18057
HMDB0013609+H	159.097	159.091	5	19.4508	Positive	F	6.08609	0.0941332	109.093	0.0262176	2.18513
HMDB0013609+H	159.097	159.091	5	100	Positive	D	6.08609	0.0941365	108.91	0.0262471	2.18864
HMDB0013609+H	159.097	159.091	5	10.0761	Positive	F	6.08608	0.0941883	106.061	0.0263834	2.24492
HMDB0013609+H	188.074	188.067	5	100	Positive	D	6.08804	0.0992879	298.48	0.00586766	7.78074
HMDB0013609+H	188.074	188.067	5	100	Positive	D	6.08803	0.0993425	298.249	0.00568451	7.83995
HMDB0013609+H	188.077	188.069	5	29.4535	Positive	F	6.08783	0.100463	249.486	0.00228354	9.0566
HMDB0013609+H	89.0408	89.0372	5	13.4688	Positive	F	6.08187	0.107293	7.61366	0.095609	16.4708
HMDB0013609+H	91.0568	91.0532	5	65.2081	Positive	F	6.08725	0.0978264	310.521	0.00713598	6.19413
HMDB0013609+H	205.102	205.094	5	100	Positive	P__	6.09202	0.100401	70.3606	0.0711355	8.98853
HMDB0000033+NH4	244.146	244.136	1	100	Positive	P	2.39528	0.171103	1528	0	0
HMDB0000033+NH4	227.119	227.11	5	100	Positive	D	2.39828	0.147171	42.7987	0.12514	13.987
HMDB0000033+NH4	244.146	244.136	5	100	Positive	P__	2.39459	0.163108	561.068	0.0287833	4.67303
HMDB0000763+H	192.07	192.062	1	100	Positive	P	6.90842	0.092189	4518.86	0	0
HMDB0000763+H	117.061	117.057	4	20.2086	Positive	F	6.91178	0.101335	316.484	0.0486339	9.92116
HMDB0000763+H	119.054	119.05	4	25.4068	Positive	F	6.90567	0.0935872	380.716	0.0397674	1.51675
HMDB0000763+H	128.053	128.047	4	9.48686	Positive	F	6.91134	0.0813515	111.323	0.0423711	11.7557
HMDB0000763+H	128.055	128.049	4	6.52812	Positive	F	6.91122	0.0816848	97.5648	0.0405197	11.3942
HMDB0000763+H	146.003	145.997	4	9.40941	Positive	F	6.91063	0.0947303	5.76817	0.0320715	2.75666
HMDB0000763+H	146.063	146.057	4	100	Positive	D	6.90735	0.0935741	6383.67	0.0154406	1.50252
HMDB0000763+H	146.063	146.057	4	100	Positive	D	6.90733	0.0935678	6384.52	0.0157117	1.49568
HMDB0000763+H	147.066	147.061	4	5.05925	Positive	F	6.90662	0.0919105	200.17	0.0260212	0.302082
HMDB0000763+H	160.043	160.036	4	64.2106	Positive	F	6.91537	0.0910478	6.02413	0.10064	1.23783
HMDB0000763+H	192.069	192.061	4	48.3824	Positive	F	6.90658	0.0937114	218.77	0.0265468	1.65146
HMDB0000763+H	91.0558	91.0522	4	45.6821	Positive	F	6.91117	0.10407	28.9066	0.0397812	12.8881
HMDB0000763+H	91.0578	91.0542	4	100	Positive	D	6.90764	0.1017	352.609	0.0112545	10.3166
HMDB0000763+H	91.0628	91.0592	4	100	Positive	D	6.90548	0.105999	112.144	0.0425703	14.9806
HMDB0000763+H	192.07	192.062	4	100	Positive	P__	6.90637	0.0935619	216.334	0.0295962	1.4893
HMDB0000439+H	170.049	170.042	1	100	Positive	P	5.62905	0.0937452	683.711	0	0
HMDB0000439+H	95.0099	95.0061	4	100	Positive	D	5.6299	0.0940514	355.455	0.0150199	0.326692
HMDB0000439+H	170.049	170.042	4	100	Positive	P__	5.6285	0.0980347	61.5674	0.0098264	4.57576
HMDB0000714+Na	202.052	202.044	1	100	Positive	P	7.17166	0.094767	449	0	0
HMDB0000714+Na	105.036	105.032	5	100	Positive	D	7.17127	0.104952	367.544	0.00550913	10.7475
HMDB0000714+Na	202.052	202.044	5	100	Positive	P__	7.17295	0.0951485	8.74642	0.0179622	0.402636
HMDB0005809+H	165.095	165.088	1	100	Positive	P	10.3315	0.0934597	3847.26	0	0
HMDB0005809+H	165.094	165.088	4	100	Positive	D	10.3319	0.0945471	13.5064	0.00325257	1.16357
HMDB0005809+H	165.095	165.088	4	100	Positive	P__	10.3319	0.0944549	13.6459	0.00330309	1.06484
HMDB0005781+Na	307.064	307.052	1	100	Positive	P	8.7702	0.0771098	41.7422	0	0
HMDB0005781+Na	307.048	307.036	7	100	Positive	D	8.77038	0.0746448	8.7054	0.00203329	3.19666
HMDB0005781+Na	307.062	307.05	7	100	Positive	D	8.76915	0.0807913	12.8342	0.0120311	4.7744
HMDB0005781+Na	307.064	307.052	7	100	Positive	P__	8.76834	0.081589	12.0198	0.0211943	5.80894
HMDB0000267+NH4	147.08	147.074	1	100	Positive	P	7.10121	0.0956767	2778.76	0	0
HMDB0000267+NH4	130.053	130.048	3	23.3233	Positive	F	7.10088	0.0968415	751.449	0.00460036	1.21744
HMDB0000267+NH4	84.0466	84.0432	3	5.31836	Positive	F	7.10123	0.101022	2053.24	0.000233707	5.5865
HMDB0000267+NH4	84.0467	84.0433	3	100	Positive	D	7.10136	0.100931	2054.4	0.00211237	5.49216
HMDB0000267+NH4	147.08	147.074	3	100	Positive	P__	7.09474	0.0950506	33.64	0.0911278	0.654339
HMDB0000714+K	218.026	218.018	1	100	Positive	P	7.1717	0.0958694	4540.73	0	0
HMDB0000714+K	105.036	105.032	5	100	Positive	D	7.17127	0.104952	367.544	0.00605067	9.47399
HMDB0000714+K	218.026	218.018	5	100	Positive	P__	7.18066	0.105265	71.0483	0.124917	9.80084
HMDB0000721+NH4	190.123	190.115	1	100	Positive	P	2.06443	0.129905	2795.5	0	0
HMDB0000721+NH4	173.092	173.086	4	100	Positive	D	2.06588	0.118367	5.1668	0.0702579	8.88168
HMDB0000721+NH4	190.123	190.115	4	100	Positive	P__	2.06199	0.130122	1056.51	0.118205	0.167339
HMDB0032582+H	171.084	171.078	1	100	Positive	P	1.42794	0.0855275	972.472	0	0
HMDB0032582+H	171.084	171.077	4	12.9886	Positive	F	1.42808	0.085154	118.192	0.00958281	0.436783
HMDB0032582+H	171.084	171.077	4	100	Positive	D	1.42808	0.0851482	115.737	0.00983562	0.443512
HMDB0032582+H	171.084	171.078	4	100	Positive	P__	1.42811	0.0851115	103.643	0.0114813	0.486462
HMDB0011600+NH4	167.108	167.101	1	100	Positive	P	7.88678	0.0922491	3546.74	0	0
HMDB0011600+NH4	150.103	150.097	4	100	Positive	D	7.89039	0.0963994	12.4732	0.0457925	4.49899
HMDB0011600+NH4	167.108	167.101	4	100	Positive	P__	7.88884	0.0934826	31.4137	0.0261404	1.33716
HMDB0014950+H	309.166	309.154	1	100	Positive	P	1.22968	0.095032	540.327	0	0
HMDB0014950+H	309.161	309.149	7	100	Positive	D	1.22868	0.100681	126.021	0.0812969	5.94386
HMDB0014950+H	309.166	309.154	7	100	Positive	D	1.22862	0.0995077	173.337	0.0865745	4.70972
HMDB0014950+H	309.166	309.154	7	51.8166	Positive	F	1.22864	0.0994747	175.001	0.0848516	4.67496
HMDB0014950+H	309.167	309.154	7	100	Positive	D	1.22871	0.0993618	180.947	0.0789325	4.55621
HMDB0014950+H	309.172	309.16	7	100	Positive	D	1.22856	0.0974947	205.094	0.091311	2.59151
HMDB0014950+H	310.165	310.153	7	22.4805	Positive	F	1.22952	0.0945162	23.9062	0.0135845	0.542732
HMDB0014950+H	310.169	310.156	7	19.5668	Positive	F	1.22983	0.0944816	29.8276	0.0121533	0.579184
HMDB0014950+H	310.175	310.163	7	11.8297	Positive	F	1.22934	0.0971396	32.0922	0.0283017	2.21778
HMDB0014950+H	309.166	309.154	7	100	Positive	P__	1.22868	0.0994108	178.358	0.0814821	4.60777
HMDB0062583+K	218.026	218.018	1	100	Positive	P	7.1717	0.0958694	4540.73	0	0
HMDB0062583+K	105.036	105.032	5	100	Positive	D	7.17127	0.104952	367.544	0.00605067	9.47399
HMDB0062583+K	218.026	218.018	5	100	Positive	P__	7.18066	0.105265	71.0483	0.124917	9.80084
HMDB0014712+NH4	307.208	307.196	1	100	Positive	P	11.4221	0.0951254	7282.72	0	0
HMDB0014712+NH4	124.102	124.098	7	100	Positive	D	11.421	0.09235	9.35686	0.009145	2.91759
HMDB0014712+NH4	307.208	307.196	7	100	Positive	P__	11.4193	0.100009	863.197	0.0241308	5.13389
HMDB0000673+H	281.254	281.242	1	100	Positive	P	22.2802	0.105675	5.61077	0	0
HMDB0000673+H	109.103	109.099	6	11.3858	Positive	F	22.2734	0.102339	47.7111	0.0305075	3.1568
HMDB0000673+H	109.103	109.099	6	17.2431	Positive	F	22.2732	0.102313	48.1803	0.0313148	3.18219
HMDB0000673+H	119.088	119.083	6	20.1456	Positive	F	22.2736	0.10159	54.7002	0.0292815	3.86638
HMDB0000673+H	137.099	137.093	6	6.24987	Positive	F	22.2574	0.0924232	19.5455	0.102148	12.5405
HMDB0000673+H	137.099	137.093	6	16.2187	Positive	F	22.2571	0.0923446	19.5434	0.103397	12.6149
HMDB0000673+H	163.151	163.145	6	9.61205	Positive	F	22.2654	0.0945643	20.8016	0.0662478	10.5144
HMDB0000673+H	165.167	165.16	6	5.77688	Positive	F	22.28	0.109944	12.4996	0.000640884	4.03975
HMDB0000673+H	165.167	165.16	6	7.88697	Positive	F	22.2797	0.109981	12.408	0.00220591	4.07447
HMDB0000673+H	179.147	179.139	6	14.6656	Positive	F	22.2661	0.101152	14.4623	0.063	4.28038
HMDB0000673+H	221.231	221.222	6	11.6235	Positive	F	22.2782	0.0947676	5.39488	0.00886502	10.322
HMDB0000673+H	221.231	221.222	6	14.3472	Positive	F	22.2782	0.094728	5.33533	0.00877117	10.3595
HMDB0000673+H	245.231	245.221	6	72.4226	Positive	F	22.2773	0.0973997	10.5408	0.0128179	7.83127
HMDB0000673+H	245.231	245.222	6	70.7928	Positive	F	22.2773	0.0973863	8.29572	0.0129472	7.84401
HMDB0000673+H	245.232	245.222	6	5.25428	Positive	F	22.2772	0.0973731	8.30466	0.0130762	7.85647
HMDB0000673+H	263.242	263.232	6	100	Positive	D	22.2805	0.0998868	9.73275	0.00135017	5.4778
HMDB0000673+H	263.242	263.232	6	32.2993	Positive	F	22.2805	0.0998455	9.80802	0.00141862	5.51683
HMDB0000673+H	281.252	281.241	6	30.562	Positive	F	22.2663	0.10105	19.6331	0.062171	4.3775
HMDB0000673+H	67.0555	67.0529	6	19.5703	Positive	F	22.2696	0.110879	57.1827	0.0475908	4.92385
HMDB0000673+H	79.0558	79.0526	6	5.68924	Positive	F	22.2697	0.111879	24.7529	0.04693	5.87005
HMDB0000673+H	81.0714	81.0682	6	11.5158	Positive	F	22.2681	0.106921	73.6339	0.0539824	1.17825
HMDB0000673+H	81.0715	81.0683	6	55.5188	Positive	F	22.2677	0.106532	74.2365	0.0559624	0.810839
HMDB0000673+H	281.254	281.242	6	100	Positive	P__	22.2668	0.0992819	19.8817	0.059867	6.05017
HMDB0014842+H	342.177	342.164	1	100	Positive	P	12.0316	0.0987655	232.779	0	0
HMDB0014842+H	157.068	157.062	7	6.36083	Positive	F	12.0392	0.0833465	25.9322	0.0630077	15.6118
HMDB0014842+H	157.068	157.062	7	5.53902	Positive	F	12.0393	0.0837966	23.4515	0.0644502	15.156
HMDB0014842+H	181.068	181.061	7	6.23499	Positive	F	12.0285	0.0984514	111.946	0.0256186	0.31807
HMDB0014842+H	181.068	181.061	7	7.00339	Positive	F	12.0285	0.0983052	116.158	0.0259497	0.466107
HMDB0014842+H	181.068	181.061	7	9.23705	Positive	F	12.0285	0.0982588	117.561	0.0260549	0.513052
HMDB0014842+H	181.069	181.061	7	11.2717	Positive	F	12.0284	0.0981694	120.369	0.0262581	0.603599
HMDB0014842+H	199.079	199.071	7	7.13048	Positive	F	12.0267	0.0971815	189.409	0.0404286	1.60386
HMDB0014842+H	199.079	199.072	7	12.0982	Positive	F	12.0268	0.0971393	192.437	0.0394345	1.64659
HMDB0014842+H	342.176	342.162	7	18.4231	Positive	F	12.0291	0.0990914	176.709	0.0204067	0.329976
HMDB0014842+H	342.176	342.163	7	17.6799	Positive	F	12.0291	0.0989891	179.024	0.0207383	0.22636
HMDB0014842+H	342.177	342.163	7	100	Positive	D	12.0291	0.0989641	179.598	0.0208194	0.201088
HMDB0014842+H	342.177	342.163	7	100	Positive	D	12.0291	0.0989394	180.17	0.0208996	0.176061
HMDB0014842+H	342.177	342.163	7	100	Positive	D	12.029	0.0988667	181.665	0.0211359	0.102418
HMDB0014842+H	342.177	342.164	7	100	Positive	P__	12.029	0.0987716	183.555	0.0212696	0.00615397
HMDB0000235+H	266.125	266.115	1	100	Positive	P	7.10112	0.0967091	34118.2	0	0
HMDB0000235+H	147.003	146.997	6	100	Positive	D	7.10189	0.0983947	6.06359	0.0107783	1.74297
HMDB0000235+H	147.072	147.066	6	100	Positive	D	7.10398	0.102583	2252.08	0.0402106	6.07399
HMDB0000235+H	148.074	148.068	6	68.8689	Positive	F	7.09946	0.0953874	387.087	0.0233153	1.36669
HMDB0000235+H	85.7187	85.7153	6	11.824	Positive	F	7.10208	0.0953001	6.40656	0.0135599	1.45698
HMDB0000235+H	93.0899	93.0861	6	17.247	Positive	F	7.10215	0.0842333	5.33402	0.014504	12.9004
HMDB0000235+H	266.125	266.115	6	100	Positive	P__	7.10106	0.100684	1021.21	0.000797409	4.11055
HMDB0000883+H	118.089	118.084	1	100	Positive	P	1.29378	0.0952877	8977.22	0	0
HMDB0000883+H	118.088	118.084	3	92.0921	Positive	D	1.29482	0.100801	1781.8	0.0804039	5.78584
HMDB0000883+H	118.089	118.084	3	100	Positive	D	1.29476	0.100739	1792.32	0.075807	5.72084
HMDB0000883+H	118.089	118.084	3	100	Positive	D	1.29474	0.100725	1794.71	0.0747685	5.70614
HMDB0000883+H	118.089	118.084	3	7.83672	Positive	F	1.29464	0.100587	1811.42	0.0667049	5.56117
HMDB0000883+H	119.092	119.087	3	5.80581	Positive	F	1.29506	0.0958607	277.021	0.0989234	0.601335
HMDB0000883+H	58.0682	58.0658	3	7.64544	Positive	F	1.29251	0.109716	1636.62	0.0978464	15.142
HMDB0000883+H	118.089	118.084	3	100	Positive	P__	1.29464	0.100585	1811.4	0.0667226	5.55934
HMDB0001257+H	146.169	146.163	1	100	Positive	P	1.06802	0.106547	123.715	0	0
HMDB0001257+H	112.114	112.11	3	16.7167	Positive	F	1.06755	0.0994751	10.7223	0.043445	6.63689
HMDB0001257+H	129.144	129.138	3	42.5046	Positive	F	1.0684	0.104613	10.4756	0.0352732	1.81466
HMDB0001257+H	146.168	146.162	3	100	Positive	D	1.06665	0.111095	9.87448	0.128387	4.26855
HMDB0001257+H	146.169	146.163	3	100	Positive	P__	1.06667	0.111303	9.64634	0.125785	4.46467
HMDB0015401+H	298.121	298.109	1	100	Positive	P	5.18499	0.109391	3921.09	0	0
HMDB0015401+H	166.076	166.069	6	100	Positive	D	5.18407	0.108221	3405.34	0.0177514	1.06959
HMDB0015401+H	167.079	167.072	6	5.34993	Positive	F	5.1861	0.117637	564.99	0.0213624	7.53776
HMDB0015401+H	298.12	298.109	6	19.8351	Positive	F	5.18653	0.11726	193.988	0.0297623	7.19301
HMDB0015401+H	298.121	298.109	6	100	Positive	P__	5.18648	0.117023	196.139	0.0286991	6.97649
HMDB0015503+NH4	206.133	206.125	1	100	Positive	P	1.86065	0.0882855	559.256	0	0
HMDB0015503+NH4	104.051	104.047	5	7.18706	Positive	F	1.8599	0.0905397	6.77852	0.0401998	2.55338
HMDB0015503+NH4	104.052	104.047	5	6.46161	Positive	F	1.85999	0.0902531	6.79368	0.0352878	2.22874
HMDB0015503+NH4	104.052	104.048	5	43.59	Positive	F	1.86008	0.0899705	6.80885	0.0303804	1.90865
HMDB0015503+NH4	104.052	104.048	5	89.5379	Positive	D	1.86063	0.0882409	6.75937	0.000854487	0.0504636
HMDB0015503+NH4	104.052	104.048	5	7.50622	Positive	F	1.8607	0.0880744	6.7846	0.00296343	0.239074
HMDB0015503+NH4	104.052	104.048	5	17.0961	Positive	F	1.86121	0.086737	6.72695	0.030306	1.75387
HMDB0015503+NH4	104.053	104.049	5	29.8311	Positive	F	1.86164	0.0863576	6.51926	0.053418	2.18366
HMDB0015503+NH4	206.133	206.125	5	100	Positive	P__	1.86025	0.0929256	43.8311	0.0213588	5.25588
HMDB0000792+K	241.089	241.079	1	100	Positive	P	7.89381	0.0918102	471.317	0	0
HMDB0000792+K	111.083	111.078	5	5.151	Positive	F	7.90486	0.10675	36.1479	0.140023	16.2722
HMDB0000792+K	121.103	121.099	5	53.1329	Positive	F	7.88701	0.0941589	319.044	0.0861276	2.5582
HMDB0000792+K	139.115	139.109	5	100	Positive	D	7.88817	0.0916104	51.8637	0.0714133	0.217674
HMDB0000792+K	139.116	139.111	5	100	Positive	D	7.88752	0.0914838	49.4106	0.0796622	0.355515
HMDB0000792+K	149.1	149.094	5	8.17104	Positive	F	7.88964	0.0957391	663.368	0.0527405	4.27934
HMDB0000792+K	79.0576	79.0544	5	12.8846	Positive	F	7.88818	0.0904463	284.053	0.071281	1.48562
HMDB0000792+K	80.0607	80.0575	5	7.0985	Positive	F	7.8956	0.104025	20.3608	0.0226548	13.3046
HMDB0000792+K	81.071	81.0678	5	17.3158	Positive	F	7.8891	0.0921572	115.252	0.0596241	0.377947
HMDB0000792+K	93.0718	93.068	5	55.9554	Positive	F	7.88841	0.0932233	188.485	0.0683176	1.53913
HMDB0000792+K	94.0762	94.0725	5	5.98363	Positive	F	7.8973	0.0985235	15.8816	0.0442704	7.31217
HMDB0000792+K	97.0683	97.0644	5	37.2283	Positive	F	7.88417	0.0933965	108.047	0.122089	1.72781
HMDB0000792+K	241.089	241.079	5	100	Positive	P__	7.89289	0.0957422	39.7982	0.011593	4.28269
HMDB0015377+K	270.07	270.059	1	100	Positive	P	7.1107	0.0959811	11.5918	0	0
HMDB0015377+K	91.056	91.0524	6	100	Positive	D	7.10122	0.104246	6947.54	0.133323	8.61104
HMDB0015377+K	92.0589	92.0553	6	8.64082	Positive	F	7.10167	0.101206	1334.05	0.127024	5.44356
HMDB0014333+H	296.192	296.18	1	100	Positive	P	11.2203	0.102346	5.68947	0	0
HMDB0014333+H	296.195	296.183	6	100	Positive	D	11.2161	0.0961606	6.61155	0.0373405	6.04364
HMDB0014333+H	296.192	296.18	6	100	Positive	P__	11.2149	0.0982371	6.85655	0.047574	4.01475
HMDB0005808+H	269.087	269.076	1	100	Positive	P	6.55581	0.0885503	124.497	0	0
HMDB0005808+H	253.1	253.09	6	6.46545	Positive	F	6.55728	0.0867449	14.6312	0.0224383	2.03882
HMDB0005808+H	253.103	253.093	6	5.9912	Positive	F	6.55631	0.0886177	20.401	0.00766521	0.0761646
HMDB0005808+H	269.083	269.073	6	74.0097	Positive	F	6.55735	0.0901762	37.8464	0.0236128	1.83611
HMDB0005808+H	269.084	269.073	6	100	Positive	D	6.55719	0.0901554	37.3655	0.021193	1.81265
HMDB0005808+H	269.086	269.075	6	62.4077	Positive	F	6.55558	0.0900383	32.9915	0.00340523	1.68035
HMDB0005808+H	269.086	269.076	6	100	Positive	D	6.55541	0.0900335	32.5136	0.00600222	1.67495
HMDB0005808+H	269.087	269.076	6	100	Positive	D	6.55508	0.0899045	31.5536	0.0110489	1.52934
HMDB0005808+H	269.087	269.076	6	100	Positive	D	6.55495	0.0897798	31.1714	0.0129691	1.38842
HMDB0005808+H	270.089	270.078	6	6.22063	Positive	F	6.55987	0.0991069	12.8433	0.0619976	11.9216
HMDB0005808+H	270.09	270.08	6	8.14424	Positive	F	6.55891	0.0995004	13.3132	0.0473922	12.366
HMDB0005808+H	269.087	269.076	6	100	Positive	P__	6.5551	0.0899167	31.5984	0.0108286	1.5431
HMDB0000930+H	149.063	149.057	1	100	Positive	P	5.35932	0.0944677	138.346	0	0
HMDB0000930+H	103.057	103.053	3	100	Positive	D	5.35656	0.0938781	685.495	0.0516358	0.624073
HMDB0062496+H	162.116	162.11	1	100	Positive	P	1.3416	0.0900482	29330.5	0	0
HMDB0062496+H	102.093	102.089	4	69.623	Positive	F	1.34112	0.0904464	1234.92	0.0362887	0.44215
HMDB0062496+H	102.102	102.098	4	62.8195	Positive	F	1.33977	0.086194	141.258	0.136826	4.28017
HMDB0062496+H	103.041	103.037	4	40.5313	Positive	F	1.34153	0.0874863	323.792	0.0051949	2.84502
HMDB0062496+H	103.043	103.039	4	47.077	Positive	F	1.34122	0.0873541	283.491	0.0282111	2.99185
HMDB0062496+H	103.043	103.039	4	47.3882	Positive	F	1.34122	0.0873431	278.656	0.028808	3.00414
HMDB0062496+H	162.116	162.11	4	100	Positive	D	1.34274	0.087677	1855.46	0.0844136	2.63324
HMDB0062496+H	60.0831	60.0807	4	39.563	Positive	F	1.3401	0.0771422	1089.61	0.112264	14.3323
HMDB0062496+H	60.084	60.0816	4	12.9333	Positive	F	1.33981	0.077422	844.422	0.13396	14.0217
HMDB0062496+H	60.0841	60.0817	4	13.3033	Positive	F	1.33977	0.07746	819.704	0.136389	13.9794
HMDB0062496+H	85.0304	85.027	4	100	Positive	D	1.34241	0.0952821	17.9554	0.0601144	5.81229
HMDB0062496+H	85.0322	85.0288	4	25.7806	Positive	F	1.34179	0.0934037	20.0108	0.0138823	3.7263
HMDB0062496+H	85.0323	85.0289	4	26.0691	Positive	F	1.34178	0.0933302	19.9858	0.0131619	3.64466
HMDB0062496+H	162.116	162.11	4	100	Positive	P__	1.34273	0.0876775	1858.26	0.0836748	2.63268
HMDB0000943+NH4	154.075	154.068	1	100	Positive	P	5.06551	0.0915744	1163.97	0	0
HMDB0000943+NH4	137.01	137.004	4	75.914	Positive	D	5.06042	0.0992829	15.8557	0.100399	8.41769
HMDB0000943+NH4	154.075	154.068	4	100	Positive	P__	5.0711	0.0939906	864.75	0.110506	2.63847
HMDB0002227+NH4	323.24	323.227	1	100	Positive	P	11.1338	0.106432	504.038	0	0
HMDB0002227+NH4	323.227	323.214	7	14.8193	Positive	F	11.1327	0.106679	26.475	0.00991654	0.23129
HMDB0002227+NH4	324.24	324.227	7	54.532	Positive	F	11.1326	0.113264	10.5425	0.0113226	6.41863
HMDB0002227+NH4	324.252	324.239	7	58.302	Positive	F	11.131	0.112506	11.0067	0.0251084	5.70671
HMDB0002227+NH4	328.12	328.107	7	16.7225	Positive	F	11.1272	0.100384	41.6498	0.0597043	5.68288
HMDB0002227+NH4	329.122	329.109	7	100	Positive	D	11.1187	0.090997	7.18105	0.135846	14.5026
HMDB0002227+NH4	323.24	323.227	7	100	Positive	P__	11.1309	0.109141	295.947	0.0260312	2.54484
HMDB0038361+K	345.045	345.031	1	100	Positive	P	5.60639	0.0903039	215.707	0	0
HMDB0038361+K	123.01	123.006	7	5.1051	Positive	F	5.6074	0.0948265	45.4723	0.0181341	5.00812
HMDB0038361+K	123.012	123.007	7	12.8128	Positive	F	5.60725	0.0947898	40.6126	0.0153636	4.96756
HMDB0038361+K	151.037	151.031	7	5.68131	Positive	F	5.60772	0.0855801	118.152	0.0236912	5.23107
HMDB0038361+K	305.073	305.06	7	40.9409	Positive	F	5.60442	0.0913742	22.0992	0.0350493	1.18521
HMDB0038361+K	305.073	305.061	7	100	Positive	D	5.60442	0.0913959	22.3192	0.0350671	1.20921
HMDB0038361+K	305.073	305.061	7	100	Positive	D	5.60442	0.0915237	23.6077	0.0350888	1.35072
HMDB0038361+K	305.074	305.061	7	100	Positive	D	5.60442	0.0915819	24.0942	0.0350891	1.41517
HMDB0038361+K	345.045	345.031	7	100	Positive	P__	5.60588	0.0902445	43.9735	0.00899824	0.0658631
HMDB0030396+H	205.102	205.094	1	100	Positive	P	6.08769	0.0921203	7725.95	0	0
HMDB0030396+H	115.056	115.051	5	100	Positive	D	6.08525	0.0962064	62.0256	0.0399843	4.43561
HMDB0030396+H	115.056	115.051	5	11.7092	Positive	F	6.08529	0.0962579	61.597	0.0393343	4.49156
HMDB0030396+H	115.056	115.052	5	100	Positive	D	6.08522	0.0963621	57.4377	0.0405189	4.60457
HMDB0030396+H	116.048	116.043	5	12.5828	Positive	F	6.0855	0.0914735	34.1002	0.0359385	0.702099
HMDB0030396+H	116.052	116.047	5	100	Positive	D	6.08337	0.0928278	69.269	0.0709796	0.768033
HMDB0030396+H	116.052	116.047	5	100	Positive	D	6.0834	0.0929192	70.1207	0.0704278	0.867257
HMDB0030396+H	116.053	116.048	5	100	Positive	D	6.08376	0.0941519	82.5917	0.0644309	2.20538
HMDB0030396+H	116.053	116.048	5	44.9652	Positive	F	6.08387	0.0944783	86.8194	0.0626761	2.55966
HMDB0030396+H	116.053	116.048	5	100	Positive	D	6.08392	0.0945735	88.1357	0.0619107	2.66299
HMDB0030396+H	116.054	116.049	5	100	Positive	D	6.08392	0.0951082	94.4012	0.0618537	3.24344
HMDB0030396+H	116.054	116.049	5	100	Positive	D	6.08392	0.09514	94.7921	0.0618937	3.27804
HMDB0030396+H	116.054	116.049	5	35.6336	Positive	F	6.08392	0.0951534	94.9567	0.0619105	3.29253
HMDB0030396+H	116.054	116.049	5	60.5939	Positive	F	6.08392	0.0951592	95.0287	0.0619178	3.29886
HMDB0030396+H	116.054	116.049	5	38.66	Positive	F	6.08392	0.0951659	95.111	0.0619261	3.30608
HMDB0030396+H	116.054	116.049	5	100	Positive	D	6.08392	0.0951725	95.1933	0.0619344	3.31329
HMDB0030396+H	116.054	116.049	5	21.2471	Positive	F	6.08392	0.0951783	95.2653	0.0619417	3.31959
HMDB0030396+H	116.054	116.049	5	5.82025	Positive	F	6.08392	0.0951849	95.3476	0.06195	3.32678
HMDB0030396+H	116.054	116.049	5	92.2172	Positive	D	6.08391	0.0951907	95.4196	0.0619572	3.33307
HMDB0030396+H	116.054	116.049	5	6.49929	Positive	F	6.08391	0.0951973	95.5019	0.0619655	3.34024
HMDB0030396+H	116.054	116.049	5	23.9242	Positive	F	6.08391	0.0952039	95.5842	0.0619737	3.3474
HMDB0030396+H	116.054	116.049	5	9.51187	Positive	F	6.08391	0.0952097	95.6562	0.0619809	3.35365
HMDB0030396+H	116.054	116.049	5	39.3639	Positive	F	6.08391	0.0952286	95.8928	0.0620045	3.37415
HMDB0030396+H	116.06	116.056	5	18.7185	Positive	F	6.08471	0.100116	161.165	0.0488256	8.67925
HMDB0030396+H	116.062	116.057	5	10.3926	Positive	F	6.08527	0.101681	164.77	0.0396397	10.3784
HMDB0030396+H	117.06	117.056	5	69.306	Positive	F	6.08574	0.0943553	631.383	0.0319004	2.42619
HMDB0030396+H	117.061	117.056	5	64.8961	Positive	F	6.08568	0.0944452	619.545	0.0330061	2.52371
HMDB0030396+H	117.062	117.058	5	29.284	Positive	F	6.08535	0.0948837	556.256	0.0384044	2.99982
HMDB0030396+H	118.067	118.062	5	77.4827	Positive	D	6.08758	0.0945384	159.448	0.00182026	2.62493
HMDB0030396+H	118.067	118.063	5	100	Positive	D	6.08729	0.094762	163.536	0.00644404	2.86769
HMDB0030396+H	118.068	118.063	5	10.1666	Positive	F	6.08705	0.0950542	164.738	0.0105049	3.18485
HMDB0030396+H	118.068	118.064	5	37.6223	Positive	F	6.08696	0.09514	164.377	0.0119204	3.27801
HMDB0030396+H	118.069	118.065	5	25.762	Positive	F	6.08658	0.0955856	161.068	0.0181443	3.76171
HMDB0030396+H	127.048	127.043	5	14.5695	Positive	F	6.091	0.0944422	14.9835	0.0543698	2.52049
HMDB0030396+H	127.055	127.05	5	5.08083	Positive	F	6.08648	0.0996829	27.0864	0.0198187	8.20953
HMDB0030396+H	128.053	128.047	5	5.62598	Positive	F	6.09097	0.0843184	83.721	0.0538944	8.46929
HMDB0030396+H	130.063	130.058	5	10.1911	Positive	F	6.0894	0.0950209	140.795	0.0281235	3.14872
HMDB0030396+H	130.068	130.063	5	24.3649	Positive	F	6.08627	0.0952378	647.423	0.0231931	3.38419
HMDB0030396+H	130.069	130.063	5	24.9233	Positive	F	6.08603	0.0955066	634.394	0.0272208	3.67598
HMDB0030396+H	132.082	132.077	5	18.508	Positive	F	6.08624	0.0928346	900.717	0.0237331	0.775389
HMDB0030396+H	132.084	132.078	5	14.8408	Positive	F	6.08609	0.0931569	892.711	0.0261469	1.12531
HMDB0030396+H	132.084	132.079	5	7.06491	Positive	F	6.08609	0.0932097	881.713	0.0261479	1.18262
HMDB0030396+H	132.085	132.08	5	6.92841	Positive	F	6.08561	0.0936086	796.024	0.034181	1.61555
HMDB0030396+H	142.067	142.062	5	33.3718	Positive	F	6.08547	0.0936949	685.813	0.0364378	1.70925
HMDB0030396+H	142.068	142.062	5	27.7945	Positive	F	6.08533	0.0937712	686.694	0.038785	1.79209
HMDB0030396+H	142.068	142.062	5	9.38053	Positive	F	6.0853	0.0937832	686.833	0.0391554	1.80513
HMDB0030396+H	142.068	142.062	5	30.1415	Positive	F	6.0853	0.0937845	686.849	0.039196	1.80656
HMDB0030396+H	142.068	142.062	5	11.7629	Positive	F	6.08528	0.0937978	687.003	0.0396066	1.821
HMDB0030396+H	142.069	142.063	5	18.5507	Positive	F	6.0851	0.0939148	669.722	0.0425109	1.94796
HMDB0030396+H	142.069	142.064	5	8.12087	Positive	F	6.08492	0.0939968	646.014	0.0454164	2.03697
HMDB0030396+H	142.07	142.064	5	33.6306	Positive	F	6.08488	0.0940274	621.178	0.046029	2.07027
HMDB0030396+H	142.07	142.064	5	27.3964	Positive	F	6.08488	0.0940357	616.025	0.0461421	2.07922
HMDB0030396+H	142.07	142.064	5	30.7944	Positive	F	6.08487	0.0940408	612.684	0.0462152	2.0848
HMDB0030396+H	142.07	142.064	5	10.9349	Positive	F	6.08487	0.0940425	611.595	0.0462393	2.08665
HMDB0030396+H	142.07	142.064	5	30.4086	Positive	F	6.08487	0.0940443	610.506	0.0462635	2.08852
HMDB0030396+H	142.07	142.064	5	8.09264	Positive	F	6.08487	0.0940481	608.257	0.0463149	2.09268
HMDB0030396+H	142.07	142.064	5	15.2983	Positive	F	6.08487	0.09405	607.169	0.0463399	2.09472
HMDB0030396+H	143.075	143.069	5	40.4157	Positive	F	6.08552	0.0945673	1064.15	0.0356137	2.6563
HMDB0030396+H	143.076	143.071	5	11.898	Positive	F	6.08488	0.0949514	1050.54	0.0460315	3.07329
HMDB0030396+H	143.078	143.072	5	22.9264	Positive	F	6.0847	0.0952296	944.229	0.0490389	3.37528
HMDB0030396+H	144.08	144.075	5	5.31178	Positive	F	6.0866	0.0922536	184.519	0.0178883	0.144688
HMDB0030396+H	144.082	144.076	5	30.6893	Positive	F	6.08633	0.0923222	198.483	0.0222103	0.219207
HMDB0030396+H	144.083	144.077	5	15.3935	Positive	F	6.08631	0.0922802	194.615	0.0225955	0.173575
HMDB0030396+H	144.083	144.078	5	10.7351	Positive	F	6.08622	0.0923857	183.56	0.0240983	0.288083
HMDB0030396+H	144.084	144.078	5	10.7163	Positive	F	6.0862	0.0924023	182.254	0.0243793	0.306079
HMDB0030396+H	144.084	144.078	5	10.1442	Positive	F	6.08616	0.0924473	180.039	0.0251438	0.354947
HMDB0030396+H	144.085	144.079	5	19.8028	Positive	F	6.08601	0.0925815	176.039	0.0275058	0.500627
HMDB0030396+H	146.063	146.057	5	96.2229	Positive	D	6.08709	0.0964342	3426.04	0.00976645	4.68295
HMDB0030396+H	146.063	146.057	5	73.2912	Positive	F	6.08706	0.0964673	3417.94	0.0102523	4.71888
HMDB0030396+H	146.063	146.057	5	61.9444	Positive	F	6.08703	0.0965026	3409.36	0.0107694	4.75711
HMDB0030396+H	146.063	146.057	5	61.7725	Positive	F	6.08699	0.0965433	3399.48	0.0113672	4.80131
HMDB0030396+H	146.064	146.058	5	100	Positive	D	6.0867	0.0968747	3320.74	0.016235	5.16102
HMDB0030396+H	146.065	146.059	5	6.95809	Positive	F	6.08657	0.0973601	3098.91	0.0183713	5.68796
HMDB0030396+H	159.094	159.088	5	9.5373	Positive	F	6.08601	0.0938496	99.4151	0.0274946	1.87719
HMDB0030396+H	159.095	159.088	5	8.08889	Positive	F	6.08603	0.0938478	101.088	0.027143	1.87523
HMDB0030396+H	159.095	159.088	5	8.25876	Positive	F	6.08605	0.0938525	104.012	0.0268979	1.88041
HMDB0030396+H	159.095	159.089	5	26.4167	Positive	F	6.08608	0.0938529	106.424	0.0264204	1.88077
HMDB0030396+H	159.095	159.089	5	8.32855	Positive	F	6.0861	0.0938532	107.297	0.0261158	1.88114
HMDB0030396+H	159.095	159.089	5	27.1545	Positive	F	6.08611	0.093854	107.87	0.0259366	1.88201
HMDB0030396+H	159.097	159.09	5	100	Positive	D	6.08613	0.0940828	111.309	0.0255344	2.13034
HMDB0030396+H	159.097	159.09	5	7.02947	Positive	F	6.08613	0.0940873	111.115	0.0255974	2.13523
HMDB0030396+H	159.097	159.09	5	56.2546	Positive	F	6.08611	0.0941048	110.38	0.025837	2.15422
HMDB0030396+H	159.097	159.09	5	14.0547	Positive	F	6.08611	0.0941091	110.199	0.0258959	2.15896
HMDB0030396+H	159.097	159.091	5	10.3219	Positive	F	6.08611	0.0941131	110.019	0.0259491	2.16329
HMDB0030396+H	159.097	159.091	5	20.9577	Positive	F	6.0861	0.094117	109.838	0.0260012	2.16752
HMDB0030396+H	159.097	159.091	5	7.95524	Positive	F	6.0861	0.0941212	109.645	0.0260569	2.17205
HMDB0030396+H	159.097	159.091	5	6.53446	Positive	F	6.08609	0.094129	109.285	0.0261616	2.18057
HMDB0030396+H	159.097	159.091	5	19.4508	Positive	F	6.08609	0.0941332	109.093	0.0262176	2.18513
HMDB0030396+H	159.097	159.091	5	100	Positive	D	6.08609	0.0941365	108.91	0.0262471	2.18864
HMDB0030396+H	159.097	159.091	5	10.0761	Positive	F	6.08608	0.0941883	106.061	0.0263834	2.24492
HMDB0030396+H	159.103	159.097	5	6.9399	Positive	F	6.08453	0.0969795	208.501	0.0518549	5.27487
HMDB0030396+H	188.073	188.066	5	100	Positive	D	6.08812	0.0989002	297.109	0.00717704	7.35978
HMDB0030396+H	188.074	188.067	5	100	Positive	D	6.08804	0.0992879	298.48	0.00586766	7.78074
HMDB0030396+H	188.074	188.067	5	100	Positive	D	6.08803	0.0993425	298.249	0.00568451	7.83995
HMDB0030396+H	188.075	188.067	5	8.12087	Positive	F	6.08798	0.0995824	296.989	0.00488184	8.10043
HMDB0030396+H	188.077	188.069	5	100	Positive	D	6.08783	0.100463	249.486	0.00228354	9.0566
HMDB0030396+H	205.104	205.096	5	10.5057	Positive	F	6.09197	0.101361	98.6907	0.0703721	10.031
HMDB0030396+H	89.0408	89.0372	5	13.4688	Positive	F	6.08187	0.107293	7.61366	0.095609	16.4708
HMDB0030396+H	91.0568	91.0532	5	65.2081	Positive	F	6.08725	0.0978264	310.521	0.00713598	6.19413
HMDB0030396+H	205.102	205.094	5	100	Positive	P__	6.09202	0.100401	70.3606	0.0711355	8.98853
HMDB0000043+H	118.089	118.084	1	100	Positive	P	1.29378	0.0952877	8977.22	0	0
HMDB0000043+H	118.088	118.084	3	92.0921	Positive	D	1.29482	0.100801	1781.8	0.0804039	5.78584
HMDB0000043+H	118.089	118.084	3	100	Positive	D	1.29476	0.100739	1792.32	0.075807	5.72084
HMDB0000043+H	118.089	118.084	3	100	Positive	D	1.29474	0.100725	1794.71	0.0747685	5.70614
HMDB0000043+H	118.089	118.084	3	7.83672	Positive	F	1.29464	0.100587	1811.42	0.0667049	5.56117
HMDB0000043+H	119.092	119.087	3	5.80581	Positive	F	1.29506	0.0958607	277.021	0.0989234	0.601335
HMDB0000043+H	58.0682	58.0658	3	7.64544	Positive	F	1.29251	0.109716	1636.62	0.0978464	15.142
HMDB0000043+H	118.089	118.084	3	100	Positive	P__	1.29464	0.100585	1811.4	0.0667226	5.55934
HMDB0001857+H	197.071	197.064	1	100	Positive	P	5.82985	0.0928391	768.086	0	0
HMDB0001857+H	140.049	140.043	4	100	Positive	D	5.83205	0.0889083	147.311	0.0377623	4.23397
HMDB0001857+H	140.052	140.046	4	8.80829	Positive	F	5.83224	0.0890353	124.673	0.0410595	4.09712
HMDB0001857+H	197.071	197.063	4	100	Positive	D	5.83231	0.0897543	163.1	0.0422084	3.32267
HMDB0001857+H	197.071	197.063	4	28.4483	Positive	F	5.83239	0.0896919	170.707	0.0436769	3.38989
HMDB0001857+H	197.071	197.064	4	100	Positive	P__	5.83243	0.0896683	173.102	0.0442642	3.41539
HMDB0000193+NH4	210.066	210.057	1	100	Positive	P	1.86028	0.0869984	1383.43	0	0
HMDB0000193+NH4	111.01	111.005	5	100	Positive	D	1.86098	0.0882468	314.225	0.0377431	1.43504
HMDB0000193+NH4	111.011	111.006	5	5.50551	Positive	F	1.86077	0.0881991	311.69	0.0266711	1.38021
HMDB0000193+NH4	129.021	129.016	5	14.1681	Positive	F	1.86236	0.0893765	712.352	0.111674	2.7336
HMDB0000193+NH4	129.021	129.016	5	6.20621	Positive	F	1.86231	0.0894079	714.229	0.109261	2.7696
HMDB0000193+NH4	147.032	147.026	5	10.8108	Positive	F	1.86144	0.0895375	98.6131	0.0622844	2.9186
HMDB0000193+NH4	157.017	157.01	5	18.6186	Positive	F	1.86101	0.0886112	80.2337	0.0391884	1.8539
HMDB0000193+NH4	193.038	193.031	5	88.1882	Positive	D	1.86139	0.088963	83.9329	0.0600057	2.25822
HMDB0000193+NH4	85.0297	85.0263	5	36.8699	Positive	F	1.86238	0.0946405	5429.89	0.113234	8.78423
HMDB0000193+NH4	85.5017	85.4983	5	100	Positive	D	1.85837	0.0877948	24.4316	0.102562	0.915505
HMDB0015451+H	166.127	166.12	1	100	Positive	P	5.38694	0.104377	627.946	0	0
HMDB0015451+H	148.115	148.109	4	40.9191	Positive	F	5.39238	0.102834	782.986	0.100912	1.47824
HMDB0015451+H	148.115	148.109	4	63.6511	Positive	F	5.39234	0.102815	784.835	0.100293	1.4967
HMDB0015451+H	148.115	148.109	4	100	Positive	D	5.39231	0.102796	786.684	0.099677	1.51508
HMDB0015451+H	148.115	148.109	4	100	Positive	D	5.39228	0.102777	788.533	0.0990638	1.5334
HMDB0014597+H	248.17	248.16	1	100	Positive	P	11.4827	0.0985573	69.2068	0	0
HMDB0014597+H	248.17	248.16	5	100	Positive	D	11.4824	0.0945793	8.18451	0.00221316	4.03617
HMDB0014597+H	248.17	248.16	5	14.8593	Positive	F	11.4824	0.0945729	8.18958	0.00181195	4.04267
HMDB0014597+H	248.17	248.16	5	100	Positive	P__	11.4826	0.0945113	8.15963	0.000242453	4.1052
HMDB0000630+H	112.053	112.049	1	100	Positive	P	5.02699	0.0873213	117.912	0	0
HMDB0000630+H	112.053	112.048	3	100	Positive	D	5.0267	0.087299	43.3349	0.00572939	0.0254623
HMDB0000630+H	112.053	112.049	3	100	Positive	D	5.02683	0.0873447	45.9107	0.00328485	0.0267758
HMDB0000630+H	95.0261	95.0223	3	7.28982	Positive	F	5.02686	0.0883553	29.6801	0.00272833	1.18418
HMDB0000630+H	112.053	112.049	3	100	Positive	P__	5.0269	0.0873776	47.2492	0.00175224	0.0645478
HMDB0015552+H	327.16	327.147	1	100	Positive	P	5.26725	0.0893404	1878.91	0	0
HMDB0015552+H	327.157	327.144	7	100	Positive	D	5.2685	0.0912592	213.423	0.0238743	2.14773
HMDB0015552+H	327.159	327.146	7	68.6294	Positive	F	5.26819	0.091765	198.791	0.0179946	2.71389
HMDB0015552+H	327.16	327.147	7	100	Positive	P__	5.26815	0.0918371	196.731	0.0170934	2.79457
HMDB0014438+NH4	476.17	476.151	1	100	Positive	P	9.4736	0.126292	1100.15	0	0
HMDB0014438+NH4	173.076	173.069	10	81.4624	Positive	D	9.4836	0.127603	11.146	0.105582	1.03861
HMDB0014438+NH4	476.17	476.151	10	100	Positive	P__	9.47361	0.133668	71.9949	0.000120176	5.84071
HMDB0000929+K	243.058	243.049	1	100	Positive	P	6.08161	0.0946326	78.5331	0	0
HMDB0000929+K	115.055	115.051	5	10.2102	Positive	F	6.08535	0.0962357	61.2082	0.0615264	1.69401
HMDB0000929+K	115.056	115.051	5	100	Positive	D	6.08525	0.0962064	62.0256	0.0598766	1.66311
HMDB0000929+K	115.056	115.052	5	6.05153	Positive	F	6.08524	0.0963356	60.8092	0.0596399	1.79965
HMDB0000929+K	115.056	115.052	5	100	Positive	D	6.08522	0.0963621	57.4377	0.0593415	1.82758
HMDB0000929+K	115.056	115.052	5	38.4941	Positive	F	6.0852	0.0963886	57.5338	0.0590424	1.85561
HMDB0000929+K	116.048	116.043	5	12.5828	Positive	F	6.0855	0.0914735	34.1002	0.0639265	3.33821
HMDB0000929+K	116.052	116.047	5	100	Positive	D	6.08337	0.0928278	69.269	0.0288504	1.90711
HMDB0000929+K	116.052	116.047	5	100	Positive	D	6.0834	0.0929192	70.1207	0.0294027	1.81052
HMDB0000929+K	116.053	116.048	5	100	Positive	D	6.08376	0.0941519	82.5917	0.0354056	0.507926
HMDB0000929+K	116.053	116.048	5	94.8366	Positive	D	6.08383	0.094384	85.416	0.0365151	0.262693
HMDB0000929+K	116.053	116.048	5	44.9652	Positive	F	6.08387	0.0944783	86.8194	0.0371622	0.16305
HMDB0000929+K	116.053	116.048	5	11.3113	Positive	F	6.0839	0.0945395	87.7711	0.037716	0.0983932
HMDB0000929+K	116.053	116.048	5	100	Positive	D	6.08392	0.0945735	88.1357	0.0379283	0.0624563
HMDB0000929+K	116.053	116.048	5	100	Positive	D	6.08395	0.0946661	89.2839	0.0384438	0.0354846
HMDB0000929+K	116.054	116.049	5	100	Positive	D	6.08392	0.0951082	94.4012	0.0379854	0.502579
HMDB0000929+K	116.054	116.049	5	100	Positive	D	6.08392	0.09514	94.7921	0.0379453	0.536261
HMDB0000929+K	116.054	116.049	5	35.6336	Positive	F	6.08392	0.0951534	94.9567	0.0379286	0.550372
HMDB0000929+K	116.054	116.049	5	60.5939	Positive	F	6.08392	0.0951592	95.0287	0.0379213	0.556531
HMDB0000929+K	116.054	116.049	5	38.66	Positive	F	6.08392	0.0951659	95.111	0.0379129	0.563561
HMDB0000929+K	116.054	116.049	5	100	Positive	D	6.08392	0.0951725	95.1933	0.0379046	0.570581
HMDB0000929+K	116.054	116.049	5	21.2471	Positive	F	6.08392	0.0951783	95.2653	0.0378973	0.576714
HMDB0000929+K	116.054	116.049	5	5.82025	Positive	F	6.08392	0.0951849	95.3476	0.037889	0.583712
HMDB0000929+K	116.054	116.049	5	92.2172	Positive	D	6.08391	0.0951907	95.4196	0.0378818	0.589829
HMDB0000929+K	116.054	116.049	5	6.49929	Positive	F	6.08391	0.0951973	95.5019	0.0378735	0.596807
HMDB0000929+K	116.054	116.049	5	23.9242	Positive	F	6.08391	0.0952039	95.5842	0.0378652	0.603776
HMDB0000929+K	116.054	116.049	5	9.51187	Positive	F	6.08391	0.0952097	95.6562	0.037858	0.609866
HMDB0000929+K	116.054	116.049	5	39.3639	Positive	F	6.08391	0.0952286	95.8928	0.0378344	0.629817
HMDB0000929+K	116.06	116.056	5	18.7185	Positive	F	6.08471	0.100116	161.165	0.0510265	5.79408
HMDB0000929+K	116.061	116.057	5	5.96584	Positive	F	6.08499	0.100928	163.197	0.055562	6.65275
HMDB0000929+K	116.062	116.057	5	10.3926	Positive	F	6.08527	0.101681	164.77	0.0602216	7.44815
HMDB0000929+K	117.055	117.05	5	9.42998	Positive	F	6.08801	0.0936472	383.419	0.105289	1.04127
HMDB0000929+K	117.057	117.052	5	9.94053	Positive	F	6.08743	0.0936203	502.693	0.0957139	1.06971
HMDB0000929+K	117.06	117.055	5	33.6537	Positive	F	6.08608	0.094123	633.472	0.0735418	0.53851
HMDB0000929+K	117.06	117.056	5	69.306	Positive	F	6.08574	0.0943553	631.383	0.0679686	0.292974
HMDB0000929+K	117.061	117.056	5	64.8961	Positive	F	6.08568	0.0944452	619.545	0.0668619	0.198044
HMDB0000929+K	117.062	117.058	5	29.284	Positive	F	6.08535	0.0948837	556.256	0.0614581	0.265426
HMDB0000929+K	117.072	117.068	5	7.412	Positive	F	6.08547	0.0983193	15.1314	0.063443	3.89581
HMDB0000929+K	118.066	118.062	5	16.3163	Positive	F	6.08775	0.0943903	158.148	0.100874	0.256005
HMDB0000929+K	118.067	118.062	5	77.4827	Positive	D	6.08758	0.0945384	159.448	0.0980788	0.0995123
HMDB0000929+K	118.067	118.062	5	100	Positive	D	6.08748	0.0946131	160.827	0.0965345	0.0205373
HMDB0000929+K	118.067	118.062	5	66.2654	Positive	F	6.08743	0.0946504	161.526	0.0957629	0.018873
HMDB0000929+K	118.067	118.063	5	5.39318	Positive	F	6.08729	0.094762	163.536	0.0934504	0.136802
HMDB0000929+K	118.068	118.064	5	37.6223	Positive	F	6.08696	0.09514	164.377	0.0879686	0.536233
HMDB0000929+K	118.069	118.065	5	25.762	Positive	F	6.08658	0.0955856	161.068	0.0817385	1.0071
HMDB0000929+K	119.069	119.065	5	5.70571	Positive	F	6.08536	0.0923922	105.634	0.0617161	2.3674
HMDB0000929+K	119.07	119.066	5	8.61511	Positive	F	6.08507	0.0927279	96.9	0.0568853	2.01265
HMDB0000929+K	119.071	119.066	5	6.88159	Positive	F	6.08484	0.0930122	90.8374	0.0531489	1.71226
HMDB0000929+K	127.055	127.05	5	5.08083	Positive	F	6.08648	0.0996829	27.0864	0.0800624	5.33683
HMDB0000929+K	130.063	130.058	5	10.1911	Positive	F	6.0894	0.0950209	140.795	0.128052	0.41037
HMDB0000929+K	130.067	130.061	5	13.4134	Positive	F	6.08693	0.094618	650.849	0.0874016	0.0154387
HMDB0000929+K	130.068	130.062	5	16.0088	Positive	F	6.08643	0.0950923	648.193	0.079162	0.485858
HMDB0000929+K	130.068	130.063	5	65.7065	Positive	F	6.08632	0.0951892	647.679	0.0775104	0.588239
HMDB0000929+K	130.068	130.063	5	24.3649	Positive	F	6.08627	0.0952378	647.423	0.0766846	0.639595
HMDB0000929+K	130.069	130.063	5	13.9519	Positive	F	6.08603	0.0955066	634.394	0.0726528	0.923641
HMDB0000929+K	131.072	131.067	5	7.7816	Positive	F	6.08247	0.109077	22.5457	0.0141296	15.2641
HMDB0000929+K	132.082	132.076	5	8.70871	Positive	F	6.08629	0.0926727	872.424	0.0769162	2.07103
HMDB0000929+K	132.083	132.078	5	11.7082	Positive	F	6.08621	0.0930146	902.466	0.0755461	1.70976
HMDB0000929+K	132.083	132.078	5	7.77894	Positive	F	6.08616	0.0930648	899.435	0.0748521	1.65674
HMDB0000929+K	132.083	132.078	5	35.0279	Positive	F	6.08614	0.09309	897.919	0.0745037	1.63008
HMDB0000929+K	132.084	132.078	5	14.8408	Positive	F	6.08609	0.0931569	892.711	0.0737278	1.55932
HMDB0000929+K	132.085	132.08	5	6.92841	Positive	F	6.08561	0.0936086	796.024	0.0656858	1.08209
HMDB0000929+K	140.053	140.047	5	7.02207	Positive	F	6.08437	0.0907335	46.3039	0.0453254	4.12019
HMDB0000929+K	141.06	141.054	5	6.80711	Positive	F	6.08243	0.0883397	7.52106	0.0134529	6.6498
HMDB0000929+K	142.051	142.046	5	16.4668	Positive	F	6.08484	0.110609	14.9641	0.0531056	16.8821
HMDB0000929+K	142.054	142.048	5	13.8736	Positive	F	6.0878	0.104882	10.4326	0.101753	10.8304
HMDB0000929+K	142.067	142.061	5	21.2212	Positive	F	6.08562	0.0936257	684.963	0.0658937	1.06399
HMDB0000929+K	142.067	142.062	5	33.3718	Positive	F	6.08547	0.0936949	685.813	0.0634266	0.990882
HMDB0000929+K	142.068	142.062	5	53.0525	Positive	F	6.08533	0.0937685	686.663	0.0611585	0.913029
HMDB0000929+K	142.068	142.062	5	27.7945	Positive	F	6.08533	0.0937712	686.694	0.0610771	0.910241
HMDB0000929+K	142.068	142.062	5	30.1415	Positive	F	6.0853	0.0937845	686.849	0.0606657	0.896157
HMDB0000929+K	142.068	142.062	5	11.7629	Positive	F	6.08528	0.0937978	687.003	0.0602547	0.882098
HMDB0000929+K	142.069	142.063	5	28.17	Positive	F	6.08517	0.0938828	679.209	0.0584639	0.792316
HMDB0000929+K	142.069	142.063	5	12.7095	Positive	F	6.0851	0.0939148	669.722	0.0573475	0.758509
HMDB0000929+K	142.069	142.063	5	46.3042	Positive	F	6.08506	0.0939313	664.981	0.056777	0.741025
HMDB0000929+K	142.07	142.064	5	33.6306	Positive	F	6.08488	0.0940274	621.178	0.0538259	0.639442
HMDB0000929+K	142.07	142.064	5	27.3964	Positive	F	6.08488	0.0940357	616.025	0.0537127	0.630733
HMDB0000929+K	142.07	142.064	5	30.7944	Positive	F	6.08487	0.0940408	612.684	0.0536395	0.625301
HMDB0000929+K	142.07	142.064	5	10.9349	Positive	F	6.08487	0.0940425	611.595	0.0536154	0.623501
HMDB0000929+K	142.07	142.064	5	30.4086	Positive	F	6.08487	0.0940443	610.506	0.0535911	0.621681
HMDB0000929+K	142.07	142.064	5	8.09264	Positive	F	6.08487	0.0940481	608.257	0.0535398	0.617628
HMDB0000929+K	142.07	142.064	5	15.2983	Positive	F	6.08487	0.09405	607.169	0.0535147	0.615647
HMDB0000929+K	143.074	143.068	5	6.60661	Positive	F	6.08572	0.0944528	1042.71	0.0675547	0.189998
HMDB0000929+K	143.075	143.069	5	40.4157	Positive	F	6.08552	0.0945673	1064.15	0.0642516	0.0689741
HMDB0000929+K	143.075	143.07	5	85.8722	Positive	D	6.08519	0.0947554	1057.35	0.0588992	0.12983
HMDB0000929+K	143.076	143.07	5	86.3428	Positive	D	6.08516	0.0947764	1056.59	0.0583017	0.152013
HMDB0000929+K	143.076	143.07	5	39.4951	Positive	F	6.08512	0.0947974	1055.83	0.0577037	0.1742
HMDB0000929+K	143.078	143.072	5	31.0046	Positive	F	6.0847	0.0952296	944.229	0.050813	0.630919
HMDB0000929+K	144.08	144.074	5	10.2752	Positive	F	6.0867	0.0922455	176.583	0.0836538	2.52247
HMDB0000929+K	144.08	144.075	5	5.31178	Positive	F	6.0866	0.0922536	184.519	0.0819947	2.51391
HMDB0000929+K	144.082	144.076	5	7.30731	Positive	F	6.08636	0.0923154	199.807	0.0781465	2.44854
HMDB0000929+K	144.083	144.078	5	45.5259	Positive	F	6.08623	0.0923788	184.175	0.0758954	2.38161
HMDB0000929+K	144.083	144.078	5	10.7351	Positive	F	6.08622	0.0923857	183.56	0.0757785	2.37432
HMDB0000929+K	144.084	144.078	5	10.7163	Positive	F	6.0862	0.0924023	182.254	0.0754972	2.3568
HMDB0000929+K	144.084	144.078	5	21.2159	Positive	F	6.08618	0.0924196	181.44	0.075202	2.33843
HMDB0000929+K	144.084	144.078	5	10.1442	Positive	F	6.08616	0.0924473	180.039	0.0747319	2.30923
HMDB0000929+K	144.085	144.079	5	19.8028	Positive	F	6.08601	0.0925815	176.039	0.0723677	2.16742
HMDB0000929+K	144.09	144.084	5	10.3103	Positive	F	6.08553	0.0934835	74.9959	0.0644775	1.21425
HMDB0000929+K	146.061	146.055	5	40.3403	Positive	F	6.0875	0.0959774	400.801	0.0968812	1.42106
HMDB0000929+K	146.062	146.056	5	100	Positive	D	6.0872	0.0962215	431.411	0.0919275	1.67909
HMDB0000929+K	146.063	146.057	5	15.9952	Positive	F	6.08703	0.0965006	3409.84	0.0891501	1.97396
HMDB0000929+K	146.063	146.057	5	61.9444	Positive	F	6.08703	0.0965026	3409.36	0.0891207	1.97607
HMDB0000929+K	146.063	146.057	5	100	Positive	D	6.087	0.0965339	3401.74	0.0886599	2.0092
HMDB0000929+K	146.063	146.057	5	61.7725	Positive	F	6.08699	0.0965433	3399.48	0.0885223	2.0191
HMDB0000929+K	146.063	146.057	5	100	Positive	D	6.08697	0.0965674	3393.64	0.0881678	2.04458
HMDB0000929+K	146.064	146.058	5	100	Positive	D	6.0867	0.0968747	3320.74	0.0836497	2.36925
HMDB0000929+K	146.065	146.059	5	6.95809	Positive	F	6.08657	0.0973601	3098.91	0.0815112	2.8822
HMDB0000929+K	146.066	146.06	5	30.8308	Positive	F	6.0864	0.0984335	2522.75	0.0787183	4.0165
HMDB0000929+K	147.065	147.059	5	8.40841	Positive	F	6.08733	0.0945829	512.204	0.0939589	0.0524978
HMDB0000929+K	147.066	147.06	5	8.81685	Positive	F	6.08694	0.0951231	515.375	0.0876238	0.518379
HMDB0000929+K	147.066	147.06	5	8.26962	Positive	F	6.08693	0.0951927	513.336	0.0874049	0.591946
HMDB0000929+K	159.091	159.084	5	100	Positive	D	6.08539	0.0950899	53.3756	0.062157	0.483221
HMDB0000929+K	159.091	159.085	5	100	Positive	D	6.08554	0.0946532	64.7554	0.0645363	0.0217747
HMDB0000929+K	159.093	159.087	5	6.40641	Positive	F	6.08584	0.0938906	90.2063	0.0695888	0.784014
HMDB0000929+K	159.095	159.088	5	8.08889	Positive	F	6.08603	0.0938478	101.088	0.0727308	0.829308
HMDB0000929+K	159.095	159.088	5	8.25876	Positive	F	6.08605	0.0938525	104.012	0.0729761	0.824262
HMDB0000929+K	159.095	159.089	5	15.4281	Positive	F	6.08606	0.0938527	105.816	0.0732319	0.824079
HMDB0000929+K	159.095	159.089	5	25.6539	Positive	F	6.08607	0.0938527	105.84	0.0732406	0.824073
HMDB0000929+K	159.095	159.089	5	26.4167	Positive	F	6.08608	0.0938529	106.424	0.0734541	0.823915
HMDB0000929+K	159.095	159.089	5	14.0746	Positive	F	6.0861	0.0938532	107.297	0.073759	0.823556
HMDB0000929+K	159.095	159.089	5	27.1545	Positive	F	6.08611	0.093854	107.87	0.0739384	0.822706
HMDB0000929+K	159.096	159.089	5	20.8727	Positive	F	6.08616	0.0938582	120.392	0.0748457	0.818327
HMDB0000929+K	159.097	159.09	5	100	Positive	D	6.08613	0.0940828	111.309	0.0743409	0.58097
HMDB0000929+K	159.097	159.09	5	7.02947	Positive	F	6.08613	0.0940873	111.115	0.0742779	0.57621
HMDB0000929+K	159.097	159.09	5	56.2546	Positive	F	6.08611	0.0941048	110.38	0.074038	0.557722
HMDB0000929+K	159.097	159.09	5	14.0547	Positive	F	6.08611	0.0941091	110.199	0.0739791	0.553106
HMDB0000929+K	159.097	159.091	5	10.3219	Positive	F	6.08611	0.0941131	110.019	0.0739258	0.548899
HMDB0000929+K	159.097	159.091	5	20.9577	Positive	F	6.0861	0.094117	109.838	0.0738737	0.544777
HMDB0000929+K	159.097	159.091	5	7.95524	Positive	F	6.0861	0.0941212	109.645	0.073818	0.540369
HMDB0000929+K	159.097	159.091	5	6.53446	Positive	F	6.08609	0.094129	109.285	0.0737132	0.532077
HMDB0000929+K	159.097	159.091	5	19.4508	Positive	F	6.08609	0.0941332	109.093	0.0736571	0.527639
HMDB0000929+K	159.097	159.091	5	100	Positive	D	6.08609	0.0941365	108.91	0.0736275	0.524216
HMDB0000929+K	159.097	159.091	5	10.0761	Positive	F	6.08608	0.0941883	106.061	0.0734911	0.46943
HMDB0000929+K	159.098	159.092	5	15.3153	Positive	F	6.08563	0.0945227	89.7938	0.0661675	0.116084
HMDB0000929+K	159.103	159.097	5	6.9399	Positive	F	6.08453	0.0969795	208.501	0.0479941	2.48008
HMDB0000929+K	188.073	188.065	5	100	Positive	D	6.08817	0.0986903	300.265	0.107808	4.2879
HMDB0000929+K	188.074	188.066	5	100	Positive	D	6.08809	0.0990532	298.949	0.106566	4.67137
HMDB0000929+K	188.074	188.066	5	100	Positive	D	6.08809	0.0990782	298.582	0.106482	4.69777
HMDB0000929+K	188.074	188.066	5	100	Positive	D	6.08808	0.0990909	298.385	0.106439	4.71116
HMDB0000929+K	188.074	188.066	5	100	Positive	D	6.08808	0.0991092	298.099	0.106377	4.73056
HMDB0000929+K	188.074	188.067	5	100	Positive	D	6.08806	0.0992278	298.243	0.105977	4.8559
HMDB0000929+K	188.074	188.067	5	100	Positive	D	6.08804	0.0992879	298.48	0.105774	4.91942
HMDB0000929+K	188.074	188.067	5	71.2177	Positive	F	6.08804	0.0993079	298.432	0.105707	4.9405
HMDB0000929+K	188.074	188.067	5	18.2182	Positive	F	6.08804	0.0993135	298.402	0.105689	4.94639
HMDB0000929+K	188.074	188.067	5	100	Positive	D	6.08803	0.0993425	298.249	0.105591	4.97706
HMDB0000929+K	188.074	188.067	5	6.45106	Positive	F	6.08803	0.0993476	298.222	0.105574	4.98251
HMDB0000929+K	188.075	188.067	5	8.12087	Positive	F	6.08798	0.0995824	296.989	0.104788	5.23063
HMDB0000929+K	188.076	188.069	5	24.1241	Positive	F	6.08793	0.100185	265.593	0.103879	5.86708
HMDB0000929+K	188.077	188.069	5	100	Positive	D	6.08783	0.100463	249.486	0.102187	6.16141
HMDB0000929+K	188.079	188.072	5	63.0631	Positive	F	6.08725	0.102327	201.145	0.0927566	8.13059
HMDB0000929+K	189.076	189.068	5	9.90991	Positive	F	6.08821	0.0936515	179.813	0.10851	1.03674
HMDB0000929+K	189.077	189.07	5	11.5056	Positive	F	6.08811	0.0936984	150.664	0.106938	0.987101
HMDB0000929+K	74.0248	74.0218	5	48.2155	Positive	F	6.07726	0.0986197	62.9866	0.0714666	4.21324
HMDB0000929+K	74.0248	74.0218	5	49.2261	Positive	F	6.07725	0.0986279	63.0098	0.0717384	4.22196
HMDB0000929+K	74.0269	74.0239	5	29.8415	Positive	F	6.07399	0.0999833	83.4812	0.125242	5.6542
HMDB0000929+K	74.0269	74.024	5	7.74962	Positive	F	6.07392	0.0999997	83.0363	0.126443	5.6716
HMDB0000929+K	74.027	74.024	5	21.9753	Positive	F	6.07386	0.100013	82.685	0.127399	5.68538
HMDB0000929+K	74.027	74.024	5	41.2154	Positive	F	6.07386	0.100014	82.6499	0.127495	5.68676
HMDB0000929+K	74.027	74.0241	5	15.2313	Positive	F	6.07377	0.100033	82.1464	0.128882	5.70658
HMDB0000929+K	89.0408	89.0372	5	13.4688	Positive	F	6.08187	0.107293	7.61366	0.0041964	13.3788
HMDB0000929+K	91.0558	91.0522	5	23.8105	Positive	F	6.08776	0.0972417	332.169	0.101125	2.75714
HMDB0000929+K	91.0559	91.0523	5	7.56436	Positive	F	6.08779	0.097254	330.777	0.101634	2.77013
HMDB0000929+K	91.0568	91.0532	5	65.2081	Positive	F	6.08725	0.0978264	310.521	0.0927578	3.37494
HMDB0000929+K	243.058	243.049	5	100	Positive	P__	6.08596	0.0981979	8.68939	0.071501	3.76754
HMDB0001860+H	181.076	181.069	1	100	Positive	P	7.16468	0.0961733	6314.2	0	0
HMDB0001860+H	106.866	106.862	4	26.383	Positive	F	7.16391	0.0968204	24.2905	0.0106822	0.672877
HMDB0001860+H	106.879	106.874	4	26.4824	Positive	F	7.16498	0.101591	18.91	0.00426956	5.63374
HMDB0001860+H	107.038	107.033	4	6.54013	Positive	F	7.16679	0.111307	73.4454	0.0294579	15.7359
HMDB0001860+H	107.502	107.498	4	6.12245	Positive	F	7.17025	0.101385	11.7791	0.077721	5.41906
HMDB0001860+H	107.912	107.908	4	26.711	Positive	F	7.15949	0.0944039	8.88856	0.0723592	1.83985
HMDB0001860+H	108.002	107.998	4	6.70671	Positive	F	7.16526	0.0905326	10.9027	0.00812532	5.86514
HMDB0001860+H	108.026	108.021	4	5.93306	Positive	F	7.16786	0.100168	24.5306	0.0444378	4.15336
HMDB0001860+H	108.202	108.198	4	89.916	Positive	D	7.15833	0.0961918	6.0326	0.0885928	0.0192423
HMDB0001860+H	108.302	108.298	4	34.6939	Positive	F	7.1599	0.0958325	5.52992	0.0667144	0.354372
HMDB0001860+H	163.06	163.053	4	7.22762	Positive	F	7.16662	0.0991979	27.7911	0.0270854	3.14489
HMDB0001860+H	163.06	163.053	4	56.2112	Positive	F	7.16697	0.0996008	28.3637	0.0319891	3.56385
HMDB0001860+H	163.062	163.056	4	46.6258	Positive	F	7.16785	0.101343	30.5157	0.0443112	5.37541
HMDB0001860+H	163.063	163.057	4	39.9199	Positive	F	7.16795	0.101666	30.3386	0.0456387	5.71146
HMDB0001860+H	163.064	163.058	4	19.7269	Positive	F	7.16871	0.101563	28.5228	0.0562076	5.60399
HMDB0001860+H	163.065	163.059	4	6.24315	Positive	F	7.16987	0.100491	25.4873	0.0724996	4.48924
HMDB0001860+H	181.074	181.067	4	100	Positive	D	7.16693	0.0999715	264.288	0.0314808	3.94934
HMDB0001860+H	181.075	181.067	4	100	Positive	D	7.16703	0.0999726	261.762	0.0328056	3.95048
HMDB0001860+H	181.075	181.068	4	71.1656	Positive	F	7.16694	0.0993947	249.254	0.0315842	3.34958
HMDB0001860+H	181.075	181.068	4	100	Positive	D	7.16698	0.0992724	245.309	0.032078	3.22246
HMDB0001860+H	181.075	181.068	4	100	Positive	D	7.16699	0.0992345	243.966	0.0322662	3.18305
HMDB0001860+H	181.076	181.068	4	10.1092	Positive	F	7.167	0.0992174	243.363	0.0323515	3.1652
HMDB0001860+H	181.076	181.069	4	93.6153	Positive	D	7.16712	0.0988743	58.8927	0.0340792	2.80845
HMDB0001860+H	76.8015	76.7985	4	5.04202	Positive	F	7.16524	0.102698	222.741	0.00782042	6.78425
HMDB0001860+H	81.0427	81.0395	4	12.5	Positive	F	7.16939	0.0937731	29.4494	0.06578	2.49572
HMDB0001860+H	95.048	95.0442	4	6.65083	Positive	F	7.16361	0.103025	40.9179	0.0149462	7.12428
HMDB0001860+H	95.05	95.0462	4	13.704	Positive	F	7.16573	0.0999702	67.317	0.0146903	3.94795
HMDB0001860+H	95.0501	95.0463	4	11.5898	Positive	F	7.16585	0.0998344	68.1145	0.0162871	3.80673
HMDB0001860+H	181.076	181.069	4	100	Positive	P__	7.16713	0.0988393	58.0994	0.0342199	2.77208
HMDB0001366+H	121.054	121.049	1	100	Positive	P	6.45707	0.102269	32.029	0	0
HMDB0001366+H	121.053	121.049	3	100	Positive	D	6.45083	0.105471	11.7361	0.0967611	3.13074
HMDB0001366+H	121.054	121.049	3	100	Positive	P__	6.45136	0.106122	11.6385	0.0884501	3.76748
HMDB0000206+K	227.084	227.075	1	100	Positive	P	6.08797	0.0910061	148.973	0	0
HMDB0000206+K	126.05	126.044	5	100	Positive	D	6.09042	0.104144	8.87885	0.0401338	14.4365
HMDB0014757+NH4	511.304	511.283	1	100	Positive	P	12.6245	0.0938742	927.466	0	0
HMDB0014757+NH4	494.276	494.256	11	100	Positive	D	12.6251	0.0964286	62.025	0.00429316	2.72111
HMDB0014757+NH4	494.276	494.257	11	100	Positive	D	12.625	0.0963247	63.3422	0.00380308	2.61044
HMDB0014757+NH4	494.278	494.258	11	100	Positive	D	12.6248	0.0959323	67.4799	0.00237958	2.1924
HMDB0014757+NH4	511.304	511.283	11	100	Positive	P__	12.6241	0.0946703	326.847	0.00332108	0.848069
HMDB0032575+H	195.106	195.098	1	100	Positive	P	9.49074	0.0924991	2070.15	0	0
HMDB0032575+H	139.041	139.036	4	100	Positive	D	9.48989	0.0901538	46.7929	0.00895366	2.53547
HMDB0032575+H	139.042	139.036	4	60.0358	Positive	F	9.48988	0.0901815	47.861	0.00910553	2.50556
HMDB0015095+NH4	266.192	266.182	1	100	Positive	P	11.3617	0.108572	315.794	0	0
HMDB0015095+NH4	249.165	249.155	6	37.2979	Positive	F	11.3652	0.0960192	41.0966	0.0305235	11.5619
HMDB0015095+NH4	249.167	249.157	6	100	Positive	D	11.3654	0.0964653	41.3327	0.0323292	11.1509
HMDB0015095+NH4	250.168	250.158	6	24.2661	Positive	F	11.3651	0.118626	14.9949	0.029711	9.26034
HMDB0015095+NH4	266.192	266.182	6	100	Positive	P__	11.3569	0.102429	37.7293	0.0426085	5.65804
HMDB0000881+K	244.006	243.996	1	100	Positive	P	7.86527	0.116708	147.605	0	0
HMDB0000881+K	206.048	206.04	5	38.6698	Positive	F	7.86965	0.124764	31.1535	0.0557525	6.90293
HMDB0000881+K	206.049	206.04	5	100	Positive	D	7.86929	0.124062	31.5801	0.0511222	6.3012
HMDB0000881+K	206.049	206.04	5	100	Positive	D	7.86928	0.124044	31.591	0.0510042	6.28592
HMDB0015497+H	229.091	229.082	1	100	Positive	P	15.7107	0.0988073	384.799	0	0
HMDB0015497+H	229.09	229.081	5	24.4823	Positive	F	15.71	0.100659	57.4715	0.00432719	1.87379
HMDB0015497+H	229.09	229.081	5	100	Positive	D	15.71	0.100648	57.0636	0.00398717	1.86339
HMDB0015497+H	229.091	229.082	5	100	Positive	D	15.7101	0.100628	56.4958	0.00331062	1.84237
HMDB0015497+H	229.091	229.082	5	100	Positive	P__	15.7103	0.100589	56.2078	0.00207324	1.8028
HMDB0004995+H	300.166	300.154	1	100	Positive	P	5.0249	0.0892365	517.085	0	0
HMDB0004995+H	300.164	300.152	7	17.0869	Positive	F	5.02345	0.0876212	86.0581	0.0287344	1.81022
HMDB0004995+H	300.165	300.153	7	100	Positive	D	5.02339	0.0875874	84.5442	0.029959	1.84806
HMDB0004995+H	300.165	300.153	7	100	Positive	D	5.02338	0.0875771	84.2765	0.0302554	1.8596
HMDB0004995+H	300.165	300.153	7	100	Positive	D	5.02336	0.0875672	84.0086	0.0305509	1.87073
HMDB0004995+H	300.165	300.153	7	21.5325	Positive	F	5.02335	0.0875619	83.7384	0.0308154	1.87666
HMDB0004995+H	300.165	300.154	7	100	Positive	D	5.02333	0.0875566	83.4683	0.031082	1.88259
HMDB0004995+H	300.166	300.154	7	100	Positive	D	5.02328	0.087535	82.3877	0.0321662	1.90679
HMDB0004995+H	300.167	300.155	7	84.2868	Positive	D	5.02315	0.087571	78.5094	0.0348248	1.86642
HMDB0004995+H	300.168	300.155	7	100	Positive	D	5.02312	0.087571	77.7762	0.0352545	1.86645
HMDB0004995+H	300.168	300.156	7	100	Positive	D	5.02305	0.0874703	76.8724	0.0367254	1.97925
HMDB0004995+H	300.168	300.156	7	100	Positive	D	5.02298	0.0875061	75.3318	0.0380558	1.93917
HMDB0004995+H	300.166	300.154	7	100	Positive	P__	5.02327	0.0875312	82.2019	0.0323556	1.91103
HMDB0000244+H	377.154	377.139	1	100	Positive	P	7.15831	0.0906681	1691.72	0	0
HMDB0000244+H	172.09	172.083	8	10.9858	Positive	F	7.15787	0.0907401	56.4262	0.00611253	0.0794182
HMDB0000244+H	172.092	172.085	8	36.1361	Positive	F	7.15875	0.0906191	46.7259	0.00608677	0.0540554
HMDB0000244+H	198.069	198.061	8	7.20998	Positive	F	7.15633	0.090242	83.2127	0.0276667	0.469922
HMDB0000244+H	198.073	198.065	8	27.7277	Positive	F	7.15782	0.0905147	86.0445	0.00683769	0.169198
HMDB0000244+H	243.071	243.061	8	17.9867	Positive	F	7.16015	0.0999588	20.6458	0.0257048	10.2469
HMDB0000244+H	243.079	243.069	8	100	Positive	D	7.15315	0.0943707	135.549	0.0720627	4.08372
HMDB0000244+H	243.092	243.082	8	32.9404	Positive	F	7.15694	0.0911336	607	0.0192214	0.51342
HMDB0000244+H	243.093	243.083	8	100	Positive	D	7.15722	0.0910986	624.679	0.0151978	0.474747
HMDB0000244+H	243.093	243.083	8	5.40541	Positive	F	7.15723	0.091099	624.778	0.0151791	0.475267
HMDB0000244+H	243.094	243.085	8	71.7718	Positive	F	7.15754	0.091234	621.233	0.0107864	0.624173
HMDB0000244+H	243.112	243.102	8	6.78771	Positive	F	7.156	0.09403	91.0347	0.0322937	3.70786
HMDB0000244+H	359.137	359.123	8	15.0239	Positive	F	7.1602	0.0813068	14.147	0.0263346	10.3248
HMDB0000244+H	377.152	377.137	8	100	Positive	D	7.15831	0.0908561	1084.35	7.22237e-06	0.207323
HMDB0000244+H	377.154	377.139	8	100	Positive	D	7.15841	0.0908124	1086.48	0.00134688	0.159163
HMDB0000244+H	378.155	378.139	8	18.7084	Positive	F	7.15857	0.0902257	250.502	0.00355426	0.487938
HMDB0000244+H	377.154	377.139	8	100	Positive	P__	7.15841	0.0908121	1086.44	0.00136633	0.158818
HMDB0001476+H	154.053	154.047	1	100	Positive	P	5.05228	0.0928353	533.456	0	0
HMDB0001476+H	136.042	136.036	4	100	Positive	D	5.05672	0.0989187	38.3472	0.0878377	6.55297
HMDB0001476+H	136.042	136.037	4	52.2333	Positive	F	5.05651	0.0988198	35.594	0.0838782	6.44644
HMDB0001476+H	136.043	136.037	4	100	Positive	D	5.05598	0.0986489	28.7192	0.07325	6.26227
HMDB0001476+H	136.044	136.038	4	66.8605	Positive	F	5.05527	0.0983139	21.6369	0.0592619	5.90143
HMDB0001476+H	137.041	137.036	4	20	Positive	F	5.05834	0.097317	47.137	0.119977	4.8276
HMDB0001476+H	137.045	137.04	4	8.60344	Positive	F	5.05755	0.0979582	29.6741	0.10427	5.51835
HMDB0001476+H	137.045	137.04	4	8.25588	Positive	F	5.0575	0.0979906	28.4588	0.103435	5.55318
HMDB0001476+H	137.045	137.04	4	8.96112	Positive	F	5.05749	0.0980139	27.8784	0.103141	5.57828
HMDB0001476+H	154.059	154.053	4	16.2791	Positive	F	5.0578	0.0979559	93.2436	0.109371	5.51583
HMDB0000159+H	166.09	166.083	1	100	Positive	P	5.35807	0.0919579	272.251	0	0
HMDB0000159+H	103.057	103.053	4	40.044	Positive	F	5.35698	0.0955419	35.5793	0.0203218	3.89751
HMDB0000159+H	120.081	120.077	4	100	Positive	D	5.35832	0.0974439	28.8274	0.004708	5.96583
HMDB0000159+H	120.082	120.078	4	100	Positive	D	5.35757	0.0971644	31.7983	0.00919055	5.66184
HMDB0000159+H	120.082	120.078	4	100	Positive	D	5.35755	0.0971552	31.8916	0.00959574	5.6519
HMDB0000159+H	120.082	120.078	4	100	Positive	D	5.35755	0.0971532	31.9126	0.00968676	5.64966
HMDB0000159+H	120.082	120.078	4	100	Positive	D	5.35753	0.0971464	31.9816	0.00998455	5.64233
HMDB0000159+H	120.083	120.078	4	10.8108	Positive	F	5.35737	0.0971409	32.6535	0.013007	5.63635
HMDB0000159+H	120.083	120.078	4	12.5125	Positive	F	5.35726	0.0971456	32.6309	0.0150659	5.64146
HMDB0000159+H	120.083	120.078	4	100	Positive	D	5.35722	0.0971471	32.6915	0.0157987	5.64302
HMDB0000159+H	120.084	120.08	4	60.3755	Positive	F	5.35675	0.0971683	33.4856	0.0245119	5.66607
HMDB0000159+H	120.085	120.08	4	18.1896	Positive	F	5.35656	0.097294	33.1686	0.0280376	5.80277
HMDB0000159+H	121.084	121.08	4	8.50851	Positive	F	5.35579	0.0949927	41.5903	0.0425357	3.3002
HMDB0000159+H	165.078	165.071	4	7.30731	Positive	F	5.36485	0.0866033	7.74533	0.126558	5.82285
HMDB0000159+H	166.087	166.081	4	7.51503	Positive	F	5.35615	0.0894504	20.0742	0.0356947	2.72678
HMDB0000159+H	166.089	166.083	4	5.64664	Positive	F	5.35538	0.0906428	23.9841	0.050066	1.43013
HMDB0000159+H	166.089	166.083	4	100	Positive	D	5.35536	0.0906482	24.0096	0.0504855	1.42418
HMDB0000159+H	166.09	166.083	4	100	Positive	D	5.35509	0.0907148	24.1439	0.055653	1.35178
HMDB0000159+H	167.093	167.086	4	10.1101	Positive	F	5.36014	0.0918677	10.3289	0.03877	0.0981036
HMDB0000159+H	166.09	166.083	4	100	Positive	P__	5.35508	0.0907151	24.1432	0.0556792	1.35142
HMDB0000062+H	162.116	162.11	1	100	Positive	P	1.3416	0.0900482	29330.5	0	0
HMDB0000062+H	102.093	102.089	4	69.623	Positive	F	1.34112	0.0904464	1234.92	0.0362887	0.44215
HMDB0000062+H	102.102	102.098	4	62.8195	Positive	F	1.33977	0.086194	141.258	0.136826	4.28017
HMDB0000062+H	103.041	103.037	4	40.5313	Positive	F	1.34153	0.0874863	323.792	0.0051949	2.84502
HMDB0000062+H	103.043	103.039	4	47.077	Positive	F	1.34122	0.0873541	283.491	0.0282111	2.99185
HMDB0000062+H	103.043	103.039	4	47.3882	Positive	F	1.34122	0.0873431	278.656	0.028808	3.00414
HMDB0000062+H	162.116	162.11	4	100	Positive	D	1.34274	0.087677	1855.46	0.0844136	2.63324
HMDB0000062+H	60.0831	60.0807	4	39.563	Positive	F	1.3401	0.0771422	1089.61	0.112264	14.3323
HMDB0000062+H	60.084	60.0816	4	12.9333	Positive	F	1.33981	0.077422	844.422	0.13396	14.0217
HMDB0000062+H	60.0841	60.0817	4	13.3033	Positive	F	1.33977	0.07746	819.704	0.136389	13.9794
HMDB0000062+H	85.0304	85.027	4	100	Positive	D	1.34241	0.0952821	17.9554	0.0601144	5.81229
HMDB0000062+H	85.0322	85.0288	4	25.7806	Positive	F	1.34179	0.0934037	20.0108	0.0138823	3.7263
HMDB0000062+H	85.0323	85.0289	4	26.0691	Positive	F	1.34178	0.0933302	19.9858	0.0131619	3.64466
HMDB0000062+H	162.116	162.11	4	100	Positive	P__	1.34273	0.0876775	1858.26	0.0836748	2.63268
HMDB0002511+H	239.097	239.087	1	100	Positive	P	8.60199	0.0916816	38.773	0	0
HMDB0002511+H	104.07	104.066	5	5.34918	Positive	F	8.6078	0.0939532	12.6197	0.0675396	2.4777
HMDB0002511+H	147.045	147.039	5	5.70571	Positive	F	8.59178	0.0933931	28.1936	0.118706	1.86681
HMDB0002511+H	147.046	147.04	5	32.083	Positive	F	8.59186	0.0954363	30.2133	0.117753	4.09537
HMDB0002511+H	147.048	147.042	5	29.2719	Positive	F	8.59237	0.0979983	28.8876	0.111857	6.88976
HMDB0002511+H	147.048	147.043	5	15.5714	Positive	F	8.59257	0.100041	27.7523	0.109495	9.11758
HMDB0002511+H	162.069	162.063	5	11.1111	Positive	F	8.59939	0.0959783	20.5624	0.0302143	4.68658
HMDB0002511+H	162.07	162.064	5	22.4783	Positive	F	8.59946	0.096303	21.8847	0.0294454	5.04073
HMDB0002511+H	162.071	162.065	5	30.9064	Positive	F	8.59921	0.096338	21.0071	0.0323665	5.0789
HMDB0002511+H	162.071	162.065	5	12.9136	Positive	F	8.59906	0.0962638	20.5397	0.0340158	4.99793
HMDB0002511+H	163.041	163.035	5	100	Positive	D	8.59822	0.0958991	33.3885	0.0437912	4.60018
HMDB0002511+H	163.042	163.035	5	50.4178	Positive	F	8.59794	0.0974008	35.1852	0.0471136	6.23807
HMDB0002511+H	163.043	163.036	5	15.4981	Positive	F	8.59801	0.0976248	34.7313	0.0462564	6.48239
HMDB0002511+H	163.043	163.037	5	100	Positive	D	8.59798	0.0977224	34.2348	0.0466466	6.58883
HMDB0002511+H	163.043	163.037	5	9.60961	Positive	F	8.59795	0.0977877	33.9112	0.0469068	6.66005
HMDB0002511+H	175.04	175.033	5	38.7387	Positive	F	8.5952	0.0894317	11.7218	0.078922	2.45409
HMDB0002511+H	175.042	175.035	5	12.8465	Positive	F	8.59633	0.0905484	12.1957	0.0657493	1.23603
HMDB0002511+H	175.043	175.036	5	15.6018	Positive	F	8.59669	0.0907292	11.906	0.0616144	1.03881
HMDB0002511+H	176.048	176.04	5	18.4184	Positive	F	8.60466	0.0974206	5.82395	0.0310514	6.25968
HMDB0002511+H	176.049	176.042	5	5.48823	Positive	F	8.60234	0.0989496	5.94765	0.00405019	7.92737
HMDB0002511+H	176.051	176.044	5	16.6419	Positive	F	8.60372	0.0983335	5.81368	0.0200659	7.25543
HMDB0002511+H	178.065	178.058	5	22.734	Positive	F	8.59843	0.0969614	16.8541	0.0413546	5.75885
HMDB0002511+H	178.066	178.059	5	19.793	Positive	F	8.59985	0.0955059	17.3308	0.0249023	4.17123
HMDB0002511+H	190.064	190.056	5	47.0471	Positive	F	8.60234	0.0907442	12.7555	0.0040204	1.02247
HMDB0002511+H	190.065	190.057	5	89.5896	Positive	D	8.60234	0.0905464	12.846	0.00403387	1.23816
HMDB0002511+H	190.065	190.058	5	11.0164	Positive	F	8.60233	0.090444	12.1492	0.00401216	1.34991
HMDB0002511+H	190.066	190.059	5	50.6421	Positive	F	8.60232	0.0902744	11.873	0.00379924	1.53491
HMDB0002511+H	190.068	190.06	5	42.1991	Positive	F	8.60234	0.0901731	11.1615	0.00404398	1.64533
HMDB0002511+H	191.037	191.029	5	86.1862	Positive	D	8.59973	0.0947378	23.0565	0.0262213	3.33349
HMDB0002511+H	191.037	191.03	5	35.9277	Positive	F	8.59981	0.094772	23.4875	0.0253239	3.37073
HMDB0002511+H	191.037	191.03	5	22.6102	Positive	F	8.59986	0.0947933	23.7648	0.0247633	3.394
HMDB0002511+H	191.038	191.03	5	27.6374	Positive	F	8.59988	0.0947903	23.9282	0.0245037	3.39071
HMDB0002511+H	191.038	191.03	5	29.4294	Positive	F	8.59993	0.0948177	24.1757	0.0239361	3.42058
HMDB0002511+H	193.087	193.079	5	49.2492	Positive	F	8.60667	0.0856922	8.05058	0.0543731	6.53289
HMDB0002511+H	193.088	193.08	5	29.8298	Positive	F	8.606	0.0860266	9.28567	0.0465638	6.16807
HMDB0002511+H	193.088	193.081	5	28.529	Positive	F	8.60574	0.0861647	8.35117	0.0435927	6.0175
HMDB0002511+H	193.09	193.082	5	32.6294	Positive	F	8.60556	0.0863292	7.23189	0.0414818	5.83801
HMDB0002511+H	206.058	206.05	5	17.5334	Positive	F	8.59931	0.0950166	26.5879	0.0311241	3.63754
HMDB0002511+H	206.058	206.05	5	5.80581	Positive	F	8.59939	0.0947907	27.1142	0.0301997	3.39121
HMDB0002511+H	206.059	206.051	5	60.0601	Positive	F	8.59975	0.0937919	29.7737	0.0259881	2.30176
HMDB0002511+H	206.061	206.053	5	31.822	Positive	F	8.59956	0.0923274	29.5691	0.0281964	0.704353
HMDB0002511+H	206.061	206.053	5	12.327	Positive	F	8.59955	0.0922702	29.5099	0.0283864	0.64202
HMDB0002511+H	208.075	208.067	5	23.5235	Positive	F	8.5972	0.0924713	8.99132	0.0556388	0.861326
HMDB0002511+H	221.082	221.074	5	36.2362	Positive	F	8.60157	0.0916019	103.148	0.00491455	0.0869171
HMDB0002511+H	221.083	221.074	5	11.1441	Positive	F	8.60164	0.0917114	105.367	0.00411709	0.0325169
HMDB0002511+H	221.085	221.076	5	100	Positive	D	8.60163	0.0916521	108.927	0.0042251	0.0322147
HMDB0002511+H	221.085	221.076	5	100	Positive	D	8.60163	0.0916611	109.052	0.00419774	0.0223425
HMDB0002511+H	221.085	221.076	5	100	Positive	D	8.60163	0.0916656	109.114	0.00418431	0.0174953
HMDB0002511+H	221.085	221.076	5	100	Positive	D	8.60163	0.0916702	109.177	0.00417044	0.0124911
HMDB0002511+H	221.085	221.076	5	100	Positive	D	8.60163	0.0916746	109.239	0.00415704	0.00765475
HMDB0002511+H	222.085	222.077	5	9.20921	Positive	F	8.60374	0.091892	14.6634	0.0203508	0.229435
HMDB0002511+H	222.086	222.078	5	10.3103	Positive	F	8.60414	0.0929696	16.1459	0.0250489	1.40479
HMDB0002511+H	222.088	222.079	5	5.87185	Positive	F	8.60348	0.0937467	17.5586	0.0172706	2.25248
HMDB0002511+H	222.089	222.08	5	9.04592	Positive	F	8.60317	0.0941672	18.0602	0.0137248	2.71112
HMDB0002511+H	239.093	239.083	5	11.6116	Positive	F	8.60583	0.0845006	6.12629	0.0446111	7.83259
HMDB0002511+H	239.097	239.087	5	100	Positive	P__	8.60687	0.0835164	5.64625	0.0566789	8.90605
HMDB0000077+H	289.223	289.211	1	100	Positive	P	10.2432	0.115297	1322.2	0	0
HMDB0000077+H	109.1	109.095	6	11.3636	Positive	F	10.2502	0.116961	40.8364	0.0681818	1.44378
HMDB0000077+H	109.103	109.099	6	8.56038	Positive	F	10.2491	0.116921	53.0048	0.057481	1.40914
HMDB0000077+H	153.073	153.067	6	9.75005	Positive	F	10.2559	0.0961934	82.124	0.124523	16.5688
HMDB0000077+H	153.074	153.068	6	14.2045	Positive	F	10.2557	0.0970086	78.57	0.122304	15.8618
HMDB0000077+H	229.166	229.156	6	9.94318	Positive	F	10.2409	0.125399	149.117	0.0222186	8.76198
HMDB0000077+H	272.211	272.2	6	11.3636	Positive	F	10.2438	0.10694	5.11776	0.00549877	7.24809
HMDB0000077+H	289.222	289.21	6	31.6532	Positive	F	10.2425	0.117293	176.044	0.00703706	1.73119
HMDB0000077+H	289.224	289.213	6	100	Positive	D	10.2423	0.117144	142.422	0.00854987	1.60179
HMDB0000077+H	290.226	290.215	6	19.981	Positive	F	10.2407	0.115748	38.003	0.0242856	0.391297
HMDB0000077+H	289.223	289.211	6	100	Positive	P__	10.2425	0.117148	166.695	0.00719034	1.60588
HMDB0000792+Na	225.115	225.106	1	100	Positive	P	7.89695	0.0928703	302.941	0	0
HMDB0000792+Na	111.083	111.078	5	5.151	Positive	F	7.90486	0.10675	36.1479	0.100222	14.945
HMDB0000792+Na	121.103	121.099	5	53.1329	Positive	F	7.88701	0.0941589	319.044	0.125839	1.38751
HMDB0000792+Na	139.115	139.109	5	100	Positive	D	7.88817	0.0916104	51.8637	0.11113	1.35667
HMDB0000792+Na	139.116	139.111	5	100	Positive	D	7.88752	0.0914838	49.4106	0.119376	1.49294
HMDB0000792+Na	149.1	149.094	5	8.17104	Positive	F	7.88964	0.0957391	663.368	0.0924648	3.08901
HMDB0000792+Na	79.0576	79.0544	5	12.8846	Positive	F	7.88818	0.0904463	284.053	0.110998	2.61015
HMDB0000792+Na	80.0607	80.0575	5	7.0985	Positive	F	7.8956	0.104025	20.3608	0.0170995	12.0112
HMDB0000792+Na	81.071	81.0678	5	17.3158	Positive	F	7.8891	0.0921572	115.252	0.0993457	0.767851
HMDB0000792+Na	93.0718	93.068	5	55.9554	Positive	F	7.88841	0.0932233	188.485	0.108036	0.380078
HMDB0000792+Na	94.0762	94.0725	5	5.98363	Positive	F	7.8973	0.0985235	15.8816	0.00450754	6.08722
HMDB0000792+Na	225.115	225.106	5	100	Positive	P__	7.89538	0.0891019	109.79	0.0197951	4.05769
HMDB0000145+H	271.175	271.164	1	100	Positive	P	9.24565	0.100153	11547	0	0
HMDB0000145+H	107.09	107.086	6	5.42857	Positive	F	9.24494	0.114998	48.7499	0.00769059	14.8223
HMDB0000145+H	126.11	126.105	6	5.23809	Positive	F	9.23793	0.100218	18.5896	0.0835483	0.0644182
HMDB0000145+H	129.071	129.066	6	11.4286	Positive	F	9.24218	0.0995827	1047.44	0.037555	0.569817
HMDB0000145+H	147.085	147.079	6	12.2857	Positive	F	9.23829	0.0908365	843.214	0.0795578	9.30268
HMDB0000145+H	225.15	225.141	6	6.95953	Positive	F	9.24666	0.108434	32.8673	0.0108918	8.26754
HMDB0000145+H	254.146	254.136	6	5.24385	Positive	F	9.24323	0.0996197	493.647	0.0261629	0.532931
HMDB0000145+H	271.175	271.164	6	100	Positive	D	9.24112	0.105686	1101.05	0.0489525	5.52416
HMDB0000145+H	271.175	271.164	6	100	Positive	P__	9.24111	0.105773	1084.66	0.0490551	5.61113
HMDB0000958+H	175.028	175.021	1	100	Positive	P	1.86207	0.087852	1324.6	0	0
HMDB0000958+H	111.011	111.006	4	10.707	Positive	F	1.86042	0.0935467	561.348	0.0886761	6.48214
HMDB0000958+H	130.048	130.043	4	100	Positive	D	1.86412	0.0882558	162.65	0.110079	0.459707
HMDB0000958+H	175.028	175.021	4	100	Positive	P__	1.86081	0.0976873	11.7455	0.067593	11.1953
HMDB0005808+NH4	286.114	286.102	1	100	Positive	P	5.35007	0.0919639	772.083	0	0
HMDB0005808+NH4	269.083	269.073	6	74.0097	Positive	F	5.34281	0.102193	41.7122	0.135706	11.1226
HMDB0005808+NH4	269.084	269.073	6	100	Positive	D	5.34288	0.101617	42.9879	0.134316	10.4968
HMDB0005808+NH4	269.086	269.075	6	62.4077	Positive	F	5.34352	0.100101	57.5113	0.122379	8.84821
HMDB0005808+NH4	269.086	269.076	6	100	Positive	D	5.34357	0.100132	59.1968	0.121518	8.88144
HMDB0005808+NH4	269.087	269.076	6	100	Positive	D	5.34367	0.100247	62.203	0.119674	9.00697
HMDB0005808+NH4	269.087	269.076	6	100	Positive	D	5.34369	0.10029	63.29	0.119197	9.05385
HMDB0013892+NH4	281.229	281.217	1	100	Positive	P	8.12158	0.0859236	161.38	0	0
HMDB0013892+NH4	264.201	264.19	6	43.4551	Positive	F	8.1255	0.0881127	28.9323	0.0482392	2.54776
HMDB0013892+NH4	264.201	264.19	6	86.5073	Positive	D	8.12559	0.0882164	29.0302	0.0494394	2.66836
HMDB0013892+NH4	264.201	264.191	6	48.3908	Positive	F	8.12563	0.0882506	29.0628	0.0498358	2.70823
HMDB0013892+NH4	264.201	264.191	6	100	Positive	D	8.12569	0.0883187	29.128	0.0506232	2.78752
HMDB0013892+NH4	264.201	264.191	6	100	Positive	D	8.12572	0.0883526	29.1606	0.0510143	2.82693
HMDB0013892+NH4	281.229	281.217	6	100	Positive	P__	8.1231	0.0890044	105.009	0.0187821	3.5855
HMDB0000073+H	154.09	154.084	1	100	Positive	P	6.60201	0.0932277	51.7464	0	0
HMDB0000073+H	154.088	154.082	4	95.3546	Positive	D	6.60808	0.0937542	85.663	0.0919273	0.564767
HMDB0000073+H	154.09	154.084	4	100	Positive	P__	6.60796	0.0929858	104.193	0.0900924	0.259509
HMDB0000181+Na	220.063	220.054	1	100	Positive	P	5.06293	0.132245	3732.65	0	0
HMDB0000181+Na	110.021	110.017	5	17.8178	Positive	F	5.06517	0.120579	7.59626	0.0442187	8.82131
HMDB0000181+Na	196.071	196.063	5	100	Positive	D	5.06443	0.125178	5.55281	0.0295627	5.34371
HMDB0000058+H	330.067	330.054	1	100	Positive	P	5.03873	0.0873085	704.724	0	0
HMDB0000058+H	136.066	136.06	7	9.47111	Positive	F	5.03913	0.0878199	74.0815	0.00780915	0.585795
HMDB0000058+H	136.068	136.062	7	33.3244	Positive	F	5.03924	0.0874837	72.6624	0.00997598	0.200655
HMDB0000058+H	312.173	312.16	7	100	Positive	D	5.03298	0.0979468	21.1566	0.114188	12.1848
HMDB0000058+H	312.181	312.168	7	100	Positive	D	5.03313	0.0973483	18.2514	0.111194	11.4992
HMDB0000058+H	330.066	330.053	7	100	Positive	D	5.03931	0.0873076	348.291	0.0115238	0.000982722
HMDB0000058+H	330.067	330.054	7	100	Positive	D	5.03931	0.0872858	350.582	0.0114176	0.0259448
HMDB0000058+H	331.069	331.056	7	11.6116	Positive	F	5.03818	0.0864572	50.418	0.0109868	0.975043
HMDB0000058+H	330.067	330.054	7	100	Positive	P__	5.0393	0.0872859	350.636	0.0113489	0.0258085
HMDB0002802+H	361.209	361.194	1	100	Positive	P	10.9478	0.0938293	586.565	0	0
HMDB0002802+H	163.115	163.108	8	96.3355	Positive	D	10.9459	0.0944079	100.301	0.0168157	0.616639
HMDB0002802+H	163.115	163.108	8	90.0276	Positive	D	10.9459	0.0944351	100.287	0.0170542	0.645649
HMDB0002802+H	163.115	163.108	8	100	Positive	D	10.9459	0.0944645	99.9053	0.0172555	0.676997
HMDB0002802+H	163.115	163.108	8	100	Positive	D	10.9459	0.0944895	99.3971	0.0175472	0.703649
HMDB0002802+H	163.115	163.109	8	13.6906	Positive	F	10.9458	0.0944762	98.8349	0.0177882	0.689507
HMDB0002802+H	163.116	163.109	8	7.10162	Positive	F	10.9455	0.0941515	95.2195	0.0206772	0.343384
HMDB0002802+H	163.116	163.109	8	100	Positive	D	10.9455	0.0941634	94.9877	0.020837	0.356101
HMDB0002802+H	255.179	255.169	8	5.18143	Positive	F	10.9424	0.0823817	8.17329	0.0495254	12.2004
HMDB0002802+H	343.197	343.183	8	95.0738	Positive	D	10.9572	0.0939826	17.5335	0.0860082	0.163439
HMDB0002802+H	343.197	343.183	8	100	Positive	D	10.9572	0.09386	17.5166	0.0857425	0.0327595
HMDB0002802+H	343.197	343.184	8	14.4278	Positive	F	10.9566	0.0937078	17.1965	0.0807051	0.129472
HMDB0002802+H	361.206	361.192	8	10.7022	Positive	F	10.9508	0.0933481	378.883	0.0272574	0.512802
HMDB0002802+H	361.208	361.193	8	35.7605	Positive	F	10.9506	0.09345	384.721	0.0256564	0.404254
HMDB0002802+H	361.208	361.194	8	100	Positive	D	10.9505	0.0934927	384.826	0.0252623	0.358691
HMDB0002802+H	361.208	361.194	8	100	Positive	D	10.9505	0.0935071	384.869	0.0251386	0.343364
HMDB0002802+H	361.211	361.196	8	100	Positive	D	10.9504	0.0939397	379.928	0.0242467	0.117675
HMDB0002802+H	362.213	362.198	8	21.4995	Positive	F	10.9511	0.093536	12.2293	0.0301101	0.312581
HMDB0002802+H	361.209	361.194	8	100	Positive	P__	10.9505	0.0935867	384.315	0.0247907	0.258554
HMDB0000210+H	220.123	220.114	1	100	Positive	P	5.59145	0.0914102	3698.85	0	0
HMDB0000210+H	103.078	103.074	5	9.72381	Positive	F	5.58677	0.095123	16.9132	0.083734	4.06168
HMDB0000210+H	103.08	103.076	5	11.252	Positive	F	5.58524	0.0947382	13.5879	0.111003	3.64079
HMDB0000210+H	116.037	116.032	5	18.7031	Positive	F	5.59599	0.0933118	101.065	0.0812002	2.08031
HMDB0000210+H	116.038	116.033	5	15.383	Positive	F	5.59561	0.0933079	97.0547	0.0744584	2.07603
HMDB0000210+H	116.038	116.034	5	15.1858	Positive	F	5.59574	0.0934244	88.1943	0.076773	2.20354
HMDB0000210+H	124.078	124.073	5	10.0974	Positive	F	5.59199	0.0923846	13.2795	0.00976364	1.06596
HMDB0000210+H	124.079	124.074	5	25.2311	Positive	F	5.59174	0.0924411	13.2572	0.0051827	1.12778
HMDB0000210+H	124.08	124.075	5	25.5415	Positive	F	5.59161	0.0924253	13.0099	0.0028527	1.11053
HMDB0000210+H	202.104	202.096	5	91.0078	Positive	D	5.59096	0.0937287	83.9994	0.00863247	2.53633
HMDB0000210+H	202.111	202.103	5	32.1872	Positive	F	5.59045	0.0917097	102.82	0.0177734	0.327672
HMDB0000210+H	202.113	202.104	5	43.017	Positive	F	5.59036	0.0916194	110.944	0.0194811	0.228924
HMDB0000210+H	202.113	202.105	5	38.4427	Positive	F	5.59031	0.0915818	114.146	0.0203898	0.187768
HMDB0000210+H	220.122	220.113	5	23.7559	Positive	F	5.58899	0.0926621	692.773	0.0439269	1.36958
HMDB0000210+H	220.123	220.114	5	64.962	Positive	F	5.58894	0.0927666	674.233	0.0448809	1.48392
HMDB0000210+H	70.0312	70.0284	5	13.9659	Positive	F	5.59707	0.101044	94.8183	0.100476	10.5395
HMDB0000210+H	70.0315	70.0287	5	14.1107	Positive	F	5.59695	0.101223	88.7151	0.0984133	10.7351
HMDB0000210+H	72.0465	72.0436	5	6.48268	Positive	F	5.59285	0.0936066	178.405	0.0250912	2.40282
HMDB0000210+H	90.0572	90.0536	5	100	Positive	D	5.59074	0.0912842	253.109	0.0125856	0.137863
HMDB0000210+H	90.0574	90.0538	5	100	Positive	D	5.59064	0.0913341	253.186	0.0143763	0.0831964
HMDB0000210+H	90.0583	90.0547	5	6.27292	Positive	F	5.59021	0.0916279	167.024	0.0221107	0.238119
HMDB0000210+H	90.0591	90.0555	5	30.6961	Positive	F	5.58981	0.0920267	107.442	0.0292387	0.674495
HMDB0000210+H	95.0518	95.048	5	10.7194	Positive	F	5.58987	0.0915321	67.438	0.0281889	0.133369
HMDB0000210+H	220.123	220.114	5	100	Positive	P__	5.58894	0.0927665	674.278	0.0448799	1.48374
HMDB0060532+NH4	281.229	281.217	1	100	Positive	P	8.12158	0.0859236	161.38	0	0
HMDB0060532+NH4	264.201	264.19	6	39.9177	Positive	F	8.12553	0.0881474	28.9649	0.0486411	2.58812
HMDB0060532+NH4	264.201	264.19	6	100	Positive	D	8.12556	0.088182	28.9976	0.0490411	2.62832
HMDB0060532+NH4	264.201	264.19	6	16.718	Positive	F	8.12559	0.0882164	29.0302	0.0494394	2.66836
HMDB0060532+NH4	264.201	264.191	6	93.8284	Positive	D	8.12569	0.0883187	29.128	0.0506232	2.78752
HMDB0060532+NH4	264.201	264.191	6	85.3902	Positive	D	8.12575	0.0883863	29.1932	0.0514035	2.86618
HMDB0060532+NH4	281.229	281.217	6	100	Positive	P__	8.1231	0.0890044	105.009	0.0187821	3.5855
HMDB0000193+H	193.039	193.031	1	100	Positive	P	1.85972	0.0873124	1904.37	0	0
HMDB0000193+H	111.01	111.005	4	100	Positive	D	1.86079	0.0943314	542.216	0.0573926	8.0389
HMDB0000193+H	111.011	111.006	4	5.50551	Positive	F	1.86032	0.0933498	558.633	0.0321551	6.91469
HMDB0000193+H	129.021	129.016	4	14.1681	Positive	F	1.85918	0.0924255	161.277	0.0289872	5.8561
HMDB0000193+H	129.021	129.016	4	6.20621	Positive	F	1.8592	0.0924197	166.019	0.02829	5.84941
HMDB0000193+H	130.058	130.053	4	43.4395	Positive	F	1.862	0.0889117	191.515	0.122326	1.83163
HMDB0000193+H	147.032	147.026	4	10.8108	Positive	F	1.85936	0.0883462	20.4185	0.0195139	1.18393
HMDB0000193+H	175.027	175.02	4	100	Positive	D	1.86093	0.0973172	11.6576	0.0647084	11.4586
HMDB0000193+H	70.0564	70.0536	4	42.993	Positive	F	1.85749	0.0913625	9.67824	0.119918	4.63857
HMDB0001847+H	195.092	195.084	1	100	Positive	P	6.89274	0.09206	17.1414	0	0
HMDB0001847+H	109.04	109.036	4	24.4656	Positive	F	6.90059	0.0950248	10.1474	0.113754	3.2205
HMDB0001847+H	109.041	109.037	4	8.62832	Positive	F	6.89959	0.0951997	9.23582	0.0993409	3.41044
HMDB0001847+H	109.042	109.037	4	11.8553	Positive	F	6.89886	0.0946805	9.39597	0.0886585	2.84655
HMDB0001847+H	109.042	109.038	4	5.6184	Positive	F	6.89871	0.0945761	9.44538	0.0864836	2.73307
HMDB0001847+H	109.042	109.038	4	14.7662	Positive	F	6.89826	0.0942647	9.59716	0.0799514	2.39485
HMDB0001847+H	109.043	109.038	4	8.97412	Positive	F	6.89785	0.0934716	8.38425	0.0740065	1.53328
HMDB0001847+H	138.067	138.061	4	27.3558	Positive	F	6.89327	0.0906167	15.7369	0.00766386	1.56784
HMDB0001847+H	138.067	138.062	4	23.2779	Positive	F	6.89318	0.090861	16.0035	0.00632139	1.30247
HMDB0001847+H	138.068	138.063	4	32.341	Positive	F	6.89292	0.0917681	16.9118	0.00256251	0.317039
HMDB0001847+H	138.068	138.063	4	100	Positive	D	6.89286	0.0917837	16.8531	0.00168209	0.300179
HMDB0001847+H	138.069	138.063	4	100	Positive	D	6.8928	0.0918008	16.8005	0.000813348	0.281615
HMDB0001847+H	138.069	138.063	4	100	Positive	D	6.89276	0.0918107	16.7691	0.000291451	0.270771
HMDB0001847+H	138.069	138.063	4	21.3848	Positive	F	6.89276	0.0918129	16.7622	0.000176417	0.268387
HMDB0001847+H	138.069	138.063	4	100	Positive	D	6.89273	0.0918195	16.7415	0.000167727	0.261269
HMDB0001847+H	138.069	138.063	4	100	Positive	D	6.8927	0.0918282	16.7143	0.00062441	0.251856
HMDB0001847+H	138.069	138.064	4	100	Positive	D	6.89267	0.0918367	16.6873	0.00107863	0.242531
HMDB0001847+H	138.069	138.064	4	100	Positive	D	6.89264	0.0918448	16.6605	0.00151542	0.233781
HMDB0001847+H	138.069	138.064	4	14.1672	Positive	F	6.89259	0.0918397	16.459	0.00229018	0.239338
HMDB0001847+H	138.07	138.065	4	100	Positive	D	6.89242	0.0917529	15.9352	0.00476675	0.333646
HMDB0001847+H	138.074	138.068	4	93.8167	Positive	D	6.89104	0.0910128	16.994	0.0247037	1.1375
HMDB0001847+H	195.085	195.078	4	100	Positive	D	6.89126	0.0930541	16.117	0.0215014	1.07979
HMDB0001847+H	195.09	195.083	4	100	Positive	D	6.89065	0.0924072	18.0876	0.0304141	0.377111
HMDB0001847+H	195.091	195.083	4	25.5695	Positive	F	6.8906	0.0923761	18.4669	0.0311111	0.343397
HMDB0001847+H	195.091	195.083	4	30.7522	Positive	F	6.89062	0.0923225	18.6451	0.0307821	0.285142
HMDB0001847+H	195.091	195.083	4	11.3268	Positive	F	6.89062	0.0923101	18.6213	0.030886	0.271662
HMDB0001847+H	195.091	195.083	4	13.807	Positive	F	6.8906	0.0922876	18.5777	0.0310572	0.2472
HMDB0001847+H	195.091	195.084	4	100	Positive	D	6.89059	0.0922626	18.5322	0.0312402	0.220072
HMDB0001847+H	195.092	195.084	4	36.9079	Positive	F	6.89059	0.0922524	18.5125	0.0313197	0.20893
HMDB0001847+H	195.092	195.084	4	20.2323	Positive	F	6.89058	0.0922411	18.4909	0.0314073	0.196671
HMDB0001847+H	195.092	195.084	4	61.0489	Positive	F	6.89057	0.0922298	18.4693	0.031495	0.184394
HMDB0001847+H	195.092	195.084	4	7.13389	Positive	F	6.89057	0.0922184	18.4478	0.0315828	0.172101
HMDB0001847+H	195.093	195.085	4	82.3496	Positive	D	6.89052	0.0921292	18.2264	0.0322762	0.075113
HMDB0001847+H	195.104	195.096	4	11.2	Positive	F	6.88893	0.0914103	12.0014	0.0552715	0.705795
HMDB0001847+H	196.094	196.086	4	8.37216	Positive	F	6.89586	0.101341	12.8877	0.0451857	10.0819
HMDB0001847+H	195.092	195.084	4	100	Positive	P__	6.89055	0.0921843	18.2891	0.0318477	0.135017
HMDB0000145+K	309.132	309.12	1	100	Positive	P	9.24559	0.0983523	4456.12	0	0
HMDB0000145+K	254.146	254.136	7	5.24385	Positive	F	9.2442	0.0981476	59.8513	0.0150864	0.208169
HMDB0000145+K	271.175	271.164	7	100	Positive	D	9.24521	0.0997381	414.671	0.00415926	1.409
HMDB0000145+K	309.132	309.12	7	100	Positive	P__	9.2444	0.101578	692.585	0.0129144	3.27932
HMDB0000574+H	122.03	122.025	1	100	Positive	P	10.5074	0.090156	97.5721	0	0
HMDB0000574+H	59.0002	58.9978	3	100	Positive	D	10.5027	0.103902	9.15376	0.0450411	15.2473
HMDB0000881+NH4	223.076	223.067	1	100	Positive	P	7.86317	0.105714	228.368	0	0
HMDB0000881+NH4	206.049	206.04	5	100	Positive	D	7.86929	0.124062	31.5801	0.0778239	17.3559
HMDB0000881+NH4	206.049	206.04	5	100	Positive	D	7.86928	0.124044	31.591	0.0777059	17.3391
HMDB0000955+H	195.07	195.062	1	100	Positive	P	6.11148	0.0936981	214.547	0	0
HMDB0000955+H	117.035	117.03	4	29.8335	Positive	F	6.10923	0.0918144	11.2427	0.0367964	2.01041
HMDB0000955+H	117.035	117.03	4	47.2092	Positive	F	6.10949	0.0921018	11.1368	0.0326525	1.70373
HMDB0000955+H	145.035	145.029	4	23.8895	Positive	F	6.11298	0.0934823	6.28683	0.0244436	0.230312
HMDB0000955+H	89.0394	89.0358	4	100	Positive	D	6.11453	0.0965818	277.792	0.0499096	3.07757
HMDB0000955+H	93.0354	93.0316	4	10.9759	Positive	F	6.11525	0.0941912	292.196	0.0616601	0.52623
HMDB0034276+H	211.149	211.14	1	100	Positive	P	9.51671	0.0936834	2096.56	0	0
HMDB0034276+H	194.118	194.11	5	5.44574	Positive	F	9.51707	0.0931475	87.732	0.00381155	0.572026
HMDB0034276+H	194.123	194.115	5	13.206	Positive	F	9.51722	0.089253	85.964	0.00539858	4.72919
HMDB0034276+H	211.148	211.14	5	100	Positive	D	9.51588	0.0976505	159.22	0.00874645	4.23458
HMDB0034276+H	211.15	211.141	5	100	Positive	D	9.51645	0.0966082	163.323	0.00272374	3.12198
HMDB0034276+H	211.149	211.14	5	100	Positive	P__	9.5162	0.0968555	164.464	0.00538154	3.386
HMDB0000682+K	251.978	251.968	1	100	Positive	P	6.87526	0.105479	53.8304	0	0
HMDB0000682+K	134.063	134.057	6	100	Positive	D	6.87557	0.11146	26.3031	0.00438201	5.67072
HMDB0000022+H	168.106	168.099	1	100	Positive	P	7.90339	0.0928824	486.434	0	0
HMDB0000022+H	168.099	168.093	4	100	Positive	D	7.90648	0.0930397	165.096	0.0391478	0.169359
HMDB0000022+H	168.106	168.099	4	100	Positive	P__	7.90633	0.0928369	267.858	0.0372791	0.0490362
HMDB0000063+H	363.224	363.21	1	100	Positive	P	9.97418	0.0909249	472.672	0	0
HMDB0000063+H	163.114	163.108	8	35.672	Positive	F	9.97131	0.084364	66.371	0.0287489	7.21568
HMDB0000063+H	163.115	163.108	8	9.47225	Positive	F	9.97156	0.0841342	66.6923	0.0262002	7.46847
HMDB0000063+H	163.115	163.109	8	14.1616	Positive	F	9.97161	0.0840985	66.3385	0.0257473	7.50768
HMDB0000063+H	345.207	345.193	8	8.03043	Positive	F	9.98042	0.0904369	12.6618	0.0625515	0.536643
HMDB0000063+H	345.213	345.199	8	5.60915	Positive	F	9.97714	0.0829696	15.2597	0.0296706	8.7493
HMDB0000063+H	345.213	345.199	8	22.0152	Positive	F	9.97707	0.0828232	15.1866	0.0290197	8.91032
HMDB0000063+H	363.224	363.209	8	100	Positive	D	9.97282	0.0887144	263.108	0.0135793	2.43107
HMDB0000063+H	363.224	363.21	8	80.4184	Positive	D	9.97287	0.0887155	262.401	0.0131226	2.4299
HMDB0000063+H	363.224	363.21	8	100	Positive	D	9.97293	0.088717	261.439	0.0124973	2.42825
HMDB0000063+H	363.227	363.212	8	6.76247	Positive	F	9.97359	0.0887656	252.122	0.00592397	2.3748
HMDB0000063+H	364.227	364.212	8	19.4927	Positive	F	9.97237	0.0846896	62.389	0.0181232	6.85763
HMDB0000063+H	363.224	363.21	8	100	Positive	P__	9.97295	0.0887174	261.166	0.0123183	2.42775
HMDB0014892+K	243.058	243.049	1	100	Positive	P	6.08161	0.0946326	78.5331	0	0
HMDB0014892+K	115.056	115.052	5	32.8655	Positive	F	6.08522	0.0963621	57.4377	0.0593415	1.82758
HMDB0014892+K	116.048	116.043	5	12.5828	Positive	F	6.0855	0.0914735	34.1002	0.0639265	3.33821
HMDB0014892+K	116.052	116.047	5	100	Positive	D	6.08337	0.0928278	69.269	0.0288504	1.90711
HMDB0014892+K	116.052	116.047	5	100	Positive	D	6.0834	0.0929192	70.1207	0.0294027	1.81052
HMDB0014892+K	116.053	116.048	5	44.9652	Positive	F	6.08387	0.0944783	86.8194	0.0371622	0.16305
HMDB0014892+K	116.054	116.049	5	100	Positive	D	6.08392	0.0951082	94.4012	0.0379854	0.502579
HMDB0014892+K	116.054	116.049	5	35.6336	Positive	F	6.08392	0.0951534	94.9567	0.0379286	0.550372
HMDB0014892+K	116.054	116.049	5	60.5939	Positive	F	6.08392	0.0951592	95.0287	0.0379213	0.556531
HMDB0014892+K	116.054	116.049	5	6.72197	Positive	F	6.08392	0.0951659	95.111	0.0379129	0.563561
HMDB0014892+K	116.054	116.049	5	100	Positive	D	6.08392	0.0951725	95.1933	0.0379046	0.570581
HMDB0014892+K	116.054	116.049	5	21.2471	Positive	F	6.08392	0.0951783	95.2653	0.0378973	0.576714
HMDB0014892+K	116.054	116.049	5	5.82025	Positive	F	6.08392	0.0951849	95.3476	0.037889	0.583712
HMDB0014892+K	116.054	116.049	5	92.2172	Positive	D	6.08391	0.0951907	95.4196	0.0378818	0.589829
HMDB0014892+K	116.054	116.049	5	6.49929	Positive	F	6.08391	0.0951973	95.5019	0.0378735	0.596807
HMDB0014892+K	116.054	116.049	5	23.9242	Positive	F	6.08391	0.0952039	95.5842	0.0378652	0.603776
HMDB0014892+K	116.054	116.049	5	39.3639	Positive	F	6.08391	0.0952286	95.8928	0.0378344	0.629817
HMDB0014892+K	116.06	116.056	5	18.7185	Positive	F	6.08471	0.100116	161.165	0.0510265	5.79408
HMDB0014892+K	117.062	117.058	5	29.284	Positive	F	6.08535	0.0948837	556.256	0.0614581	0.265426
HMDB0014892+K	118.068	118.064	5	100	Positive	D	6.08696	0.09514	164.377	0.0879686	0.536233
HMDB0014892+K	118.069	118.065	5	25.762	Positive	F	6.08658	0.0955856	161.068	0.0817385	1.0071
HMDB0014892+K	130.069	130.063	5	13.9519	Positive	F	6.08603	0.0955066	634.394	0.0726528	0.923641
HMDB0014892+K	132.084	132.078	5	14.8408	Positive	F	6.08609	0.0931569	892.711	0.0737278	1.55932
HMDB0014892+K	142.068	142.062	5	27.7945	Positive	F	6.08533	0.0937712	686.694	0.0610771	0.910241
HMDB0014892+K	142.068	142.062	5	30.1415	Positive	F	6.0853	0.0937845	686.849	0.0606657	0.896157
HMDB0014892+K	142.069	142.063	5	12.7095	Positive	F	6.0851	0.0939148	669.722	0.0573475	0.758509
HMDB0014892+K	142.07	142.064	5	30.7944	Positive	F	6.08487	0.0940408	612.684	0.0536395	0.625301
HMDB0014892+K	142.07	142.064	5	17.9223	Positive	F	6.08487	0.0940425	611.595	0.0536154	0.623501
HMDB0014892+K	142.07	142.064	5	30.4086	Positive	F	6.08487	0.0940443	610.506	0.0535911	0.621681
HMDB0014892+K	142.07	142.064	5	8.09264	Positive	F	6.08487	0.0940481	608.257	0.0535398	0.617628
HMDB0014892+K	142.07	142.064	5	15.2983	Positive	F	6.08487	0.09405	607.169	0.0535147	0.615647
HMDB0014892+K	143.078	143.072	5	31.0046	Positive	F	6.0847	0.0952296	944.229	0.050813	0.630919
HMDB0014892+K	144.084	144.078	5	10.7163	Positive	F	6.0862	0.0924023	182.254	0.0754972	2.3568
HMDB0014892+K	144.084	144.078	5	10.1442	Positive	F	6.08616	0.0924473	180.039	0.0747319	2.30923
HMDB0014892+K	144.085	144.079	5	19.8028	Positive	F	6.08601	0.0925815	176.039	0.0723677	2.16742
HMDB0014892+K	146.063	146.057	5	61.7725	Positive	F	6.08699	0.0965433	3399.48	0.0885223	2.0191
HMDB0014892+K	146.064	146.058	5	100	Positive	D	6.0867	0.0968747	3320.74	0.0836497	2.36925
HMDB0014892+K	146.065	146.059	5	12.7329	Positive	F	6.08657	0.0973601	3098.91	0.0815112	2.8822
HMDB0014892+K	159.095	159.089	5	26.4167	Positive	F	6.08608	0.0938529	106.424	0.0734541	0.823915
HMDB0014892+K	159.097	159.09	5	100	Positive	D	6.08613	0.0940828	111.309	0.0743409	0.58097
HMDB0014892+K	159.097	159.09	5	9.73781	Positive	F	6.08613	0.0940873	111.115	0.0742779	0.57621
HMDB0014892+K	159.097	159.09	5	56.2546	Positive	F	6.08611	0.0941048	110.38	0.074038	0.557722
HMDB0014892+K	159.097	159.09	5	14.0547	Positive	F	6.08611	0.0941091	110.199	0.0739791	0.553106
HMDB0014892+K	159.097	159.091	5	10.3219	Positive	F	6.08611	0.0941131	110.019	0.0739258	0.548899
HMDB0014892+K	159.097	159.091	5	20.9577	Positive	F	6.0861	0.094117	109.838	0.0738737	0.544777
HMDB0014892+K	159.097	159.091	5	19.8942	Positive	F	6.0861	0.0941212	109.645	0.073818	0.540369
HMDB0014892+K	159.097	159.091	5	6.53446	Positive	F	6.08609	0.094129	109.285	0.0737132	0.532077
HMDB0014892+K	159.097	159.091	5	19.4508	Positive	F	6.08609	0.0941332	109.093	0.0736571	0.527639
HMDB0014892+K	159.097	159.091	5	100	Positive	D	6.08609	0.0941365	108.91	0.0736275	0.524216
HMDB0014892+K	159.097	159.091	5	10.0761	Positive	F	6.08608	0.0941883	106.061	0.0734911	0.46943
HMDB0014892+K	188.077	188.069	5	29.4535	Positive	F	6.08783	0.100463	249.486	0.102187	6.16141
HMDB0014892+K	74.0248	74.0218	5	48.2155	Positive	F	6.07726	0.0986197	62.9866	0.0714666	4.21324
HMDB0014892+K	74.0248	74.0218	5	49.2261	Positive	F	6.07725	0.0986279	63.0098	0.0717384	4.22196
HMDB0014892+K	74.0269	74.024	5	22.1467	Positive	F	6.07392	0.0999997	83.0363	0.126443	5.6716
HMDB0014892+K	74.027	74.024	5	21.9753	Positive	F	6.07386	0.100013	82.685	0.127399	5.68538
HMDB0014892+K	74.027	74.0241	5	15.2313	Positive	F	6.07377	0.100033	82.1464	0.128882	5.70658
HMDB0014892+K	89.0408	89.0372	5	13.4688	Positive	F	6.08187	0.107293	7.61366	0.0041964	13.3788
HMDB0014892+K	91.0568	91.0532	5	65.2081	Positive	F	6.08725	0.0978264	310.521	0.0927578	3.37494
HMDB0014892+K	243.058	243.049	5	100	Positive	P__	6.08596	0.0981979	8.68939	0.071501	3.76754
HMDB0000631+K	488.288	488.268	1	100	Positive	P	12.9487	0.0958485	21.2863	0	0
HMDB0000631+K	414.278	414.262	10	100	Positive	D	12.9508	0.0938273	5.88501	0.0164427	2.10878
HMDB0000631+K	488.288	488.268	10	100	Positive	P__	12.9457	0.0949933	61.2493	0.0231834	0.892261
HMDB0000145+Na	293.158	293.146	1	100	Positive	P	9.24575	0.1036	621.753	0	0
HMDB0000145+Na	107.09	107.086	6	5.42857	Positive	F	9.24494	0.114998	48.7499	0.0087979	11.0025
HMDB0000145+Na	126.11	126.105	6	5.23809	Positive	F	9.23793	0.100218	18.5896	0.0846548	3.26439
HMDB0000145+Na	129.071	129.066	6	11.4286	Positive	F	9.24218	0.0995827	1047.44	0.0386619	3.87753
HMDB0000145+Na	131.003	130.997	6	52.334	Positive	F	9.24573	0.118051	5.54855	0.000196674	13.9486
HMDB0000145+Na	147.085	147.079	6	12.2857	Positive	F	9.23829	0.0908365	843.214	0.0806643	12.3199
HMDB0000145+Na	225.15	225.141	6	6.95953	Positive	F	9.24666	0.108434	32.8673	0.00978433	4.66585
HMDB0000145+Na	254.146	254.136	6	5.24385	Positive	F	9.24323	0.0996197	493.647	0.02727	3.84187
HMDB0000145+Na	271.175	271.164	6	100	Positive	D	9.24112	0.105686	1101.05	0.0500593	2.01373
HMDB0000145+Na	293.158	293.146	6	100	Positive	P__	9.23931	0.103266	308.477	0.0697205	0.321812
HMDB0000177+Na	178.063	178.056	1	100	Positive	P	1.22089	0.0978431	828.687	0	0
HMDB0000177+Na	110.073	110.068	4	30.1301	Positive	F	1.22111	0.0925692	288.035	0.0178559	5.39018
HMDB0000177+Na	110.074	110.069	4	100	Positive	D	1.22085	0.0927237	302.548	0.00329136	5.23227
HMDB0000177+Na	110.074	110.07	4	12.2122	Positive	F	1.22079	0.0928474	302.76	0.00800882	5.10577
HMDB0000177+Na	110.074	110.07	4	11.011	Positive	F	1.22076	0.0929365	300.689	0.010784	5.01479
HMDB0000177+Na	110.075	110.07	4	7.40741	Positive	F	1.22071	0.0930752	301.197	0.0150886	4.87297
HMDB0000177+Na	131.085	131.08	4	10.9109	Positive	F	1.21984	0.0851757	6.6581	0.0862861	12.9466
HMDB0000177+Na	156.08	156.074	4	100	Positive	D	1.22	0.0920854	541.195	0.0728187	5.88458
HMDB0000177+Na	156.08	156.074	4	100	Positive	D	1.21976	0.0920817	539.177	0.0924507	5.88837
HMDB0000177+Na	156.08	156.074	4	25.3253	Positive	F	1.21971	0.0920784	538.749	0.0964979	5.89176
HMDB0014378+H	154.053	154.047	1	100	Positive	P	5.05228	0.0928353	533.456	0	0
HMDB0014378+H	136.042	136.036	4	100	Positive	D	5.05672	0.0989187	38.3472	0.0878377	6.55297
HMDB0014378+H	136.042	136.037	4	52.2333	Positive	F	5.05651	0.0988198	35.594	0.0838782	6.44644
HMDB0014378+H	136.043	136.037	4	100	Positive	D	5.05598	0.0986489	28.7192	0.07325	6.26227
HMDB0014378+H	136.044	136.038	4	66.8605	Positive	F	5.05527	0.0983139	21.6369	0.0592619	5.90143
HMDB0014378+H	137.041	137.036	4	20	Positive	F	5.05834	0.097317	47.137	0.119977	4.8276
HMDB0014378+H	137.045	137.04	4	8.60344	Positive	F	5.05755	0.0979582	29.6741	0.10427	5.51835
HMDB0014378+H	137.045	137.04	4	8.25588	Positive	F	5.0575	0.0979906	28.4588	0.103435	5.55318
HMDB0014378+H	137.045	137.04	4	8.96112	Positive	F	5.05749	0.0980139	27.8784	0.103141	5.57828
HMDB0014378+H	154.059	154.053	4	16.2791	Positive	F	5.0578	0.0979559	93.2436	0.109371	5.51583
HMDB0000929+H	205.102	205.094	1	100	Positive	P	6.08769	0.0921203	7725.95	0	0
HMDB0000929+H	115.055	115.051	5	10.2102	Positive	F	6.08535	0.0962357	61.2082	0.0383362	4.46736
HMDB0000929+H	115.056	115.051	5	100	Positive	D	6.08525	0.0962064	62.0256	0.0399843	4.43561
HMDB0000929+H	115.056	115.052	5	6.05153	Positive	F	6.08524	0.0963356	60.8092	0.0402208	4.57588
HMDB0000929+H	115.056	115.052	5	100	Positive	D	6.08522	0.0963621	57.4377	0.0405189	4.60457
HMDB0000929+H	115.056	115.052	5	38.4941	Positive	F	6.0852	0.0963886	57.5338	0.0408177	4.63336
HMDB0000929+H	116.048	116.043	5	12.5828	Positive	F	6.0855	0.0914735	34.1002	0.0359385	0.702099
HMDB0000929+H	116.052	116.047	5	100	Positive	D	6.08337	0.0928278	69.269	0.0709796	0.768033
HMDB0000929+H	116.052	116.047	5	100	Positive	D	6.0834	0.0929192	70.1207	0.0704278	0.867257
HMDB0000929+H	116.053	116.048	5	100	Positive	D	6.08376	0.0941519	82.5917	0.0644309	2.20538
HMDB0000929+H	116.053	116.048	5	94.8366	Positive	D	6.08383	0.094384	85.416	0.0633225	2.4573
HMDB0000929+H	116.053	116.048	5	44.9652	Positive	F	6.08387	0.0944783	86.8194	0.0626761	2.55966
HMDB0000929+H	116.053	116.048	5	11.3113	Positive	F	6.0839	0.0945395	87.7711	0.0621229	2.62608
HMDB0000929+H	116.053	116.048	5	100	Positive	D	6.08392	0.0945735	88.1357	0.0619107	2.66299
HMDB0000929+H	116.053	116.048	5	100	Positive	D	6.08395	0.0946661	89.2839	0.0613958	2.76361
HMDB0000929+H	116.054	116.049	5	100	Positive	D	6.08392	0.0951082	94.4012	0.0618537	3.24344
HMDB0000929+H	116.054	116.049	5	100	Positive	D	6.08392	0.09514	94.7921	0.0618937	3.27804
HMDB0000929+H	116.054	116.049	5	35.6336	Positive	F	6.08392	0.0951534	94.9567	0.0619105	3.29253
HMDB0000929+H	116.054	116.049	5	60.5939	Positive	F	6.08392	0.0951592	95.0287	0.0619178	3.29886
HMDB0000929+H	116.054	116.049	5	38.66	Positive	F	6.08392	0.0951659	95.111	0.0619261	3.30608
HMDB0000929+H	116.054	116.049	5	100	Positive	D	6.08392	0.0951725	95.1933	0.0619344	3.31329
HMDB0000929+H	116.054	116.049	5	21.2471	Positive	F	6.08392	0.0951783	95.2653	0.0619417	3.31959
HMDB0000929+H	116.054	116.049	5	5.82025	Positive	F	6.08392	0.0951849	95.3476	0.06195	3.32678
HMDB0000929+H	116.054	116.049	5	92.2172	Positive	D	6.08391	0.0951907	95.4196	0.0619572	3.33307
HMDB0000929+H	116.054	116.049	5	6.49929	Positive	F	6.08391	0.0951973	95.5019	0.0619655	3.34024
HMDB0000929+H	116.054	116.049	5	23.9242	Positive	F	6.08391	0.0952039	95.5842	0.0619737	3.3474
HMDB0000929+H	116.054	116.049	5	9.51187	Positive	F	6.08391	0.0952097	95.6562	0.0619809	3.35365
HMDB0000929+H	116.054	116.049	5	39.3639	Positive	F	6.08391	0.0952286	95.8928	0.0620045	3.37415
HMDB0000929+H	116.06	116.056	5	18.7185	Positive	F	6.08471	0.100116	161.165	0.0488256	8.67925
HMDB0000929+H	116.061	116.057	5	5.96584	Positive	F	6.08499	0.100928	163.197	0.0442946	9.56133
HMDB0000929+H	116.062	116.057	5	10.3926	Positive	F	6.08527	0.101681	164.77	0.0396397	10.3784
HMDB0000929+H	117.055	117.05	5	9.42998	Positive	F	6.08801	0.0936472	383.419	0.00538295	1.65749
HMDB0000929+H	117.057	117.052	5	9.94053	Positive	F	6.08743	0.0936203	502.693	0.00418279	1.62828
HMDB0000929+H	117.06	117.055	5	33.6537	Positive	F	6.08608	0.094123	633.472	0.0263328	2.17396
HMDB0000929+H	117.06	117.056	5	69.306	Positive	F	6.08574	0.0943553	631.383	0.0319004	2.42619
HMDB0000929+H	117.061	117.056	5	64.8961	Positive	F	6.08568	0.0944452	619.545	0.0330061	2.52371
HMDB0000929+H	117.062	117.058	5	29.284	Positive	F	6.08535	0.0948837	556.256	0.0384044	2.99982
HMDB0000929+H	117.072	117.068	5	7.412	Positive	F	6.08547	0.0983193	15.1314	0.0364215	6.72921
HMDB0000929+H	118.066	118.062	5	16.3163	Positive	F	6.08775	0.0943903	158.148	0.000972537	2.46417
HMDB0000929+H	118.067	118.062	5	77.4827	Positive	D	6.08758	0.0945384	159.448	0.00182026	2.62493
HMDB0000929+H	118.067	118.062	5	100	Positive	D	6.08748	0.0946131	160.827	0.00336307	2.70606
HMDB0000929+H	118.067	118.062	5	66.2654	Positive	F	6.08743	0.0946504	161.526	0.0041339	2.74654
HMDB0000929+H	118.067	118.063	5	5.39318	Positive	F	6.08729	0.094762	163.536	0.00644404	2.86769
HMDB0000929+H	118.068	118.064	5	37.6223	Positive	F	6.08696	0.09514	164.377	0.0119204	3.27801
HMDB0000929+H	118.069	118.065	5	25.762	Positive	F	6.08658	0.0955856	161.068	0.0181443	3.76171
HMDB0000929+H	119.069	119.065	5	5.70571	Positive	F	6.08536	0.0923922	105.634	0.0381466	0.295189
HMDB0000929+H	119.07	119.066	5	8.61511	Positive	F	6.08507	0.0927279	96.9	0.0429726	0.659619
HMDB0000929+H	119.071	119.066	5	6.88159	Positive	F	6.08484	0.0930122	90.8374	0.0467053	0.968202
HMDB0000929+H	127.048	127.043	5	14.5695	Positive	F	6.091	0.0944422	14.9835	0.0543698	2.52049
HMDB0000929+H	127.055	127.05	5	5.08083	Positive	F	6.08648	0.0996829	27.0864	0.0198187	8.20953
HMDB0000929+H	128.052	128.047	5	8.81341	Positive	F	6.09114	0.0844053	83.1417	0.0566903	8.37492
HMDB0000929+H	130.063	130.058	5	10.1911	Positive	F	6.0894	0.0950209	140.795	0.0281235	3.14872
HMDB0000929+H	130.067	130.061	5	13.4134	Positive	F	6.08693	0.094618	650.849	0.0124868	2.71129
HMDB0000929+H	130.068	130.062	5	16.0088	Positive	F	6.08643	0.0950923	648.193	0.0207182	3.22626
HMDB0000929+H	130.068	130.063	5	65.7065	Positive	F	6.08632	0.0951892	647.679	0.0223681	3.33143
HMDB0000929+H	130.068	130.063	5	24.3649	Positive	F	6.08627	0.0952378	647.423	0.0231931	3.38419
HMDB0000929+H	130.069	130.063	5	13.9519	Positive	F	6.08603	0.0955066	634.394	0.0272208	3.67598
HMDB0000929+H	132.082	132.076	5	8.70871	Positive	F	6.08629	0.0926727	872.424	0.0229618	0.599641
HMDB0000929+H	132.083	132.078	5	11.7082	Positive	F	6.08621	0.0930146	902.466	0.0243305	0.970764
HMDB0000929+H	132.083	132.078	5	7.77894	Positive	F	6.08616	0.0930648	899.435	0.0250238	1.02524
HMDB0000929+H	132.083	132.078	5	35.0279	Positive	F	6.08614	0.09309	897.919	0.0253718	1.05262
HMDB0000929+H	132.084	132.078	5	14.8408	Positive	F	6.08609	0.0931569	892.711	0.0261469	1.12531
HMDB0000929+H	132.085	132.08	5	6.92841	Positive	F	6.08561	0.0936086	796.024	0.034181	1.61555
HMDB0000929+H	140.053	140.047	5	7.02207	Positive	F	6.08437	0.0907335	46.3039	0.054521	1.5054
HMDB0000929+H	141.06	141.054	5	6.80711	Positive	F	6.08243	0.0883397	7.52106	0.0863617	4.104
HMDB0000929+H	142.054	142.048	5	13.8736	Positive	F	6.0878	0.104882	10.4326	0.00184996	13.853
HMDB0000929+H	142.067	142.061	5	21.2212	Positive	F	6.08562	0.0936257	684.963	0.0339732	1.63414
HMDB0000929+H	142.067	142.062	5	33.3718	Positive	F	6.08547	0.0936949	685.813	0.0364378	1.70925
HMDB0000929+H	142.068	142.062	5	53.0525	Positive	F	6.08533	0.0937685	686.663	0.0387037	1.78922
HMDB0000929+H	142.068	142.062	5	27.7945	Positive	F	6.08533	0.0937712	686.694	0.038785	1.79209
HMDB0000929+H	142.068	142.062	5	30.1415	Positive	F	6.0853	0.0937845	686.849	0.039196	1.80656
HMDB0000929+H	142.068	142.062	5	11.7629	Positive	F	6.08528	0.0937978	687.003	0.0396066	1.821
HMDB0000929+H	142.069	142.063	5	28.17	Positive	F	6.08517	0.0938828	679.209	0.0413956	1.91323
HMDB0000929+H	142.069	142.063	5	12.7095	Positive	F	6.0851	0.0939148	669.722	0.0425109	1.94796
HMDB0000929+H	142.069	142.063	5	46.3042	Positive	F	6.08506	0.0939313	664.981	0.0430809	1.96592
HMDB0000929+H	142.07	142.064	5	33.6306	Positive	F	6.08488	0.0940274	621.178	0.046029	2.07027
HMDB0000929+H	142.07	142.064	5	27.3964	Positive	F	6.08488	0.0940357	616.025	0.0461421	2.07922
HMDB0000929+H	142.07	142.064	5	30.7944	Positive	F	6.08487	0.0940408	612.684	0.0462152	2.0848
HMDB0000929+H	142.07	142.064	5	10.9349	Positive	F	6.08487	0.0940425	611.595	0.0462393	2.08665
HMDB0000929+H	142.07	142.064	5	30.4086	Positive	F	6.08487	0.0940443	610.506	0.0462635	2.08852
HMDB0000929+H	142.07	142.064	5	8.09264	Positive	F	6.08487	0.0940481	608.257	0.0463149	2.09268
HMDB0000929+H	142.07	142.064	5	15.2983	Positive	F	6.08487	0.09405	607.169	0.0463399	2.09472
HMDB0000929+H	143.074	143.068	5	6.60661	Positive	F	6.08572	0.0944528	1042.71	0.0323139	2.53197
HMDB0000929+H	143.075	143.069	5	40.4157	Positive	F	6.08552	0.0945673	1064.15	0.0356137	2.6563
HMDB0000929+H	143.075	143.07	5	85.8722	Positive	D	6.08519	0.0947554	1057.35	0.0409608	2.86052
HMDB0000929+H	143.076	143.07	5	86.3428	Positive	D	6.08516	0.0947764	1056.59	0.0415577	2.88331
HMDB0000929+H	143.076	143.07	5	39.4951	Positive	F	6.08512	0.0947974	1055.83	0.0421551	2.9061
HMDB0000929+H	143.078	143.072	5	31.0046	Positive	F	6.0847	0.0952296	944.229	0.0490389	3.37528
HMDB0000929+H	144.08	144.074	5	10.2752	Positive	F	6.0867	0.0922455	176.583	0.0162309	0.135894
HMDB0000929+H	144.08	144.075	5	5.31178	Positive	F	6.0866	0.0922536	184.519	0.0178883	0.144688
HMDB0000929+H	144.082	144.076	5	7.30731	Positive	F	6.08636	0.0923154	199.807	0.0217327	0.211836
HMDB0000929+H	144.083	144.078	5	45.5259	Positive	F	6.08623	0.0923788	184.175	0.0239815	0.280598
HMDB0000929+H	144.083	144.078	5	10.7351	Positive	F	6.08622	0.0923857	183.56	0.0240983	0.288083
HMDB0000929+H	144.084	144.078	5	10.7163	Positive	F	6.0862	0.0924023	182.254	0.0243793	0.306079
HMDB0000929+H	144.084	144.078	5	21.2159	Positive	F	6.08618	0.0924196	181.44	0.0246742	0.324948
HMDB0000929+H	144.084	144.078	5	10.1442	Positive	F	6.08616	0.0924473	180.039	0.0251438	0.354947
HMDB0000929+H	144.085	144.079	5	19.8028	Positive	F	6.08601	0.0925815	176.039	0.0275058	0.500627
HMDB0000929+H	144.09	144.084	5	10.3103	Positive	F	6.08553	0.0934835	74.9959	0.035388	1.47979
HMDB0000929+H	146.061	146.055	5	40.3403	Positive	F	6.0875	0.0959774	400.801	0.00301666	4.18697
HMDB0000929+H	146.062	146.056	5	100	Positive	D	6.0872	0.0962215	431.411	0.00796544	4.45203
HMDB0000929+H	146.063	146.057	5	15.9952	Positive	F	6.08703	0.0965006	3409.84	0.0107401	4.75494
HMDB0000929+H	146.063	146.057	5	61.9444	Positive	F	6.08703	0.0965026	3409.36	0.0107694	4.75711
HMDB0000929+H	146.063	146.057	5	100	Positive	D	6.087	0.0965339	3401.74	0.0112298	4.79115
HMDB0000929+H	146.063	146.057	5	61.7725	Positive	F	6.08699	0.0965433	3399.48	0.0113672	4.80131
HMDB0000929+H	146.063	146.057	5	100	Positive	D	6.08697	0.0965674	3393.64	0.0117214	4.8275
HMDB0000929+H	146.064	146.058	5	100	Positive	D	6.0867	0.0968747	3320.74	0.016235	5.16102
HMDB0000929+H	146.065	146.059	5	6.95809	Positive	F	6.08657	0.0973601	3098.91	0.0183713	5.68796
HMDB0000929+H	146.066	146.06	5	30.8308	Positive	F	6.0864	0.0984335	2522.75	0.0211614	6.85319
HMDB0000929+H	147.065	147.059	5	8.40841	Positive	F	6.08733	0.0945829	512.204	0.00593606	2.67322
HMDB0000929+H	147.066	147.06	5	8.81685	Positive	F	6.08694	0.0951231	515.375	0.0122648	3.25967
HMDB0000929+H	147.066	147.06	5	8.26962	Positive	F	6.08693	0.0951927	513.336	0.0124835	3.33524
HMDB0000929+H	159.091	159.084	5	100	Positive	D	6.08539	0.0950899	53.3756	0.0377062	3.22355
HMDB0000929+H	159.091	159.085	5	100	Positive	D	6.08554	0.0946532	64.7554	0.0353293	2.74952
HMDB0000929+H	159.093	159.087	5	6.40641	Positive	F	6.08584	0.0938906	90.2063	0.0302818	1.92176
HMDB0000929+H	159.095	159.088	5	8.08889	Positive	F	6.08603	0.0938478	101.088	0.027143	1.87523
HMDB0000929+H	159.095	159.088	5	8.25876	Positive	F	6.08605	0.0938525	104.012	0.0268979	1.88041
HMDB0000929+H	159.095	159.089	5	15.4281	Positive	F	6.08606	0.0938527	105.816	0.0266424	1.8806
HMDB0000929+H	159.095	159.089	5	25.6539	Positive	F	6.08607	0.0938527	105.84	0.0266337	1.88061
HMDB0000929+H	159.095	159.089	5	26.4167	Positive	F	6.08608	0.0938529	106.424	0.0264204	1.88077
HMDB0000929+H	159.095	159.089	5	14.0746	Positive	F	6.0861	0.0938532	107.297	0.0261158	1.88114
HMDB0000929+H	159.095	159.089	5	27.1545	Positive	F	6.08611	0.093854	107.87	0.0259366	1.88201
HMDB0000929+H	159.096	159.089	5	20.8727	Positive	F	6.08616	0.0938582	120.392	0.0250301	1.88651
HMDB0000929+H	159.097	159.09	5	100	Positive	D	6.08613	0.0940828	111.309	0.0255344	2.13034
HMDB0000929+H	159.097	159.09	5	7.02947	Positive	F	6.08613	0.0940873	111.115	0.0255974	2.13523
HMDB0000929+H	159.097	159.09	5	56.2546	Positive	F	6.08611	0.0941048	110.38	0.025837	2.15422
HMDB0000929+H	159.097	159.09	5	14.0547	Positive	F	6.08611	0.0941091	110.199	0.0258959	2.15896
HMDB0000929+H	159.097	159.091	5	10.3219	Positive	F	6.08611	0.0941131	110.019	0.0259491	2.16329
HMDB0000929+H	159.097	159.091	5	20.9577	Positive	F	6.0861	0.094117	109.838	0.0260012	2.16752
HMDB0000929+H	159.097	159.091	5	7.95524	Positive	F	6.0861	0.0941212	109.645	0.0260569	2.17205
HMDB0000929+H	159.097	159.091	5	6.53446	Positive	F	6.08609	0.094129	109.285	0.0261616	2.18057
HMDB0000929+H	159.097	159.091	5	19.4508	Positive	F	6.08609	0.0941332	109.093	0.0262176	2.18513
HMDB0000929+H	159.097	159.091	5	100	Positive	D	6.08609	0.0941365	108.91	0.0262471	2.18864
HMDB0000929+H	159.097	159.091	5	10.0761	Positive	F	6.08608	0.0941883	106.061	0.0263834	2.24492
HMDB0000929+H	159.098	159.092	5	15.3153	Positive	F	6.08563	0.0945227	89.7938	0.0336997	2.6079
HMDB0000929+H	159.103	159.097	5	6.9399	Positive	F	6.08453	0.0969795	208.501	0.0518549	5.27487
HMDB0000929+H	188.073	188.065	5	100	Positive	D	6.08817	0.0986903	300.265	0.00789911	7.132
HMDB0000929+H	188.074	188.066	5	100	Positive	D	6.08809	0.0990532	298.949	0.00665874	7.52592
HMDB0000929+H	188.074	188.066	5	100	Positive	D	6.08809	0.0990782	298.582	0.00657432	7.55304
HMDB0000929+H	188.074	188.066	5	100	Positive	D	6.08808	0.0990909	298.385	0.00653155	7.56679
HMDB0000929+H	188.074	188.066	5	100	Positive	D	6.08808	0.0991092	298.099	0.00646955	7.58672
HMDB0000929+H	188.074	188.067	5	100	Positive	D	6.08806	0.0992278	298.243	0.00606981	7.71548
HMDB0000929+H	188.074	188.067	5	100	Positive	D	6.08804	0.0992879	298.48	0.00586766	7.78074
HMDB0000929+H	188.074	188.067	5	71.2177	Positive	F	6.08804	0.0993079	298.432	0.00580066	7.80239
HMDB0000929+H	188.074	188.067	5	18.2182	Positive	F	6.08804	0.0993135	298.402	0.00578193	7.80844
HMDB0000929+H	188.074	188.067	5	100	Positive	D	6.08803	0.0993425	298.249	0.00568451	7.83995
HMDB0000929+H	188.074	188.067	5	6.45106	Positive	F	6.08803	0.0993476	298.222	0.00566719	7.84555
HMDB0000929+H	188.075	188.067	5	8.12087	Positive	F	6.08798	0.0995824	296.989	0.00488184	8.10043
HMDB0000929+H	188.076	188.069	5	24.1241	Positive	F	6.08793	0.100185	265.593	0.00397425	8.75423
HMDB0000929+H	188.077	188.069	5	100	Positive	D	6.08783	0.100463	249.486	0.00228354	9.0566
HMDB0000929+H	188.079	188.072	5	63.0631	Positive	F	6.08725	0.102327	201.145	0.00713716	11.0795
HMDB0000929+H	189.076	189.068	5	9.90991	Positive	F	6.08821	0.0936515	179.813	0.00860036	1.66214
HMDB0000929+H	189.077	189.07	5	11.5056	Positive	F	6.08811	0.0936984	150.664	0.00703011	1.71313
HMDB0000929+H	205.099	205.091	5	100	Positive	D	6.09194	0.0995813	79.2618	0.0698735	8.09914
HMDB0000929+H	205.101	205.092	5	100	Positive	D	6.09205	0.0999567	93.2289	0.0717443	8.50669
HMDB0000929+H	205.101	205.093	5	15.1857	Positive	F	6.09205	0.100064	284.325	0.0715967	8.62276
HMDB0000929+H	205.101	205.093	5	100	Positive	D	6.09204	0.100158	282.289	0.0714676	8.72468
HMDB0000929+H	205.102	205.094	5	100	Positive	D	6.09202	0.100399	70.3919	0.071137	8.98733
HMDB0000929+H	205.104	205.096	5	10.5057	Positive	F	6.09197	0.101361	98.6907	0.0703721	10.031
HMDB0000929+H	206.102	206.094	5	12.012	Positive	F	6.09619	0.0968707	39.7055	0.13964	5.15672
HMDB0000929+H	206.103	206.095	5	12.3123	Positive	F	6.09496	0.0965053	14.3553	0.119407	4.76011
HMDB0000929+H	89.0408	89.0372	5	13.4688	Positive	F	6.08187	0.107293	7.61366	0.095609	16.4708
HMDB0000929+H	91.0558	91.0522	5	23.8105	Positive	F	6.08776	0.0972417	332.169	0.00122309	5.55949
HMDB0000929+H	91.0559	91.0523	5	7.56436	Positive	F	6.08779	0.097254	330.777	0.00173107	5.57283
HMDB0000929+H	91.0568	91.0532	5	65.2081	Positive	F	6.08725	0.0978264	310.521	0.00713598	6.19413
HMDB0000929+H	205.102	205.094	5	100	Positive	P__	6.09202	0.100401	70.3606	0.0711355	8.98853
HMDB0015655+H	303.238	303.226	1	100	Positive	P	11.4419	0.0977385	28780.8	0	0
HMDB0015655+H	303.241	303.228	7	100	Positive	D	11.4423	0.108625	2093.73	0.00324177	11.1382
HMDB0015655+H	304.243	304.231	7	33.4029	Positive	F	11.4424	0.102856	891.376	0.0040905	5.23635
HMDB0015655+H	303.238	303.226	7	100	Positive	P__	11.4428	0.106921	2060.74	0.00796031	9.39524
HMDB0001830+H	315.239	315.226	1	100	Positive	P	11.5669	0.108389	3722.01	0	0
HMDB0001830+H	135.12	135.115	7	17.6335	Positive	F	11.564	0.116648	229.609	0.0250566	7.61993
HMDB0001830+H	135.12	135.115	7	10.1604	Positive	F	11.5637	0.116201	230.046	0.0280772	7.20807
HMDB0001830+H	135.12	135.115	7	21.8487	Positive	F	11.5631	0.115527	230.7	0.0326379	6.58566
HMDB0001830+H	143.089	143.084	7	51.6043	Positive	F	11.5811	0.091784	16.535	0.122447	15.3194
HMDB0001830+H	143.09	143.084	7	10.1918	Positive	F	11.5807	0.0922134	16.5804	0.119512	14.9233
HMDB0001830+H	143.09	143.084	7	24.1597	Positive	F	11.5797	0.093509	16.7172	0.111001	13.728
HMDB0001830+H	185.139	185.132	7	10.1604	Positive	F	11.5651	0.115942	17.6184	0.0159343	6.96852
HMDB0001830+H	209.138	209.129	7	6.9101	Positive	F	11.5785	0.105507	21.0256	0.100411	2.65857
HMDB0001830+H	209.139	209.131	7	5.9492	Positive	F	11.5779	0.10213	21.6265	0.0947759	5.77374
HMDB0001830+H	211.155	211.146	7	7.10084	Positive	F	11.5761	0.0959704	17.5634	0.0798414	11.457
HMDB0001830+H	211.155	211.147	7	8.04252	Positive	F	11.5751	0.0939221	16.8527	0.0711599	13.3468
HMDB0001830+H	255.18	255.17	7	13.3127	Positive	F	11.5619	0.111342	265.218	0.0435593	2.72448
HMDB0001830+H	255.182	255.171	7	6.54033	Positive	F	11.5615	0.111288	227.163	0.0468174	2.67472
HMDB0001830+H	315.239	315.227	7	100	Positive	D	11.565	0.120244	1068.05	0.0161847	10.9379
HMDB0001830+H	315.24	315.227	7	90.0296	Positive	D	11.5646	0.119689	1097.88	0.0195082	10.4255
HMDB0001830+H	315.24	315.228	7	100	Positive	D	11.5645	0.1195	1108.24	0.0206354	10.2512
HMDB0001830+H	315.241	315.228	7	54.2408	Positive	F	11.5643	0.119222	1123.78	0.0222948	9.99524
HMDB0001830+H	97.0664	97.0626	7	89.8615	Positive	D	11.5649	0.106206	7.44361	0.016933	2.01372
HMDB0001830+H	97.0665	97.0627	7	24.829	Positive	F	11.5648	0.105875	7.39898	0.0177575	2.31907
HMDB0001830+H	97.0667	97.0628	7	44.9532	Positive	F	11.5647	0.105446	7.33604	0.0187565	2.71438
HMDB0001830+H	97.0667	97.0629	7	100	Positive	D	11.5646	0.105219	7.29156	0.0195313	2.92421
HMDB0001830+H	97.0668	97.063	7	96.697	Positive	D	11.5645	0.104917	7.13345	0.0206537	3.20242
HMDB0001830+H	97.0671	97.0632	7	7.01451	Positive	F	11.5641	0.104044	6.98263	0.023911	4.00808
HMDB0001830+H	97.0673	97.0635	7	100	Positive	D	11.5639	0.103471	6.87449	0.0262994	4.53682
HMDB0001830+H	97.0681	97.0642	7	49.8191	Positive	F	11.563	0.101705	6.7127	0.0335275	6.16671
HMDB0000954+H	195.07	195.062	1	100	Positive	P	6.11148	0.0936981	214.547	0	0
HMDB0000954+H	117.035	117.03	4	29.8335	Positive	F	6.10923	0.0918144	11.2427	0.0367964	2.01041
HMDB0000954+H	117.035	117.03	4	47.2092	Positive	F	6.10949	0.0921018	11.1368	0.0326525	1.70373
HMDB0000954+H	145.035	145.029	4	23.8895	Positive	F	6.11298	0.0934823	6.28683	0.0244436	0.230312
HMDB0000954+H	89.0394	89.0358	4	100	Positive	D	6.11453	0.0965818	277.792	0.0499096	3.07757
HMDB0000954+H	89.0414	89.0378	4	10.1376	Positive	F	6.11565	0.0989362	61.6199	0.0681896	5.59038
HMDB0000954+H	93.0354	93.0316	4	10.9759	Positive	F	6.11525	0.0941912	292.196	0.0616601	0.52623
HMDB0002655+H	317.072	317.06	1	100	Positive	P	11.2059	0.0994345	138.698	0	0
HMDB0002655+H	203.036	203.028	7	5.56373	Positive	F	11.2032	0.0939341	10.3121	0.0243581	5.53166
HMDB0002655+H	203.039	203.031	7	14.6197	Positive	F	11.2029	0.093616	14.2402	0.0266702	5.85159
HMDB0002655+H	229.05	229.04	7	32.2656	Positive	F	11.202	0.0970438	6.5656	0.034514	2.40429
HMDB0002655+H	229.053	229.044	7	9.66667	Positive	F	11.202	0.0889818	8.64223	0.0351297	10.5122
HMDB0002655+H	229.055	229.046	7	48.8083	Positive	F	11.2015	0.0871472	9.01187	0.0394635	12.3572
HMDB0002655+H	229.055	229.046	7	7.3421	Positive	F	11.2012	0.0870067	9.01002	0.0418434	12.4985
HMDB0002655+H	317.066	317.053	7	54.4202	Positive	F	11.207	0.097409	7.21826	0.00998553	2.03706
HMDB0002655+H	317.072	317.06	7	100	Positive	D	11.2034	0.0958563	20.3046	0.0222627	3.59856
HMDB0002655+H	317.072	317.06	7	100	Positive	P__	11.2034	0.0958771	20.2917	0.0222102	3.57762
HMDB0000085+H	268.11	268.099	1	100	Positive	P	5.07908	0.0918677	21.2202	0	0
HMDB0000085+H	119.037	119.033	6	17.1846	Positive	F	5.07847	0.0959046	17.2428	0.0119914	4.39431
HMDB0000085+H	119.037	119.033	6	7.7701	Positive	F	5.07842	0.0960212	17.6268	0.0130475	4.52125
HMDB0000085+H	119.038	119.033	6	35.2027	Positive	F	5.07831	0.0962551	18.4405	0.0151436	4.77582
HMDB0000085+H	119.038	119.033	6	14.4942	Positive	F	5.07806	0.0965648	19.2472	0.0201022	5.1129
HMDB0000085+H	136.063	136.057	6	100	Positive	D	5.08298	0.0917425	33.5463	0.0766942	0.136282
HMDB0000085+H	136.064	136.058	6	100	Positive	D	5.08291	0.0918835	32.4028	0.075416	0.0172683
HMDB0000085+H	136.064	136.059	6	100	Positive	D	5.08288	0.0919232	32.724	0.0748927	0.0604968
HMDB0000085+H	136.064	136.059	6	100	Positive	D	5.08288	0.0919249	32.7379	0.0748708	0.0623114
HMDB0000085+H	136.064	136.059	6	100	Positive	D	5.08288	0.091935	32.8226	0.0747379	0.0733044
HMDB0000085+H	136.064	136.059	6	100	Positive	D	5.08287	0.0919469	32.9227	0.0745821	0.0862034
HMDB0000085+H	136.064	136.059	6	47.6881	Positive	F	5.08287	0.0919503	32.9514	0.0745371	0.0899348
HMDB0000085+H	136.065	136.059	6	100	Positive	D	5.08285	0.0919723	33.1814	0.0742474	0.113949
HMDB0000085+H	136.065	136.06	6	100	Positive	D	5.08273	0.0922209	33.1527	0.0719113	0.384538
HMDB0000085+H	136.067	136.061	6	31.1823	Positive	F	5.08262	0.092541	31.4566	0.0695941	0.732908
HMDB0000085+H	136.068	136.063	6	100	Positive	D	5.08254	0.0928031	29.0393	0.068148	1.01826
HMDB0000085+H	268.106	268.096	6	68.7688	Positive	F	5.08154	0.0929602	23.9499	0.0483613	1.18925
HMDB0000085+H	268.109	268.098	6	100	Positive	D	5.0813	0.0930864	25.5044	0.0437379	1.32667
HMDB0000085+H	268.109	268.098	6	5.63306	Positive	F	5.08129	0.093084	25.5098	0.0434864	1.32404
HMDB0000085+H	268.109	268.099	6	51.1264	Positive	F	5.08126	0.0930652	25.5087	0.0428393	1.30355
HMDB0000085+H	268.11	268.099	6	100	Positive	D	5.08122	0.0930574	25.512	0.0422117	1.29504
HMDB0000085+H	268.11	268.099	6	10.6515	Positive	F	5.08115	0.0930459	25.4739	0.0407519	1.28249
HMDB0000085+H	268.127	268.117	6	100	Positive	D	5.07853	0.0933982	8.87961	0.0108757	1.66602
HMDB0000085+H	268.11	268.099	6	100	Positive	P__	5.08115	0.0930474	25.4765	0.0408245	1.28414
HMDB0014388+Na	450.246	450.228	1	100	Positive	P	9.81985	0.108267	281.964	0	0
HMDB0014388+Na	450.245	450.227	10	100	Positive	D	9.824	0.09615	6.01775	0.0423101	11.192
HMDB0014388+Na	450.246	450.228	10	100	Positive	P__	9.82381	0.0964803	6.01482	0.0403578	10.8869
HMDB0000805+NH4	147.08	147.074	1	100	Positive	P	7.10121	0.0956767	2778.76	0	0
HMDB0000805+NH4	130.053	130.048	3	23.3233	Positive	F	7.10088	0.0968415	751.449	0.00460036	1.21744
HMDB0000805+NH4	84.0466	84.0432	3	5.31836	Positive	F	7.10123	0.101022	2053.24	0.000233707	5.5865
HMDB0000805+NH4	84.0467	84.0433	3	100	Positive	D	7.10136	0.100931	2054.4	0.00211237	5.49216
HMDB0000805+NH4	147.08	147.074	3	100	Positive	P__	7.09474	0.0950506	33.64	0.0911278	0.654339
HMDB0000157+H	137.049	137.044	1	100	Positive	P	2.05846	0.122793	3942.31	0	0
HMDB0000157+H	119.051	119.046	3	100	Positive	D	2.05677	0.128528	28.595	0.0822951	4.67023
HMDB0000157+H	137.048	137.043	3	57.2573	Positive	F	2.06044	0.134551	2297.6	0.0958764	9.57553
HMDB0000157+H	137.048	137.043	3	100	Positive	D	2.06045	0.134605	2314.77	0.0962824	9.61985
HMDB0000157+H	137.048	137.043	3	100	Positive	D	2.06043	0.134593	2315.16	0.095679	9.60948
HMDB0000157+H	92.0258	92.0221	3	61.4005	Positive	F	2.05812	0.127088	85.2418	0.0168277	3.49801
HMDB0000157+H	92.0278	92.0242	3	17.123	Positive	F	2.05793	0.124078	78.8552	0.0257701	1.04608
HMDB0000157+H	137.049	137.044	3	100	Positive	P__	2.06023	0.134379	2321.5	0.08602	9.43526
HMDB0030396+K	243.058	243.049	1	100	Positive	P	6.08161	0.0946326	78.5331	0	0
HMDB0030396+K	115.056	115.051	5	100	Positive	D	6.08525	0.0962064	62.0256	0.0598766	1.66311
HMDB0030396+K	115.056	115.051	5	11.7092	Positive	F	6.08529	0.0962579	61.597	0.0605273	1.71757
HMDB0030396+K	115.056	115.052	5	100	Positive	D	6.08522	0.0963621	57.4377	0.0593415	1.82758
HMDB0030396+K	116.048	116.043	5	12.5828	Positive	F	6.0855	0.0914735	34.1002	0.0639265	3.33821
HMDB0030396+K	116.052	116.047	5	100	Positive	D	6.08337	0.0928278	69.269	0.0288504	1.90711
HMDB0030396+K	116.052	116.047	5	100	Positive	D	6.0834	0.0929192	70.1207	0.0294027	1.81052
HMDB0030396+K	116.053	116.048	5	100	Positive	D	6.08376	0.0941519	82.5917	0.0354056	0.507926
HMDB0030396+K	116.053	116.048	5	44.9652	Positive	F	6.08387	0.0944783	86.8194	0.0371622	0.16305
HMDB0030396+K	116.053	116.048	5	100	Positive	D	6.08392	0.0945735	88.1357	0.0379283	0.0624563
HMDB0030396+K	116.054	116.049	5	100	Positive	D	6.08392	0.0951082	94.4012	0.0379854	0.502579
HMDB0030396+K	116.054	116.049	5	100	Positive	D	6.08392	0.09514	94.7921	0.0379453	0.536261
HMDB0030396+K	116.054	116.049	5	35.6336	Positive	F	6.08392	0.0951534	94.9567	0.0379286	0.550372
HMDB0030396+K	116.054	116.049	5	60.5939	Positive	F	6.08392	0.0951592	95.0287	0.0379213	0.556531
HMDB0030396+K	116.054	116.049	5	38.66	Positive	F	6.08392	0.0951659	95.111	0.0379129	0.563561
HMDB0030396+K	116.054	116.049	5	100	Positive	D	6.08392	0.0951725	95.1933	0.0379046	0.570581
HMDB0030396+K	116.054	116.049	5	21.2471	Positive	F	6.08392	0.0951783	95.2653	0.0378973	0.576714
HMDB0030396+K	116.054	116.049	5	5.82025	Positive	F	6.08392	0.0951849	95.3476	0.037889	0.583712
HMDB0030396+K	116.054	116.049	5	92.2172	Positive	D	6.08391	0.0951907	95.4196	0.0378818	0.589829
HMDB0030396+K	116.054	116.049	5	6.49929	Positive	F	6.08391	0.0951973	95.5019	0.0378735	0.596807
HMDB0030396+K	116.054	116.049	5	23.9242	Positive	F	6.08391	0.0952039	95.5842	0.0378652	0.603776
HMDB0030396+K	116.054	116.049	5	9.51187	Positive	F	6.08391	0.0952097	95.6562	0.037858	0.609866
HMDB0030396+K	116.054	116.049	5	39.3639	Positive	F	6.08391	0.0952286	95.8928	0.0378344	0.629817
HMDB0030396+K	116.06	116.056	5	18.7185	Positive	F	6.08471	0.100116	161.165	0.0510265	5.79408
HMDB0030396+K	116.062	116.057	5	10.3926	Positive	F	6.08527	0.101681	164.77	0.0602216	7.44815
HMDB0030396+K	117.06	117.056	5	69.306	Positive	F	6.08574	0.0943553	631.383	0.0679686	0.292974
HMDB0030396+K	117.061	117.056	5	64.8961	Positive	F	6.08568	0.0944452	619.545	0.0668619	0.198044
HMDB0030396+K	117.062	117.058	5	29.284	Positive	F	6.08535	0.0948837	556.256	0.0614581	0.265426
HMDB0030396+K	118.067	118.062	5	77.4827	Positive	D	6.08758	0.0945384	159.448	0.0980788	0.0995123
HMDB0030396+K	118.067	118.063	5	100	Positive	D	6.08729	0.094762	163.536	0.0934504	0.136802
HMDB0030396+K	118.068	118.063	5	10.1666	Positive	F	6.08705	0.0950542	164.738	0.0893855	0.445546
HMDB0030396+K	118.068	118.064	5	37.6223	Positive	F	6.08696	0.09514	164.377	0.0879686	0.536233
HMDB0030396+K	118.069	118.065	5	25.762	Positive	F	6.08658	0.0955856	161.068	0.0817385	1.0071
HMDB0030396+K	127.055	127.05	5	5.08083	Positive	F	6.08648	0.0996829	27.0864	0.0800624	5.33683
HMDB0030396+K	130.063	130.058	5	10.1911	Positive	F	6.0894	0.0950209	140.795	0.128052	0.41037
HMDB0030396+K	130.068	130.063	5	24.3649	Positive	F	6.08627	0.0952378	647.423	0.0766846	0.639595
HMDB0030396+K	130.069	130.063	5	24.9233	Positive	F	6.08603	0.0955066	634.394	0.0726528	0.923641
HMDB0030396+K	132.082	132.077	5	18.508	Positive	F	6.08624	0.0928346	900.717	0.0761441	1.89995
HMDB0030396+K	132.084	132.078	5	14.8408	Positive	F	6.08609	0.0931569	892.711	0.0737278	1.55932
HMDB0030396+K	132.084	132.079	5	7.06491	Positive	F	6.08609	0.0932097	881.713	0.0737268	1.50353
HMDB0030396+K	132.085	132.08	5	6.92841	Positive	F	6.08561	0.0936086	796.024	0.0656858	1.08209
HMDB0030396+K	142.067	142.062	5	33.3718	Positive	F	6.08547	0.0936949	685.813	0.0634266	0.990882
HMDB0030396+K	142.068	142.062	5	27.7945	Positive	F	6.08533	0.0937712	686.694	0.0610771	0.910241
HMDB0030396+K	142.068	142.062	5	9.38053	Positive	F	6.0853	0.0937832	686.833	0.0607064	0.897548
HMDB0030396+K	142.068	142.062	5	30.1415	Positive	F	6.0853	0.0937845	686.849	0.0606657	0.896157
HMDB0030396+K	142.068	142.062	5	11.7629	Positive	F	6.08528	0.0937978	687.003	0.0602547	0.882098
HMDB0030396+K	142.069	142.063	5	18.5507	Positive	F	6.0851	0.0939148	669.722	0.0573475	0.758509
HMDB0030396+K	142.069	142.064	5	8.12087	Positive	F	6.08492	0.0939968	646.014	0.0544391	0.671862
HMDB0030396+K	142.07	142.064	5	33.6306	Positive	F	6.08488	0.0940274	621.178	0.0538259	0.639442
HMDB0030396+K	142.07	142.064	5	27.3964	Positive	F	6.08488	0.0940357	616.025	0.0537127	0.630733
HMDB0030396+K	142.07	142.064	5	30.7944	Positive	F	6.08487	0.0940408	612.684	0.0536395	0.625301
HMDB0030396+K	142.07	142.064	5	10.9349	Positive	F	6.08487	0.0940425	611.595	0.0536154	0.623501
HMDB0030396+K	142.07	142.064	5	30.4086	Positive	F	6.08487	0.0940443	610.506	0.0535911	0.621681
HMDB0030396+K	142.07	142.064	5	8.09264	Positive	F	6.08487	0.0940481	608.257	0.0535398	0.617628
HMDB0030396+K	142.07	142.064	5	15.2983	Positive	F	6.08487	0.09405	607.169	0.0535147	0.615647
HMDB0030396+K	143.075	143.069	5	40.4157	Positive	F	6.08552	0.0945673	1064.15	0.0642516	0.0689741
HMDB0030396+K	143.076	143.071	5	11.898	Positive	F	6.08488	0.0949514	1050.54	0.0538234	0.336943
HMDB0030396+K	143.078	143.072	5	22.9264	Positive	F	6.0847	0.0952296	944.229	0.050813	0.630919
HMDB0030396+K	144.08	144.075	5	5.31178	Positive	F	6.0866	0.0922536	184.519	0.0819947	2.51391
HMDB0030396+K	144.082	144.076	5	30.6893	Positive	F	6.08633	0.0923222	198.483	0.0776684	2.44137
HMDB0030396+K	144.083	144.077	5	15.3935	Positive	F	6.08631	0.0922802	194.615	0.0772828	2.48579
HMDB0030396+K	144.083	144.078	5	10.7351	Positive	F	6.08622	0.0923857	183.56	0.0757785	2.37432
HMDB0030396+K	144.084	144.078	5	10.7163	Positive	F	6.0862	0.0924023	182.254	0.0754972	2.3568
HMDB0030396+K	144.084	144.078	5	10.1442	Positive	F	6.08616	0.0924473	180.039	0.0747319	2.30923
HMDB0030396+K	144.085	144.079	5	19.8028	Positive	F	6.08601	0.0925815	176.039	0.0723677	2.16742
HMDB0030396+K	146.063	146.057	5	96.2229	Positive	D	6.08709	0.0964342	3426.04	0.0901247	1.90387
HMDB0030396+K	146.063	146.057	5	73.2912	Positive	F	6.08706	0.0964673	3417.94	0.0896383	1.93885
HMDB0030396+K	146.063	146.057	5	61.9444	Positive	F	6.08703	0.0965026	3409.36	0.0891207	1.97607
HMDB0030396+K	146.063	146.057	5	61.7725	Positive	F	6.08699	0.0965433	3399.48	0.0885223	2.0191
HMDB0030396+K	146.064	146.058	5	100	Positive	D	6.0867	0.0968747	3320.74	0.0836497	2.36925
HMDB0030396+K	146.065	146.059	5	6.95809	Positive	F	6.08657	0.0973601	3098.91	0.0815112	2.8822
HMDB0030396+K	159.094	159.088	5	9.5373	Positive	F	6.08601	0.0938496	99.4151	0.0723788	0.827397
HMDB0030396+K	159.095	159.088	5	8.08889	Positive	F	6.08603	0.0938478	101.088	0.0727308	0.829308
HMDB0030396+K	159.095	159.088	5	8.25876	Positive	F	6.08605	0.0938525	104.012	0.0729761	0.824262
HMDB0030396+K	159.095	159.089	5	26.4167	Positive	F	6.08608	0.0938529	106.424	0.0734541	0.823915
HMDB0030396+K	159.095	159.089	5	8.32855	Positive	F	6.0861	0.0938532	107.297	0.073759	0.823556
HMDB0030396+K	159.095	159.089	5	27.1545	Positive	F	6.08611	0.093854	107.87	0.0739384	0.822706
HMDB0030396+K	159.097	159.09	5	100	Positive	D	6.08613	0.0940828	111.309	0.0743409	0.58097
HMDB0030396+K	159.097	159.09	5	7.02947	Positive	F	6.08613	0.0940873	111.115	0.0742779	0.57621
HMDB0030396+K	159.097	159.09	5	56.2546	Positive	F	6.08611	0.0941048	110.38	0.074038	0.557722
HMDB0030396+K	159.097	159.09	5	14.0547	Positive	F	6.08611	0.0941091	110.199	0.0739791	0.553106
HMDB0030396+K	159.097	159.091	5	10.3219	Positive	F	6.08611	0.0941131	110.019	0.0739258	0.548899
HMDB0030396+K	159.097	159.091	5	20.9577	Positive	F	6.0861	0.094117	109.838	0.0738737	0.544777
HMDB0030396+K	159.097	159.091	5	7.95524	Positive	F	6.0861	0.0941212	109.645	0.073818	0.540369
HMDB0030396+K	159.097	159.091	5	6.53446	Positive	F	6.08609	0.094129	109.285	0.0737132	0.532077
HMDB0030396+K	159.097	159.091	5	19.4508	Positive	F	6.08609	0.0941332	109.093	0.0736571	0.527639
HMDB0030396+K	159.097	159.091	5	100	Positive	D	6.08609	0.0941365	108.91	0.0736275	0.524216
HMDB0030396+K	159.097	159.091	5	10.0761	Positive	F	6.08608	0.0941883	106.061	0.0734911	0.46943
HMDB0030396+K	159.103	159.097	5	6.9399	Positive	F	6.08453	0.0969795	208.501	0.0479941	2.48008
HMDB0030396+K	188.073	188.066	5	100	Positive	D	6.08812	0.0989002	297.109	0.107085	4.50964
HMDB0030396+K	188.074	188.067	5	100	Positive	D	6.08804	0.0992879	298.48	0.105774	4.91942
HMDB0030396+K	188.074	188.067	5	100	Positive	D	6.08803	0.0993425	298.249	0.105591	4.97706
HMDB0030396+K	188.075	188.067	5	8.12087	Positive	F	6.08798	0.0995824	296.989	0.104788	5.23063
HMDB0030396+K	188.077	188.069	5	100	Positive	D	6.08783	0.100463	249.486	0.102187	6.16141
HMDB0030396+K	74.0248	74.0218	5	48.2155	Positive	F	6.07726	0.0986197	62.9866	0.0714666	4.21324
HMDB0030396+K	74.0248	74.0218	5	49.2261	Positive	F	6.07725	0.0986279	63.0098	0.0717384	4.22196
HMDB0030396+K	74.0269	74.0239	5	29.8415	Positive	F	6.07399	0.0999833	83.4812	0.125242	5.6542
HMDB0030396+K	74.0269	74.024	5	7.74962	Positive	F	6.07392	0.0999997	83.0363	0.126443	5.6716
HMDB0030396+K	74.027	74.024	5	21.9753	Positive	F	6.07386	0.100013	82.685	0.127399	5.68538
HMDB0030396+K	74.027	74.0241	5	15.2313	Positive	F	6.07377	0.100033	82.1464	0.128882	5.70658
HMDB0030396+K	89.0408	89.0372	5	13.4688	Positive	F	6.08187	0.107293	7.61366	0.0041964	13.3788
HMDB0030396+K	91.0568	91.0532	5	65.2081	Positive	F	6.08725	0.0978264	310.521	0.0927578	3.37494
HMDB0030396+K	243.058	243.049	5	100	Positive	P__	6.08596	0.0981979	8.68939	0.071501	3.76754
HMDB0030254+H	241.112	241.103	1	100	Positive	P	10.0704	0.0942073	2025.58	0	0
HMDB0030254+H	136.054	136.049	5	10.6638	Positive	F	10.0607	0.101109	39.394	0.0963939	7.32629
HMDB0030254+H	136.056	136.05	5	5.69123	Positive	F	10.0611	0.10035	36.7882	0.0925463	6.51992
HMDB0030254+H	137.062	137.056	5	15.9712	Positive	F	10.0697	0.0934193	153.757	0.00719218	0.836431
HMDB0030254+H	148.055	148.049	5	28.1679	Positive	F	10.0696	0.0942773	472.181	0.00817099	0.0743011
HMDB0030254+H	148.055	148.049	5	17.2351	Positive	F	10.0695	0.0942952	473.284	0.00890592	0.093375
HMDB0030254+H	165.057	165.05	5	5.18609	Positive	F	10.0628	0.100914	88.3486	0.0752062	7.11921
HMDB0030254+H	166.064	166.058	5	8.58526	Positive	F	10.0701	0.0951867	239.901	0.0027287	1.03964
HMDB0030254+H	166.065	166.058	5	10.6235	Positive	F	10.0698	0.0949656	84.9448	0.00553286	0.804998
HMDB0030254+H	181.089	181.082	5	100	Positive	D	10.0706	0.0953869	814.984	0.00195305	1.25213
HMDB0030254+H	181.09	181.082	5	100	Positive	D	10.0705	0.0953822	805.433	0.001563	1.24714
HMDB0030254+H	182.091	182.084	5	6.52681	Positive	F	10.0709	0.0945756	393.553	0.00536027	0.390936
HMDB0030254+H	241.112	241.103	5	100	Positive	P__	10.0692	0.0967111	129.042	0.0114659	2.65777
HMDB0002182+H	168.106	168.099	1	100	Positive	P	7.90339	0.0928824	486.434	0	0
HMDB0002182+H	168.099	168.093	4	100	Positive	D	7.90648	0.0930397	165.096	0.0391478	0.169359
HMDB0002182+H	168.106	168.099	4	100	Positive	P__	7.90633	0.0928369	267.858	0.0372791	0.0490362
HMDB0014398+H	345.25	345.236	1	100	Positive	P	8.96867	0.0983347	557.176	0	0
HMDB0014398+H	147.121	147.115	7	30.3632	Positive	F	8.97479	0.105088	56.1348	0.0682095	6.86735
HMDB0014398+H	345.249	345.236	7	5.1215	Positive	F	8.96864	0.096225	309.322	0.000440634	2.14543
HMDB0014398+H	345.25	345.236	7	100	Positive	D	8.96852	0.0972318	321.653	0.00169501	1.12154
HMDB0014398+H	345.25	345.236	7	100	Positive	P__	8.96866	0.0962026	314.147	0.000211481	2.1682
HMDB0000641+H	147.08	147.074	1	100	Positive	P	7.10121	0.0956767	2778.76	0	0
HMDB0000641+H	130.052	130.047	3	17.4174	Positive	F	7.10073	0.0968089	765.076	0.00675244	1.18342
HMDB0000641+H	130.053	130.048	3	57.8473	Positive	F	7.10086	0.0968511	757.246	0.00500737	1.22755
HMDB0000641+H	147.079	147.073	3	100	Positive	D	7.09485	0.0946253	33.3305	0.0895402	1.0989
HMDB0000641+H	147.08	147.074	3	9.3617	Positive	F	7.09473	0.0949979	33.6319	0.0912909	0.709402
HMDB0000641+H	56.0541	56.0519	3	9.09801	Positive	F	7.10449	0.0954086	317.625	0.046248	0.280187
HMDB0000641+H	84.0464	84.043	3	100	Positive	D	7.10105	0.101151	2046.8	0.00224669	5.7212
HMDB0000641+H	84.0475	84.0441	3	100	Positive	D	7.10215	0.100513	1953.02	0.0132126	5.05437
HMDB0000641+H	147.08	147.074	3	100	Positive	P__	7.09474	0.0950506	33.64	0.0911278	0.654339
HMDB0014743+H	357.103	357.089	1	100	Positive	P	10.4122	0.114372	121.752	0	0
HMDB0014743+H	296.106	296.094	8	12.2361	Positive	F	10.4131	0.0971614	9.30128	0.00882395	15.048
HMDB0014743+H	313.106	313.094	8	13.2268	Positive	F	10.4096	0.109321	44.8132	0.0252123	4.41639
HMDB0014743+H	357.104	357.089	8	100	Positive	D	10.4064	0.101291	68.9386	0.0560054	11.4374
HMDB0014743+H	357.105	357.091	8	100	Positive	D	10.4067	0.101095	71.6801	0.0528549	11.6085
HMDB0014743+H	357.103	357.089	8	100	Positive	P__	10.4063	0.101372	67.7768	0.0571628	11.3663
HMDB0000267+H	130.053	130.048	1	100	Positive	P	7.10092	0.0969393	17886.8	0	0
HMDB0000267+H	130.053	130.048	3	23.3233	Positive	F	7.10088	0.0968415	751.449	0.000507061	0.100943
HMDB0000267+H	84.0466	84.0432	3	5.31836	Positive	F	7.10123	0.101022	2053.24	0.0043272	4.21121
HMDB0000267+H	84.0467	84.0433	3	100	Positive	D	7.10136	0.100931	2054.4	0.00620594	4.11809
HMDB0000267+H	130.053	130.048	3	100	Positive	P__	7.10089	0.0968406	750.927	0.000469615	0.101859
HMDB0000159+NH4	183.117	183.11	1	100	Positive	P	5.08546	0.0924776	25.7433	0	0
HMDB0000159+NH4	103.024	103.02	4	93.9413	Positive	D	5.08256	0.0837835	6.17543	0.0571814	9.40124
HMDB0000715+H	190.054	190.047	1	100	Positive	P	6.1154	0.092236	3039.38	0	0
HMDB0000715+H	101.039	101.035	4	6.24657	Positive	F	6.10747	0.0943358	8.86801	0.129709	2.27654
HMDB0000715+H	116.051	116.046	4	10.6617	Positive	F	6.11319	0.0977398	201.141	0.0361989	5.96715
HMDB0000715+H	116.051	116.047	4	18.3935	Positive	F	6.11296	0.0976918	813.055	0.0398809	5.91504
HMDB0000715+H	116.052	116.047	4	100	Positive	D	6.11291	0.0977103	813.903	0.0407793	5.93514
HMDB0000715+H	116.052	116.047	4	100	Positive	D	6.11286	0.0977382	814.112	0.0415909	5.96535
HMDB0000715+H	116.052	116.047	4	100	Positive	D	6.11281	0.0977678	814.343	0.0424039	5.9975
HMDB0000715+H	116.052	116.047	4	100	Positive	D	6.11276	0.0977975	814.574	0.0432167	6.02969
HMDB0000715+H	116.053	116.048	4	7.25173	Positive	F	6.11226	0.09807	816.426	0.0513187	6.3251
HMDB0000715+H	116.054	116.05	4	34.6346	Positive	F	6.11056	0.0987773	732.347	0.0790889	7.0919
HMDB0000715+H	144.046	144.04	4	18.0274	Positive	F	6.11847	0.09253	1206.52	0.0501949	0.318801
HMDB0000715+H	144.047	144.041	4	100	Positive	D	6.11858	0.0924684	1319.26	0.0520598	0.252014
HMDB0000715+H	144.047	144.041	4	100	Positive	D	6.1186	0.0924576	1454.28	0.0523863	0.240299
HMDB0000715+H	144.047	144.041	4	97.8564	Positive	D	6.11861	0.0924523	1452.55	0.0525482	0.234487
HMDB0000715+H	144.047	144.041	4	60.7449	Positive	F	6.11862	0.0924508	1452.06	0.0525934	0.232865
HMDB0000715+H	144.047	144.042	4	100	Positive	D	6.11864	0.0924363	1465.57	0.0530284	0.217233
HMDB0000715+H	144.047	144.042	4	100	Positive	D	6.11864	0.0924362	1466.37	0.0530332	0.217062
HMDB0000715+H	144.048	144.043	4	100	Positive	D	6.1187	0.0924002	1408.11	0.0539761	0.178083
HMDB0000715+H	144.048	144.043	4	100	Positive	D	6.11871	0.0923966	1394.84	0.0540805	0.174177
HMDB0000715+H	144.049	144.043	4	100	Positive	D	6.11871	0.0923871	1367.08	0.0541718	0.163821
HMDB0000715+H	144.049	144.043	4	100	Positive	D	6.1187	0.0923923	1350.7	0.0540353	0.169531
HMDB0000715+H	145.05	145.044	4	8.36013	Positive	F	6.11642	0.0938181	379.139	0.0166221	1.71529
HMDB0000715+H	145.05	145.044	4	9.88029	Positive	F	6.11645	0.0938336	378.39	0.0171115	1.73213
HMDB0000715+H	145.05	145.044	4	9.80774	Positive	F	6.11645	0.0938535	377.287	0.0172419	1.75372
HMDB0000715+H	145.05	145.045	4	6.58689	Positive	F	6.11647	0.0938644	375.442	0.0174322	1.76549
HMDB0000715+H	145.051	145.045	4	5.08859	Positive	F	6.1165	0.0939026	367.966	0.0179409	1.80692
HMDB0000715+H	145.051	145.045	4	11.4712	Positive	F	6.11653	0.0939435	360.377	0.0184784	1.85126
HMDB0000715+H	145.051	145.046	4	11.8565	Positive	F	6.11655	0.093976	354.732	0.0188959	1.88647
HMDB0000715+H	145.052	145.046	4	12.1917	Positive	F	6.11658	0.0940095	349.087	0.0193269	1.92282
HMDB0000715+H	162.058	162.051	4	91.9377	Positive	D	6.11577	0.0922546	672.962	0.00611285	0.0201711
HMDB0000715+H	162.058	162.052	4	5.15054	Positive	F	6.11577	0.0922116	674.257	0.00600563	0.0264626
HMDB0000715+H	162.058	162.052	4	57.2166	Positive	F	6.11576	0.0921901	674.904	0.00595214	0.049704
HMDB0000715+H	162.058	162.052	4	44.4266	Positive	F	6.11576	0.0921786	675.254	0.00592328	0.0622338
HMDB0000715+H	162.061	162.055	4	37.2372	Positive	F	6.11616	0.0917854	220.594	0.0125205	0.488483
HMDB0000715+H	172.042	172.036	4	11.0109	Positive	F	6.11554	0.0938028	183.196	0.00238501	1.6987
HMDB0000715+H	172.043	172.036	4	9.7555	Positive	F	6.11559	0.0937956	184.867	0.00305898	1.69089
HMDB0000715+H	172.043	172.036	4	20.5155	Positive	F	6.11565	0.0937839	189.438	0.00416928	1.67822
HMDB0000715+H	172.046	172.039	4	21.021	Positive	F	6.11599	0.0937269	181.815	0.00970797	1.61641
HMDB0000715+H	190.052	190.045	4	22.7629	Positive	F	6.1161	0.0954088	255.807	0.0115016	3.43988
HMDB0000715+H	190.053	190.046	4	25.0587	Positive	F	6.11623	0.0954468	232.687	0.0135577	3.48115
HMDB0000715+H	190.054	190.046	4	100	Positive	D	6.11625	0.0954534	229.681	0.0138995	3.48821
HMDB0000715+H	190.054	190.047	4	31.9319	Positive	F	6.11631	0.0954727	230.373	0.0149226	3.50922
HMDB0000715+H	191.057	191.049	4	10.9711	Positive	F	6.11769	0.0933223	32.4759	0.037532	1.17777
HMDB0000715+H	89.0397	89.0361	4	31.1333	Positive	F	6.11459	0.0965902	282.658	0.0133002	4.72072
HMDB0000715+H	89.0399	89.0363	4	11.1433	Positive	F	6.11464	0.096615	285.695	0.0124548	4.74762
HMDB0000715+H	89.0429	89.0393	4	27.4274	Positive	F	6.11674	0.099331	46.9827	0.0219029	7.69224
HMDB0000715+H	190.054	190.047	4	100	Positive	P__	6.11631	0.0954733	230.542	0.0149538	3.50986
HMDB0000050+H	268.11	268.099	1	100	Positive	P	5.07908	0.0918677	21.2202	0	0
HMDB0000050+H	119.037	119.033	6	17.1846	Positive	F	5.07847	0.0959046	17.2428	0.0119914	4.39431
HMDB0000050+H	119.037	119.033	6	7.7701	Positive	F	5.07842	0.0960212	17.6268	0.0130475	4.52125
HMDB0000050+H	119.038	119.033	6	35.2027	Positive	F	5.07831	0.0962551	18.4405	0.0151436	4.77582
HMDB0000050+H	119.038	119.033	6	14.4942	Positive	F	5.07806	0.0965648	19.2472	0.0201022	5.1129
HMDB0000050+H	136.063	136.057	6	100	Positive	D	5.08298	0.0917425	33.5463	0.0766942	0.136282
HMDB0000050+H	136.064	136.058	6	100	Positive	D	5.08291	0.0918835	32.4028	0.075416	0.0172683
HMDB0000050+H	136.064	136.059	6	100	Positive	D	5.08288	0.0919232	32.724	0.0748927	0.0604968
HMDB0000050+H	136.064	136.059	6	100	Positive	D	5.08288	0.0919249	32.7379	0.0748708	0.0623114
HMDB0000050+H	136.064	136.059	6	100	Positive	D	5.08288	0.091935	32.8226	0.0747379	0.0733044
HMDB0000050+H	136.064	136.059	6	100	Positive	D	5.08287	0.0919469	32.9227	0.0745821	0.0862034
HMDB0000050+H	136.064	136.059	6	47.6881	Positive	F	5.08287	0.0919503	32.9514	0.0745371	0.0899348
HMDB0000050+H	136.065	136.059	6	100	Positive	D	5.08285	0.0919723	33.1814	0.0742474	0.113949
HMDB0000050+H	136.065	136.06	6	100	Positive	D	5.08273	0.0922209	33.1527	0.0719113	0.384538
HMDB0000050+H	136.067	136.061	6	31.1823	Positive	F	5.08262	0.092541	31.4566	0.0695941	0.732908
HMDB0000050+H	136.068	136.063	6	100	Positive	D	5.08254	0.0928031	29.0393	0.068148	1.01826
HMDB0000050+H	268.106	268.096	6	68.7688	Positive	F	5.08154	0.0929602	23.9499	0.0483613	1.18925
HMDB0000050+H	268.109	268.098	6	100	Positive	D	5.0813	0.0930864	25.5044	0.0437379	1.32667
HMDB0000050+H	268.109	268.098	6	5.63306	Positive	F	5.08129	0.093084	25.5098	0.0434864	1.32404
HMDB0000050+H	268.109	268.099	6	51.1264	Positive	F	5.08126	0.0930652	25.5087	0.0428393	1.30355
HMDB0000050+H	268.11	268.099	6	100	Positive	D	5.08122	0.0930574	25.512	0.0422117	1.29504
HMDB0000050+H	268.11	268.099	6	10.6515	Positive	F	5.08115	0.0930459	25.4739	0.0407519	1.28249
HMDB0000050+H	268.127	268.117	6	100	Positive	D	5.07853	0.0933982	8.87961	0.0108757	1.66602
HMDB0000050+H	268.11	268.099	6	100	Positive	P__	5.08115	0.0930474	25.4765	0.0408245	1.28414
HMDB0000306+H	138.095	138.089	1	100	Positive	P	5.46953	0.0942384	96.3298	0	0
HMDB0000306+H	138.094	138.088	3	100	Positive	D	5.47007	0.0974557	206.837	0.00972979	3.41403
HMDB0000306+H	138.094	138.088	3	51.0229	Positive	F	5.47008	0.0974624	206.908	0.0100142	3.42119
HMDB0000306+H	138.094	138.089	3	100	Positive	D	5.47016	0.0974972	207.278	0.0114912	3.4581
HMDB0000306+H	138.096	138.091	3	6.79306	Positive	F	5.47077	0.0980782	205.382	0.0226157	4.07456
HMDB0000306+H	139.097	139.091	3	7.40741	Positive	F	5.46951	0.0964842	161.586	0.000382903	2.38317
HMDB0000306+H	138.095	138.089	3	100	Positive	P__	5.47032	0.097608	209.66	0.0143693	3.57559
HMDB0002026+H	197.071	197.064	1	100	Positive	P	5.82985	0.0928391	768.086	0	0
HMDB0002026+H	140.049	140.043	4	100	Positive	D	5.83205	0.0889083	147.311	0.0377623	4.23397
HMDB0002026+H	140.052	140.046	4	8.80829	Positive	F	5.83224	0.0890353	124.673	0.0410595	4.09712
HMDB0002026+H	197.071	197.063	4	100	Positive	D	5.83231	0.0897543	163.1	0.0422084	3.32267
HMDB0002026+H	197.071	197.063	4	28.4483	Positive	F	5.83239	0.0896919	170.707	0.0436769	3.38989
HMDB0002026+H	197.071	197.064	4	100	Positive	P__	5.83243	0.0896683	173.102	0.0442642	3.41539
HMDB0000517+H	175.123	175.116	1	100	Positive	P	5.77776	0.0920299	505.291	0	0
HMDB0000517+H	131.084	131.079	4	100	Positive	D	5.78106	0.100775	46.997	0.0570905	9.50217
HMDB0000517+H	131.085	131.08	4	100	Positive	D	5.78055	0.1	41.1489	0.0482993	8.66035
HMDB0000517+H	131.085	131.08	4	32.1321	Positive	F	5.78037	0.0998279	38.5991	0.0452726	8.47341
HMDB0000517+H	131.085	131.08	4	33.8338	Positive	F	5.78035	0.0997928	38.2179	0.0448109	8.43526
HMDB0000517+H	158.095	158.089	4	20.4712	Positive	F	5.77637	0.0883134	35.1596	0.0239845	4.03833
HMDB0000517+H	175.122	175.115	4	100	Positive	D	5.77926	0.0923634	114.535	0.026068	0.362383
HMDB0000517+H	175.122	175.115	4	100	Positive	D	5.77925	0.092421	115.296	0.0258231	0.424995
HMDB0000517+H	175.123	175.116	4	100	Positive	D	5.77917	0.0927619	120	0.0243831	0.795444
HMDB0000517+H	175.123	175.116	4	60.2603	Positive	F	5.7791	0.0930429	124.155	0.0232081	1.10074
HMDB0000517+H	175.123	175.116	4	100	Positive	P__	5.7791	0.0930436	124.167	0.0232051	1.10154
HMDB0000210+Na	242.105	242.096	1	100	Positive	P	5.5914	0.0932799	194.501	0	0
HMDB0000210+Na	103.078	103.074	5	9.72381	Positive	F	5.58677	0.095123	16.9132	0.0828025	1.97586
HMDB0000210+Na	103.08	103.076	5	11.252	Positive	F	5.58524	0.0947382	13.5879	0.110072	1.56341
HMDB0000210+Na	116.037	116.032	5	18.7031	Positive	F	5.59599	0.0933118	101.065	0.0821331	0.0342046
HMDB0000210+Na	116.038	116.033	5	15.383	Positive	F	5.59561	0.0933079	97.0547	0.0753913	0.0300108
HMDB0000210+Na	116.038	116.034	5	15.1858	Positive	F	5.59574	0.0934244	88.1943	0.0777059	0.154968
HMDB0000210+Na	124.078	124.073	5	10.0974	Positive	F	5.59199	0.0923846	13.2795	0.010696	0.959817
HMDB0000210+Na	124.079	124.074	5	25.2311	Positive	F	5.59174	0.0924411	13.2572	0.00611497	0.89923
HMDB0000210+Na	124.08	124.075	5	25.5415	Positive	F	5.59161	0.0924253	13.0099	0.00378494	0.916137
HMDB0000210+Na	202.104	202.096	5	91.0078	Positive	D	5.59096	0.0937287	83.9994	0.00770033	0.48109
HMDB0000210+Na	202.111	202.103	5	32.1872	Positive	F	5.59045	0.0917097	102.82	0.0168414	1.6833
HMDB0000210+Na	202.113	202.104	5	43.017	Positive	F	5.59036	0.0916194	110.944	0.0185491	1.78007
HMDB0000210+Na	202.113	202.105	5	38.4427	Positive	F	5.59031	0.0915818	114.146	0.0194577	1.8204
HMDB0000210+Na	220.122	220.113	5	23.7559	Positive	F	5.58899	0.0926621	692.773	0.0429951	0.662275
HMDB0000210+Na	220.123	220.114	5	64.962	Positive	F	5.58894	0.0927666	674.233	0.0439491	0.550232
HMDB0000210+Na	70.0312	70.0284	5	13.9659	Positive	F	5.59707	0.101044	94.8183	0.101409	8.32381
HMDB0000210+Na	70.0315	70.0287	5	14.1107	Positive	F	5.59695	0.101223	88.7151	0.0993464	8.51556
HMDB0000210+Na	72.0465	72.0436	5	6.48268	Positive	F	5.59285	0.0936066	178.405	0.0260237	0.350249
HMDB0000210+Na	90.0572	90.0536	5	100	Positive	D	5.59074	0.0912842	253.109	0.0116535	2.13951
HMDB0000210+Na	90.0574	90.0538	5	100	Positive	D	5.59064	0.0913341	253.186	0.0134442	2.08594
HMDB0000210+Na	90.0583	90.0547	5	6.27292	Positive	F	5.59021	0.0916279	167.024	0.0211787	1.77106
HMDB0000210+Na	90.0591	90.0555	5	30.6961	Positive	F	5.58981	0.0920267	107.442	0.0283067	1.34343
HMDB0000210+Na	95.0518	95.048	5	10.7194	Positive	F	5.58987	0.0915321	67.438	0.0272569	1.87371
HMDB0000210+Na	242.105	242.096	5	100	Positive	P__	5.59313	0.0905045	75.2529	0.031074	2.97536
HMDB0015058+H	281.121	281.109	1	100	Positive	P	5.55432	0.0947629	1140.28	0	0
HMDB0015058+H	281.12	281.108	6	100	Positive	D	5.55809	0.0937592	236.932	0.0677106	1.05919
HMDB0015058+H	281.121	281.109	6	100	Positive	P__	5.55802	0.0936693	228.337	0.0665161	1.15407
HMDB0003217+H	271.066	271.055	1	100	Positive	P	5.75166	0.0830948	76.6244	0	0
HMDB0003217+H	133.032	133.027	6	26.2446	Positive	F	5.75444	0.093009	19.0641	0.0483743	11.9311
HMDB0003217+H	133.032	133.027	6	100	Positive	D	5.75452	0.0931294	18.954	0.0497947	12.076
HMDB0003217+H	133.034	133.028	6	100	Positive	D	5.75573	0.0941054	16.1188	0.0706935	13.2506
HMDB0003217+H	215.071	215.063	6	68.969	Positive	F	5.75293	0.0893332	21.3914	0.0221366	7.50754
HMDB0003217+H	215.074	215.066	6	18.4563	Positive	F	5.74976	0.089067	25.9705	0.032995	7.18723
HMDB0003217+H	215.074	215.066	6	77.9198	Positive	D	5.7497	0.0890528	26.1849	0.0340474	7.17014
HMDB0003217+H	215.074	215.066	6	9.07555	Positive	F	5.74969	0.0890496	26.2343	0.034287	7.16619
HMDB0003217+H	215.074	215.066	6	31.3471	Positive	F	5.74964	0.0890387	26.3972	0.0350723	7.15318
HMDB0003217+H	215.075	215.066	6	26.0293	Positive	F	5.74958	0.0890244	26.6139	0.0361005	7.13592
HMDB0003217+H	215.075	215.066	6	76.2549	Positive	D	5.74947	0.0889961	27.0428	0.0380869	7.10189
HMDB0003217+H	215.075	215.066	6	10.8613	Positive	F	5.74943	0.088987	27.1822	0.0387187	7.09087
HMDB0003217+H	215.075	215.066	6	44.8834	Positive	F	5.74943	0.0889849	27.2144	0.0388635	7.08833
HMDB0003217+H	215.075	215.066	6	9.93674	Positive	F	5.74941	0.0889669	27.2809	0.0391618	7.06667
HMDB0003217+H	215.075	215.066	6	37.3434	Positive	F	5.74939	0.0889446	27.3452	0.039449	7.03985
HMDB0003217+H	215.075	215.067	6	33.4959	Positive	F	5.7491	0.088545	28.5441	0.0445584	6.55897
HMDB0003217+H	215.076	215.067	6	7.83166	Positive	F	5.74905	0.0884765	28.7585	0.0454265	6.47654
HMDB0003306+H	275.097	275.086	1	100	Positive	P	6.14691	0.0923962	39.0619	0	0
HMDB0003306+H	141.003	140.997	6	8.404	Positive	F	6.14599	0.0923027	44.962	0.0150173	0.101164
HMDB0003306+H	275.09	275.079	6	100	Positive	D	6.14381	0.0890127	8.51467	0.0504215	3.662
HMDB0003306+H	275.098	275.086	6	84.4251	Positive	D	6.14618	0.0881615	7.96842	0.0119652	4.58316
HMDB0003306+H	275.097	275.086	6	100	Positive	P__	6.14616	0.0881541	7.96369	0.0122591	4.59122
HMDB0000045+H	348.078	348.064	1	100	Positive	P	1.31583	0.10301	85.4499	0	0
HMDB0000045+H	348.077	348.063	7	100	Positive	D	1.3145	0.102959	29.9342	0.100589	0.0502978
HMDB0000045+H	348.078	348.064	7	100	Positive	D	1.31449	0.102801	29.3361	0.10144	0.20306
HMDB0000045+H	348.078	348.064	7	100	Positive	P__	1.31449	0.102798	29.3243	0.101456	0.206032
HMDB0001431+H	169.101	169.094	1	100	Positive	P	5.41048	0.0924369	1334.91	0	0
HMDB0001431+H	169.098	169.091	4	100	Positive	D	5.41142	0.0940301	100.752	0.0173442	1.72354
HMDB0001431+H	169.1	169.093	4	11.0576	Positive	F	5.41064	0.0933945	107.791	0.00299373	1.03589
HMDB0001431+H	169.101	169.094	4	100	Positive	P__	5.41041	0.0931816	112.194	0.00122194	0.8056
HMDB0060658+NH4	270.13	270.119	1	100	Positive	P	1.85909	0.0872882	379.832	0	0
HMDB0060658+NH4	210.095	210.087	6	87.5487	Positive	D	1.85753	0.0843981	53.8756	0.0841107	3.31091
HMDB0060658+NH4	210.095	210.087	6	100	Positive	D	1.8575	0.0844543	53.4573	0.0856363	3.24653
HMDB0060658+NH4	210.096	210.087	6	18.8961	Positive	F	1.85748	0.0844923	53.1785	0.0866659	3.20302
HMDB0060658+NH4	210.096	210.087	6	100	Positive	D	1.85747	0.0845114	53.0391	0.0871845	3.18109
HMDB0060658+NH4	210.096	210.087	6	68.1256	Positive	F	1.85746	0.0845199	52.8965	0.0878497	3.17135
HMDB0060658+NH4	210.096	210.087	6	100	Positive	D	1.85747	0.0845312	52.6387	0.0875348	3.15846
HMDB0000684+H	209.097	209.088	1	100	Positive	P	5.33636	0.0905576	26.9878	0	0
HMDB0000684+H	120.046	120.042	5	43.1977	Positive	F	5.33399	0.10058	51.3534	0.0443132	11.0676
HMDB0000684+H	120.047	120.042	5	57.3963	Positive	F	5.33401	0.100537	51.4869	0.0439699	11.0195
HMDB0000684+H	120.047	120.042	5	90.124	Positive	D	5.33403	0.100493	51.6209	0.0436267	10.9714
HMDB0000684+H	120.047	120.042	5	97.3219	Positive	D	5.33405	0.10045	51.6307	0.0432836	10.9234
HMDB0000684+H	192.069	192.061	5	100	Positive	D	5.34002	0.103566	68.4802	0.068758	14.3643
HMDB0000684+H	192.069	192.061	5	31.5249	Positive	F	5.34003	0.103542	68.8591	0.0689161	14.338
HMDB0000684+H	193.072	193.065	5	10.6069	Positive	F	5.33454	0.105129	7.14309	0.0339472	16.0908
HMDB0000684+H	92.051	92.0474	5	13.4589	Positive	F	5.34073	0.0993196	18.783	0.0820298	9.67558
HMDB0000684+H	92.0511	92.0475	5	50.1994	Positive	F	5.34083	0.0991809	18.9147	0.0838776	9.52235
HMDB0000684+H	94.0666	94.0628	5	18.9251	Positive	F	5.33764	0.0968837	15.171	0.0240554	6.98566
HMDB0000684+H	94.0667	94.0629	5	7.36286	Positive	F	5.33764	0.0968232	15.2518	0.0240562	6.91888
HMDB0000684+H	94.0668	94.063	5	24.3321	Positive	F	5.33764	0.0967633	15.4549	0.0240569	6.85271
HMDB0000684+H	94.0669	94.0631	5	17.8493	Positive	F	5.33764	0.0967039	15.5417	0.0240577	6.78712
HMDB0000684+H	94.067	94.0632	5	20.3989	Positive	F	5.33764	0.096651	15.6299	0.0240874	6.72875
HMDB0005792+H	178.04	178.032	1	100	Positive	P	8.81047	0.0930153	4024.94	0	0
HMDB0005792+H	114.039	114.034	4	100	Positive	D	8.81023	0.0960751	308.234	0.00267977	3.28958
HMDB0005792+H	71.9913	71.9885	4	54.9376	Positive	F	8.81115	0.0960971	427.959	0.00771387	3.31326
HMDB0005792+H	178.04	178.032	4	100	Positive	P__	8.80954	0.0931897	87.8372	0.0105642	0.187501
HMDB0000193+K	230.995	230.986	1	100	Positive	P	1.86031	0.0920269	323.747	0	0
HMDB0000193+K	111.01	111.005	5	100	Positive	D	1.86098	0.0882468	314.225	0.0358993	4.10759
HMDB0000193+K	111.011	111.006	5	5.50551	Positive	F	1.86077	0.0881991	311.69	0.0248276	4.15942
HMDB0000193+K	129.021	129.016	5	14.1681	Positive	F	1.86236	0.0893765	712.352	0.109829	2.87999
HMDB0000193+K	129.021	129.016	5	6.20621	Positive	F	1.86231	0.0894079	714.229	0.107416	2.84595
HMDB0000193+K	147.032	147.026	5	10.8108	Positive	F	1.86144	0.0895375	98.6131	0.0604402	2.7051
HMDB0000193+K	157.017	157.01	5	18.6186	Positive	F	1.86101	0.0886112	80.2337	0.0373446	3.71161
HMDB0000193+K	193.038	193.031	5	88.1882	Positive	D	1.86139	0.088963	83.9329	0.0581615	3.32939
HMDB0000193+K	85.0297	85.0263	5	36.8699	Positive	F	1.86238	0.0946405	5429.89	0.111389	2.84002
HMDB0000193+K	85.5017	85.4983	5	100	Positive	D	1.85837	0.0877948	24.4316	0.104403	4.59874
HMDB0001314+H	346.062	346.048	1	100	Positive	P	5.02772	0.0855434	112.513	0	0
HMDB0001314+H	150.046	150.04	7	100	Positive	D	5.02527	0.0879787	105.038	0.0486174	2.84684
HMDB0001314+H	152.06	152.053	7	100	Positive	D	5.03098	0.087124	79.522	0.0648815	1.84763
HMDB0001314+H	152.061	152.055	7	100	Positive	D	5.03067	0.0904159	66.6448	0.0587326	5.69587
HMDB0001314+H	346.062	346.048	7	16.8864	Positive	F	5.02713	0.0866344	35.7643	0.0115675	1.2753
HMDB0001314+H	346.062	346.048	7	100	Positive	P__	5.02715	0.0866169	35.7463	0.0113318	1.25491
HMDB0000301+NH4	156.08	156.074	1	100	Positive	P	1.22399	0.0927644	3936.71	0	0
HMDB0000301+NH4	93.0476	93.0438	4	100	Positive	D	1.22319	0.0915323	481.311	0.0650202	1.3282
HMDB0000301+NH4	93.0482	93.0444	4	69.2664	Positive	F	1.22305	0.091731	135.141	0.076529	1.11403
HMDB0000301+NH4	95.0642	95.0604	4	25.7027	Positive	F	1.22271	0.0889155	136.289	0.104512	4.14916
HMDB0000072+H	175.028	175.021	1	100	Positive	P	1.86207	0.087852	1324.6	0	0
[truncated: 640 more rows]

## Sheet: Plasma
Metabolite ID	Name	Chemical Formula	Adduct	Biological location	End Mass	Start Mass	Ionization mode	Avr_RT_sample	Avr_width_sample	Ratio
HMDB0000022	3-Methoxytyramine	C9H13NO2	[M]+	CSF|Urine	167.098	167.091	Positive	5.36112	0.094041	192.27
HMDB0000033	Carnosine	C9H14N4O3	[M+NH4]	Feces|Saliva|Urine	244.146	244.136	Positive	6.88185	0.0921647	75.7173
HMDB0000043	Betaine	C5H11NO2	[M+H]+	Feces|Saliva|Urine	118.089	118.084	Positive	1.30424	0.0984594	7416.35
HMDB0000062	L-Carnitine	C7H15NO3	[M+H]+	Feces|Saliva|CSF|Urine	162.116	162.11	Positive	1.34884	0.0901889	42104.3
HMDB0000063	Cortisol	C21H30O5	[M+H]+	Saliva|CSF	363.224	363.21	Positive	16.1552	0.117345	313.442
HMDB0000064	Creatine	C4H9N3O2	[M+H]+	Feces|Saliva|SWEAT|CSF|Urine	132.08	132.075	Positive	1.41514	0.0892198	1800.85
HMDB0000068	Epinephrine	C9H13NO3	[M+H]+	CSF|Urine	184.101	184.094	Positive	1.34865	0.093118	309.525
HMDB0000073	Dopamine	C8H11NO2	[M+H]+	Feces|CSF|Urine	154.09	154.084	Positive	5.06932	0.104703	27.2877
HMDB0000077	Dehydroepiandrosterone	C19H28O2	[M+H]+	Saliva|CSF|Urine	289.223	289.211	Positive	10.9993	0.0955447	138.687
HMDB0000097	Choline	C5H14NO	[M]+	Feces|Saliva|SWEAT|CSF|Urine	104.11	104.105	Positive	1.29141	0.101997	3035.22
HMDB0000157	Hypoxanthine	C5H4N4O	[M+H]+	Feces|Saliva|CSF|Urine	137.049	137.044	Positive	1.99765	0.114973	1131.38
HMDB0000158	L-Tyrosine	C9H11NO3	[M+H]+	Feces|Saliva|SWEAT|CSF|Urine	182.085	182.078	Positive	2.78086	0.158148	475.196
HMDB0000159	L-Phenylalanine	C9H11NO2	[M+H]+	Feces|Saliva|SWEAT|CSF|Urine	166.09	166.083	Positive	5.36266	0.0914797	179.553
HMDB0000162	L-Proline	C5H9NO2	[M+H]+	Feces|Saliva|SWEAT|CSF|Urine	116.073	116.069	Positive	1.40943	0.0908136	166.714
HMDB0000167	L-Threonine	C4H9NO3	[M+H]+	Feces|Saliva|SWEAT|CSF|Urine	120.068	120.064	Positive	1.25311	0.0929348	146.291
HMDB0000169	D-Mannose	C6H12O6	[M+NH4]	Feces|Saliva|CSF|Urine	198.102	198.094	Positive	1.27175	0.11228	21.7478
HMDB0000172	L-Isoleucine	C6H13NO2	[M+K]+	Feces|Saliva|SWEAT|CSF|Urine	170.062	170.055	Positive	6.09111	0.0941087	60.6351
HMDB0000175	Inosinic acid	C10H13N4O8P	[M+H]+	Feces|CSF	349.062	349.048	Positive	19.3818	0.0846117	10.8055
HMDB0000194	Anserine	C10H16N4O3	[M+H]+	Feces|Saliva|Urine	241.135	241.125	Positive	7.5439	0.122217	50.2142
HMDB0000201	L-Acetylcarnitine	C9H17NO4	[M+H]+	Feces|Saliva|CSF|Urine	204.128	204.12	Positive	1.85243	0.0921705	8603.01
HMDB0000211	myo-Inositol	C6H12O6	[M+NH4]	Feces|Saliva|SWEAT|CSF|Urine	198.102	198.094	Positive	1.27175	0.11228	21.7478
HMDB0000222	L-Palmitoylcarnitine	C23H45NO4	[M+H]+	Feces|Saliva|Urine	400.351	400.335	Positive	18.6703	0.180653	66.8785
HMDB0000234	Testosterone	C19H28O2	[M+H]+	Saliva|CSF|Urine	289.223	289.211	Positive	10.9993	0.0955447	138.687
HMDB0000306	Tyramine	C8H11NO	[M+H]+	Feces|Urine	138.095	138.089	Positive	5.47372	0.0958667	108.202
HMDB0000439	2-Furoylglycine	C7H7NO4	[M]+	Feces|Urine	169.041	169.034	Positive	1.85625	0.0871216	2600.76
HMDB0000459	3-Methylcrotonylglycine	C7H11NO3	[M]+	Urine	157.077	157.071	Positive	6.09353	0.0926153	94.6404
HMDB0000517	L-Arginine	C6H14N4O2	[M+H]+	Feces|Saliva|SWEAT|CSF|Urine	175.123	175.116	Positive	1.2309	0.0891903	2271.9
HMDB0000557	L-Alloisoleucine	C6H13NO2	[M+K]+	Feces|CSF|Urine	170.062	170.055	Positive	6.09111	0.0941087	60.6351
HMDB0000631	Deoxycholic acid glycine conjugate	C26H43NO5	[M+H]+	Feces|Urine	450.331	450.313	Positive	13.8859	0.095216	73.1727
HMDB0000631	Deoxycholic acid glycine conjugate	C26H43NO5	[M+NH4]	Feces|Urine	467.358	467.339	Positive	13.8855	0.0949995	210.979
HMDB0000651	Decanoylcarnitine	C17H33NO4	[M+H]+	Feces|Urine	316.255	316.242	Positive	12.9979	0.0999111	1954.14
HMDB0000673	Linoleic acid	C18H32O2	[M+H]+	Feces|Saliva|CSF|Urine	281.254	281.242	Positive	22.2453	0.105994	12.9071
HMDB0000687	L-Leucine	C6H13NO2	[M+K]+	Feces|Saliva|SWEAT|CSF|Urine	170.062	170.055	Positive	6.09111	0.0941087	60.6351
HMDB0000696	L-Methionine	C5H11NO2S	[M+Na]+	Feces|SWEAT|CSF|Urine	172.044	172.037	Positive	1.85327	0.092716	10.0095
HMDB0000714	Hippuric acid	C9H9NO3	[M+H]+	Feces|Saliva|CSF|Urine	180.07	180.062	Positive	7.17189	0.0969271	25.0023
HMDB0000719	L-Homoserine	C4H9NO3	[M+H]+	Feces|Urine	120.068	120.064	Positive	1.25311	0.0929348	146.291
HMDB0000748	L-3-Phenyllactic acid	C9H10O3	[M+NH4]	Feces|Saliva	184.101	184.094	Positive	1.34865	0.093118	309.525
HMDB0000779	Phenyllactic acid	C9H10O3	[M+NH4]	Feces|Saliva|Urine	184.101	184.094	Positive	1.34865	0.093118	309.525
HMDB0000791	L-Octanoylcarnitine	C15H29NO4	[M+H]+	Feces|Urine	288.223	288.212	Positive	10.9984	0.0952089	993.777
HMDB0000819	Normetanephrine	C9H13NO3	[M+H]+	Feces|CSF|Urine	184.101	184.094	Positive	1.34865	0.093118	309.525
HMDB0000883	L-Valine	C5H11NO2	[M+H]+	Feces|Saliva|SWEAT|CSF|Urine	118.089	118.084	Positive	1.30424	0.0984594	7416.35
HMDB0000895	Acetylcholine	C7H16NO2	[M]+	Saliva|CSF	146.121	146.115	Positive	1.42551	0.0896373	533.207
HMDB0000904	Citrulline	C6H13N3O3	[M+NH4]	Feces|Saliva|SWEAT|CSF|Urine	193.134	193.126	Positive	6.53656	0.0943703	3167.25
HMDB0000929	L-Tryptophan	C11H12N2O2	[M+H]+	Feces|SWEAT|CSF	205.102	205.094	Positive	6.09304	0.0912323	2988.62
HMDB0000930	trans-Cinnamic acid	C9H8O2	[M+H]+	Saliva	149.063	149.057	Positive	5.36354	0.0977706	97.1091
HMDB0000930	trans-Cinnamic acid	C9H8O2	[M+NH4]	Saliva	166.09	166.083	Positive	5.36266	0.0914797	179.553
HMDB0000959	Tiglylglycine	C7H11NO3	[M]+	Urine	157.077	157.071	Positive	6.09353	0.0926153	94.6404
HMDB0001238	N-Acetylserotonin	C12H14N2O2	[M]+	Urine	218.11	218.101	Positive	6.84602	0.0930467	90.5152
HMDB0001565	Phosphorylcholine	C5H15NO4P	[M]+	Feces|Saliva|CSF|Urine	184.078	184.07	Positive	16.9165	0.0994832	17.3541
HMDB0001645	L-Norleucine	C6H13NO2	[M+K]+	Feces|Urine	170.062	170.055	Positive	6.09111	0.0941087	60.6351
HMDB0001830	Progesterone	C21H30O2	[M+H]+	CSF	315.239	315.226	Positive	9.56084	0.0955846	287.527
HMDB0001847	Caffeine	C8H10N4O2	[M+H]+	Feces|CSF|Urine	195.092	195.084	Positive	6.89519	0.0912193	39.7719
HMDB0001860	Paraxanthine	C7H8N4O2	[M+H]+	Feces|Saliva|CSF|Urine	181.076	181.069	Positive	6.07482	0.0961979	87.9158
HMDB0001901	Aminocaproic acid	C6H13NO2	[M+K]+	Feces	170.062	170.055	Positive	6.09111	0.0941087	60.6351
HMDB0001943	Pseudoephedrine	C10H15NO	[M+H]+	Feces	166.127	166.12	Positive	5.39819	0.116333	536.483
HMDB0002004	5-Methoxydimethyltryptamine	C13H18N2O	[M]+	Urine	218.146	218.138	Positive	5.10176	0.104221	2750.81
HMDB0002035	4-Hydroxycinnamic acid	C9H8O3	[M+H]+	Feces|Urine	165.058	165.052	Positive	2.78486	0.158034	228.823
HMDB0002035	4-Hydroxycinnamic acid	C9H8O3	[M+NH4]	Feces|Urine	182.085	182.078	Positive	2.78086	0.158148	475.196
HMDB0002056	Monoisobutyl phthalic acid	C12H14O4	[M+H]+	Saliva|Urine	223.102	223.093	Positive	12.3861	0.0945953	883.263
HMDB0002124	Apigenin	C15H10O5	[M+H]+	Feces|Urine	271.066	271.055	Positive	7.5656	0.106005	7.88488
HMDB0002182	Phenylephrine	C9H13NO2	[M+H]+	Urine	168.106	168.099	Positive	10.7693	0.085165	30.0745
HMDB0002182	Phenylephrine	C9H13NO2	[M]+	Urine	167.098	167.091	Positive	5.36112	0.094041	192.27
HMDB0002302	Indole-3-propionic acid	C11H11NO2	[M+H]+	Feces|Saliva	190.091	190.083	Positive	10.9295	0.0961885	61.5197
HMDB0002302	Indole-3-propionic acid	C11H11NO2	[M]+	Feces|Saliva	189.083	189.075	Positive	6.09552	0.0905333	397.663
HMDB0002338	Biochanin A	C16H12O5	[M+Na]+	Urine	307.064	307.052	Positive	8.77697	0.0807737	60.9706
HMDB0002825	Theobromine	C7H8N4O2	[M+H]+	Feces|Saliva|CSF|Urine	181.076	181.069	Positive	6.07482	0.0961979	87.9158
HMDB0003217	Genistein	C15H10O5	[M+H]+	Feces|Urine	271.066	271.055	Positive	7.5656	0.106005	7.88488
HMDB0004995	Codeine	C18H21NO3	[M+H]+	Feces|Serum	300.166	300.154	Positive	5.04528	0.089842	353.823
HMDB0005781	Glycitein	C16H12O5	[M+Na]+	Feces|Serum|Urine	307.064	307.052	Positive	8.77697	0.0807737	60.9706
HMDB0005808	Formononetin	C16H12O4	[M+H]+	Serum|Urine	269.087	269.076	Positive	6.5643	0.0902388	170.178
HMDB0012897	Beta-Carboline	C11H8N2	[M+H]+	Feces	169.08	169.073	Positive	7.69525	0.112955	23.7344
HMDB0013609	D-Tryptophan	C11H12N2O2	[M+H]+	Feces|Serum	205.102	205.094	Positive	6.09304	0.0912323	2988.62
HMDB0013962	Verapamil metabolite D-617	C17H26N2O2	[M+H]+	Serum|Urine	291.213	291.201	Positive	10.1117	0.0939791	320.932
HMDB0014408	Sulfisoxazole	C11H13N3O3S	[M+Na]+	Serum|Urine	290.063	290.052	Positive	6.09449	0.0894792	48.8863
HMDB0014486	Terfenadine	C32H41NO2	[M]+	Serum|Urine	471.323	471.304	Positive	15.4263	0.102933	288.527
HMDB0014673	Mephenytoin	C12H14N2O2	[M]+	Serum|Urine	218.11	218.101	Positive	6.84602	0.0930467	90.5152
HMDB0014859	Procaine	C13H20N2O2	[M+H]+	Serum|Urine	237.165	237.156	Positive	6.4015	0.0880995	134.649
HMDB0014876	Pentamidine	C19H24N4O2	[M+K]+	Serum|Urine	379.161	379.146	Positive	16.2551	0.0974643	825.289
HMDB0014892	Ethotoin	C11H12N2O2	[M+H]+	Serum|Urine	205.102	205.094	Positive	6.09304	0.0912323	2988.62
HMDB0014930	Tripelennamine	C16H21N3	[M]+	Serum|Urine	255.179	255.168	Positive	6.45074	0.0909658	1849.94
HMDB0014950	Phenylbutazone	C19H20N2O2	[M+NH4]	Serum|Urine	326.193	326.18	Positive	10.0487	0.14125	567.381
HMDB0015091	Hydrocodone	C18H21NO3	[M+H]+	Serum|Urine	300.166	300.154	Positive	5.04528	0.089842	353.823
HMDB0015095	Pindolol	C14H20N2O2	[M+H]+	Serum|Urine	249.165	249.155	Positive	8.2878	0.0968857	1866.85
HMDB0015095	Pindolol	C14H20N2O2	[M+NH4]	Serum|Urine	266.192	266.182	Positive	11.3674	0.10411	293.186
HMDB0015160	Amlexanox	C16H14N2O4	[M+H]+	Serum|Urine	299.109	299.097	Positive	6.88126	0.09639	704.524
HMDB0015166	Probenecid	C13H19NO4S	[M]+	Feces|Serum|Urine	285.109	285.098	Positive	6.705	0.0932073	740.253
HMDB0015334	Nadolol	C17H27NO4	[M+H]+	Serum|Urine	310.208	310.196	Positive	10.5027	0.115788	572.344
HMDB0015401	Nelarabine	C11H15N5O5	[M+H]+	Serum|Urine	298.121	298.109	Positive	5.17005	0.109917	33.2228
HMDB0015451	Ephedrine	C10H15NO	[M+H]+	Serum|Urine	166.127	166.12	Positive	5.39819	0.116333	536.483
HMDB0015535	Cilastatin	C16H26N2O5S	[M+H]+	Serum|Urine	359.171	359.157	Positive	21.1437	0.0938245	5.84824
HMDB0015655	Methyltestosterone	C20H30O2	[M+H]+	Serum|Urine	303.238	303.226	Positive	20.7731	0.0959395	13.7477
HMDB0015688	Sulfamoxole	C11H13N3O3S	[M+Na]+	Serum|Urine	290.063	290.052	Positive	6.09449	0.0894792	48.8863
HMDB0030254	3-(3,4,5-Trimethoxyphenyl)propanoic acid	C12H16O5	[M+K]+	Serum|Urine	279.069	279.058	Positive	12.3841	0.0928184	81.2776
HMDB0030396	(Â±)-Tryptophan	C11H12N2O2	[M+H]+	Urine	205.102	205.094	Positive	6.09304	0.0912323	2988.62
HMDB0034276	L,L-Cyclo(leucylprolyl)	C11H18N2O2	[M+H]+	Serum	211.149	211.14	Positive	9.53087	0.0930447	1360.19
HMDB0035924	Pyrrole	C4H5N	[M+H]+	Feces|Saliva	68.0514	68.0487	Positive	1.41292	0.091407	24.3678
HMDB0061006	norfentanyl	C14H20N2O	[M+H]+	Serum|Urine	233.17	233.161	Positive	5.53861	0.0992578	127.722
HMDB0061933	1H-Indole-2,3-dione	C8H5NO2	[M+H]+	Saliva	148.043	148.037	Positive	7.99204	0.155983	6.19072
HMDB0062496	Malonyl-Carnitin	C7H15NO3	[M+H]+	Serum	162.116	162.11	Positive	1.34884	0.0901889	42104.3
HMDB0062496	Malonyl-Carnitin	C7H15NO3	[M+Na]+	Serum	184.099	184.091	Positive	1.34869	0.0912162	384.066
HMDB0062583	N-benzoylglycinate	C9H9NO3	[M+H]+	Feces	180.07	180.062	Positive	7.17189	0.0969271	25.0023
HMDB0094660	Diethyl phthalic acid	C12H14O4	[M+H]+	Feces	223.102	223.093	Positive	12.3861	0.0945953	883.263

## Sheet: Plasma Fragmentation
Metabolite ID	End Mass	Start Mass	Experiment	PK$PEAK_int_rel	Ionization mode	Transition level (Sympol)	Avr_RT	Avr_width	Ratio	Accepted RT shift	Accepted Width shift
HMDB0000022+M	167.098	167.091	1	100	Positive	P	5.36112	0.094041	192.27	0	0
HMDB0000022+M	103.056	103.052	4	5.71534	Positive	F	5.36506	0.0940083	28.5254	0.0736154	0.0347901
HMDB0000022+M	121.067	121.062	4	100	Positive	D	5.36288	0.106621	17.2648	0.0329457	13.3766
HMDB0000022+M	166.103	166.097	4	100	Positive	D	5.36572	0.0967096	9.39147	0.0857832	2.83775
HMDB0000022+M	167.098	167.091	4	100	Positive	P__	5.36511	0.091719	10.6007	0.0745303	2.46908
HMDB0000033+NH4	244.146	244.136	1	100	Positive	P	6.88185	0.0921647	75.7173	0	0
HMDB0000033+NH4	225.112	225.103	5	100	Positive	D	6.88465	0.0963483	8.53211	0.0406729	4.53923
HMDB0000033+NH4	225.139	225.13	5	100	Positive	D	6.87898	0.0966699	31.1361	0.0417411	4.88819
HMDB0000043+H	118.089	118.084	1	100	Positive	P	1.30424	0.0984594	7416.35	0	0
HMDB0000043+H	118.088	118.084	3	92.0921	Positive	D	1.30559	0.114065	1848.99	0.103167	15.8502
HMDB0000043+H	118.089	118.084	3	100	Positive	D	1.30574	0.113849	1851.21	0.114801	15.6306
HMDB0000043+H	118.089	118.084	3	100	Positive	D	1.30578	0.1138	1851.72	0.117446	15.5807
HMDB0000043+H	118.089	118.084	3	7.83672	Positive	F	1.30606	0.113397	1855.87	0.139129	15.1714
HMDB0000043+H	118.089	118.084	3	100	Positive	P__	1.30606	0.113394	1855.91	0.139312	15.1679
HMDB0000062+H	162.116	162.11	1	100	Positive	P	1.34884	0.0901889	42104.3	0	0
HMDB0000062+H	102.093	102.089	4	69.623	Positive	F	1.34872	0.0915378	1795.23	0.00962312	1.49562
HMDB0000062+H	102.096	102.092	4	19.7708	Positive	F	1.34798	0.0912457	1666.89	0.0639469	1.17175
HMDB0000062+H	102.096	102.092	4	20.368	Positive	F	1.348	0.0912478	1644.13	0.0630047	1.174
HMDB0000062+H	102.102	102.098	4	62.8195	Positive	F	1.34993	0.0987975	171.844	0.0801607	9.54501
HMDB0000062+H	103.041	103.037	4	40.5313	Positive	F	1.35065	0.0958365	478.496	0.134134	6.26189
HMDB0000062+H	103.043	103.039	4	47.077	Positive	F	1.35055	0.096081	393.833	0.126591	6.53306
HMDB0000062+H	103.043	103.039	4	47.3882	Positive	F	1.35053	0.0961111	384.787	0.125111	6.56643
HMDB0000062+H	103.102	103.098	4	100	Positive	D	1.34841	0.0990526	17.9553	0.0322515	9.82784
HMDB0000062+H	59.0749	59.0725	4	14.3102	Positive	F	1.3494	0.0919061	489.51	0.0412076	1.90392
HMDB0000062+H	60.0831	60.0807	4	39.563	Positive	F	1.3492	0.0911345	1838.92	0.0261097	1.04839
HMDB0000062+H	60.084	60.0816	4	12.9333	Positive	F	1.34858	0.0913205	1368.72	0.0197101	1.25464
HMDB0000062+H	60.0841	60.0817	4	13.3033	Positive	F	1.34849	0.0913448	1321.94	0.0260556	1.28164
HMDB0000062+Na	184.099	184.091	1	100	Positive	P	1.34869	0.0912162	384.066	0	0
HMDB0000062+Na	102.093	102.089	4	69.623	Positive	F	1.34872	0.0915378	1795.23	0.00163796	0.352575
HMDB0000062+Na	102.096	102.092	4	19.7708	Positive	F	1.34798	0.0912457	1666.89	0.0526919	0.0323539
HMDB0000062+Na	102.096	102.092	4	20.368	Positive	F	1.348	0.0912478	1644.13	0.0517497	0.0345772
HMDB0000062+Na	102.102	102.098	4	62.8195	Positive	F	1.34993	0.0987975	171.844	0.0914319	8.31131
HMDB0000062+Na	103.043	103.039	4	47.077	Positive	F	1.35055	0.096081	393.833	0.137868	5.33328
HMDB0000062+Na	103.043	103.039	4	47.3882	Positive	F	1.35053	0.0961111	384.787	0.136387	5.36628
HMDB0000062+Na	103.102	103.098	4	100	Positive	D	1.34841	0.0990526	17.9553	0.020993	8.59096
HMDB0000062+Na	59.0749	59.0725	4	14.3102	Positive	F	1.3494	0.0919061	489.51	0.0524744	0.756279
HMDB0000062+Na	60.0831	60.0807	4	39.563	Positive	F	1.3492	0.0911345	1838.92	0.0373748	0.0896189
HMDB0000062+Na	60.084	60.0816	4	12.9333	Positive	F	1.34858	0.0913205	1368.72	0.00845018	0.114313
HMDB0000062+Na	60.0841	60.0817	4	13.3033	Positive	F	1.34849	0.0913448	1321.94	0.0147963	0.141001
HMDB0000062+Na	184.099	184.091	4	100	Positive	P__	1.3479	0.0886337	39.757	0.0588172	2.83125
HMDB0000063+H	363.224	363.21	1	100	Positive	P	16.1552	0.117345	313.442	0	0
HMDB0000063+H	107.051	107.047	8	7.67845	Positive	F	16.1681	0.112718	13.6575	0.0804002	3.94297
HMDB0000063+H	117.072	117.067	8	13.0178	Positive	F	16.1634	0.134858	6.94133	0.0512653	14.9247
HMDB0000063+H	117.072	117.068	8	14.364	Positive	F	16.1642	0.13523	6.96007	0.0560302	15.242
HMDB0000063+H	125.062	125.057	8	30.2512	Positive	F	16.1501	0.114423	5.11535	0.0315604	2.48964
HMDB0000063+H	131.088	131.083	8	28.2333	Positive	F	16.1579	0.130925	18.6344	0.0169387	11.5731
HMDB0000063+H	137.093	137.088	8	9.12933	Positive	F	16.1473	0.104986	21.2784	0.0483802	10.5318
HMDB0000063+H	143.086	143.081	8	37.5317	Positive	F	16.1375	0.123432	7.03661	0.109548	5.18777
HMDB0000063+H	143.088	143.083	8	16.8807	Positive	F	16.1429	0.134488	8.48763	0.0758697	14.6091
HMDB0000063+H	145.103	145.097	8	42.0964	Positive	F	16.1332	0.13424	73.6204	0.136109	14.3984
HMDB0000063+H	149.099	149.093	8	6.1586	Positive	F	16.1558	0.119846	11.6944	0.00378276	2.13128
HMDB0000063+H	149.101	149.095	8	8.70668	Positive	F	16.1558	0.125457	14.2701	0.003977	6.91335
HMDB0000063+H	161.099	161.093	8	6.66031	Positive	F	16.1424	0.129549	37.1481	0.0787692	10.4007
HMDB0000063+H	161.101	161.094	8	20.7946	Positive	F	16.1421	0.133114	35.718	0.0809216	13.4387
HMDB0000063+H	171.118	171.111	8	33.3052	Positive	F	16.1426	0.112205	30.0478	0.0778882	4.37971
HMDB0000063+H	171.12	171.113	8	6.40212	Positive	F	16.1449	0.111606	8.48121	0.0632939	4.89026
HMDB0000063+H	171.12	171.113	8	6.82884	Positive	F	16.1451	0.111584	8.39771	0.0621275	4.90882
HMDB0000063+H	175.113	175.106	8	31.53	Positive	F	16.1324	0.105833	28.3109	0.141066	9.81047
HMDB0000063+H	201.131	201.123	8	7.56283	Positive	F	16.1529	0.131926	5.73698	0.0136739	12.4259
HMDB0000063+H	201.132	201.124	8	9.97464	Positive	F	16.1522	0.132702	5.74477	0.0183653	13.0875
HMDB0000063+H	203.144	203.136	8	6.42435	Positive	F	16.154	0.136045	19.5429	0.00690108	15.9365
HMDB0000063+H	213.13	213.121	8	16.9907	Positive	F	16.157	0.108061	14.3943	0.0111309	7.91118
HMDB0000063+H	213.132	213.123	8	6.56033	Positive	F	16.1628	0.112	13.7141	0.0475695	4.55442
HMDB0000063+H	249.167	249.157	8	15.8073	Positive	F	16.1662	0.126379	9.8047	0.0685382	7.69946
HMDB0000063+H	249.169	249.159	8	9.73571	Positive	F	16.1626	0.119018	7.4303	0.0458106	1.42584
HMDB0000063+H	249.172	249.162	8	7.05397	Positive	F	16.1568	0.114022	5.77953	0.0101624	2.83164
HMDB0000063+H	255.185	255.175	8	7.01606	Positive	F	16.1617	0.125252	19.2139	0.0407214	6.73851
HMDB0000063+H	363.224	363.209	8	100	Positive	D	16.1613	0.11229	275.494	0.0380579	4.30717
HMDB0000063+H	363.224	363.21	8	80.4184	Positive	D	16.1614	0.112372	274.904	0.0384043	4.23746
HMDB0000063+H	363.224	363.21	8	100	Positive	D	16.1614	0.112484	274.102	0.0388765	4.14221
HMDB0000063+H	363.227	363.212	8	6.76247	Positive	F	16.1622	0.113487	261.015	0.043415	3.2874
HMDB0000063+H	364.227	364.212	8	19.4927	Positive	F	16.1578	0.116678	11.4468	0.0161922	0.567783
HMDB0000063+H	97.0661	97.0622	8	24.5985	Positive	F	16.1479	0.134819	5.32539	0.0448818	14.8917
HMDB0000063+H	97.0668	97.063	8	45.7163	Positive	F	16.148	0.133708	5.38476	0.0439824	13.9451
HMDB0000063+H	363.224	363.21	8	100	Positive	P__	16.1615	0.112516	273.874	0.0390113	4.11507
HMDB0000064+H	132.08	132.075	1	100	Positive	P	1.41514	0.0892198	1800.85	0	0
HMDB0000064+H	90.0573	90.0537	3	100	Positive	D	1.41381	0.0923116	283.806	0.0938693	3.46532
HMDB0000064+H	90.0628	90.0592	3	94.737	Positive	D	1.41407	0.0919351	104.37	0.0752543	3.0434
HMDB0000068+H	184.101	184.094	1	100	Positive	P	1.34865	0.093118	309.525	0	0
HMDB0000068+H	102.102	102.098	4	97.0971	Positive	D	1.34993	0.0987975	171.844	0.0944292	6.09918
HMDB0000068+H	103.102	103.098	4	13.4295	Positive	F	1.34841	0.0990526	17.9553	0.0179991	6.37312
HMDB0000068+H	104.052	104.047	4	10.0389	Positive	F	1.34786	0.0922045	65.999	0.0584198	0.981083
HMDB0000068+H	104.1	104.096	4	13.153	Positive	F	1.34771	0.105967	7.19698	0.0698492	13.7986
HMDB0000068+H	184.101	184.094	4	100	Positive	P__	1.34894	0.0936528	10.3607	0.0214652	0.574278
HMDB0000073+H	154.09	154.084	1	100	Positive	P	5.06932	0.104703	27.2877	0	0
HMDB0000073+H	154.088	154.082	4	95.3546	Positive	D	5.06683	0.095179	10.7013	0.0490872	9.0966
HMDB0000077+H	289.223	289.211	1	100	Positive	P	10.9993	0.0955447	138.687	0	0
HMDB0000077+H	229.166	229.156	6	9.94318	Positive	F	10.9972	0.0875492	15.6281	0.0186602	8.36829
HMDB0000077+H	289.222	289.21	6	31.6532	Positive	F	11.0006	0.0946267	24.3765	0.0122755	0.960839
HMDB0000077+H	289.224	289.213	6	100	Positive	D	11	0.0942226	26.7337	0.00675927	1.38372
HMDB0000077+H	289.223	289.211	6	100	Positive	P__	11.0004	0.0944939	25.0613	0.0107304	1.09981
HMDB0000097+M	104.11	104.105	1	100	Positive	P	1.29141	0.101997	3035.22	0	0
HMDB0000097+M	105.106	105.102	3	7.1935	Positive	F	1.29187	0.10768	142.698	0.0352215	5.57175
HMDB0000097+M	105.113	105.108	3	100	Positive	D	1.29125	0.10822	408.029	0.0125772	6.10156
HMDB0000157+H	137.049	137.044	1	100	Positive	P	1.99765	0.114973	1131.38	0	0
HMDB0000157+H	137.048	137.043	3	57.2573	Positive	F	1.99754	0.116208	865.947	0.00543595	1.07419
HMDB0000157+H	137.048	137.043	3	100	Positive	D	1.9975	0.116045	880.782	0.00719277	0.932382
HMDB0000157+H	137.048	137.043	3	100	Positive	D	1.99751	0.116049	882.206	0.0069642	0.93615
HMDB0000157+H	137.06	137.054	3	100	Positive	D	1.99929	0.117047	61.0985	0.0821701	1.80423
HMDB0000157+H	137.049	137.044	3	100	Positive	P__	1.99752	0.11608	890.139	0.00637856	0.963412
HMDB0000158+H	182.085	182.078	1	100	Positive	P	2.78086	0.158148	475.196	0	0
HMDB0000158+H	119.052	119.048	4	38.0807	Positive	F	2.78397	0.155538	186.556	0.111617	1.65064
HMDB0000158+H	123.05	123.045	4	21.5522	Positive	F	2.78307	0.148304	172.695	0.0794148	6.22459
HMDB0000158+H	165.056	165.049	4	100	Positive	D	2.78239	0.162729	162.391	0.054738	2.89647
HMDB0000158+H	165.058	165.051	4	5.80581	Positive	F	2.78393	0.156803	184.888	0.110382	0.850465
HMDB0000158+H	165.072	165.065	4	100	Positive	D	2.78362	0.146927	31.969	0.0992912	7.09495
HMDB0000158+H	182.085	182.077	4	100	Positive	D	2.78281	0.15667	51.5679	0.0699319	0.934321
HMDB0000158+H	182.085	182.078	4	100	Positive	D	2.78292	0.156459	50.6344	0.0739359	1.06782
HMDB0000158+H	182.085	182.078	4	100	Positive	P__	2.78292	0.156452	50.6043	0.0740678	1.07218
HMDB0000159+H	166.09	166.083	1	100	Positive	P	5.36266	0.0914797	179.553	0	0
HMDB0000159+H	103.057	103.053	4	40.044	Positive	F	5.36435	0.0937288	27.5958	0.0314213	2.45862
HMDB0000159+H	120.081	120.077	4	100	Positive	D	5.36536	0.0957427	26.5466	0.0502454	4.66012
HMDB0000159+H	120.082	120.078	4	100	Positive	D	5.36506	0.0950957	28.2989	0.044738	3.9529
HMDB0000159+H	120.082	120.078	4	100	Positive	D	5.36504	0.0950742	28.3409	0.0443729	3.92938
HMDB0000159+H	120.082	120.078	4	100	Positive	D	5.36504	0.0950694	28.3504	0.0442907	3.92408
HMDB0000159+H	120.082	120.078	4	100	Positive	D	5.36502	0.0950535	28.3815	0.0440212	3.90672
HMDB0000159+H	120.083	120.078	4	10.8108	Positive	F	5.36473	0.0947094	29.0379	0.0386105	3.53057
HMDB0000159+H	120.083	120.078	4	12.5125	Positive	F	5.36476	0.0946118	29.1993	0.0391071	3.42386
HMDB0000159+H	120.083	120.078	4	100	Positive	D	5.36476	0.0946183	29.22	0.039111	3.43093
HMDB0000159+H	120.084	120.08	4	60.3755	Positive	F	5.36436	0.0943485	29.2358	0.0316523	3.13604
HMDB0000159+H	120.085	120.08	4	18.1896	Positive	F	5.36435	0.0942645	29.3913	0.0315195	3.04423
HMDB0000159+H	121.084	121.08	4	8.50851	Positive	F	5.36503	0.0958388	31.1711	0.0441205	4.76514
HMDB0000159+H	166.087	166.081	4	7.51503	Positive	F	5.36398	0.0931326	21.1224	0.0244735	1.80692
HMDB0000159+H	166.089	166.083	4	5.64664	Positive	F	5.36362	0.0929577	23.5416	0.0177493	1.61572
HMDB0000159+H	166.089	166.083	4	100	Positive	D	5.36362	0.0929505	23.5935	0.0178779	1.60781
HMDB0000159+H	166.09	166.083	4	100	Positive	D	5.36364	0.0929724	23.3578	0.0181946	1.63175
HMDB0000159+H	167.093	167.086	4	10.1101	Positive	F	5.36519	0.0913024	8.51078	0.0471212	0.193774
HMDB0000159+H	166.09	166.083	4	100	Positive	P__	5.36364	0.0929729	23.3523	0.0181931	1.63237
HMDB0000162+H	116.073	116.069	1	100	Positive	P	1.40943	0.0908136	166.714	0	0
HMDB0000162+H	116.073	116.069	3	44.7447	Positive	F	1.41112	0.0973973	139.904	0.120119	7.24968
HMDB0000162+H	117.076	117.071	3	5.20521	Positive	F	1.40845	0.0949806	18.0382	0.0690427	4.58856
HMDB0000162+H	117.076	117.071	3	5.90591	Positive	F	1.40825	0.0949184	19.0572	0.0832347	4.52006
HMDB0000162+H	70.07	70.0672	3	100	Positive	D	1.41084	0.0962765	2254.45	0.100408	6.01553
HMDB0000162+H	116.073	116.069	3	100	Positive	P__	1.4111	0.0973747	140.185	0.118863	7.22481
HMDB0000167+H	120.068	120.064	1	100	Positive	P	1.25311	0.0929348	146.291	0	0
HMDB0000167+H	120.068	120.063	3	100	Positive	D	1.25415	0.0903603	8.83198	0.0831934	2.77014
HMDB0000167+H	120.068	120.063	3	100	Positive	D	1.25418	0.0908969	8.81289	0.0859666	2.19277
HMDB0000167+H	120.068	120.064	3	26.7267	Positive	F	1.25438	0.092741	8.53841	0.101719	0.208537
HMDB0000167+H	120.068	120.064	3	100	Positive	P__	1.25439	0.0929552	8.50895	0.102586	0.0219789
HMDB0000169+NH4	198.102	198.094	1	100	Positive	P	1.27175	0.11228	21.7478	0	0
HMDB0000169+NH4	109.035	109.031	4	100	Positive	D	1.27105	0.0979703	8.2764	0.0555007	12.7447
HMDB0000172+K	170.062	170.055	1	100	Positive	P	6.09111	0.0941087	60.6351	0	0
HMDB0000172+K	115.079	115.075	4	13.5254	Positive	F	6.09473	0.0933615	6.07169	0.0594614	0.793991
HMDB0000172+K	115.079	115.075	4	13.6731	Positive	F	6.09478	0.0933653	5.86381	0.0602216	0.789991
HMDB0000172+K	130.089	130.084	4	100	Positive	D	6.09401	0.0962329	6.97501	0.0475348	2.25719
HMDB0000172+K	170.062	170.055	4	100	Positive	P__	6.09306	0.0922795	54.2397	0.0320709	1.9438
HMDB0000175+H	349.062	349.048	1	100	Positive	P	19.3818	0.0846117	10.8055	0	0
HMDB0000175+H	137.109	137.103	7	100	Positive	D	19.3806	0.0870532	15.0735	0.00623786	2.88544
HMDB0000194+H	241.135	241.125	1	100	Positive	P	7.5439	0.122217	50.2142	0	0
HMDB0000194+H	241.135	241.125	5	100	Positive	D	7.54187	0.123488	77.6597	0.0269231	1.04038
HMDB0000194+H	241.135	241.125	5	100	Positive	P__	7.54185	0.12347	78.0584	0.0270691	1.02554
HMDB0000201+H	204.128	204.12	1	100	Positive	P	1.85243	0.0921705	8603.01	0	0
HMDB0000201+H	147.05	147.044	5	5.1895	Positive	F	1.85214	0.0926228	7.03521	0.0157433	0.490667
HMDB0000201+H	204.127	204.119	5	6.07397	Positive	F	1.85089	0.101714	1239.55	0.0832584	10.3545
HMDB0000201+H	85.0337	85.0303	5	100	Positive	D	1.85292	0.0965473	515.407	0.0263842	4.74854
HMDB0000201+H	204.128	204.12	5	100	Positive	P__	1.85081	0.101737	1253.68	0.087478	10.3795
HMDB0000211+NH4	198.102	198.094	1	100	Positive	P	1.27175	0.11228	21.7478	0	0
HMDB0000211+NH4	109.035	109.031	4	100	Positive	D	1.27105	0.0979703	8.2764	0.0555007	12.7447
HMDB0000222+H	400.351	400.335	1	100	Positive	P	18.6703	0.180653	66.8785	0	0
HMDB0000222+H	400.377	400.361	9	100	Positive	D	18.6685	0.181101	125.997	0.00965606	0.247747
HMDB0000222+H	400.382	400.366	9	100	Positive	D	18.6673	0.178598	33.6547	0.0160821	1.13738
HMDB0000222+H	400.351	400.335	9	100	Positive	P__	18.6685	0.176996	517.077	0.0100534	2.02409
HMDB0000234+H	289.223	289.211	1	100	Positive	P	10.9993	0.0955447	138.687	0	0
HMDB0000234+H	229.166	229.156	6	9.94318	Positive	F	10.9972	0.0875492	15.6281	0.0186602	8.36829
HMDB0000234+H	289.222	289.21	6	31.6532	Positive	F	11.0006	0.0946267	24.3765	0.0122755	0.960839
HMDB0000234+H	289.224	289.213	6	100	Positive	D	11	0.0942226	26.7337	0.00675927	1.38372
HMDB0000234+H	289.223	289.211	6	100	Positive	P__	11.0004	0.0944939	25.0613	0.0107304	1.09981
HMDB0000306+H	138.095	138.089	1	100	Positive	P	5.47372	0.0958667	108.202	0	0
HMDB0000306+H	138.094	138.088	3	100	Positive	D	5.47547	0.101132	214.778	0.0319105	5.49233
HMDB0000306+H	138.094	138.088	3	51.0229	Positive	F	5.47548	0.101102	214.781	0.0320611	5.46114
HMDB0000306+H	138.094	138.089	3	100	Positive	D	5.47552	0.100946	214.799	0.0328474	5.29864
HMDB0000306+H	138.096	138.091	3	6.79306	Positive	F	5.47573	0.0999385	222.539	0.0367786	4.24737
HMDB0000306+H	139.097	139.091	3	7.40741	Positive	F	5.47504	0.0971043	164.207	0.0241077	1.29096
HMDB0000306+H	138.095	138.089	3	100	Positive	P__	5.47562	0.100571	217.081	0.0347553	4.9067
HMDB0000439+M	169.041	169.034	1	100	Positive	P	1.85625	0.0871216	2600.76	0	0
HMDB0000439+M	124.023	124.019	4	100	Positive	D	1.85382	0.0851821	37.4267	0.131054	2.22619
HMDB0000439+M	169.041	169.034	4	100	Positive	P__	1.8553	0.0878872	959.808	0.0510702	0.878752
HMDB0000459+M	157.077	157.071	1	100	Positive	P	6.09353	0.0926153	94.6404	0	0
HMDB0000459+M	156.069	156.063	4	100	Positive	D	6.09767	0.0906692	15.994	0.0680094	2.1013
HMDB0000459+M	157.077	157.071	4	100	Positive	P__	6.09898	0.0941529	99.0191	0.0893968	1.66024
HMDB0000517+H	175.123	175.116	1	100	Positive	P	1.2309	0.0891903	2271.9	0	0
HMDB0000517+H	112.089	112.085	4	5.41284	Positive	F	1.23038	0.0841201	7.79973	0.0418762	5.68466
HMDB0000517+H	158.095	158.089	4	20.4712	Positive	F	1.22938	0.0869386	117.741	0.123089	2.52457
HMDB0000517+H	158.097	158.091	4	12.6126	Positive	F	1.23026	0.0867557	110.169	0.0515086	2.7297
HMDB0000517+H	158.097	158.091	4	13.013	Positive	F	1.23038	0.0867452	109.296	0.0423091	2.74149
HMDB0000517+H	175.122	175.115	4	100	Positive	D	1.23056	0.0901585	19.0102	0.0271067	1.08553
HMDB0000517+H	175.122	175.115	4	100	Positive	D	1.23056	0.090163	19.1357	0.0277121	1.09056
HMDB0000517+H	175.123	175.116	4	100	Positive	D	1.23051	0.0901843	19.5196	0.0318473	1.11452
HMDB0000517+H	175.123	175.116	4	60.2603	Positive	F	1.23046	0.0902075	20.1227	0.0355609	1.14048
HMDB0000517+H	176.125	176.118	4	6.20621	Positive	F	1.23017	0.0875477	8.54783	0.0588029	1.84169
HMDB0000517+H	176.126	176.119	4	6.30631	Positive	F	1.22987	0.0873578	8.76188	0.0833863	2.05459
HMDB0000517+H	60.0576	60.0552	4	52.3804	Positive	F	1.23031	0.0894343	209.506	0.047579	0.273588
HMDB0000517+H	60.0602	60.0578	4	7.969	Positive	F	1.23012	0.0905809	102.643	0.0634411	1.55914
HMDB0000517+H	70.0672	70.0644	4	51.2821	Positive	F	1.23222	0.0917185	88.3365	0.107344	2.83467
HMDB0000517+H	70.0674	70.0646	4	100	Positive	D	1.23229	0.0918268	86.5166	0.113091	2.95602
HMDB0000517+H	70.0678	70.065	4	100	Positive	D	1.23245	0.0920714	82.6413	0.126228	3.23029
HMDB0000517+H	175.123	175.116	4	100	Positive	P__	1.23046	0.0902076	20.1244	0.0355711	1.14055
HMDB0000557+K	170.062	170.055	1	100	Positive	P	6.09111	0.0941087	60.6351	0	0
HMDB0000557+K	115.079	115.075	4	13.5254	Positive	F	6.09473	0.0933615	6.07169	0.0594614	0.793991
HMDB0000557+K	115.079	115.075	4	13.6731	Positive	F	6.09478	0.0933653	5.86381	0.0602216	0.789991
HMDB0000557+K	130.089	130.084	4	100	Positive	D	6.09401	0.0962329	6.97501	0.0475348	2.25719
HMDB0000557+K	170.062	170.055	4	100	Positive	P__	6.09306	0.0922795	54.2397	0.0320709	1.9438
HMDB0000631+H	450.331	450.313	1	100	Positive	P	13.8859	0.095216	73.1727	0	0
HMDB0000631+H	414.278	414.262	10	100	Positive	D	13.8851	0.10223	15.8654	0.00618525	7.36599
HMDB0000631+H	450.331	450.313	10	100	Positive	P__	13.8808	0.0948381	101.131	0.0372591	0.396915
HMDB0000631+NH4	467.358	467.339	1	100	Positive	P	13.8855	0.0949995	210.979	0	0
HMDB0000631+NH4	414.278	414.262	10	100	Positive	D	13.8851	0.10223	15.8654	0.00302467	7.61069
HMDB0000651+H	316.255	316.242	1	100	Positive	P	12.9979	0.0999111	1954.14	0	0
HMDB0000651+H	257.197	257.187	7	23.922	Positive	F	12.9951	0.0978227	14.5319	0.0210013	2.09029
HMDB0000651+H	316.294	316.282	7	100	Positive	D	13.0033	0.112005	19.0854	0.0419036	12.1049
HMDB0000651+H	316.255	316.242	7	100	Positive	P__	12.9981	0.101995	211.497	0.00173444	2.08525
HMDB0000673+H	281.254	281.242	1	100	Positive	P	22.2453	0.105994	12.9071	0	0
HMDB0000673+H	105.072	105.068	6	41.1084	Positive	F	22.2706	0.104431	29.3517	0.113698	1.47475
HMDB0000673+H	109.103	109.099	6	11.3858	Positive	F	22.2508	0.118152	67.9583	0.0246208	11.4695
HMDB0000673+H	109.103	109.099	6	17.2431	Positive	F	22.2509	0.117635	68.2684	0.0250872	10.9819
HMDB0000673+H	111.119	111.115	6	31.3547	Positive	F	22.2665	0.108227	20.6941	0.0952161	2.10632
HMDB0000673+H	121.104	121.099	6	8.87447	Positive	F	22.2584	0.119214	63.7808	0.0592059	12.4722
HMDB0000673+H	121.104	121.099	6	6.45257	Positive	F	22.2579	0.118923	63.5051	0.0566256	12.197
HMDB0000673+H	123.119	123.114	6	8.27912	Positive	F	22.2653	0.119619	62.8943	0.0900326	12.8541
HMDB0000673+H	123.119	123.114	6	16.842	Positive	F	22.2654	0.119498	62.884	0.0903931	12.7396
HMDB0000673+H	137.099	137.093	6	6.24987	Positive	F	22.2689	0.104404	20.8176	0.106089	1.50046
HMDB0000673+H	137.099	137.093	6	16.2187	Positive	F	22.2686	0.104353	20.9864	0.104726	1.54841
HMDB0000673+H	137.135	137.13	6	13.3199	Positive	F	22.2561	0.119004	6.9582	0.0487591	12.274
HMDB0000673+H	137.135	137.13	6	5.74253	Positive	F	22.2559	0.118586	6.80284	0.0479438	11.879
HMDB0000673+H	163.151	163.145	6	9.61205	Positive	F	22.2733	0.0966536	33.8221	0.12609	8.81264
HMDB0000673+H	165.167	165.16	6	5.77688	Positive	F	22.2692	0.11163	20.5387	0.107411	5.31672
HMDB0000673+H	165.167	165.16	6	7.88697	Positive	F	22.2691	0.111709	20.6113	0.107112	5.39106
HMDB0000673+H	179.147	179.139	6	14.6656	Positive	F	22.2501	0.109761	21.6613	0.0216752	3.55357
HMDB0000673+H	207.178	207.17	6	6.31648	Positive	F	22.2492	0.111608	12.6834	0.0178312	5.29582
HMDB0000673+H	207.179	207.17	6	9.43547	Positive	F	22.2493	0.111693	12.6684	0.0182001	5.37657
HMDB0000673+H	221.231	221.222	6	11.6235	Positive	F	22.2669	0.113771	5.39203	0.0971807	7.3365
HMDB0000673+H	221.231	221.222	6	14.3472	Positive	F	22.267	0.113743	5.36737	0.0974514	7.31038
HMDB0000673+H	245.231	245.221	6	72.4226	Positive	F	22.2714	0.107554	14.1515	0.117574	1.47095
HMDB0000673+H	245.231	245.222	6	70.7928	Positive	F	22.2714	0.107525	11.1034	0.117646	1.44433
HMDB0000673+H	245.232	245.222	6	5.25428	Positive	F	22.2715	0.107498	11.0808	0.117718	1.41802
HMDB0000673+H	263.242	263.232	6	100	Positive	D	22.2703	0.108275	12.3342	0.112325	2.1515
HMDB0000673+H	263.242	263.232	6	32.2993	Positive	F	22.2702	0.108298	12.3843	0.111964	2.17324
HMDB0000673+H	281.252	281.241	6	30.562	Positive	F	22.2333	0.0952471	99.3096	0.0537249	10.1396
HMDB0000673+H	55.0554	55.0532	6	28.7425	Positive	F	22.2613	0.117105	62.4405	0.0722311	10.4824
HMDB0000673+H	71.0868	71.084	6	7.93194	Positive	F	22.2365	0.101293	40.151	0.0396611	4.43571
HMDB0000673+H	81.0714	81.0682	6	11.5158	Positive	F	22.2628	0.116169	115.08	0.0787887	9.59907
HMDB0000673+H	81.0715	81.0683	6	55.5188	Positive	F	22.263	0.115727	115.304	0.0797308	9.18235
HMDB0000673+H	85.1029	85.0995	6	9.82954	Positive	F	22.2419	0.119234	20.4423	0.0152892	12.4908
HMDB0000673+H	93.0717	93.0679	6	20.2522	Positive	F	22.2633	0.101686	31.2366	0.0809077	4.06447
HMDB0000673+H	93.0718	93.068	6	31.9619	Positive	F	22.263	0.10157	31.2391	0.0796967	4.17419
HMDB0000673+H	99.0825	99.0785	6	7.41	Positive	F	22.259	0.12069	12.4266	0.0615052	13.8642
HMDB0000673+H	281.254	281.242	6	100	Positive	P__	22.2331	0.0951031	101.987	0.0549055	10.2754
HMDB0000687+K	170.062	170.055	1	100	Positive	P	6.09111	0.0941087	60.6351	0	0
HMDB0000687+K	115.079	115.075	4	13.5254	Positive	F	6.09473	0.0933615	6.07169	0.0594614	0.793991
HMDB0000687+K	115.079	115.075	4	13.6731	Positive	F	6.09478	0.0933653	5.86381	0.0602216	0.789991
HMDB0000687+K	130.089	130.084	4	100	Positive	D	6.09482	0.0956387	8.22231	0.0609265	1.62577
HMDB0000687+K	130.089	130.084	4	100	Positive	D	6.09401	0.0962329	6.97501	0.0475348	2.25719
HMDB0000687+K	170.062	170.055	4	100	Positive	P__	6.09306	0.0922795	54.2397	0.0320709	1.9438
HMDB0000696+Na	172.044	172.037	1	100	Positive	P	1.85327	0.092716	10.0095	0	0
HMDB0000696+Na	104.053	104.049	4	6.10611	Positive	F	1.85292	0.0871738	26.7639	0.0192722	5.97761
HMDB0000696+Na	133.034	133.029	4	6.40641	Positive	F	1.85391	0.0863896	5.52859	0.034196	6.82342
HMDB0000696+Na	133.035	133.029	4	5.005	Positive	F	1.85366	0.0864537	7.9059	0.021053	6.75435
HMDB0000696+Na	170.055	170.048	4	100	Positive	D	1.85154	0.0891078	24.9546	0.0936924	3.89174
HMDB0000714+H	180.07	180.062	1	100	Positive	P	7.17189	0.0969271	25.0023	0	0
HMDB0000714+H	105.036	105.032	4	100	Positive	D	7.17233	0.0931682	29.1641	0.00606084	3.87801
HMDB0000719+H	120.068	120.064	1	100	Positive	P	1.25311	0.0929348	146.291	0	0
HMDB0000719+H	120.068	120.063	3	100	Positive	D	1.25415	0.0903603	8.83198	0.0831934	2.77014
HMDB0000719+H	120.068	120.063	3	100	Positive	D	1.25418	0.0908969	8.81289	0.0859666	2.19277
HMDB0000719+H	120.068	120.064	3	26.7267	Positive	F	1.25438	0.092741	8.53841	0.101719	0.208537
HMDB0000719+H	120.068	120.064	3	100	Positive	P__	1.25439	0.0929552	8.50895	0.102586	0.0219789
HMDB0000748+NH4	184.101	184.094	1	100	Positive	P	1.34865	0.093118	309.525	0	0
HMDB0000748+NH4	103.102	103.098	4	86.1027	Positive	D	1.34841	0.0990526	17.9553	0.0179991	6.37312
HMDB0000748+NH4	184.101	184.094	4	100	Positive	P__	1.34894	0.0936528	10.3607	0.0214652	0.574278
HMDB0000779+NH4	184.101	184.094	1	100	Positive	P	1.34865	0.093118	309.525	0	0
HMDB0000779+NH4	103.102	103.098	4	86.1027	Positive	D	1.34841	0.0990526	17.9553	0.0179991	6.37312
HMDB0000779+NH4	184.101	184.094	4	100	Positive	P__	1.34894	0.0936528	10.3607	0.0214652	0.574278
HMDB0000791+H	288.223	288.212	1	100	Positive	P	10.9984	0.0952089	993.777	0	0
HMDB0000791+H	288.207	288.195	6	100	Positive	D	10.9994	0.100785	33.4582	0.00914167	5.85646
HMDB0000791+H	288.223	288.212	6	100	Positive	P__	11.0001	0.0969176	490.569	0.0152627	1.79469
HMDB0000819+H	184.101	184.094	1	100	Positive	P	1.34865	0.093118	309.525	0	0
HMDB0000819+H	102.102	102.098	4	97.0971	Positive	D	1.34993	0.0987975	171.844	0.0944292	6.09918
HMDB0000819+H	103.102	103.098	4	13.4295	Positive	F	1.34841	0.0990526	17.9553	0.0179991	6.37312
HMDB0000819+H	104.052	104.047	4	10.0389	Positive	F	1.34786	0.0922045	65.999	0.0584198	0.981083
HMDB0000819+H	184.101	184.094	4	100	Positive	P__	1.34894	0.0936528	10.3607	0.0214652	0.574278
HMDB0000883+H	118.089	118.084	1	100	Positive	P	1.30424	0.0984594	7416.35	0	0
HMDB0000883+H	118.088	118.084	3	92.0921	Positive	D	1.30559	0.114065	1848.99	0.103167	15.8502
HMDB0000883+H	118.089	118.084	3	100	Positive	D	1.30574	0.113849	1851.21	0.114801	15.6306
HMDB0000883+H	118.089	118.084	3	100	Positive	D	1.30578	0.1138	1851.72	0.117446	15.5807
HMDB0000883+H	118.089	118.084	3	7.83672	Positive	F	1.30606	0.113397	1855.87	0.139129	15.1714
HMDB0000883+H	118.089	118.084	3	100	Positive	P__	1.30606	0.113394	1855.91	0.139312	15.1679
HMDB0000895+M	146.121	146.115	1	100	Positive	P	1.42551	0.0896373	533.207	0	0
HMDB0000895+M	146.118	146.112	3	9.39226	Positive	F	1.42613	0.0887711	135.19	0.0435451	0.966272
HMDB0000895+M	146.121	146.115	3	100	Positive	D	1.42563	0.0909329	146.788	0.00788979	1.44543
HMDB0000895+M	147.124	147.118	3	48.1176	Positive	F	1.42527	0.0868262	7.16327	0.0168657	3.1361
HMDB0000895+M	87.0427	87.0393	3	100	Positive	D	1.42683	0.086789	27.4068	0.0924613	3.17751
HMDB0000895+M	87.0459	87.0425	3	100	Positive	D	1.42616	0.0887624	30.6395	0.045539	0.976024
HMDB0000895+M	87.0463	87.0428	3	86.2328	Positive	D	1.42601	0.0888946	28.7785	0.0345688	0.8285
HMDB0000895+M	87.0474	87.044	3	10.5105	Positive	F	1.42541	0.0894284	25.9581	0.00741691	0.232993
HMDB0000895+M	146.121	146.115	3	100	Positive	P__	1.42563	0.0909353	146.752	0.00786467	1.44809
HMDB0000904+NH4	193.134	193.126	1	100	Positive	P	6.53656	0.0943703	3167.25	0	0
HMDB0000904+NH4	176.103	176.096	4	100	Positive	D	6.53911	0.0980787	11.9172	0.0390281	3.92968
HMDB0000904+NH4	176.106	176.099	4	100	Positive	D	6.54332	0.093118	19.1447	0.103455	1.32701
HMDB0000904+NH4	176.107	176.1	4	7.50751	Positive	F	6.54407	0.0931365	19.7596	0.114951	1.30735
HMDB0000904+NH4	177.109	177.102	4	6.30631	Positive	F	6.53624	0.0949355	400.478	0.00491317	0.598874
HMDB0000904+NH4	177.11	177.103	4	6.70671	Positive	F	6.536	0.0950215	384.681	0.00849583	0.690006
HMDB0000904+NH4	193.134	193.126	4	100	Positive	P__	6.53906	0.101088	1843.38	0.0382655	7.11854
HMDB0000929+H	205.102	205.094	1	100	Positive	P	6.09304	0.0912323	2988.62	0	0
HMDB0000929+H	115.055	115.051	5	10.2102	Positive	F	6.09272	0.0939555	31.0652	0.00532818	2.98491
HMDB0000929+H	115.056	115.051	5	100	Positive	D	6.09286	0.0937777	31.2904	0.00299087	2.78995
HMDB0000929+H	115.056	115.052	5	6.05153	Positive	F	6.09296	0.0936298	30.8893	0.0013432	2.62786
HMDB0000929+H	115.056	115.052	5	100	Positive	D	6.09296	0.0936257	29.1226	0.00133231	2.62338
HMDB0000929+H	115.056	115.052	5	38.4941	Positive	F	6.09296	0.0936216	29.1169	0.00132133	2.61887
HMDB0000929+H	116.048	116.043	5	12.5828	Positive	F	6.09505	0.0931348	26.6691	0.0329653	2.08534
HMDB0000929+H	116.052	116.047	5	100	Positive	D	6.09126	0.0949225	43.6375	0.0292762	4.04477
HMDB0000929+H	116.052	116.047	5	100	Positive	D	6.09124	0.0949531	44.0713	0.0296001	4.07831
HMDB0000929+H	116.053	116.048	5	100	Positive	D	6.09105	0.0953052	50.4555	0.0326611	4.46435
HMDB0000929+H	116.053	116.048	5	94.8366	Positive	D	6.09102	0.0953738	51.9002	0.0332379	4.53949
HMDB0000929+H	116.053	116.048	5	44.9652	Positive	F	6.091	0.0954067	52.6225	0.0335144	4.57554
HMDB0000929+H	116.053	116.048	5	11.3113	Positive	F	6.09099	0.0954289	53.1209	0.0337008	4.59986
HMDB0000929+H	116.053	116.048	5	100	Positive	D	6.09098	0.095439	53.3447	0.0337845	4.61092
HMDB0000929+H	116.053	116.048	5	100	Positive	D	6.09097	0.09547	54.0673	0.0340626	4.64492
HMDB0000929+H	116.054	116.049	5	100	Positive	D	6.0908	0.0955459	56.7334	0.0368591	4.72816
HMDB0000929+H	116.054	116.049	5	100	Positive	D	6.09078	0.0955482	56.9119	0.0371296	4.73069
HMDB0000929+H	116.054	116.049	5	35.6336	Positive	F	6.09077	0.0955492	56.9871	0.037243	4.73174
HMDB0000929+H	116.054	116.049	5	60.5939	Positive	F	6.09077	0.0955496	57.02	0.0372925	4.7322
HMDB0000929+H	116.054	116.049	5	38.66	Positive	F	6.09077	0.0955501	57.0575	0.0373491	4.73272
HMDB0000929+H	116.054	116.049	5	100	Positive	D	6.09076	0.0955506	57.0951	0.0374055	4.73324
HMDB0000929+H	116.054	116.049	5	21.2471	Positive	F	6.09076	0.095551	57.128	0.0374548	4.73369
HMDB0000929+H	116.054	116.049	5	5.82025	Positive	F	6.09076	0.0955514	57.1656	0.0375112	4.73421
HMDB0000929+H	116.054	116.049	5	92.2172	Positive	D	6.09075	0.0955519	57.1985	0.0375604	4.73466
HMDB0000929+H	116.054	116.049	5	6.49929	Positive	F	6.09075	0.0955523	57.2361	0.0376166	4.73517
HMDB0000929+H	116.054	116.049	5	23.9242	Positive	F	6.09075	0.0955528	57.2736	0.0376727	4.73568
HMDB0000929+H	116.054	116.049	5	9.51187	Positive	F	6.09074	0.0955532	57.3065	0.0377218	4.73613
HMDB0000929+H	116.054	116.049	5	39.3639	Positive	F	6.09073	0.0955545	57.4146	0.0378825	4.73759
HMDB0000929+H	116.06	116.056	5	18.7185	Positive	F	6.0922	0.0942317	85.3812	0.0138054	3.28759
HMDB0000929+H	116.061	116.057	5	5.96584	Positive	F	6.0925	0.093873	82.5514	0.00893608	2.89443
HMDB0000929+H	116.062	116.057	5	10.3926	Positive	F	6.09272	0.0933999	78.4647	0.0053147	2.37593
HMDB0000929+H	117.055	117.05	5	9.42998	Positive	F	6.0921	0.0942571	190.802	0.0155159	3.31544
HMDB0000929+H	117.057	117.052	5	9.94053	Positive	F	6.0923	0.0940682	245.983	0.0121405	3.10844
HMDB0000929+H	117.06	117.055	5	33.6537	Positive	F	6.09262	0.0935993	309.243	0.00687571	2.5945
HMDB0000929+H	117.06	117.056	5	69.306	Positive	F	6.09286	0.0933968	308.54	0.00305391	2.3725
HMDB0000929+H	117.061	117.056	5	64.8961	Positive	F	6.09301	0.0932977	306.757	0.000554813	2.26388
HMDB0000929+H	117.062	117.058	5	29.284	Positive	F	6.09359	0.0927877	282.397	0.00902222	1.70482
HMDB0000929+H	117.072	117.068	5	7.412	Positive	F	6.09212	0.0959443	8.34536	0.0150966	5.16481
HMDB0000929+H	118.066	118.062	5	16.3163	Positive	F	6.09189	0.0938164	88.8874	0.018856	2.83246
HMDB0000929+H	118.067	118.062	5	77.4827	Positive	D	6.092	0.0938276	90.4549	0.0171783	2.84472
HMDB0000929+H	118.067	118.062	5	100	Positive	D	6.09204	0.0938276	91.1607	0.0164668	2.84471
HMDB0000929+H	118.067	118.062	5	66.2654	Positive	F	6.09206	0.0938276	91.5184	0.0161105	2.84468
HMDB0000929+H	118.067	118.063	5	5.39318	Positive	F	6.09213	0.0938274	92.5408	0.0150394	2.84447
HMDB0000929+H	118.068	118.064	5	37.6223	Positive	F	6.09239	0.0938406	94.2659	0.0107584	2.85894
HMDB0000929+H	118.069	118.065	5	25.762	Positive	F	6.09268	0.0938525	92.7379	0.00590782	2.872
HMDB0000929+H	119.069	119.065	5	5.70571	Positive	F	6.09286	0.0924346	43.4815	0.0030182	1.3178
HMDB0000929+H	119.07	119.066	5	8.61511	Positive	F	6.0931	0.0930258	39.2809	0.000967628	1.96588
HMDB0000929+H	119.071	119.066	5	6.88159	Positive	F	6.09314	0.0929477	36.2534	0.00162569	1.88027
HMDB0000929+H	127.048	127.043	5	14.5695	Positive	F	6.09387	0.100841	5.90485	0.0135551	10.5321
HMDB0000929+H	127.055	127.05	5	5.08083	Positive	F	6.09061	0.0922464	14.3193	0.0399679	1.1115
HMDB0000929+H	128.052	128.047	5	8.81341	Positive	F	6.0945	0.0939267	52.0631	0.0238817	2.95335
HMDB0000929+H	130.063	130.058	5	10.1911	Positive	F	6.09371	0.0926736	70.2941	0.010933	1.57984
HMDB0000929+H	130.067	130.061	5	13.4134	Positive	F	6.09451	0.0930047	324.312	0.0240617	1.9427
HMDB0000929+H	130.068	130.062	5	16.0088	Positive	F	6.09459	0.0929772	320.736	0.025336	1.91257
HMDB0000929+H	130.068	130.063	5	65.7065	Positive	F	6.09459	0.0929725	319.03	0.0254526	1.90745
HMDB0000929+H	130.068	130.063	5	24.3649	Positive	F	6.0946	0.0929702	318.177	0.0255115	1.90487
HMDB0000929+H	130.069	130.063	5	13.9519	Positive	F	6.09462	0.0929455	312.189	0.0258684	1.87786
HMDB0000929+H	131.072	131.067	5	7.7816	Positive	F	6.09001	0.0909571	12.4739	0.0497593	0.301633
HMDB0000929+H	132.082	132.076	5	8.70871	Positive	F	6.09219	0.0930938	414.887	0.014035	2.04039
HMDB0000929+H	132.083	132.078	5	11.7082	Positive	F	6.09256	0.0929312	443.922	0.00786028	1.86213
HMDB0000929+H	132.083	132.078	5	7.77894	Positive	F	6.09262	0.0929176	442.145	0.00694996	1.84721
HMDB0000929+H	132.083	132.078	5	35.0279	Positive	F	6.09265	0.092921	441.326	0.00649086	1.85093
HMDB0000929+H	132.084	132.078	5	14.8408	Positive	F	6.09273	0.0928402	438.869	0.00510047	1.7624
HMDB0000929+H	132.085	132.08	5	6.92841	Positive	F	6.09313	0.0926224	401.518	0.00140454	1.52363
HMDB0000929+H	140.053	140.047	5	7.02207	Positive	F	6.09081	0.0956163	22.3353	0.0365636	4.80532
HMDB0000929+H	142.051	142.046	5	16.4668	Positive	F	6.08894	0.0914507	10.5227	0.0672859	0.239321
HMDB0000929+H	142.054	142.048	5	13.8736	Positive	F	6.09002	0.0916617	6.10582	0.049668	0.470601
HMDB0000929+H	142.067	142.061	5	21.2212	Positive	F	6.09191	0.0925885	299.659	0.018645	1.48657
HMDB0000929+H	142.067	142.062	5	33.3718	Positive	F	6.09192	0.0925828	297.281	0.0184322	1.48023
HMDB0000929+H	142.068	142.062	5	53.0525	Positive	F	6.09193	0.0925786	294.825	0.0182361	1.47564
HMDB0000929+H	142.068	142.062	5	27.7945	Positive	F	6.09193	0.0925784	294.736	0.0182289	1.47547
HMDB0000929+H	142.068	142.062	5	30.1415	Positive	F	6.09193	0.0925777	294.289	0.0181929	1.47463
HMDB0000929+H	142.068	142.062	5	11.7629	Positive	F	6.09194	0.0925769	293.842	0.0181567	1.47378
HMDB0000929+H	142.069	142.063	5	28.17	Positive	F	6.09195	0.0925717	290.895	0.0179154	1.46814
HMDB0000929+H	142.069	142.063	5	12.7095	Positive	F	6.09195	0.0925668	289.91	0.0178601	1.46276
HMDB0000929+H	142.069	142.063	5	46.3042	Positive	F	6.09195	0.0925557	289.41	0.0178987	1.45056
HMDB0000929+H	142.07	142.064	5	33.6306	Positive	F	6.09195	0.0924379	276.337	0.0179784	1.32142
HMDB0000929+H	142.07	142.064	5	27.3964	Positive	F	6.09194	0.0924281	274.957	0.0180454	1.31073
HMDB0000929+H	142.07	142.064	5	30.7944	Positive	F	6.09194	0.0924218	274.063	0.018089	1.30377
HMDB0000929+H	142.07	142.064	5	10.9349	Positive	F	6.09194	0.0924203	273.772	0.0180981	1.30211
HMDB0000929+H	142.07	142.064	5	30.4086	Positive	F	6.09194	0.0924188	273.482	0.0181072	1.30046
HMDB0000929+H	142.07	142.064	5	8.09264	Positive	F	6.09194	0.0924156	272.881	0.0181261	1.29702
HMDB0000929+H	142.07	142.064	5	15.2983	Positive	F	6.09194	0.0924141	272.59	0.0181353	1.29535
HMDB0000929+H	142.09	142.084	5	17.248	Positive	F	6.09187	0.094416	10.7467	0.0192778	3.48964
HMDB0000929+H	143.074	143.068	5	6.60661	Positive	F	6.09233	0.0930411	523.958	0.011619	1.98256
HMDB0000929+H	143.075	143.069	5	40.4157	Positive	F	6.09247	0.0929624	532.133	0.00935777	1.8963
HMDB0000929+H	143.075	143.07	5	85.8722	Positive	D	6.0927	0.0928857	528.04	0.00563937	1.81231
HMDB0000929+H	143.076	143.07	5	86.3428	Positive	D	6.09273	0.0928672	526.667	0.00519763	1.79202
HMDB0000929+H	143.076	143.07	5	39.4951	Positive	F	6.09275	0.0928491	525.298	0.00475163	1.77214
HMDB0000929+H	143.078	143.072	5	31.0046	Positive	F	6.09335	0.0924678	479.815	0.00502064	1.35424
HMDB0000929+H	144.08	144.074	5	10.2752	Positive	F	6.0924	0.0931715	87.271	0.0105083	2.12557
HMDB0000929+H	144.08	144.075	5	5.31178	Positive	F	6.09243	0.0932258	90.6471	0.0100407	2.18511
HMDB0000929+H	144.082	144.076	5	7.30731	Positive	F	6.09252	0.093421	98.0882	0.00857478	2.39907
HMDB0000929+H	144.083	144.078	5	45.5259	Positive	F	6.09279	0.0936017	93.5994	0.00416488	2.59713
HMDB0000929+H	144.083	144.078	5	10.7351	Positive	F	6.0928	0.0936018	93.2424	0.00400985	2.59723
HMDB0000929+H	144.084	144.078	5	10.7163	Positive	F	6.09282	0.0936016	92.4722	0.00363472	2.59699
HMDB0000929+H	144.084	144.078	5	21.2159	Positive	F	6.09285	0.0936014	91.9471	0.00323966	2.59672
HMDB0000929+H	144.084	144.078	5	10.1442	Positive	F	6.09288	0.0936009	91.0602	0.00260789	2.59625
HMDB0000929+H	144.085	144.079	5	19.8028	Positive	F	6.09309	0.0936034	88.1736	0.000758324	2.59891
HMDB0000929+H	144.09	144.084	5	10.3103	Positive	F	6.09476	0.0946552	40.4018	0.028155	3.75183
HMDB0000929+H	146.061	146.055	5	40.3403	Positive	F	6.09265	0.0941361	242.365	0.00648691	3.18286
HMDB0000929+H	146.062	146.056	5	100	Positive	D	6.09283	0.0941281	266.208	0.0035307	3.17408
HMDB0000929+H	146.063	146.057	5	15.9952	Positive	F	6.09299	0.0941701	2178.96	0.000825056	3.22006
HMDB0000929+H	146.063	146.057	5	61.9444	Positive	F	6.09299	0.0941706	2178.48	0.000811434	3.22069
HMDB0000929+H	146.063	146.057	5	100	Positive	D	6.09301	0.0941797	2170.87	0.000597156	3.23064
HMDB0000929+H	146.063	146.057	5	61.7725	Positive	F	6.09301	0.0941824	2168.61	0.000533083	3.23363
HMDB0000929+H	146.063	146.057	5	100	Positive	D	6.09302	0.0941895	2162.78	0.000367714	3.24137
HMDB0000929+H	146.064	146.058	5	100	Positive	D	6.09315	0.0942806	2089.99	0.00177739	3.34125
HMDB0000929+H	146.065	146.059	5	6.95809	Positive	F	6.0933	0.0943848	2009.04	0.00430243	3.45544
HMDB0000929+H	146.066	146.06	5	30.8308	Positive	F	6.09358	0.0945364	1728.34	0.00884763	3.62162
HMDB0000929+H	147.065	147.059	5	8.40841	Positive	F	6.09273	0.0944832	259.687	0.00517928	3.56327
HMDB0000929+H	147.066	147.06	5	8.81685	Positive	F	6.09302	0.0947031	256.053	0.000292727	3.80438
HMDB0000929+H	147.066	147.06	5	8.26962	Positive	F	6.09305	0.0947235	255.757	0.000121663	3.82675
HMDB0000929+H	159.091	159.084	5	100	Positive	D	6.09339	0.0931106	25.7999	0.00577562	2.05881
HMDB0000929+H	159.091	159.085	5	100	Positive	D	6.09337	0.0928884	31.1432	0.00539855	1.81525
HMDB0000929+H	159.093	159.087	5	6.40641	Positive	F	6.09327	0.0924679	43.5682	0.00376554	1.35431
HMDB0000929+H	159.095	159.088	5	8.08889	Positive	F	6.09331	0.0920662	51.1581	0.00431138	0.91407
HMDB0000929+H	159.095	159.088	5	8.25876	Positive	F	6.09332	0.0920306	52.5595	0.00456156	0.874967
HMDB0000929+H	159.095	159.089	5	15.4281	Positive	F	6.09333	0.092001	53.4012	0.0047935	0.842517
HMDB0000929+H	159.095	159.089	5	25.6539	Positive	F	6.09334	0.092	53.4107	0.00480143	0.841408
HMDB0000929+H	159.095	159.089	5	26.4167	Positive	F	6.09335	0.0919752	53.6468	0.00499566	0.814255
HMDB0000929+H	159.095	159.089	5	14.0746	Positive	F	6.09336	0.0919397	54.0022	0.00527375	0.775417
HMDB0000929+H	159.095	159.089	5	27.1545	Positive	F	6.09337	0.0919191	54.2407	0.00543592	0.752786
HMDB0000929+H	159.096	159.089	5	20.8727	Positive	F	6.09338	0.0916189	60.0768	0.00554657	0.423717
HMDB0000929+H	159.097	159.09	5	100	Positive	D	6.0935	0.0914459	56.4017	0.00745366	0.234076
HMDB0000929+H	159.097	159.09	5	7.02947	Positive	F	6.0935	0.0914433	56.3425	0.00748639	0.231261
HMDB0000929+H	159.097	159.09	5	56.2546	Positive	F	6.09351	0.0914335	56.1172	0.00761147	0.220506
HMDB0000929+H	159.097	159.09	5	14.0547	Positive	F	6.09351	0.0914314	56.0621	0.00764544	0.218196
HMDB0000929+H	159.097	159.091	5	10.3219	Positive	F	6.09351	0.091431	56.0077	0.00769506	0.217782
HMDB0000929+H	159.097	159.091	5	20.9577	Positive	F	6.09351	0.0914308	55.9532	0.00774621	0.217607
HMDB0000929+H	159.097	159.091	5	7.95524	Positive	F	6.09352	0.0914307	55.8953	0.00780083	0.217421
HMDB0000929+H	159.097	159.091	5	6.53446	Positive	F	6.09352	0.0914304	55.7867	0.00790337	0.217069
HMDB0000929+H	159.097	159.091	5	19.4508	Positive	F	6.09353	0.0914302	55.7289	0.00795814	0.216881
HMDB0000929+H	159.097	159.091	5	100	Positive	D	6.09353	0.0914298	55.6744	0.00801045	0.216455
HMDB0000929+H	159.097	159.091	5	10.0761	Positive	F	6.09357	0.0914117	54.9077	0.00873119	0.196607
HMDB0000929+H	159.098	159.092	5	15.3153	Positive	F	6.09365	0.0913395	48.6867	0.0100347	0.117456
HMDB0000929+H	159.103	159.097	5	6.9399	Positive	F	6.0933	0.091754	138.531	0.00427589	0.571829
HMDB0000929+H	170.061	170.055	5	11.5115	Positive	F	6.09162	0.0925474	135.896	0.0233005	1.44148
HMDB0000929+H	170.063	170.056	5	5.54753	Positive	F	6.09168	0.0925548	89.1975	0.022313	1.44957
HMDB0000929+H	170.064	170.057	5	9.77007	Positive	F	6.09168	0.0925654	86.4953	0.0223023	1.46115
HMDB0000929+H	170.064	170.058	5	7.66073	Positive	F	6.09169	0.0925894	80.5734	0.0222778	1.48756
HMDB0000929+H	188.073	188.065	5	100	Positive	D	6.09212	0.096808	233.98	0.0151407	6.11153
HMDB0000929+H	188.074	188.066	5	100	Positive	D	6.09231	0.0967969	231.139	0.012036	6.09933
HMDB0000929+H	188.074	188.066	5	100	Positive	D	6.09232	0.0968023	230.409	0.0118677	6.10524
HMDB0000929+H	188.074	188.066	5	100	Positive	D	6.09232	0.096805	230.031	0.0117822	6.10824
HMDB0000929+H	188.074	188.066	5	100	Positive	D	6.09233	0.096809	229.482	0.0116579	6.1126
HMDB0000929+H	188.074	188.067	5	100	Positive	D	6.09238	0.0968349	227.475	0.0108471	6.14102
HMDB0000929+H	188.074	188.067	5	100	Positive	D	6.09241	0.0968483	226.581	0.0104305	6.15565
HMDB0000929+H	188.074	188.067	5	71.2177	Positive	F	6.09242	0.0968527	226.189	0.0102915	6.16053
HMDB0000929+H	188.074	188.067	5	18.2182	Positive	F	6.09242	0.096854	226.067	0.0102525	6.16189
HMDB0000929+H	188.074	188.067	5	100	Positive	D	6.09243	0.0968605	225.433	0.0100494	6.16902
HMDB0000929+H	188.074	188.067	5	6.45106	Positive	F	6.09243	0.0968616	225.32	0.0100132	6.17028
HMDB0000929+H	188.075	188.067	5	8.12087	Positive	F	6.09253	0.096915	220.216	0.00833569	6.22883
HMDB0000929+H	188.076	188.069	5	24.1241	Positive	F	6.09276	0.0969573	208.604	0.00464873	6.27521
HMDB0000929+H	188.077	188.069	5	100	Positive	D	6.09288	0.0969224	202.982	0.00273724	6.23687
HMDB0000929+H	188.079	188.072	5	63.0631	Positive	F	6.0935	0.0975	158.234	0.00749803	6.86998
HMDB0000929+H	188.084	188.076	5	100	Positive	D	6.09619	0.100176	92.2373	0.0516688	9.80311
HMDB0000929+H	189.076	189.068	5	9.90991	Positive	F	6.09268	0.093593	99.4927	0.0058972	2.58756
HMDB0000929+H	189.077	189.07	5	11.5056	Positive	F	6.09294	0.0937521	88.5396	0.00163921	2.76197
HMDB0000929+H	205.099	205.091	5	100	Positive	D	6.09366	0.0949068	50.0077	0.0101538	4.02766
HMDB0000929+H	205.101	205.092	5	100	Positive	D	6.09377	0.0951598	58.6708	0.0119986	4.30488
HMDB0000929+H	205.101	205.093	5	15.1857	Positive	F	6.09379	0.0952457	181.618	0.012217	4.39908
HMDB0000929+H	205.101	205.093	5	100	Positive	D	6.0938	0.0953161	182.646	0.0124163	4.47623
HMDB0000929+H	205.102	205.094	5	100	Positive	D	6.09391	0.0954044	46.5334	0.0142504	4.57302
HMDB0000929+H	205.104	205.096	5	10.5057	Positive	F	6.09421	0.0952778	63.0256	0.0191084	4.43424
HMDB0000929+H	206.102	206.094	5	12.012	Positive	F	6.09896	0.0927074	27.0831	0.0971786	1.61688
HMDB0000929+H	206.103	206.095	5	12.3123	Positive	F	6.09896	0.0931209	9.0123	0.097165	2.07007
HMDB0000929+H	74.0248	74.0218	5	48.2155	Positive	F	6.09139	0.0919926	22.5097	0.0271664	0.833343
HMDB0000929+H	74.0248	74.0218	5	49.2261	Positive	F	6.09139	0.0919957	22.5094	0.0271957	0.836796
HMDB0000929+H	74.0269	74.0239	5	29.8415	Positive	F	6.09166	0.093053	26.8144	0.0227177	1.99569
HMDB0000929+H	74.0269	74.024	5	7.74962	Positive	F	6.09166	0.0930631	26.6587	0.0227057	2.00674
HMDB0000929+H	74.027	74.024	5	21.9753	Positive	F	6.09166	0.0930711	26.5358	0.0226961	2.01555
HMDB0000929+H	74.027	74.024	5	41.2154	Positive	F	6.09166	0.093072	26.5235	0.0226952	2.01644
HMDB0000929+H	74.027	74.0241	5	15.2313	Positive	F	6.09166	0.0930836	26.3473	0.0226813	2.02923
HMDB0000929+H	91.0558	91.0522	5	23.8105	Positive	F	6.09326	0.0926947	173.221	0.00355633	1.60294
HMDB0000929+H	91.0559	91.0523	5	7.56436	Positive	F	6.09325	0.0928366	171.354	0.00340567	1.75843
HMDB0000929+H	91.0568	91.0532	5	65.2081	Positive	F	6.09318	0.0944475	154.923	0.00230619	3.52412
HMDB0000929+H	205.102	205.094	5	100	Positive	P__	6.09391	0.0954041	46.5122	0.0142622	4.57272
HMDB0000930+H	149.063	149.057	1	100	Positive	P	5.36354	0.0977706	97.1091	0	0
HMDB0000930+H	103.057	103.053	3	100	Positive	D	5.36447	0.0927217	590.048	0.0173277	5.16401
HMDB0000930+H	131.054	131.049	3	10.0776	Positive	F	5.36025	0.104665	6.60003	0.0613013	7.0517
HMDB0000930+NH4	166.09	166.083	1	100	Positive	P	5.36266	0.0914797	179.553	0	0
HMDB0000930+NH4	103.057	103.053	4	100	Positive	D	5.36466	0.0937874	28.5482	0.0371765	2.52271
HMDB0000930+NH4	131.054	131.049	4	10.0776	Positive	F	5.36271	0.0914069	11.6153	0.00080501	0.079574
HMDB0000930+NH4	149.058	149.053	4	100	Positive	D	5.36527	0.0930146	8.588	0.0486121	1.67792
HMDB0000930+NH4	166.09	166.083	4	100	Positive	P__	5.36364	0.0929729	23.3523	0.0181931	1.63237
HMDB0000959+M	157.077	157.071	1	100	Positive	P	6.09353	0.0926153	94.6404	0	0
HMDB0000959+M	156.069	156.063	4	100	Positive	D	6.09767	0.0906692	15.994	0.0680094	2.1013
HMDB0000959+M	157.077	157.071	4	100	Positive	P__	6.09898	0.0941529	99.0191	0.0893968	1.66024
HMDB0001238+M	218.11	218.101	1	100	Positive	P	6.84602	0.0930467	90.5152	0	0
HMDB0001238+M	217.102	217.094	5	100	Positive	D	6.84511	0.0968814	8.71534	0.0132017	4.12129
HMDB0001238+M	218.106	218.097	5	6.47381	Positive	F	6.84239	0.0937655	5.14512	0.053004	0.772499
HMDB0001565+M	184.078	184.07	1	100	Positive	P	16.9165	0.0994832	17.3541	0	0
HMDB0001565+M	125.003	124.997	4	39.2392	Positive	F	16.9295	0.106391	8.72526	0.077147	6.94321
HMDB0001565+M	125.004	124.998	4	68.9759	Positive	F	16.9303	0.105917	10.2959	0.0815311	6.46727
HMDB0001565+M	184.077	184.07	4	100	Positive	D	16.9333	0.113951	8.76698	0.0995597	14.5428
HMDB0001565+M	184.078	184.07	4	100	Positive	P__	16.9333	0.114024	8.71505	0.09909	14.6161
HMDB0001645+K	170.062	170.055	1	100	Positive	P	6.09111	0.0941087	60.6351	0	0
HMDB0001645+K	115.079	115.075	4	13.5254	Positive	F	6.09473	0.0933615	6.07169	0.0594614	0.793991
HMDB0001645+K	115.079	115.075	4	13.6731	Positive	F	6.09478	0.0933653	5.86381	0.0602216	0.789991
HMDB0001645+K	130.089	130.084	4	100	Positive	D	6.09482	0.0956387	8.22231	0.0609265	1.62577
HMDB0001645+K	130.089	130.084	4	100	Positive	D	6.09401	0.0962329	6.97501	0.0475348	2.25719
HMDB0001645+K	170.062	170.055	4	100	Positive	P__	6.09306	0.0922795	54.2397	0.0320709	1.9438
HMDB0001830+H	315.239	315.226	1	100	Positive	P	9.56084	0.0955846	287.527	0	0
HMDB0001830+H	199.153	199.145	7	12.1429	Positive	F	9.55839	0.0966809	57.2272	0.02563	1.14695
HMDB0001830+H	199.153	199.145	7	16.2237	Positive	F	9.55841	0.09665	55.6275	0.0253864	1.11461
HMDB0001830+H	199.154	199.146	7	7.41979	Positive	F	9.55843	0.0966216	12.0999	0.0251328	1.0849
HMDB0001830+H	315.238	315.225	7	6.91397	Positive	F	9.55972	0.0986855	215.719	0.0116753	3.24407
HMDB0001830+H	315.238	315.226	7	88.2791	Positive	D	9.55968	0.0985966	213.405	0.0120617	3.15106
HMDB0001830+H	315.239	315.227	7	100	Positive	D	9.55947	0.0983066	204.063	0.0143166	2.84773
HMDB0001830+H	315.24	315.227	7	90.0296	Positive	D	9.55936	0.0981614	199.666	0.0154593	2.69581
HMDB0001830+H	315.24	315.228	7	100	Positive	D	9.55932	0.0981112	198.124	0.0158768	2.64324
HMDB0001830+H	315.241	315.228	7	54.2408	Positive	F	9.55929	0.0980603	195.595	0.0161715	2.59002
HMDB0001830+H	316.242	316.229	7	19.484	Positive	F	9.5582	0.0967096	43.6696	0.0275697	1.17696
HMDB0001830+H	316.243	316.231	7	23.4422	Positive	F	9.55884	0.0970242	41.5037	0.0209153	1.50603
HMDB0001830+H	316.243	316.231	7	20.394	Positive	F	9.55889	0.0970494	41.3391	0.0203827	1.53243
HMDB0001830+H	316.244	316.231	7	20.2736	Positive	F	9.55894	0.0970728	41.1742	0.0198361	1.55687
HMDB0001830+H	315.239	315.226	7	100	Positive	P__	9.5596	0.0984798	209.545	0.0129668	3.02886
HMDB0001847+H	195.092	195.084	1	100	Positive	P	6.89519	0.0912193	39.7719	0	0
HMDB0001847+H	109.04	109.036	4	24.4656	Positive	F	6.89108	0.0908625	6.03237	0.0595815	0.391161
HMDB0001847+H	109.041	109.037	4	8.62832	Positive	F	6.89198	0.0912367	6.68936	0.046515	0.0191286
HMDB0001847+H	109.042	109.037	4	11.8553	Positive	F	6.89262	0.0916664	6.57038	0.0372408	0.49012
HMDB0001847+H	109.042	109.038	4	5.6184	Positive	F	6.89276	0.0917575	6.55676	0.0352861	0.589991
HMDB0001847+H	109.042	109.038	4	14.7662	Positive	F	6.89317	0.092035	6.51494	0.0292727	0.894221
HMDB0001847+H	109.043	109.038	4	8.97412	Positive	F	6.89382	0.0925404	5.69089	0.0198744	1.44824
HMDB0001847+H	110.072	110.067	4	30.9735	Positive	F	6.89704	0.0915326	21.0738	0.0268168	0.343479
HMDB0001847+H	110.073	110.069	4	25.9776	Positive	F	6.8961	0.0912019	19.3131	0.0131847	0.0190102
HMDB0001847+H	110.074	110.069	4	29.3022	Positive	F	6.89607	0.0911908	19.3149	0.0127462	0.0312631
HMDB0001847+H	110.074	110.069	4	52.2691	Positive	F	6.89604	0.0911797	19.2948	0.0123087	0.0434217
HMDB0001847+H	110.074	110.07	4	13.6905	Positive	F	6.89593	0.0911684	18.6108	0.0106862	0.0558062
HMDB0001847+H	110.075	110.07	4	11.7098	Positive	F	6.89603	0.0912506	21.3075	0.0121842	0.0342976
HMDB0001847+H	123.044	123.039	4	16.1208	Positive	F	6.89208	0.092063	52.8345	0.0450966	0.924923
HMDB0001847+H	123.045	123.04	4	32.7434	Positive	F	6.89204	0.0919873	52.6596	0.0457255	0.841966
HMDB0001847+H	123.045	123.04	4	100	Positive	D	6.89201	0.0919421	52.5556	0.046102	0.792443
HMDB0001847+H	123.045	123.04	4	36.8958	Positive	F	6.89195	0.0918389	52.3199	0.0469656	0.679292
HMDB0001847+H	123.045	123.04	4	89.0372	Positive	D	6.89189	0.0917351	52.0836	0.0478388	0.565417
HMDB0001847+H	123.046	123.041	4	7.35762	Positive	F	6.89177	0.0915849	51.625	0.0495661	0.400846
HMDB0001847+H	123.046	123.041	4	100	Positive	D	6.89164	0.0913842	50.077	0.0514461	0.18081
HMDB0001847+H	123.048	123.044	4	100	Positive	D	6.89076	0.0907169	35.53	0.0643227	0.550797
HMDB0001847+H	138.067	138.061	4	27.3558	Positive	F	6.89541	0.0920363	39.3054	0.00313804	0.895634
HMDB0001847+H	138.067	138.062	4	23.2779	Positive	F	6.89535	0.0919437	39.4292	0.00231223	0.794145
HMDB0001847+H	138.068	138.063	4	32.341	Positive	F	6.89517	0.0916819	39.9622	0.000313436	0.507143
HMDB0001847+H	138.068	138.063	4	100	Positive	D	6.89514	0.0916318	40.0337	0.000781545	0.452264
HMDB0001847+H	138.069	138.063	4	100	Positive	D	6.89511	0.0915837	40.0988	0.00122044	0.399455
HMDB0001847+H	138.069	138.063	4	100	Positive	D	6.89504	0.0915529	39.99	0.00218162	0.365758
HMDB0001847+H	138.069	138.063	4	21.3848	Positive	F	6.89504	0.0915509	39.9356	0.00226773	0.363493
HMDB0001847+H	138.069	138.063	4	100	Positive	D	6.89502	0.0915444	39.7728	0.00252805	0.356393
HMDB0001847+H	138.069	138.063	4	100	Positive	D	6.89499	0.0915346	39.5566	0.00289159	0.345653
HMDB0001847+H	138.069	138.064	4	100	Positive	D	6.89496	0.0915173	39.3372	0.00332197	0.326731
HMDB0001847+H	138.069	138.064	4	100	Positive	D	6.89493	0.0914985	39.1188	0.00375192	0.306057
HMDB0001847+H	138.069	138.064	4	14.1672	Positive	F	6.89484	0.0914414	38.4752	0.00504949	0.243504
HMDB0001847+H	138.07	138.065	4	100	Positive	D	6.89461	0.0913054	36.8861	0.00850211	0.0944438
HMDB0001847+H	138.074	138.068	4	93.8167	Positive	D	6.89372	0.0907236	35.6611	0.0212911	0.543362
HMDB0001847+H	139.07	139.065	4	10.9513	Positive	F	6.89493	0.0905103	7.76764	0.00381757	0.777196
HMDB0001847+H	139.072	139.067	4	6.4815	Positive	F	6.89498	0.0898751	5.8127	0.00302174	1.47352
HMDB0001847+H	139.072	139.067	4	6.38398	Positive	F	6.89499	0.0898383	5.71813	0.00297307	1.5139
HMDB0001847+H	151.101	151.095	4	23.2691	Positive	F	6.89732	0.090018	24.5332	0.0308346	1.31695
HMDB0001847+H	163.065	163.058	4	5.74771	Positive	F	6.90425	0.097059	20.8295	0.131366	6.40187
HMDB0001847+H	194.482	194.474	4	14.99	Positive	F	6.89379	0.09008	6.49342	0.0202667	1.24898
HMDB0001847+H	195.085	195.078	4	100	Positive	D	6.8967	0.0936939	33.5855	0.0218573	2.71283
HMDB0001847+H	195.09	195.083	4	100	Positive	D	6.89561	0.0927792	38.1799	0.0060473	1.71003
HMDB0001847+H	195.091	195.083	4	25.5695	Positive	F	6.89553	0.0927286	38.6756	0.00496223	1.6546
HMDB0001847+H	195.091	195.083	4	30.7522	Positive	F	6.89546	0.0926808	39.1535	0.00394008	1.60223
HMDB0001847+H	195.091	195.083	4	11.3268	Positive	F	6.89544	0.092663	39.3344	0.00355905	1.58266
HMDB0001847+H	195.091	195.083	4	13.807	Positive	F	6.89539	0.0926309	39.663	0.00287541	1.54751
HMDB0001847+H	195.091	195.084	4	100	Positive	D	6.89534	0.0925982	40.0058	0.00217408	1.51164
HMDB0001847+H	195.092	195.084	4	36.9079	Positive	F	6.89532	0.0925844	40.1551	0.00187345	1.49651
HMDB0001847+H	195.092	195.084	4	20.2323	Positive	F	6.8953	0.0925693	40.3189	0.00154574	1.48
HMDB0001847+H	195.092	195.084	4	61.0489	Positive	F	6.89528	0.0925544	40.4826	0.00122078	1.4636
HMDB0001847+H	195.092	195.084	4	7.13389	Positive	F	6.89525	0.0925395	40.6462	0.000898525	1.44733
HMDB0001847+H	195.093	195.085	4	82.3496	Positive	D	6.89506	0.0923494	40.5251	0.00191188	1.23889
HMDB0001847+H	195.104	195.096	4	11.2	Positive	F	6.89473	0.0925664	21.2568	0.00664425	1.4768
HMDB0001847+H	196.094	196.086	4	8.37216	Positive	F	6.8919	0.0913171	27.0873	0.0477047	0.10727
HMDB0001847+H	56.0504	56.0482	4	6.22709	Positive	F	6.89212	0.0878472	16.0724	0.044486	3.69667
HMDB0001847+H	56.0505	56.0483	4	6.51515	Positive	F	6.89204	0.0874814	15.982	0.0457776	4.09765
HMDB0001847+H	69.046	69.0432	4	24.6849	Positive	F	6.90412	0.0821691	5.81392	0.129495	9.92139
HMDB0001847+H	69.0461	69.0433	4	9.02037	Positive	F	6.90415	0.0820962	5.86367	0.129938	10.0013
HMDB0001847+H	83.0604	83.057	4	13.2558	Positive	F	6.89071	0.0915588	37.3923	0.0650077	0.372173
HMDB0001847+H	83.0606	83.0572	4	10.488	Positive	F	6.89059	0.0916618	38.1544	0.0667736	0.485165
HMDB0001847+H	83.062	83.0586	4	32.8646	Positive	F	6.89107	0.091852	40.0336	0.0597613	0.693593
HMDB0001847+H	83.0621	83.0587	4	9.819	Positive	F	6.89114	0.0919233	40.0111	0.0587155	0.771837
HMDB0001847+H	83.0622	83.0588	4	14.6562	Positive	F	6.89122	0.0920048	39.9886	0.0576114	0.861139
HMDB0001847+H	83.0636	83.0603	4	7.53364	Positive	F	6.89204	0.0933802	13.2188	0.0456747	2.3689
HMDB0001847+H	195.092	195.084	4	100	Positive	P__	6.89516	0.0923719	40.8506	0.000424818	1.26352
HMDB0001860+H	181.076	181.069	1	100	Positive	P	6.07482	0.0961979	87.9158	0	0
HMDB0001860+H	124.053	124.048	4	100	Positive	D	6.06938	0.0946134	115.134	0.0894856	1.6471
HMDB0001860+H	124.053	124.048	4	13.9613	Positive	F	6.06914	0.0946364	123.528	0.0934652	1.62326
HMDB0001860+H	124.055	124.05	4	100	Positive	D	6.06817	0.0944946	304.458	0.109359	1.7706
HMDB0001860+H	125.053	125.048	4	5.91457	Positive	F	6.06939	0.0902206	9.17932	0.0892357	6.21351
HMDB0001860+H	181.074	181.067	4	100	Positive	D	6.07097	0.0960254	82.0757	0.0633424	0.17927
HMDB0001860+H	181.075	181.067	4	100	Positive	D	6.0708	0.0961005	83.0649	0.0660814	0.101216
HMDB0001860+H	181.075	181.068	4	71.1656	Positive	F	6.07058	0.0962064	72.8707	0.069729	0.00885778
HMDB0001860+H	181.075	181.068	4	100	Positive	D	6.07052	0.0962359	71.3045	0.0707242	0.0394853
HMDB0001860+H	181.075	181.068	4	100	Positive	D	6.0705	0.0962508	70.9334	0.0710866	0.0550261
HMDB0001860+H	181.076	181.068	4	10.1092	Positive	F	6.07049	0.0962661	70.6981	0.0712055	0.0709288
HMDB0001860+H	181.076	181.069	4	93.6153	Positive	D	6.07027	0.0964301	65.2724	0.0749002	0.241403
HMDB0001860+H	181.082	181.074	4	8.54326	Positive	F	6.0686	0.0974262	56.2109	0.102233	1.27689
HMDB0001860+H	181.086	181.079	4	100	Positive	D	6.06867	0.0995889	109.096	0.101096	3.52503
HMDB0001860+H	69.0453	69.0425	4	42.6396	Positive	F	6.07382	0.0945704	6.65361	0.0163088	1.69178
HMDB0001860+H	69.0456	69.0428	4	32.6672	Positive	F	6.07375	0.0942973	7.05945	0.0174708	1.97571
HMDB0001860+H	69.0465	69.0437	4	24.0453	Positive	F	6.0738	0.0942277	7.18666	0.0167054	2.04811
HMDB0001860+H	69.048	69.0452	4	8.4597	Positive	F	6.07136	0.0988609	6.03382	0.0568408	2.7683
HMDB0001860+H	96.0582	96.0544	4	9.24757	Positive	F	6.07231	0.0951769	6.27367	0.0412008	1.06132
HMDB0001860+H	96.0594	96.0556	4	8.41979	Positive	F	6.07355	0.10213	7.34219	0.0209079	6.1662
HMDB0001860+H	181.076	181.069	4	100	Positive	P__	6.07025	0.0964371	64.7573	0.075173	0.248654
HMDB0001901+K	170.062	170.055	1	100	Positive	P	6.09111	0.0941087	60.6351	0	0
HMDB0001901+K	115.079	115.075	4	13.5254	Positive	F	6.09473	0.0933615	6.07169	0.0594614	0.793991
HMDB0001901+K	115.079	115.075	4	13.6731	Positive	F	6.09478	0.0933653	5.86381	0.0602216	0.789991
HMDB0001901+K	130.089	130.084	4	100	Positive	D	6.09482	0.0956387	8.22231	0.0609265	1.62577
HMDB0001901+K	130.089	130.084	4	100	Positive	D	6.09401	0.0962329	6.97501	0.0475348	2.25719
HMDB0001901+K	170.062	170.055	4	100	Positive	P__	6.09306	0.0922795	54.2397	0.0320709	1.9438
HMDB0001943+H	166.127	166.12	1	100	Positive	P	5.39819	0.116333	536.483	0	0
HMDB0001943+H	148.115	148.109	4	63.6511	Positive	F	5.4017	0.101671	643.436	0.065044	12.6033
HMDB0001943+H	148.115	148.109	4	100	Positive	D	5.40171	0.101733	642.144	0.0651964	12.55
HMDB0001943+H	148.115	148.109	4	100	Positive	D	5.40172	0.101795	640.852	0.0653492	12.4965
HMDB0002004+M	218.146	218.138	1	100	Positive	P	5.10176	0.104221	2750.81	0	0
HMDB0002004+M	159.07	159.064	5	84.22	Positive	D	5.107	0.106772	10.4463	0.102733	2.44707
HMDB0002004+M	218.146	218.138	5	100	Positive	P__	5.10486	0.104043	891.711	0.0607139	0.170947
HMDB0002035+H	165.058	165.052	1	100	Positive	P	2.78486	0.158034	228.823	0	0
HMDB0002035+H	119.05	119.046	4	21.6337	Positive	F	2.78243	0.160221	178.291	0.0872126	1.38383
HMDB0002035+H	119.051	119.046	4	100	Positive	D	2.78254	0.159098	182.185	0.0832846	0.67346
HMDB0002035+H	119.051	119.046	4	100	Positive	D	2.78278	0.158607	183.794	0.0746434	0.362989
HMDB0002035+H	119.052	119.047	4	100	Positive	D	2.78349	0.15662	188.795	0.0493967	0.894674
HMDB0002035+H	119.052	119.047	4	51.3437	Positive	F	2.78369	0.155848	188.722	0.0422816	1.38282
HMDB0002035+H	123.046	123.041	4	7.21674	Positive	F	2.78316	0.157625	215.159	0.0610078	0.258299
HMDB0002035+H	147.045	147.039	4	100	Positive	D	2.78095	0.178399	14.4377	0.140461	12.887
HMDB0002035+H	147.045	147.039	4	96.5263	Positive	D	2.78139	0.177654	14.6229	0.124697	12.4153
HMDB0002035+H	147.047	147.041	4	100	Positive	D	2.78478	0.170315	15.1411	0.00305056	7.77132
HMDB0002035+H	147.047	147.041	4	91.8519	Positive	D	2.7857	0.167675	14.6773	0.0300273	6.10115
HMDB0002035+H	165.055	165.049	4	17.037	Positive	F	2.78167	0.164549	153.625	0.114819	4.12291
HMDB0002035+H	91.0562	91.0526	4	48.2482	Positive	F	2.78121	0.170787	190.475	0.131077	8.07017
HMDB0002035+H	91.0564	91.0528	4	40.3849	Positive	F	2.78153	0.169546	190.031	0.119747	7.285
HMDB0002035+H	165.058	165.052	4	100	Positive	P__	2.78419	0.155537	185.621	0.0242316	1.57966
HMDB0002035+NH4	182.085	182.078	1	100	Positive	P	2.78086	0.158148	475.196	0	0
HMDB0002035+NH4	119.05	119.046	4	21.6337	Positive	F	2.78243	0.160221	178.291	0.056507	1.31051
HMDB0002035+NH4	119.051	119.046	4	100	Positive	D	2.78254	0.159098	182.185	0.0604406	0.600662
HMDB0002035+NH4	119.051	119.046	4	100	Positive	D	2.78278	0.158607	183.794	0.0690943	0.290415
HMDB0002035+NH4	119.052	119.047	4	100	Positive	D	2.78349	0.15662	188.795	0.0943772	0.966337
HMDB0002035+NH4	119.052	119.047	4	51.3437	Positive	F	2.78369	0.155848	188.722	0.101503	1.45413
HMDB0002035+NH4	123.046	123.041	4	7.21674	Positive	F	2.78316	0.157625	215.159	0.0827494	0.330423
HMDB0002035+NH4	147.045	147.039	4	100	Positive	D	2.78095	0.178399	14.4377	0.00318167	12.8054
HMDB0002035+NH4	147.045	147.039	4	96.5263	Positive	D	2.78139	0.177654	14.6229	0.0189689	12.334
HMDB0002035+NH4	147.047	147.041	4	100	Positive	D	2.78478	0.170315	15.1411	0.14079	7.69339
HMDB0002035+NH4	165.055	165.049	4	17.037	Positive	F	2.78167	0.164549	153.625	0.0288612	4.04762
HMDB0002035+NH4	91.0562	91.0526	4	48.2482	Positive	F	2.78121	0.170787	190.475	0.0125795	7.99202
HMDB0002035+NH4	91.0564	91.0528	4	40.3849	Positive	F	2.78153	0.169546	190.031	0.0239256	7.20742
HMDB0002035+NH4	182.085	182.078	4	100	Positive	P__	2.78292	0.156452	50.6043	0.0740678	1.07218
HMDB0002056+H	223.102	223.093	1	100	Positive	P	12.3861	0.0945953	883.263	0	0
HMDB0002056+H	135.048	135.042	5	5.26914	Positive	F	12.3841	0.09515	48.0017	0.0164951	0.586375
HMDB0002056+H	71.0517	71.0489	5	100	Positive	D	12.3862	0.101019	44.9153	0.000940488	6.79032
HMDB0002056+H	223.102	223.093	5	100	Positive	P__	12.384	0.0957304	27.0276	0.0172	1.19986
HMDB0002124+H	271.066	271.055	1	100	Positive	P	7.5656	0.106005	7.88488	0	0
HMDB0002124+H	271.063	271.052	6	100	Positive	D	7.56415	0.0975812	5.22849	0.0192102	7.94671
HMDB0002124+H	271.065	271.054	6	100	Positive	D	7.56511	0.0953846	5.20293	0.0064466	10.0188
HMDB0002124+H	271.065	271.054	6	100	Positive	D	7.56516	0.0953247	5.19191	0.00584529	10.0754
HMDB0002124+H	271.065	271.054	6	100	Positive	D	7.56518	0.095306	5.1837	0.00560116	10.0929
HMDB0002124+H	271.065	271.054	6	100	Positive	D	7.56528	0.0951946	5.15493	0.00418073	10.1981
HMDB0002124+H	271.065	271.054	6	28.7958	Positive	F	7.56532	0.0951556	5.14547	0.00369256	10.2349
HMDB0002124+H	271.065	271.054	6	46.0077	Positive	F	7.56536	0.0951124	5.1363	0.0032134	10.2756
HMDB0002124+H	271.065	271.054	6	10.4509	Positive	F	7.56544	0.0949866	5.11368	0.00216411	10.3943
HMDB0002124+H	271.065	271.055	6	100	Positive	D	7.56551	0.0948493	5.08999	0.00114218	10.5238
HMDB0002124+H	271.066	271.055	6	100	Positive	D	7.56559	0.0947122	5.06629	0.000107658	10.6531
HMDB0002124+H	271.066	271.055	6	100	Positive	D	7.56575	0.0944383	5.0189	0.00200011	10.9115
HMDB0002182+H	168.106	168.099	1	100	Positive	P	10.7693	0.085165	30.0745	0	0
HMDB0002182+H	150.094	150.088	4	100	Positive	D	10.7591	0.098921	17.5337	0.0947609	16.1522
HMDB0002182+H	150.094	150.088	4	100	Positive	D	10.7589	0.0988902	17.609	0.0965624	16.1161
HMDB0002182+H	150.094	150.089	4	100	Positive	D	10.7587	0.0988615	17.6843	0.0986738	16.0823
HMDB0002182+M	167.098	167.091	1	100	Positive	P	5.36112	0.094041	192.27	0	0
HMDB0002182+M	103.056	103.052	4	5.71534	Positive	F	5.36506	0.0940083	28.5254	0.0736154	0.0347901
HMDB0002182+M	103.056	103.052	4	5.74161	Positive	F	5.36497	0.093972	28.5578	0.0719714	0.0733244
HMDB0002182+M	121.067	121.062	4	100	Positive	D	5.36288	0.106621	17.2648	0.0329457	13.3766
HMDB0002182+M	121.067	121.062	4	12.0042	Positive	F	5.36294	0.106815	17.6009	0.0339598	13.5837
HMDB0002182+M	121.067	121.062	4	9.30606	Positive	F	5.36298	0.106966	17.8699	0.0347407	13.7435
HMDB0002182+M	166.103	166.097	4	100	Positive	D	5.36572	0.0967096	9.39147	0.0857832	2.83775
HMDB0002182+M	93.0717	93.0679	4	5.03508	Positive	F	5.36556	0.0923131	201.303	0.0828182	1.83738
HMDB0002182+M	167.098	167.091	4	100	Positive	P__	5.36511	0.091719	10.6007	0.0745303	2.46908
HMDB0002302+H	190.091	190.083	1	100	Positive	P	10.9295	0.0961885	61.5197	0	0
HMDB0002302+H	130.069	130.063	4	100	Positive	D	10.9267	0.091229	134.387	0.0252779	5.15608
HMDB0002302+H	131.071	131.066	4	13.8618	Positive	F	10.9201	0.103731	25.4376	0.0857803	7.84091
HMDB0002302+H	190.091	190.083	4	100	Positive	P__	10.9203	0.0875817	9.98014	0.084186	8.94789
HMDB0002302+M	189.083	189.075	1	100	Positive	P	6.09552	0.0905333	397.663	0	0
HMDB0002302+M	130.069	130.063	4	100	Positive	D	6.10158	0.0953805	170.253	0.0993932	5.35399
HMDB0002302+M	189.083	189.075	4	100	Positive	P__	6.09551	0.0911251	52.0718	0.000280222	0.653618
HMDB0002338+Na	307.064	307.052	1	100	Positive	P	8.77697	0.0807737	60.9706	0	0
HMDB0002338+Na	307.048	307.036	7	100	Positive	D	8.77148	0.0802157	14.6782	0.0626208	0.690825
HMDB0002338+Na	307.062	307.05	7	100	Positive	D	8.77405	0.0805487	21.3501	0.0332795	0.278509
HMDB0002338+Na	308.073	308.061	7	16.4164	Positive	F	8.77309	0.080882	7.31532	0.0442493	0.134156
HMDB0002338+Na	307.064	307.052	7	100	Positive	P__	8.77439	0.0805197	19.6748	0.0294646	0.314432
HMDB0002825+H	181.076	181.069	1	100	Positive	P	6.07482	0.0961979	87.9158	0	0
HMDB0002825+H	124.053	124.048	4	100	Positive	D	6.06938	0.0946134	115.134	0.0894856	1.6471
HMDB0002825+H	124.055	124.05	4	100	Positive	D	6.06817	0.0944946	304.458	0.109359	1.7706
HMDB0002825+H	125.053	125.048	4	5.91457	Positive	F	6.06939	0.0902206	9.17932	0.0892357	6.21351
HMDB0002825+H	181.074	181.067	4	100	Positive	D	6.07097	0.0960254	82.0757	0.0633424	0.17927
HMDB0002825+H	181.075	181.067	4	100	Positive	D	6.0708	0.0961005	83.0649	0.0660814	0.101216
HMDB0002825+H	181.075	181.068	4	71.1656	Positive	F	6.07058	0.0962064	72.8707	0.069729	0.00885778
HMDB0002825+H	181.075	181.068	4	100	Positive	D	6.07052	0.0962359	71.3045	0.0707242	0.0394853
HMDB0002825+H	181.075	181.068	4	100	Positive	D	6.0705	0.0962508	70.9334	0.0710866	0.0550261
HMDB0002825+H	181.076	181.068	4	10.1092	Positive	F	6.07049	0.0962661	70.6981	0.0712055	0.0709288
HMDB0002825+H	181.076	181.069	4	93.5936	Positive	D	6.07027	0.0964301	65.2724	0.0749002	0.241403
HMDB0002825+H	181.082	181.074	4	8.54326	Positive	F	6.0686	0.0974262	56.2109	0.102233	1.27689
HMDB0002825+H	181.086	181.079	4	100	Positive	D	6.06867	0.0995889	109.096	0.101096	3.52503
HMDB0002825+H	69.0453	69.0425	4	42.6396	Positive	F	6.07382	0.0945704	6.65361	0.0163088	1.69178
HMDB0002825+H	69.0456	69.0428	4	32.6672	Positive	F	6.07375	0.0942973	7.05945	0.0174708	1.97571
HMDB0002825+H	69.0465	69.0437	4	24.0453	Positive	F	6.0738	0.0942277	7.18666	0.0167054	2.04811
HMDB0002825+H	69.048	69.0452	4	8.50851	Positive	F	6.07136	0.0988609	6.03382	0.0568408	2.7683
HMDB0002825+H	96.0582	96.0544	4	9.24757	Positive	F	6.07231	0.0951769	6.27367	0.0412008	1.06132
HMDB0002825+H	96.0594	96.0556	4	8.40841	Positive	F	6.07355	0.10213	7.34219	0.0209079	6.1662
HMDB0002825+H	181.076	181.069	4	100	Positive	P__	6.07025	0.0964371	64.7573	0.075173	0.248654
HMDB0003217+H	271.066	271.055	1	100	Positive	P	7.5656	0.106005	7.88488	0	0
HMDB0003217+H	271.063	271.052	6	100	Positive	D	7.56415	0.0975812	5.22849	0.0192102	7.94671
HMDB0003217+H	271.065	271.054	6	100	Positive	D	7.56511	0.0953846	5.20293	0.0064466	10.0188
HMDB0003217+H	271.065	271.054	6	100	Positive	D	7.56516	0.0953247	5.19191	0.00584529	10.0754
HMDB0003217+H	271.065	271.054	6	100	Positive	D	7.56518	0.095306	5.1837	0.00560116	10.0929
HMDB0003217+H	271.065	271.054	6	100	Positive	D	7.56528	0.0951946	5.15493	0.00418073	10.1981
HMDB0003217+H	271.065	271.054	6	28.7958	Positive	F	7.56532	0.0951556	5.14547	0.00369256	10.2349
HMDB0003217+H	271.065	271.054	6	46.0077	Positive	F	7.56536	0.0951124	5.1363	0.0032134	10.2756
HMDB0003217+H	271.065	271.054	6	10.4509	Positive	F	7.56544	0.0949866	5.11368	0.00216411	10.3943
HMDB0003217+H	271.065	271.055	6	100	Positive	D	7.56551	0.0948493	5.08999	0.00114218	10.5238
HMDB0003217+H	271.066	271.055	6	100	Positive	D	7.56559	0.0947122	5.06629	0.000107658	10.6531
HMDB0003217+H	271.066	271.055	6	92.9853	Positive	D	7.56567	0.0945752	5.0426	0.000939688	10.7824
HMDB0003217+H	271.066	271.055	6	100	Positive	D	7.56575	0.0944383	5.0189	0.00200011	10.9115
HMDB0003217+H	271.066	271.055	6	100	Positive	D	7.5658	0.0943508	5.00374	0.00268574	10.9941
HMDB0004995+H	300.166	300.154	1	100	Positive	P	5.04528	0.089842	353.823	0	0
HMDB0004995+H	300.164	300.152	7	17.0869	Positive	F	5.04377	0.0874869	67.8899	0.0300462	2.62135
HMDB0004995+H	300.165	300.153	7	100	Positive	D	5.04358	0.0873879	67.2023	0.0336289	2.7316
HMDB0004995+H	300.165	300.153	7	100	Positive	D	5.04355	0.087371	67.0878	0.0342347	2.75032
HMDB0004995+H	300.165	300.153	7	100	Positive	D	5.04352	0.0873541	66.9732	0.034843	2.76914
HMDB0004995+H	300.165	300.153	7	21.5325	Positive	F	5.04349	0.0873371	66.8586	0.0354539	2.78806
HMDB0004995+H	300.165	300.154	7	100	Positive	D	5.04346	0.08732	66.744	0.0360673	2.80708
HMDB0004995+H	300.166	300.154	7	100	Positive	D	5.04334	0.0872541	66.2891	0.0385304	2.88047
HMDB0004995+H	300.167	300.155	7	84.2868	Positive	D	5.04313	0.0870829	63.1641	0.0426999	3.07105
HMDB0004995+H	300.168	300.155	7	100	Positive	D	5.04311	0.0870509	62.6185	0.0429501	3.10662
HMDB0004995+H	300.168	300.156	7	100	Positive	D	5.0431	0.0870184	62.0729	0.0432049	3.14284
HMDB0004995+H	300.168	300.156	7	100	Positive	D	5.04307	0.0869557	60.9832	0.0437403	3.21261
HMDB0004995+H	301.17	301.158	7	16.4999	Positive	F	5.04795	0.0872358	22.4189	0.0529488	2.90091
HMDB0004995+H	301.171	301.159	7	19.2311	Positive	F	5.04871	0.0872498	21.954	0.0679098	2.88525
HMDB0004995+H	301.171	301.159	7	18.7923	Positive	F	5.04911	0.0872751	21.7178	0.0759434	2.85712
HMDB0004995+H	301.171	301.159	7	17.7527	Positive	F	5.04925	0.0872851	21.639	0.0786723	2.84599
HMDB0004995+H	300.166	300.154	7	100	Positive	P__	5.04332	0.0872429	66.2111	0.0389451	2.89294
HMDB0005781+Na	307.064	307.052	1	100	Positive	P	8.77697	0.0807737	60.9706	0	0
HMDB0005781+Na	307.048	307.036	7	100	Positive	D	8.77148	0.0802157	14.6782	0.0626208	0.690825
HMDB0005781+Na	307.062	307.05	7	100	Positive	D	8.77405	0.0805487	21.3501	0.0332795	0.278509
HMDB0005781+Na	308.073	308.061	7	16.4164	Positive	F	8.77309	0.080882	7.31532	0.0442493	0.134156
HMDB0005781+Na	307.064	307.052	7	100	Positive	P__	8.77439	0.0805197	19.6748	0.0294646	0.314432
HMDB0005808+H	269.087	269.076	1	100	Positive	P	6.5643	0.0902388	170.178	0	0
HMDB0005808+H	253.1	253.09	6	6.46545	Positive	F	6.56119	0.0913673	13.6045	0.0473197	1.25055
HMDB0005808+H	253.103	253.093	6	5.9912	Positive	F	6.56187	0.0920834	17.0683	0.0369552	2.04404
HMDB0005808+H	269.083	269.073	6	74.0097	Positive	F	6.56284	0.0915497	53.8691	0.0221937	1.45271
HMDB0005808+H	269.084	269.073	6	100	Positive	D	6.56292	0.0915493	53.3719	0.0210102	1.45223
HMDB0005808+H	269.086	269.075	6	62.4077	Positive	F	6.56337	0.091751	46.7054	0.014131	1.67572
HMDB0005808+H	269.086	269.076	6	100	Positive	D	6.56338	0.0917676	45.9091	0.0140231	1.69415
HMDB0005808+H	269.087	269.076	6	100	Positive	D	6.56339	0.0917986	44.4941	0.0138222	1.72852
HMDB0005808+H	269.087	269.076	6	100	Positive	D	6.5634	0.09181	43.9983	0.0137487	1.7411
HMDB0005808+H	269.106	269.095	6	6.51558	Positive	F	6.56402	0.0966337	17.0764	0.00431799	7.08657
HMDB0005808+H	270.089	270.078	6	6.22063	Positive	F	6.56168	0.089695	16.389	0.0399825	0.602651
HMDB0005808+H	270.09	270.08	6	8.14424	Positive	F	6.56272	0.089242	16.156	0.0241461	1.10462
HMDB0005808+H	269.087	269.076	6	100	Positive	P__	6.56339	0.0917974	44.5496	0.0138303	1.72713
HMDB0012897+H	169.08	169.073	1	100	Positive	P	7.69525	0.112955	23.7344	0	0
HMDB0012897+H	115.057	115.052	4	79.2298	Positive	D	7.69103	0.108459	277.278	0.0548292	3.98042
HMDB0012897+H	116.058	116.053	4	9.60312	Positive	F	7.68698	0.107174	8.03903	0.10746	5.1175
HMDB0012897+H	140.052	140.046	4	9.06979	Positive	F	7.68521	0.101556	6.14734	0.130351	10.0916
HMDB0012897+H	141.059	141.054	4	7.23751	Positive	F	7.70087	0.110508	21.0961	0.0730852	2.16633
HMDB0012897+H	142.067	142.061	4	11.7168	Positive	F	7.6899	0.106069	7.32481	0.0694078	6.09596
HMDB0012897+H	168.071	168.064	4	29.0809	Positive	F	7.69001	0.110873	34.7396	0.0679865	1.84255
HMDB0012897+H	169.08	169.073	4	100	Positive	D	7.69214	0.112596	22.9335	0.0403336	0.317212
HMDB0012897+H	170.082	170.075	4	13.3724	Positive	F	7.69218	0.117496	50.7307	0.0398112	4.02051
HMDB0012897+H	169.08	169.073	4	100	Positive	P__	7.69217	0.112324	22.8261	0.0399975	0.558511
HMDB0013609+H	205.102	205.094	1	100	Positive	P	6.09304	0.0912323	2988.62	0	0
HMDB0013609+H	115.056	115.052	5	32.8655	Positive	F	6.09296	0.0936257	29.1226	0.00133231	2.62338
HMDB0013609+H	116.048	116.043	5	12.5828	Positive	F	6.09505	0.0931348	26.6691	0.0329653	2.08534
HMDB0013609+H	116.052	116.047	5	100	Positive	D	6.09126	0.0949225	43.6375	0.0292762	4.04477
HMDB0013609+H	116.052	116.047	5	100	Positive	D	6.09124	0.0949531	44.0713	0.0296001	4.07831
HMDB0013609+H	116.053	116.048	5	44.9652	Positive	F	6.091	0.0954067	52.6225	0.0335144	4.57554
HMDB0013609+H	116.054	116.049	5	100	Positive	D	6.0908	0.0955459	56.7334	0.0368591	4.72816
HMDB0013609+H	116.054	116.049	5	100	Positive	D	6.09078	0.0955482	56.9119	0.0371296	4.73069
HMDB0013609+H	116.054	116.049	5	35.6336	Positive	F	6.09077	0.0955492	56.9871	0.037243	4.73174
HMDB0013609+H	116.054	116.049	5	60.5939	Positive	F	6.09077	0.0955496	57.02	0.0372925	4.7322
HMDB0013609+H	116.054	116.049	5	38.66	Positive	F	6.09077	0.0955501	57.0575	0.0373491	4.73272
HMDB0013609+H	116.054	116.049	5	100	Positive	D	6.09076	0.0955506	57.0951	0.0374055	4.73324
HMDB0013609+H	116.054	116.049	5	21.2471	Positive	F	6.09076	0.095551	57.128	0.0374548	4.73369
HMDB0013609+H	116.054	116.049	5	5.82025	Positive	F	6.09076	0.0955514	57.1656	0.0375112	4.73421
HMDB0013609+H	116.054	116.049	5	92.2172	Positive	D	6.09075	0.0955519	57.1985	0.0375604	4.73466
HMDB0013609+H	116.054	116.049	5	6.49929	Positive	F	6.09075	0.0955523	57.2361	0.0376166	4.73517
HMDB0013609+H	116.054	116.049	5	23.9242	Positive	F	6.09075	0.0955528	57.2736	0.0376727	4.73568
HMDB0013609+H	116.054	116.049	5	9.51187	Positive	F	6.09074	0.0955532	57.3065	0.0377218	4.73613
HMDB0013609+H	116.054	116.049	5	39.3639	Positive	F	6.09073	0.0955545	57.4146	0.0378825	4.73759
HMDB0013609+H	116.06	116.056	5	18.7185	Positive	F	6.0922	0.0942317	85.3812	0.0138054	3.28759
HMDB0013609+H	117.062	117.058	5	29.284	Positive	F	6.09359	0.0927877	282.397	0.00902222	1.70482
HMDB0013609+H	118.068	118.064	5	100	Positive	D	6.09239	0.0938406	94.2659	0.0107584	2.85894
HMDB0013609+H	118.069	118.065	5	25.762	Positive	F	6.09268	0.0938525	92.7379	0.00590782	2.872
HMDB0013609+H	127.048	127.043	5	14.5695	Positive	F	6.09387	0.100841	5.90485	0.0135551	10.5321
HMDB0013609+H	130.069	130.063	5	13.9519	Positive	F	6.09462	0.0929455	312.189	0.0258684	1.87786
HMDB0013609+H	132.084	132.078	5	14.8408	Positive	F	6.09273	0.0928402	438.869	0.00510047	1.7624
HMDB0013609+H	142.068	142.062	5	27.7945	Positive	F	6.09193	0.0925784	294.736	0.0182289	1.47547
HMDB0013609+H	142.068	142.062	5	30.1415	Positive	F	6.09193	0.0925777	294.289	0.0181929	1.47463
HMDB0013609+H	142.069	142.063	5	12.7095	Positive	F	6.09195	0.0925668	289.91	0.0178601	1.46276
HMDB0013609+H	142.07	142.064	5	27.3964	Positive	F	6.09194	0.0924281	274.957	0.0180454	1.31073
HMDB0013609+H	142.07	142.064	5	30.7944	Positive	F	6.09194	0.0924218	274.063	0.018089	1.30377
HMDB0013609+H	142.07	142.064	5	17.9223	Positive	F	6.09194	0.0924203	273.772	0.0180981	1.30211
HMDB0013609+H	142.07	142.064	5	30.4086	Positive	F	6.09194	0.0924188	273.482	0.0181072	1.30046
HMDB0013609+H	142.07	142.064	5	8.09264	Positive	F	6.09194	0.0924156	272.881	0.0181261	1.29702
HMDB0013609+H	142.07	142.064	5	15.2983	Positive	F	6.09194	0.0924141	272.59	0.0181353	1.29535
HMDB0013609+H	143.078	143.072	5	31.0046	Positive	F	6.09335	0.0924678	479.815	0.00502064	1.35424
HMDB0013609+H	144.083	144.078	5	10.7351	Positive	F	6.0928	0.0936018	93.2424	0.00400985	2.59723
HMDB0013609+H	144.084	144.078	5	10.7163	Positive	F	6.09282	0.0936016	92.4722	0.00363472	2.59699
HMDB0013609+H	144.084	144.078	5	10.1442	Positive	F	6.09288	0.0936009	91.0602	0.00260789	2.59625
HMDB0013609+H	144.085	144.079	5	19.8028	Positive	F	6.09309	0.0936034	88.1736	0.000758324	2.59891
HMDB0013609+H	146.063	146.057	5	61.9444	Positive	F	6.09299	0.0941706	2178.48	0.000811434	3.22069
HMDB0013609+H	146.063	146.057	5	61.7725	Positive	F	6.09301	0.0941824	2168.61	0.000533083	3.23363
HMDB0013609+H	146.064	146.058	5	100	Positive	D	6.09315	0.0942806	2089.99	0.00177739	3.34125
HMDB0013609+H	146.065	146.059	5	12.7329	Positive	F	6.0933	0.0943848	2009.04	0.00430243	3.45544
HMDB0013609+H	159.095	159.088	5	8.08889	Positive	F	6.09331	0.0920662	51.1581	0.00431138	0.91407
HMDB0013609+H	159.095	159.088	5	8.25876	Positive	F	6.09332	0.0920306	52.5595	0.00456156	0.874967
HMDB0013609+H	159.095	159.089	5	25.6539	Positive	F	6.09334	0.092	53.4107	0.00480143	0.841408
HMDB0013609+H	159.095	159.089	5	26.4167	Positive	F	6.09335	0.0919752	53.6468	0.00499566	0.814255
HMDB0013609+H	159.097	159.09	5	100	Positive	D	6.0935	0.0914459	56.4017	0.00745366	0.234076
HMDB0013609+H	159.097	159.09	5	7.02947	Positive	F	6.0935	0.0914433	56.3425	0.00748639	0.231261
HMDB0013609+H	159.097	159.09	5	56.2546	Positive	F	6.09351	0.0914335	56.1172	0.00761147	0.220506
HMDB0013609+H	159.097	159.09	5	14.0547	Positive	F	6.09351	0.0914314	56.0621	0.00764544	0.218196
HMDB0013609+H	159.097	159.091	5	10.3219	Positive	F	6.09351	0.091431	56.0077	0.00769506	0.217782
HMDB0013609+H	159.097	159.091	5	20.9577	Positive	F	6.09351	0.0914308	55.9532	0.00774621	0.217607
HMDB0013609+H	159.097	159.091	5	7.95524	Positive	F	6.09352	0.0914307	55.8953	0.00780083	0.217421
HMDB0013609+H	159.097	159.091	5	6.53446	Positive	F	6.09352	0.0914304	55.7867	0.00790337	0.217069
HMDB0013609+H	159.097	159.091	5	19.4508	Positive	F	6.09353	0.0914302	55.7289	0.00795814	0.216881
HMDB0013609+H	159.097	159.091	5	100	Positive	D	6.09353	0.0914298	55.6744	0.00801045	0.216455
HMDB0013609+H	159.097	159.091	5	10.0761	Positive	F	6.09357	0.0914117	54.9077	0.00873119	0.196607
HMDB0013609+H	170.064	170.058	5	7.66073	Positive	F	6.09169	0.0925894	80.5734	0.0222778	1.48756
HMDB0013609+H	188.074	188.067	5	100	Positive	D	6.09241	0.0968483	226.581	0.0104305	6.15565
HMDB0013609+H	188.074	188.067	5	100	Positive	D	6.09243	0.0968605	225.433	0.0100494	6.16902
HMDB0013609+H	188.077	188.069	5	29.4535	Positive	F	6.09288	0.0969224	202.982	0.00273724	6.23687
HMDB0013609+H	74.0248	74.0218	5	48.2155	Positive	F	6.09139	0.0919926	22.5097	0.0271664	0.833343
HMDB0013609+H	74.0248	74.0218	5	49.2261	Positive	F	6.09139	0.0919957	22.5094	0.0271957	0.836796
HMDB0013609+H	74.0269	74.0239	5	29.8415	Positive	F	6.09166	0.093053	26.8144	0.0227177	1.99569
HMDB0013609+H	74.0269	74.024	5	7.74962	Positive	F	6.09166	0.0930631	26.6587	0.0227057	2.00674
HMDB0013609+H	74.027	74.024	5	21.9753	Positive	F	6.09166	0.0930711	26.5358	0.0226961	2.01555
HMDB0013609+H	74.027	74.0241	5	15.2313	Positive	F	6.09166	0.0930836	26.3473	0.0226813	2.02923
HMDB0013609+H	91.0568	91.0532	5	65.2081	Positive	F	6.09318	0.0944475	154.923	0.00230619	3.52412
HMDB0013609+H	205.102	205.094	5	100	Positive	P__	6.09391	0.0954041	46.5122	0.0142622	4.57272
HMDB0013962+H	291.213	291.201	1	100	Positive	P	10.1117	0.0939791	320.932	0	0
HMDB0013962+H	233.158	233.149	6	15.6958	Positive	F	10.1126	0.100074	6.14599	0.00868162	6.48515
HMDB0013962+H	233.158	233.149	6	12.6382	Positive	F	10.1129	0.099835	6.26975	0.01147	6.23105
HMDB0013962+H	291.212	291.2	6	19.628	Positive	F	10.1083	0.0947847	128.136	0.0338456	0.857232
HMDB0013962+H	291.213	291.201	6	100	Positive	D	10.1083	0.0947501	128.494	0.0341074	0.820402
HMDB0013962+H	291.213	291.201	6	97.7556	Positive	D	10.1083	0.0947342	128.493	0.0341064	0.803446
HMDB0013962+H	291.213	291.201	6	100	Positive	D	10.1081	0.0934379	125.838	0.036079	0.575928
HMDB0013962+H	291.213	291.201	6	100	Positive	D	10.1081	0.093432	125.667	0.035956	0.582194
HMDB0013962+H	291.213	291.201	6	100	Positive	D	10.1081	0.0934258	125.431	0.0359432	0.588766
HMDB0013962+H	292.216	292.205	6	13.4022	Positive	F	10.1129	0.0950675	24.9694	0.0114224	1.15813
HMDB0013962+H	291.213	291.201	6	100	Positive	P__	10.1081	0.0934225	125.305	0.0359364	0.592282
HMDB0014408+Na	290.063	290.052	1	100	Positive	P	6.09449	0.0894792	48.8863	0	0
HMDB0014408+Na	156.014	156.008	6	18.9152	Positive	F	6.09017	0.0937955	90.0834	0.0708908	4.82379
HMDB0014408+Na	156.015	156.009	6	100	Positive	D	6.09015	0.0936103	89.8759	0.0713073	4.61688
HMDB0014408+Na	156.015	156.009	6	100	Positive	D	6.09013	0.0935839	89.6847	0.0716057	4.5874
HMDB0014408+Na	156.015	156.009	6	100	Positive	D	6.09003	0.0934499	88.7285	0.0731203	4.43759
HMDB0014486+M	471.323	471.304	1	100	Positive	P	15.4263	0.102933	288.527	0	0
HMDB0014486+M	184.081	184.074	10	7.04483	Positive	F	15.4269	0.110451	476.353	0.00368566	7.30351
HMDB0014486+M	57.0709	57.0687	10	5.24446	Positive	F	15.4256	0.100823	62.6084	0.00468914	2.0501
HMDB0014486+M	57.071	57.0688	10	47.8106	Positive	F	15.4254	0.100999	61.8191	0.00540448	1.87911
HMDB0014486+M	57.0714	57.0692	10	100	Positive	D	15.425	0.101747	58.6617	0.00842633	1.15233
HMDB0014486+M	471.323	471.304	10	100	Positive	P__	15.4303	0.103503	200.833	0.0257356	0.553275
HMDB0014673+M	218.11	218.101	1	100	Positive	P	6.84602	0.0930467	90.5152	0	0
HMDB0014673+M	217.102	217.094	5	100	Positive	D	6.84511	0.0968814	8.71534	0.0132017	4.12129
HMDB0014673+M	218.106	218.097	5	6.47381	Positive	F	6.84239	0.0937655	5.14512	0.053004	0.772499
HMDB0014859+H	237.165	237.156	1	100	Positive	P	6.4015	0.0880995	134.649	0	0
HMDB0014859+H	237.166	237.156	5	100	Positive	D	6.39924	0.0912687	179.233	0.0354332	3.59728
HMDB0014859+H	237.165	237.156	5	100	Positive	P__	6.3993	0.0909977	179.341	0.0343747	3.28962
HMDB0014876+K	379.161	379.146	1	100	Positive	P	16.2551	0.0974643	825.289	0	0
HMDB0014876+K	120.047	120.042	8	100	Positive	D	16.2523	0.0953017	43.4823	0.0174859	2.21888
HMDB0014876+K	120.047	120.042	8	11.2913	Positive	F	16.2522	0.0953118	44.6585	0.0182248	2.20855
HMDB0014876+K	120.048	120.043	8	88.0731	Positive	D	16.2518	0.095335	47.7853	0.0201332	2.18477
HMDB0014876+K	121.05	121.045	8	7.58054	Positive	F	16.2515	0.111107	5.54993	0.0219822	13.9974
HMDB0014876+K	121.051	121.046	8	8.7861	Positive	F	16.2494	0.10908	8.53495	0.0353233	11.9175
HMDB0014876+K	137.074	137.068	8	31.9876	Positive	F	16.2457	0.11302	16.5448	0.0578245	15.9608
HMDB0014876+K	137.074	137.069	8	32.3931	Positive	F	16.246	0.113238	16.1913	0.0559975	16.1845
HMDB0014876+K	137.074	137.069	8	100	Positive	D	16.2466	0.113678	15.4842	0.0521319	16.6352
HMDB0014876+K	379.161	379.146	8	100	Positive	P__	16.2492	0.0978953	18.8727	0.0363063	0.442139
HMDB0014892+H	205.102	205.094	1	100	Positive	P	6.09304	0.0912323	2988.62	0	0
HMDB0014892+H	115.056	115.052	5	32.8655	Positive	F	6.09296	0.0936257	29.1226	0.00133231	2.62338
HMDB0014892+H	116.048	116.043	5	12.5828	Positive	F	6.09505	0.0931348	26.6691	0.0329653	2.08534
HMDB0014892+H	116.052	116.047	5	100	Positive	D	6.09126	0.0949225	43.6375	0.0292762	4.04477
HMDB0014892+H	116.052	116.047	5	100	Positive	D	6.09124	0.0949531	44.0713	0.0296001	4.07831
HMDB0014892+H	116.053	116.048	5	44.9652	Positive	F	6.091	0.0954067	52.6225	0.0335144	4.57554
HMDB0014892+H	116.054	116.049	5	100	Positive	D	6.0908	0.0955459	56.7334	0.0368591	4.72816
HMDB0014892+H	116.054	116.049	5	35.6336	Positive	F	6.09077	0.0955492	56.9871	0.037243	4.73174
HMDB0014892+H	116.054	116.049	5	60.5939	Positive	F	6.09077	0.0955496	57.02	0.0372925	4.7322
HMDB0014892+H	116.054	116.049	5	6.72197	Positive	F	6.09077	0.0955501	57.0575	0.0373491	4.73272
HMDB0014892+H	116.054	116.049	5	100	Positive	D	6.09076	0.0955506	57.0951	0.0374055	4.73324
HMDB0014892+H	116.054	116.049	5	21.2471	Positive	F	6.09076	0.095551	57.128	0.0374548	4.73369
HMDB0014892+H	116.054	116.049	5	5.82025	Positive	F	6.09076	0.0955514	57.1656	0.0375112	4.73421
HMDB0014892+H	116.054	116.049	5	92.2172	Positive	D	6.09075	0.0955519	57.1985	0.0375604	4.73466
HMDB0014892+H	116.054	116.049	5	6.49929	Positive	F	6.09075	0.0955523	57.2361	0.0376166	4.73517
HMDB0014892+H	116.054	116.049	5	23.9242	Positive	F	6.09075	0.0955528	57.2736	0.0376727	4.73568
HMDB0014892+H	116.054	116.049	5	39.3639	Positive	F	6.09073	0.0955545	57.4146	0.0378825	4.73759
HMDB0014892+H	116.06	116.056	5	18.7185	Positive	F	6.0922	0.0942317	85.3812	0.0138054	3.28759
HMDB0014892+H	117.062	117.058	5	29.284	Positive	F	6.09359	0.0927877	282.397	0.00902222	1.70482
HMDB0014892+H	118.068	118.064	5	100	Positive	D	6.09239	0.0938406	94.2659	0.0107584	2.85894
HMDB0014892+H	118.069	118.065	5	25.762	Positive	F	6.09268	0.0938525	92.7379	0.00590782	2.872
HMDB0014892+H	127.048	127.043	5	14.5695	Positive	F	6.09387	0.100841	5.90485	0.0135551	10.5321
HMDB0014892+H	130.069	130.063	5	13.9519	Positive	F	6.09462	0.0929455	312.189	0.0258684	1.87786
HMDB0014892+H	132.084	132.078	5	14.8408	Positive	F	6.09273	0.0928402	438.869	0.00510047	1.7624
HMDB0014892+H	142.068	142.062	5	27.7945	Positive	F	6.09193	0.0925784	294.736	0.0182289	1.47547
HMDB0014892+H	142.068	142.062	5	30.1415	Positive	F	6.09193	0.0925777	294.289	0.0181929	1.47463
HMDB0014892+H	142.069	142.063	5	12.7095	Positive	F	6.09195	0.0925668	289.91	0.0178601	1.46276
HMDB0014892+H	142.07	142.064	5	30.7944	Positive	F	6.09194	0.0924218	274.063	0.018089	1.30377
HMDB0014892+H	142.07	142.064	5	17.9223	Positive	F	6.09194	0.0924203	273.772	0.0180981	1.30211
HMDB0014892+H	142.07	142.064	5	30.4086	Positive	F	6.09194	0.0924188	273.482	0.0181072	1.30046
HMDB0014892+H	142.07	142.064	5	8.09264	Positive	F	6.09194	0.0924156	272.881	0.0181261	1.29702
HMDB0014892+H	142.07	142.064	5	15.2983	Positive	F	6.09194	0.0924141	272.59	0.0181353	1.29535
HMDB0014892+H	143.078	143.072	5	31.0046	Positive	F	6.09335	0.0924678	479.815	0.00502064	1.35424
HMDB0014892+H	144.084	144.078	5	10.7163	Positive	F	6.09282	0.0936016	92.4722	0.00363472	2.59699
HMDB0014892+H	144.084	144.078	5	10.1442	Positive	F	6.09288	0.0936009	91.0602	0.00260789	2.59625
HMDB0014892+H	144.085	144.079	5	19.8028	Positive	F	6.09309	0.0936034	88.1736	0.000758324	2.59891
HMDB0014892+H	146.063	146.057	5	61.7725	Positive	F	6.09301	0.0941824	2168.61	0.000533083	3.23363
HMDB0014892+H	146.064	146.058	5	100	Positive	D	6.09315	0.0942806	2089.99	0.00177739	3.34125
HMDB0014892+H	146.065	146.059	5	12.7329	Positive	F	6.0933	0.0943848	2009.04	0.00430243	3.45544
HMDB0014892+H	159.095	159.089	5	26.4167	Positive	F	6.09335	0.0919752	53.6468	0.00499566	0.814255
HMDB0014892+H	159.097	159.09	5	100	Positive	D	6.0935	0.0914459	56.4017	0.00745366	0.234076
HMDB0014892+H	159.097	159.09	5	9.73781	Positive	F	6.0935	0.0914433	56.3425	0.00748639	0.231261
HMDB0014892+H	159.097	159.09	5	56.2546	Positive	F	6.09351	0.0914335	56.1172	0.00761147	0.220506
HMDB0014892+H	159.097	159.09	5	14.0547	Positive	F	6.09351	0.0914314	56.0621	0.00764544	0.218196
HMDB0014892+H	159.097	159.091	5	10.3219	Positive	F	6.09351	0.091431	56.0077	0.00769506	0.217782
HMDB0014892+H	159.097	159.091	5	20.9577	Positive	F	6.09351	0.0914308	55.9532	0.00774621	0.217607
HMDB0014892+H	159.097	159.091	5	19.8942	Positive	F	6.09352	0.0914307	55.8953	0.00780083	0.217421
HMDB0014892+H	159.097	159.091	5	6.53446	Positive	F	6.09352	0.0914304	55.7867	0.00790337	0.217069
HMDB0014892+H	159.097	159.091	5	19.4508	Positive	F	6.09353	0.0914302	55.7289	0.00795814	0.216881
HMDB0014892+H	159.097	159.091	5	100	Positive	D	6.09353	0.0914298	55.6744	0.00801045	0.216455
HMDB0014892+H	159.097	159.091	5	10.0761	Positive	F	6.09357	0.0914117	54.9077	0.00873119	0.196607
HMDB0014892+H	170.064	170.058	5	7.66073	Positive	F	6.09169	0.0925894	80.5734	0.0222778	1.48756
HMDB0014892+H	188.077	188.069	5	29.4535	Positive	F	6.09288	0.0969224	202.982	0.00273724	6.23687
HMDB0014892+H	74.0248	74.0218	5	48.2155	Positive	F	6.09139	0.0919926	22.5097	0.0271664	0.833343
HMDB0014892+H	74.0248	74.0218	5	49.2261	Positive	F	6.09139	0.0919957	22.5094	0.0271957	0.836796
HMDB0014892+H	74.0269	74.024	5	22.1467	Positive	F	6.09166	0.0930631	26.6587	0.0227057	2.00674
HMDB0014892+H	74.027	74.024	5	21.9753	Positive	F	6.09166	0.0930711	26.5358	0.0226961	2.01555
HMDB0014892+H	74.027	74.0241	5	15.2313	Positive	F	6.09166	0.0930836	26.3473	0.0226813	2.02923
HMDB0014892+H	91.0568	91.0532	5	65.2081	Positive	F	6.09318	0.0944475	154.923	0.00230619	3.52412
HMDB0014892+H	205.102	205.094	5	100	Positive	P__	6.09391	0.0954041	46.5122	0.0142622	4.57272
HMDB0014930+M	255.179	255.168	1	100	Positive	P	6.45074	0.0909658	1849.94	0	0
HMDB0014930+M	256.184	256.174	6	100	Positive	D	6.4526	0.0940533	150.893	0.0288056	3.39414
HMDB0014930+M	256.187	256.177	6	16.9736	Positive	F	6.45291	0.0942145	127.087	0.0336273	3.5713
HMDB0014930+M	255.179	255.168	6	100	Positive	P__	6.45252	0.0941004	830.154	0.0275255	3.44596
HMDB0014950+NH4	326.193	326.18	1	100	Positive	P	10.0487	0.14125	567.381	0	0
HMDB0014950+NH4	266.136	266.125	7	39.5187	Positive	F	10.0598	0.150885	28.1786	0.110389	6.8216
HMDB0014950+NH4	266.136	266.125	7	100	Positive	D	10.0597	0.151585	29.338	0.109384	7.31676
HMDB0014950+NH4	266.136	266.125	7	100	Positive	D	10.0593	0.152046	30.1924	0.105517	7.6436
HMDB0014950+NH4	326.193	326.18	7	100	Positive	P__	10.0478	0.139183	67.6294	0.00891828	1.46316
HMDB0015091+H	300.166	300.154	1	100	Positive	P	5.04528	0.089842	353.823	0	0
HMDB0015091+H	300.165	300.153	7	100	Positive	D	5.04355	0.087371	67.0878	0.0342347	2.75032
HMDB0015091+H	300.165	300.153	7	100	Positive	D	5.04352	0.0873541	66.9732	0.034843	2.76914
HMDB0015091+H	300.165	300.153	7	21.5325	Positive	F	5.04349	0.0873371	66.8586	0.0354539	2.78806
HMDB0015091+H	300.166	300.154	7	100	Positive	P__	5.04332	0.0872429	66.2111	0.0389451	2.89294
HMDB0015095+H	249.165	249.155	1	100	Positive	P	8.2878	0.0968857	1866.85	0	0
HMDB0015095+H	117.072	117.068	5	27.4073	Positive	F	8.2859	0.0927442	17.0445	0.0229237	4.27458
HMDB0015095+H	249.165	249.155	5	37.2979	Positive	F	8.28778	0.0999478	840.99	0.000240679	3.16051
HMDB0015095+H	249.167	249.157	5	100	Positive	D	8.28864	0.100735	785.871	0.0101728	3.97311
HMDB0015095+H	250.168	250.158	5	24.2661	Positive	F	8.28572	0.0964533	163.029	0.0250712	0.446296
HMDB0015095+H	249.165	249.155	5	100	Positive	P__	8.28794	0.100071	832.162	0.00168982	3.28777
HMDB0015095+NH4	266.192	266.182	1	100	Positive	P	11.3674	0.10411	293.186	0	0
HMDB0015095+NH4	249.165	249.155	6	37.2979	Positive	F	11.3684	0.10192	58.1748	0.00889262	2.10373
HMDB0015095+NH4	249.167	249.157	6	100	Positive	D	11.3679	0.102832	52.974	0.00481684	1.22705
HMDB0015095+NH4	250.168	250.158	6	24.2661	Positive	F	11.3656	0.0978355	30.3118	0.0161218	6.02676
HMDB0015095+NH4	266.192	266.182	6	100	Positive	P__	11.3709	0.105352	43.6434	0.0312226	1.19329
HMDB0015160+H	299.109	299.097	1	100	Positive	P	6.88126	0.09639	704.524	0	0
HMDB0015160+H	299.111	299.099	6	100	Positive	D	6.8783	0.0939854	240.187	0.0429835	2.49464
HMDB0015160+H	300.113	300.101	6	18.1235	Positive	F	6.87958	0.0963688	32.6162	0.0244234	0.021967
HMDB0015160+H	299.109	299.097	6	100	Positive	P__	6.87856	0.0939349	105.65	0.03915	2.54702
HMDB0015166+M	285.109	285.098	1	100	Positive	P	6.705	0.0932073	740.253	0	0
HMDB0015166+M	285.084	285.073	6	20.2312	Positive	F	6.70395	0.0945908	7.77116	0.0156282	1.48439
HMDB0015166+M	286.117	286.105	6	75.6899	Positive	D	6.70209	0.0979069	16.1137	0.0434782	5.04213
HMDB0015166+M	286.117	286.106	6	64.4765	Positive	F	6.70214	0.0981075	16.2375	0.042746	5.25738
HMDB0015166+M	285.109	285.098	6	100	Positive	P__	6.70309	0.0961912	83.4801	0.0284553	3.2014
HMDB0015334+H	310.208	310.196	1	100	Positive	P	10.5027	0.115788	572.344	0	0
HMDB0015334+H	310.208	310.195	7	100	Positive	D	10.4982	0.129012	260.162	0.0433046	11.4207
HMDB0015334+H	310.209	310.197	7	100	Positive	D	10.4981	0.129364	256.06	0.044291	11.7253
HMDB0015334+H	311.211	311.199	7	35.9855	Positive	F	10.5055	0.129706	50.5369	0.0264455	12.0201
HMDB0015334+H	310.208	310.196	7	100	Positive	P__	10.4982	0.129102	259.155	0.0434813	11.4991
HMDB0015401+H	298.121	298.109	1	100	Positive	P	5.17005	0.109917	33.2228	0	0
HMDB0015401+H	166.076	166.069	6	100	Positive	D	5.16985	0.0947388	27.9358	0.00393137	13.8088
HMDB0015451+H	166.127	166.12	1	100	Positive	P	5.39819	0.116333	536.483	0	0
HMDB0015451+H	148.115	148.109	4	40.9191	Positive	F	5.4017	0.10161	644.728	0.0648921	12.6563
HMDB0015451+H	148.115	148.109	4	63.6511	Positive	F	5.4017	0.101671	643.436	0.065044	12.6033
HMDB0015451+H	148.115	148.109	4	100	Positive	D	5.40171	0.101733	642.144	0.0651964	12.55
HMDB0015451+H	148.115	148.109	4	100	Positive	D	5.40172	0.101795	640.852	0.0653492	12.4965
HMDB0015535+H	359.171	359.157	1	100	Positive	P	21.1437	0.0938245	5.84824	0	0
HMDB0015535+H	359.171	359.156	8	100	Positive	D	21.1431	0.0983263	6.28597	0.00279979	4.79819
HMDB0015535+H	359.171	359.156	8	100	Positive	D	21.1431	0.0983717	6.30847	0.0028871	4.84649
HMDB0015535+H	359.171	359.157	8	5.1147	Positive	F	21.143	0.0986625	5.59006	0.00311029	5.1565
HMDB0015535+H	359.172	359.158	8	39.797	Positive	F	21.1431	0.0997953	5.68187	0.00301206	6.36385
HMDB0015535+H	359.173	359.159	8	100	Positive	D	21.1431	0.100454	5.68895	0.00291917	7.06595
HMDB0015535+H	360.176	360.161	8	18.8056	Positive	F	21.1453	0.100706	7.73835	0.0077583	7.33492
HMDB0015535+H	359.171	359.157	8	100	Positive	P__	21.143	0.0987245	5.59483	0.00312542	5.22259
HMDB0015655+H	303.238	303.226	1	100	Positive	P	20.7731	0.0959395	13.7477	0	0
HMDB0015655+H	285.228	285.216	7	11.0509	Positive	F	20.7682	0.102122	13.9928	0.0235041	6.44392
HMDB0015655+H	303.241	303.228	7	100	Positive	D	20.7704	0.0959426	9.40356	0.0131093	0.00315303
HMDB0015655+H	304.243	304.231	7	33.4029	Positive	F	20.769	0.0983848	18.6482	0.0198571	2.5488
HMDB0015655+H	303.238	303.226	7	100	Positive	P__	20.7705	0.0958748	10.401	0.0125777	0.0674633
HMDB0015688+Na	290.063	290.052	1	100	Positive	P	6.09449	0.0894792	48.8863	0	0
HMDB0015688+Na	156.014	156.008	6	18.9152	Positive	F	6.09017	0.0937955	90.0834	0.0708908	4.82379
HMDB0015688+Na	156.015	156.009	6	100	Positive	D	6.09015	0.0936103	89.8759	0.0713073	4.61688
HMDB0015688+Na	156.015	156.009	6	100	Positive	D	6.09013	0.0935839	89.6847	0.0716057	4.5874
HMDB0030254+K	279.069	279.058	1	100	Positive	P	12.3841	0.0928184	81.2776	0	0
HMDB0030254+K	181.089	181.082	6	100	Positive	D	12.3835	0.0922681	136.079	0.00532932	0.59291
HMDB0030254+K	181.09	181.082	6	100	Positive	D	12.3833	0.0922735	136.803	0.0064967	0.587044
HMDB0030254+K	182.091	182.084	6	6.52681	Positive	F	12.3876	0.0869064	19.8069	0.0281038	6.36943
HMDB0030396+H	205.102	205.094	1	100	Positive	P	6.09304	0.0912323	2988.62	0	0
HMDB0030396+H	115.056	115.051	5	100	Positive	D	6.09286	0.0937777	31.2904	0.00299087	2.78995
HMDB0030396+H	115.056	115.051	5	11.7092	Positive	F	6.09292	0.0936634	31.3771	0.00201779	2.66476
HMDB0030396+H	115.056	115.052	5	100	Positive	D	6.09296	0.0936257	29.1226	0.00133231	2.62338
HMDB0030396+H	116.048	116.043	5	12.5828	Positive	F	6.09505	0.0931348	26.6691	0.0329653	2.08534
HMDB0030396+H	116.052	116.047	5	100	Positive	D	6.09126	0.0949225	43.6375	0.0292762	4.04477
HMDB0030396+H	116.052	116.047	5	100	Positive	D	6.09124	0.0949531	44.0713	0.0296001	4.07831
HMDB0030396+H	116.053	116.048	5	100	Positive	D	6.09105	0.0953052	50.4555	0.0326611	4.46435
HMDB0030396+H	116.053	116.048	5	44.9652	Positive	F	6.091	0.0954067	52.6225	0.0335144	4.57554
HMDB0030396+H	116.053	116.048	5	100	Positive	D	6.09098	0.095439	53.3447	0.0337845	4.61092
HMDB0030396+H	116.054	116.049	5	100	Positive	D	6.0908	0.0955459	56.7334	0.0368591	4.72816
HMDB0030396+H	116.054	116.049	5	100	Positive	D	6.09078	0.0955482	56.9119	0.0371296	4.73069
HMDB0030396+H	116.054	116.049	5	35.6336	Positive	F	6.09077	0.0955492	56.9871	0.037243	4.73174
HMDB0030396+H	116.054	116.049	5	60.5939	Positive	F	6.09077	0.0955496	57.02	0.0372925	4.7322
HMDB0030396+H	116.054	116.049	5	38.66	Positive	F	6.09077	0.0955501	57.0575	0.0373491	4.73272
HMDB0030396+H	116.054	116.049	5	100	Positive	D	6.09076	0.0955506	57.0951	0.0374055	4.73324
HMDB0030396+H	116.054	116.049	5	21.2471	Positive	F	6.09076	0.095551	57.128	0.0374548	4.73369
HMDB0030396+H	116.054	116.049	5	5.82025	Positive	F	6.09076	0.0955514	57.1656	0.0375112	4.73421
HMDB0030396+H	116.054	116.049	5	92.2172	Positive	D	6.09075	0.0955519	57.1985	0.0375604	4.73466
HMDB0030396+H	116.054	116.049	5	6.49929	Positive	F	6.09075	0.0955523	57.2361	0.0376166	4.73517
HMDB0030396+H	116.054	116.049	5	23.9242	Positive	F	6.09075	0.0955528	57.2736	0.0376727	4.73568
HMDB0030396+H	116.054	116.049	5	9.51187	Positive	F	6.09074	0.0955532	57.3065	0.0377218	4.73613
HMDB0030396+H	116.054	116.049	5	39.3639	Positive	F	6.09073	0.0955545	57.4146	0.0378825	4.73759
HMDB0030396+H	116.06	116.056	5	18.7185	Positive	F	6.0922	0.0942317	85.3812	0.0138054	3.28759
HMDB0030396+H	116.062	116.057	5	10.3926	Positive	F	6.09272	0.0933999	78.4647	0.0053147	2.37593
HMDB0030396+H	117.06	117.056	5	69.306	Positive	F	6.09286	0.0933968	308.54	0.00305391	2.3725
HMDB0030396+H	117.061	117.056	5	64.8961	Positive	F	6.09301	0.0932977	306.757	0.000554813	2.26388
HMDB0030396+H	117.062	117.058	5	29.284	Positive	F	6.09359	0.0927877	282.397	0.00902222	1.70482
HMDB0030396+H	118.067	118.062	5	77.4827	Positive	D	6.092	0.0938276	90.4549	0.0171783	2.84472
HMDB0030396+H	118.067	118.063	5	100	Positive	D	6.09213	0.0938274	92.5408	0.0150394	2.84447
HMDB0030396+H	118.068	118.063	5	10.1666	Positive	F	6.09233	0.0938304	94.4836	0.0116502	2.84776
HMDB0030396+H	118.068	118.064	5	37.6223	Positive	F	6.09239	0.0938406	94.2659	0.0107584	2.85894
HMDB0030396+H	118.069	118.065	5	25.762	Positive	F	6.09268	0.0938525	92.7379	0.00590782	2.872
HMDB0030396+H	127.048	127.043	5	14.5695	Positive	F	6.09387	0.100841	5.90485	0.0135551	10.5321
HMDB0030396+H	127.055	127.05	5	5.08083	Positive	F	6.09061	0.0922464	14.3193	0.0399679	1.1115
HMDB0030396+H	128.053	128.047	5	5.62598	Positive	F	6.09442	0.0940922	51.6392	0.0225666	3.13472
HMDB0030396+H	130.063	130.058	5	10.1911	Positive	F	6.09371	0.0926736	70.2941	0.010933	1.57984
HMDB0030396+H	130.068	130.063	5	24.3649	Positive	F	6.0946	0.0929702	318.177	0.0255115	1.90487
HMDB0030396+H	130.069	130.063	5	24.9233	Positive	F	6.09462	0.0929455	312.189	0.0258684	1.87786
HMDB0030396+H	132.082	132.077	5	18.508	Positive	F	6.09234	0.0930346	428.761	0.0115374	1.97546
HMDB0030396+H	132.084	132.078	5	14.8408	Positive	F	6.09273	0.0928402	438.869	0.00510047	1.7624
HMDB0030396+H	132.084	132.079	5	7.06491	Positive	F	6.09279	0.0927847	437.232	0.00416247	1.70157
HMDB0030396+H	132.085	132.08	5	6.92841	Positive	F	6.09313	0.0926224	401.518	0.00140454	1.52363
HMDB0030396+H	142.067	142.062	5	33.3718	Positive	F	6.09192	0.0925828	297.281	0.0184322	1.48023
HMDB0030396+H	142.068	142.062	5	27.7945	Positive	F	6.09193	0.0925784	294.736	0.0182289	1.47547
HMDB0030396+H	142.068	142.062	5	9.38053	Positive	F	6.09193	0.0925777	294.334	0.0181964	1.47471
HMDB0030396+H	142.068	142.062	5	30.1415	Positive	F	6.09193	0.0925777	294.289	0.0181929	1.47463
HMDB0030396+H	142.068	142.062	5	11.7629	Positive	F	6.09194	0.0925769	293.842	0.0181567	1.47378
HMDB0030396+H	142.069	142.063	5	18.5507	Positive	F	6.09195	0.0925668	289.91	0.0178601	1.46276
HMDB0030396+H	142.069	142.064	5	8.12087	Positive	F	6.09197	0.0925022	284.159	0.0176515	1.39191
HMDB0030396+H	142.07	142.064	5	33.6306	Positive	F	6.09195	0.0924379	276.337	0.0179784	1.32142
HMDB0030396+H	142.07	142.064	5	27.3964	Positive	F	6.09194	0.0924281	274.957	0.0180454	1.31073
HMDB0030396+H	142.07	142.064	5	30.7944	Positive	F	6.09194	0.0924218	274.063	0.018089	1.30377
HMDB0030396+H	142.07	142.064	5	10.9349	Positive	F	6.09194	0.0924203	273.772	0.0180981	1.30211
HMDB0030396+H	142.07	142.064	5	30.4086	Positive	F	6.09194	0.0924188	273.482	0.0181072	1.30046
HMDB0030396+H	142.07	142.064	5	8.09264	Positive	F	6.09194	0.0924156	272.881	0.0181261	1.29702
HMDB0030396+H	142.07	142.064	5	15.2983	Positive	F	6.09194	0.0924141	272.59	0.0181353	1.29535
HMDB0030396+H	143.075	143.069	5	40.4157	Positive	F	6.09247	0.0929624	532.133	0.00935777	1.8963
HMDB0030396+H	143.076	143.071	5	11.898	Positive	F	6.09295	0.0927183	515.711	0.00155233	1.62883
HMDB0030396+H	143.078	143.072	5	22.9264	Positive	F	6.09335	0.0924678	479.815	0.00502064	1.35424
HMDB0030396+H	144.08	144.075	5	5.31178	Positive	F	6.09243	0.0932258	90.6471	0.0100407	2.18511
HMDB0030396+H	144.082	144.076	5	30.6893	Positive	F	6.09253	0.0934409	98.2214	0.0084282	2.4208
HMDB0030396+H	144.083	144.077	5	15.3935	Positive	F	6.09263	0.0935211	96.642	0.00674889	2.50872
HMDB0030396+H	144.083	144.078	5	10.7351	Positive	F	6.0928	0.0936018	93.2424	0.00400985	2.59723
HMDB0030396+H	144.084	144.078	5	10.7163	Positive	F	6.09282	0.0936016	92.4722	0.00363472	2.59699
HMDB0030396+H	144.084	144.078	5	10.1442	Positive	F	6.09288	0.0936009	91.0602	0.00260789	2.59625
HMDB0030396+H	144.085	144.079	5	19.8028	Positive	F	6.09309	0.0936034	88.1736	0.000758324	2.59891
HMDB0030396+H	146.063	146.057	5	96.2229	Positive	D	6.09293	0.0941675	2185.36	0.00189953	3.21727
HMDB0030396+H	146.063	146.057	5	73.2912	Positive	F	6.09297	0.0941631	2185.74	0.00113236	3.21246
HMDB0030396+H	146.063	146.057	5	61.9444	Positive	F	6.09299	0.0941706	2178.48	0.000811434	3.22069
HMDB0030396+H	146.063	146.057	5	61.7725	Positive	F	6.09301	0.0941824	2168.61	0.000533083	3.23363
HMDB0030396+H	146.064	146.058	5	100	Positive	D	6.09315	0.0942806	2089.99	0.00177739	3.34125
HMDB0030396+H	146.065	146.059	5	6.95809	Positive	F	6.0933	0.0943848	2009.04	0.00430243	3.45544
HMDB0030396+H	159.094	159.088	5	9.5373	Positive	F	6.09327	0.0921142	50.2898	0.00373979	0.96664
HMDB0030396+H	159.095	159.088	5	8.08889	Positive	F	6.09331	0.0920662	51.1581	0.00431138	0.91407
HMDB0030396+H	159.095	159.088	5	8.25876	Positive	F	6.09332	0.0920306	52.5595	0.00456156	0.874967
HMDB0030396+H	159.095	159.089	5	26.4167	Positive	F	6.09335	0.0919752	53.6468	0.00499566	0.814255
HMDB0030396+H	159.095	159.089	5	8.32855	Positive	F	6.09336	0.0919397	54.0022	0.00527375	0.775417
HMDB0030396+H	159.095	159.089	5	27.1545	Positive	F	6.09337	0.0919191	54.2407	0.00543592	0.752786
HMDB0030396+H	159.097	159.09	5	100	Positive	D	6.0935	0.0914459	56.4017	0.00745366	0.234076
HMDB0030396+H	159.097	159.09	5	7.02947	Positive	F	6.0935	0.0914433	56.3425	0.00748639	0.231261
HMDB0030396+H	159.097	159.09	5	56.2546	Positive	F	6.09351	0.0914335	56.1172	0.00761147	0.220506
HMDB0030396+H	159.097	159.09	5	14.0547	Positive	F	6.09351	0.0914314	56.0621	0.00764544	0.218196
HMDB0030396+H	159.097	159.091	5	10.3219	Positive	F	6.09351	0.091431	56.0077	0.00769506	0.217782
HMDB0030396+H	159.097	159.091	5	20.9577	Positive	F	6.09351	0.0914308	55.9532	0.00774621	0.217607
HMDB0030396+H	159.097	159.091	5	7.95524	Positive	F	6.09352	0.0914307	55.8953	0.00780083	0.217421
HMDB0030396+H	159.097	159.091	5	6.53446	Positive	F	6.09352	0.0914304	55.7867	0.00790337	0.217069
HMDB0030396+H	159.097	159.091	5	19.4508	Positive	F	6.09353	0.0914302	55.7289	0.00795814	0.216881
HMDB0030396+H	159.097	159.091	5	100	Positive	D	6.09353	0.0914298	55.6744	0.00801045	0.216455
HMDB0030396+H	159.097	159.091	5	10.0761	Positive	F	6.09357	0.0914117	54.9077	0.00873119	0.196607
HMDB0030396+H	159.103	159.097	5	6.9399	Positive	F	6.0933	0.091754	138.531	0.00427589	0.571829
HMDB0030396+H	170.061	170.054	5	15.3919	Positive	F	6.0915	0.0925514	245.785	0.0252625	1.44583
HMDB0030396+H	170.062	170.056	5	5.3992	Positive	F	6.09168	0.0925365	96.0511	0.0223316	1.42951
HMDB0030396+H	170.064	170.058	5	7.66073	Positive	F	6.09169	0.0925894	80.5734	0.0222778	1.48756
HMDB0030396+H	188.073	188.066	5	100	Positive	D	6.09225	0.0967642	232.441	0.0130537	6.0635
HMDB0030396+H	188.074	188.067	5	100	Positive	D	6.09241	0.0968483	226.581	0.0104305	6.15565
HMDB0030396+H	188.074	188.067	5	100	Positive	D	6.09243	0.0968605	225.433	0.0100494	6.16902
HMDB0030396+H	188.075	188.067	5	8.12087	Positive	F	6.09253	0.096915	220.216	0.00833569	6.22883
HMDB0030396+H	188.077	188.069	5	100	Positive	D	6.09288	0.0969224	202.982	0.00273724	6.23687
HMDB0030396+H	205.104	205.096	5	10.5057	Positive	F	6.09421	0.0952778	63.0256	0.0191084	4.43424
HMDB0030396+H	74.0248	74.0218	5	48.2155	Positive	F	6.09139	0.0919926	22.5097	0.0271664	0.833343
HMDB0030396+H	74.0248	74.0218	5	49.2261	Positive	F	6.09139	0.0919957	22.5094	0.0271957	0.836796
HMDB0030396+H	74.0269	74.0239	5	29.8415	Positive	F	6.09166	0.093053	26.8144	0.0227177	1.99569
HMDB0030396+H	74.0269	74.024	5	7.74962	Positive	F	6.09166	0.0930631	26.6587	0.0227057	2.00674
HMDB0030396+H	74.027	74.024	5	21.9753	Positive	F	6.09166	0.0930711	26.5358	0.0226961	2.01555
HMDB0030396+H	74.027	74.0241	5	15.2313	Positive	F	6.09166	0.0930836	26.3473	0.0226813	2.02923
HMDB0030396+H	91.0568	91.0532	5	65.2081	Positive	F	6.09318	0.0944475	154.923	0.00230619	3.52412
HMDB0030396+H	205.102	205.094	5	100	Positive	P__	6.09391	0.0954041	46.5122	0.0142622	4.57272
HMDB0034276+H	211.149	211.14	1	100	Positive	P	9.53087	0.0930447	1360.19	0	0
HMDB0034276+H	194.118	194.11	5	5.44574	Positive	F	9.53235	0.0890698	60.7407	0.0154881	4.27202
HMDB0034276+H	194.123	194.115	5	13.206	Positive	F	9.5314	0.0871796	78.8607	0.00550346	6.30357
HMDB0034276+H	211.148	211.14	5	100	Positive	D	9.53065	0.0931453	144.12	0.00233033	0.10813
HMDB0034276+H	211.15	211.141	5	100	Positive	D	9.53047	0.0932597	147.893	0.0042426	0.231106
HMDB0034276+H	211.149	211.14	5	100	Positive	P__	9.53057	0.0932415	145.805	0.00319569	0.211529
HMDB0035924+H	68.0514	68.0487	1	100	Positive	P	1.41292	0.091407	24.3678	0	0
HMDB0035924+H	68.051	68.0482	2	100	Positive	D	1.41232	0.0956085	38.2133	0.0427855	4.59648
HMDB0035924+H	68.0514	68.0487	2	100	Positive	P__	1.413	0.0956507	6.70025	0.00592899	4.64266
HMDB0061006+H	233.17	233.161	1	100	Positive	P	5.53861	0.0992578	127.722	0	0
HMDB0061006+H	233.169	233.159	5	17.1367	Positive	F	5.53424	0.094345	134.035	0.0788097	4.94963
HMDB0061006+H	233.169	233.16	5	100	Positive	D	5.53414	0.0943452	135.466	0.0807004	4.94938
HMDB0061006+H	233.169	233.16	5	92.6091	Positive	D	5.53411	0.0943592	136.4	0.0812473	4.93524
HMDB0061006+H	233.169	233.16	5	7.56304	Positive	F	5.53409	0.0943743	136.6	0.0815668	4.9201
HMDB0061006+H	233.169	233.16	5	100	Positive	D	5.53402	0.0943771	136.917	0.0827435	4.91721
HMDB0061006+H	233.17	233.161	5	100	Positive	P__	5.53387	0.0942288	136.589	0.0855818	5.06664
HMDB0061933+H	148.043	148.037	1	100	Positive	P	7.99204	0.155983	6.19072	0	0
HMDB0061933+H	148.043	148.037	3	100	Positive	D	7.98202	0.157808	5.0084	0.125333	1.16962
HMDB0061933+H	148.043	148.037	3	6.04204	Positive	F	7.9823	0.156959	5.02618	0.121852	0.625611
HMDB0061933+H	148.043	148.037	3	100	Positive	P__	7.98224	0.157158	5.01694	0.122667	0.753155
HMDB0062496+H	162.116	162.11	1	100	Positive	P	1.34884	0.0901889	42104.3	0	0
HMDB0062496+H	102.093	102.089	4	69.623	Positive	F	1.34872	0.0915378	1795.23	0.00962312	1.49562
HMDB0062496+H	102.096	102.092	4	19.7708	Positive	F	1.34798	0.0912457	1666.89	0.0639469	1.17175
HMDB0062496+H	102.096	102.092	4	20.368	Positive	F	1.348	0.0912478	1644.13	0.0630047	1.174
HMDB0062496+H	102.102	102.098	4	62.8195	Positive	F	1.34993	0.0987975	171.844	0.0801607	9.54501
HMDB0062496+H	103.041	103.037	4	40.5313	Positive	F	1.35065	0.0958365	478.496	0.134134	6.26189
HMDB0062496+H	103.043	103.039	4	47.077	Positive	F	1.35055	0.096081	393.833	0.126591	6.53306
HMDB0062496+H	103.043	103.039	4	47.3882	Positive	F	1.35053	0.0961111	384.787	0.125111	6.56643
HMDB0062496+H	103.102	103.098	4	100	Positive	D	1.34841	0.0990526	17.9553	0.0322515	9.82784
HMDB0062496+H	59.0749	59.0725	4	14.3102	Positive	F	1.3494	0.0919061	489.51	0.0412076	1.90392
HMDB0062496+H	60.0831	60.0807	4	39.563	Positive	F	1.3492	0.0911345	1838.92	0.0261097	1.04839
HMDB0062496+H	60.084	60.0816	4	12.9333	Positive	F	1.34858	0.0913205	1368.72	0.0197101	1.25464
HMDB0062496+H	60.0841	60.0817	4	13.3033	Positive	F	1.34849	0.0913448	1321.94	0.0260556	1.28164
HMDB0062496+Na	184.099	184.091	1	100	Positive	P	1.34869	0.0912162	384.066	0	0
HMDB0062496+Na	102.093	102.089	4	69.623	Positive	F	1.34872	0.0915378	1795.23	0.00163796	0.352575
HMDB0062496+Na	102.096	102.092	4	19.7708	Positive	F	1.34798	0.0912457	1666.89	0.0526919	0.0323539
HMDB0062496+Na	102.096	102.092	4	20.368	Positive	F	1.348	0.0912478	1644.13	0.0517497	0.0345772
HMDB0062496+Na	102.102	102.098	4	62.8195	Positive	F	1.34993	0.0987975	171.844	0.0914319	8.31131
HMDB0062496+Na	103.043	103.039	4	47.077	Positive	F	1.35055	0.096081	393.833	0.137868	5.33328
HMDB0062496+Na	103.043	103.039	4	47.3882	Positive	F	1.35053	0.0961111	384.787	0.136387	5.36628
HMDB0062496+Na	103.102	103.098	4	100	Positive	D	1.34841	0.0990526	17.9553	0.020993	8.59096
HMDB0062496+Na	59.0749	59.0725	4	14.3102	Positive	F	1.3494	0.0919061	489.51	0.0524744	0.756279
HMDB0062496+Na	60.0831	60.0807	4	39.563	Positive	F	1.3492	0.0911345	1838.92	0.0373748	0.0896189
HMDB0062496+Na	60.084	60.0816	4	12.9333	Positive	F	1.34858	0.0913205	1368.72	0.00845018	0.114313
HMDB0062496+Na	60.0841	60.0817	4	13.3033	Positive	F	1.34849	0.0913448	1321.94	0.0147963	0.141001
HMDB0062496+Na	184.099	184.091	4	100	Positive	P__	1.3479	0.0886337	39.757	0.0588172	2.83125
HMDB0062583+H	180.07	180.062	1	100	Positive	P	7.17189	0.0969271	25.0023	0	0
HMDB0062583+H	105.036	105.032	4	100	Positive	D	7.17233	0.0931682	29.1641	0.00606084	3.87801
HMDB0094660+H	223.102	223.093	1	100	Positive	P	12.3861	0.0945953	883.263	0	0
HMDB0094660+H	135.048	135.042	5	5.26914	Positive	F	12.3841	0.09515	48.0017	0.0164951	0.586375
HMDB0094660+H	71.0517	71.0489	5	100	Positive	D	12.3862	0.101019	44.9153	0.000940488	6.79032
HMDB0094660+H	223.102	223.093	5	100	Positive	P__	12.384	0.0957304	27.0276	0.0172	1.19986

## Sheet: Cell
Metabolite ID	Name	Chemical Formula	Adduct	Biological location	End Mass	Start Mass	Ionization mode	Avr_RT_sample	Avr_width_sample	Ratio
HMDB0000030	Biotin	C10H16N2O3S	[M+H]+	Feces|Saliva|CSF|Urine	245.101	245.091	Positive	7.45376	0.0936484	135.335
HMDB0000033	Carnosine	C9H14N4O3	[M+NH4]	Feces|Saliva|Urine	244.146	244.136	Positive	6.95253	0.102751	36.1331
HMDB0000034	Adenine	C5H5N5	[M+Na]+	Feces|Saliva|CSF|Urine	158.047	158.041	Positive	1.80452	0.0863141	78.5635
HMDB0000043	Betaine	C5H11NO2	[M+H]+	Feces|Saliva|Urine	118.089	118.084	Positive	1.34872	0.0948299	248.933
HMDB0000045	Adenosine monophosphate	C10H14N5O7P	[M+H]+	Feces|Saliva|CSF|Urine	348.078	348.064	Positive	1.43728	0.0915999	1165.99
HMDB0000045	Adenosine monophosphate	C10H14N5O7P	[M+NH4]	Feces|Saliva|CSF|Urine	365.105	365.09	Positive	8.76965	0.10084	119.527
HMDB0000058	Cyclic AMP	C10H12N5O6P	[M+H]+	Feces|CSF|Urine	330.067	330.054	Positive	1.80744	0.0940834	9.45434
HMDB0000064	Creatine	C4H9N3O2	[M+H]+	Feces|Saliva|SWEAT|CSF|Urine	132.08	132.075	Positive	1.437	0.0927837	1521.4
HMDB0000070	Pipecolic acid	C6H11NO2	[M]+	Feces|Saliva|CSF|Urine	129.082	129.076	Positive	5.97923	0.109616	16.049
HMDB0000107	Galactitol	C6H14O6	[M+H]+	Feces|Saliva|CSF|Urine	183.091	183.083	Positive	1.31966	0.103535	566.126
HMDB0000121	Folic acid	C19H19N7O6	[M+H]+	Feces|CSF|Urine	442.156	442.139	Positive	6.29226	0.0961688	644.856
HMDB0000121	Folic acid	C19H19N7O6	[M+K]+	Feces|CSF|Urine	480.113	480.094	Positive	6.29201	0.0955587	184.429
HMDB0000125	Glutathione	C10H17N3O6S	[M+H]+	Saliva|CSF|Urine	308.098	308.085	Positive	1.80581	0.0924105	259.335
HMDB0000125	Glutathione	C10H17N3O6S	[M+K]+	Saliva|CSF|Urine	346.054	346.041	Positive	1.8062	0.0920183	521.723
HMDB0000145	Estrone	C18H22O2	[M+K]+	Urine	309.132	309.12	Positive	8.96394	0.129538	28180.5
HMDB0000152	Gentisic acid	C7H6O4	[M+K]+	Feces|Urine	192.994	192.986	Positive	1.24734	0.0897131	26.5041
HMDB0000157	Hypoxanthine	C5H4N4O	[M+H]+	Feces|Saliva|CSF|Urine	137.049	137.044	Positive	1.81682	0.0862719	238.144
HMDB0000158	L-Tyrosine	C9H11NO3	[M+H]+	Feces|Saliva|SWEAT|CSF|Urine	182.085	182.078	Positive	2.01403	0.1223	142.665
HMDB0000159	L-Phenylalanine	C9H11NO2	[M+H]+	Feces|Saliva|SWEAT|CSF|Urine	166.09	166.083	Positive	5.45617	0.101676	435.486
HMDB0000162	L-Proline	C5H9NO2	[M+H]+	Feces|Saliva|SWEAT|CSF|Urine	116.073	116.069	Positive	1.43715	0.0893486	2963.42
HMDB0000167	L-Threonine	C4H9NO3	[M+H]+	Feces|Saliva|SWEAT|CSF|Urine	120.068	120.064	Positive	1.29843	0.10029	351.363
HMDB0000169	D-Mannose	C6H12O6	[M+NH4]	Feces|Saliva|CSF|Urine	198.102	198.094	Positive	1.31581	0.118446	1136.59
HMDB0000172	L-Isoleucine	C6H13NO2	[M+Na]+	Feces|Saliva|SWEAT|CSF|Urine	154.087	154.081	Positive	9.44125	0.102826	14.225
HMDB0000197	Indoleacetic acid	C10H9NO2	[M+H]+	Feces|Saliva|CSF|Urine	176.075	176.068	Positive	10.7623	0.0963328	145.079
HMDB0000210	Pantothenic acid	C9H17NO5	[M+H]+	Feces|Saliva|CSF|Urine	220.123	220.114	Positive	5.68384	0.10308	2346.22
HMDB0000210	Pantothenic acid	C9H17NO5	[M+Na]+	Feces|Saliva|CSF|Urine	242.105	242.096	Positive	5.68895	0.100685	47.1951
HMDB0000211	myo-Inositol	C6H12O6	[M+NH4]	Feces|Saliva|SWEAT|CSF|Urine	198.102	198.094	Positive	1.31581	0.118446	1136.59
HMDB0000222	L-Palmitoylcarnitine	C23H45NO4	[M+H]+	Feces|Saliva|Urine	400.351	400.335	Positive	18.2209	0.126579	70.459
HMDB0000235	Thiamine	C12H17N4OS	[M]+	Feces|Saliva|CSF|Urine	265.118	265.107	Positive	1.43968	0.0932751	3084.85
HMDB0000239	Pyridoxine	C8H11NO3	[M+H]+	Feces|CSF|Urine	170.085	170.078	Positive	1.96478	0.119233	2840.71
HMDB0000244	Riboflavin	C17H20N4O6	[M+H]+	Feces|Saliva|CSF|Urine	377.154	377.139	Positive	7.22444	0.0934845	2673.37
HMDB0000244	Riboflavin	C17H20N4O6	[M]+	Feces|Saliva|CSF|Urine	376.146	376.131	Positive	10.1338	0.104136	164.99
HMDB0000247	Sorbitol	C6H14O6	[M+H]+	Feces|Saliva|CSF|Urine	183.091	183.083	Positive	1.31966	0.103535	566.126
HMDB0000248	Thyroxine	C15H11I4NO4	[M+H]+	Saliva|Urine	777.71	777.679	Positive	11.8684	0.0955925	23.0442
HMDB0000258	Sucrose	C12H22O11	[M]+	Feces|Saliva|SWEAT|Urine	342.123	342.109	Positive	21.6345	0.0917769	16.1697
HMDB0000267	Pyroglutamic acid	C5H7NO3	[M+H]+	Feces|Saliva|CSF|Urine	130.053	130.048	Positive	1.80783	0.0881419	838.262
HMDB0000267	Pyroglutamic acid	C5H7NO3	[M+K]+	Feces|Saliva|CSF|Urine	168.01	168.003	Positive	1.81208	0.0905448	262.962
HMDB0000306	Tyramine	C8H11NO	[M+H]+	Feces|Urine	138.095	138.089	Positive	5.52851	0.104461	225.836
HMDB0000378	2-Methylbutyroylcarnitine	C12H23NO4	[M+H]+	Urine	246.175	246.166	Positive	7.0253	0.0846092	110.17
HMDB0000397	2-Pyrocatechuic acid	C7H6O4	[M+K]+	Urine	192.994	192.986	Positive	1.24734	0.0897131	26.5041
HMDB0000442	(S)-3-Hydroxybutyric acid	C4H8O3	[M+Na]+	Urine	127.04	127.035	Positive	1.34516	0.108653	299.587
HMDB0000479	3-Methylhistidine	C7H11N3O2	[M+H]+	Feces|Saliva|CSF|Urine	170.096	170.09	Positive	1.27438	0.0884791	1675.58
HMDB0000508	Ribitol	C5H12O5	[M]+	Feces|CSF|Urine	152.072	152.065	Positive	1.96382	0.118488	1753.96
HMDB0000517	L-Arginine	C6H14N4O2	[M+H]+	Feces|Saliva|SWEAT|CSF|Urine	175.123	175.116	Positive	1.27047	0.0946816	13575.5
HMDB0000557	L-Alloisoleucine	C6H13NO2	[M+Na]+	Feces|CSF|Urine	154.087	154.081	Positive	9.44125	0.102826	14.225
HMDB0000568	D-Arabitol	C5H12O5	[M]+	Feces|CSF|Urine	152.072	152.065	Positive	1.96382	0.118488	1753.96
HMDB0000631	Deoxycholic acid glycine conjugate	C26H43NO5	[M+H]+	Feces|Urine	450.331	450.313	Positive	13.8292	0.0990157	32.8145
HMDB0000641	L-Glutamine	C5H10N2O3	[M+H]+	Feces|Saliva|SWEAT|CSF|Urine	147.08	147.074	Positive	1.2795	0.095808	201.618
HMDB0000673	Linoleic acid	C18H32O2	[M+H]+	Feces|Saliva|CSF|Urine	281.254	281.242	Positive	19.7061	0.0781103	5.93778
HMDB0000687	L-Leucine	C6H13NO2	[M+Na]+	Feces|Saliva|SWEAT|CSF|Urine	154.087	154.081	Positive	9.44125	0.102826	14.225
HMDB0000688	Isovalerylcarnitine	C12H23NO4	[M+H]+	Saliva|Urine	246.175	246.166	Positive	7.0253	0.0846092	110.17
HMDB0000696	L-Methionine	C5H11NO2S	[M+H]+	Feces|SWEAT|CSF|Urine	150.062	150.056	Positive	1.80974	0.0888543	565.444
HMDB0000714	Hippuric acid	C9H9NO3	[M+H]+	Feces|Saliva|CSF|Urine	180.07	180.062	Positive	7.28145	0.101425	310.871
HMDB0000719	L-Homoserine	C4H9NO3	[M+H]+	Feces|Urine	120.068	120.064	Positive	1.29843	0.10029	351.363
HMDB0000729	Alpha-Hydroxyisobutyric acid	C4H8O3	[M+Na]+	Feces|Saliva|Urine	127.04	127.035	Positive	1.34516	0.108653	299.587
HMDB0000765	Mannitol	C6H14O6	[M+H]+	Feces|Saliva|CSF|Urine	183.091	183.083	Positive	1.31966	0.103535	566.126
HMDB0000791	L-Octanoylcarnitine	C15H29NO4	[M+H]+	Feces|Urine	288.223	288.212	Positive	10.8804	0.0930497	132.383
HMDB0000805	Pyrrolidonecarboxylic acid	C5H7NO3	[M+H]+	Saliva|SWEAT	130.053	130.048	Positive	1.80783	0.0881419	838.262
HMDB0000805	Pyrrolidonecarboxylic acid	C5H7NO3	[M+K]+	Saliva|SWEAT	168.01	168.003	Positive	1.81208	0.0905448	262.962
HMDB0000881	Xanthurenic acid	C10H7NO4	[M+K]+	Feces|Urine	244.006	243.996	Positive	5.45589	0.0955142	40.3946
HMDB0000883	L-Valine	C5H11NO2	[M+H]+	Feces|Saliva|SWEAT|CSF|Urine	118.089	118.084	Positive	1.34872	0.0948299	248.933
HMDB0000895	Acetylcholine	C7H16NO2	[M]+	Saliva|CSF	146.121	146.115	Positive	1.43813	0.0916511	493.602
HMDB0000898	1-Methylhistamine	C6H11N3	[M]+	Feces|Saliva|CSF|Urine	125.098	125.093	Positive	10.7182	0.0974827	512.174
HMDB0000929	L-Tryptophan	C11H12N2O2	[M+H]+	Feces|SWEAT|CSF	205.102	205.094	Positive	6.17282	0.0975036	1076.27
HMDB0000929	L-Tryptophan	C11H12N2O2	[M+K]+	Feces|SWEAT|CSF	243.058	243.049	Positive	6.17613	0.0975462	70.8426
HMDB0000930	trans-Cinnamic acid	C9H8O2	[M+H]+	Saliva	149.063	149.057	Positive	5.45799	0.102007	19.056
HMDB0000930	trans-Cinnamic acid	C9H8O2	[M+NH4]	Saliva	166.09	166.083	Positive	5.45617	0.101676	435.486
HMDB0000954	trans-Ferulic acid	C10H10O4	[M+H]+	Feces|Urine	195.07	195.062	Positive	10.1879	0.0923771	27.2544
HMDB0000955	Isoferulic acid	C10H10O4	[M+H]+	Feces|Urine	195.07	195.062	Positive	10.1879	0.0923771	27.2544
HMDB0000975	Trehalose	C12H22O11	[M]+	Feces|Urine	342.123	342.109	Positive	21.6345	0.0917769	16.1697
HMDB0001256	Spermine	C10H26N4	[M+H]+	Feces|Saliva|CSF|Urine	203.228	203.22	Positive	1.00395	0.126957	3256.98
HMDB0001369	Pyrroline hydroxycarboxylic acid	C5H7NO3	[M+H]+	Saliva	130.053	130.048	Positive	1.80783	0.0881419	838.262
HMDB0001369	Pyrroline hydroxycarboxylic acid	C5H7NO3	[M+K]+	Saliva	168.01	168.003	Positive	1.81208	0.0905448	262.962
HMDB0001397	Guanosine monophosphate	C10H14N5O8P	[M+H]+	Saliva	364.073	364.059	Positive	1.45439	0.093645	261.568
HMDB0001406	Niacinamide	C6H6N2O	[M+H]+	Feces|Urine	123.058	123.053	Positive	2.76429	0.201345	2013.82
HMDB0001488	Nicotinic acid	C6H5NO2	[M+H]+	Feces|Saliva|CSF|Urine	124.042	124.037	Positive	1.81138	0.0894254	199.957
HMDB0001565	Phosphorylcholine	C5H15NO4P	[M]+	Feces|Saliva|CSF|Urine	184.078	184.07	Positive	1.26474	0.0908305	4850.02
HMDB0001645	L-Norleucine	C6H13NO2	[M+Na]+	Feces|Urine	154.087	154.081	Positive	9.44125	0.102826	14.225
HMDB0001847	Caffeine	C8H10N4O2	[M+H]+	Feces|CSF|Urine	195.092	195.084	Positive	7.82343	0.0952488	147.205
HMDB0001847	Caffeine	C8H10N4O2	[M]+	Feces|CSF|Urine	194.084	194.076	Positive	7.82369	0.0971945	1449.09
HMDB0001856	Protocatechuic acid	C7H6O4	[M+K]+	Feces|Urine	192.994	192.986	Positive	1.24734	0.0897131	26.5041
HMDB0001860	Paraxanthine	C7H8N4O2	[M+NH4]	Feces|Saliva|CSF|Urine	198.103	198.095	Positive	1.31553	0.118184	1070.58
HMDB0001861	3-Methylhistamine	C6H11N3	[M]+	Urine	125.098	125.093	Positive	10.7182	0.0974827	512.174
HMDB0001901	Aminocaproic acid	C6H13NO2	[M+Na]+	Feces	154.087	154.081	Positive	9.44125	0.102826	14.225
HMDB0002035	4-Hydroxycinnamic acid	C9H8O3	[M+H]+	Feces|Urine	165.058	165.052	Positive	2.00976	0.125163	99.9338
HMDB0002120	Monoethyl phthalate	C10H10O4	[M+H]+	Saliva|Urine	195.07	195.062	Positive	10.1879	0.0923771	27.2544
HMDB0002227	Capsaicin	C18H27NO3	[M+NH4]	Feces	323.24	323.227	Positive	10.9999	0.108533	416.19
HMDB0002243	Picolinic acid	C6H5NO2	[M+H]+	Feces|Saliva|CSF|Urine	124.042	124.037	Positive	1.81138	0.0894254	199.957
HMDB0002338	Biochanin A	C16H12O5	[M+Na]+	Urine	307.064	307.052	Positive	8.83351	0.0832744	124.727
HMDB0002670	Naringenin	C15H12O5	[M+H]+	Feces|Urine	273.082	273.071	Positive	7.25311	0.0946456	7.05109
HMDB0002825	Theobromine	C7H8N4O2	[M+NH4]	Feces|Saliva|CSF|Urine	198.103	198.095	Positive	1.31553	0.118184	1070.58
HMDB0003011	O-Acetylserine	C5H9NO4	[M+H]+	Urine	148.064	148.058	Positive	1.31219	0.101125	889.734
HMDB0003119	Benzyl alcohol	C7H8O	[M+H]+	Feces|Saliva	109.068	109.063	Positive	5.98663	0.116629	290.715
HMDB0003306	Phloretin	C15H14O5	[M+H]+	Urine	275.097	275.086	Positive	13.7587	0.104168	24.0615
HMDB0004995	Codeine	C18H21NO3	[M+K]+	Feces|Serum	338.123	338.109	Positive	6.49546	0.108847	12.6945
HMDB0005199	(R)-Salsolinol	C10H13NO2	[M+H]+	Feces|CSF|Serum	180.106	180.099	Positive	7.5933	0.0940383	264.363
HMDB0005199	(R)-Salsolinol	C10H13NO2	[M+K]+	Feces|CSF|Serum	218.063	218.054	Positive	7.59371	0.0947022	330.265
HMDB0005781	Glycitein	C16H12O5	[M+Na]+	Feces|Serum|Urine	307.064	307.052	Positive	8.83351	0.0832744	124.727
HMDB0005782	Hesperetin	C16H14O6	[M+H]+	Feces|Serum|Urine	303.093	303.081	Positive	7.03437	0.0892599	21.0448
HMDB0005808	Formononetin	C16H12O4	[M+H]+	Serum|Urine	269.087	269.076	Positive	6.65534	0.0926461	1124.81
HMDB0013609	D-Tryptophan	C11H12N2O2	[M+H]+	Feces|Serum	205.102	205.094	Positive	6.17282	0.0975036	1076.27
HMDB0013609	D-Tryptophan	C11H12N2O2	[M+K]+	Feces|Serum	243.058	243.049	Positive	6.17613	0.0975462	70.8426
HMDB0013892	N-Desmethylvenlafaxine	C16H25NO2	[M+NH4]	Serum|Urine	281.229	281.217		8.11539	0.0823026	132.616
HMDB0014349	Dofetilide	C19H27N3O5S2	[M+H]+	Serum|Urine	442.156	442.138		6.29226	0.0961622	645.046
HMDB0014440	Morphine	C17H19NO3	[M]+	Serum|Urine	285.142	285.131		8.22131	0.10269	190.305
HMDB0014444	Penciclovir	C10H15N5O3	[M+NH4]	Serum|Urine	271.157	271.146		6.07365	0.095592	36.4962
HMDB0014593	Droperidol	C22H22FN3O2	[M]+	Serum|Urine	379.177	379.162		7.76249	0.0915998	11.6327
HMDB0014687	Desoximetasone	C22H29FO4	[M+H]+	Serum|Urine	377.22	377.205		18.2521	0.0993188	7.11299
HMDB0014892	Ethotoin	C11H12N2O2	[M+H]+	Serum|Urine	205.102	205.094		6.17282	0.0975036	1076.27
HMDB0014892	Ethotoin	C11H12N2O2	[M+K]+	Serum|Urine	243.058	243.049		6.17613	0.0975462	70.8426
HMDB0014930	Tripelennamine	C16H21N3	[M]+	Serum|Urine	255.179	255.168		6.50077	0.095125	1013.96
HMDB0015042	Tiagabine	C20H25NO2S2	[M+H]+	Serum|Urine	376.148	376.133		10.1341	0.104921	179.765
HMDB0015044	Quinidine	C20H24N2O2	[M+NH4]	Feces|Serum|Urine	342.225	342.211		8.54484	0.104293	9.43361
HMDB0015091	Hydrocodone	C18H21NO3	[M+K]+	Serum|Urine	338.123	338.109		6.49546	0.108847	12.6945
HMDB0015095	Pindolol	C14H20N2O2	[M+H]+	Serum|Urine	249.165	249.155		8.2588	0.0977901	1285.19
HMDB0015115	Ramelteon	C16H21NO2	[M]+	Serum|Urine	259.162	259.152		10.0383	0.0926979	15.6536
HMDB0015160	Amlexanox	C16H14N2O4	[M+H]+	Serum|Urine	299.109	299.097		6.94863	0.0970507	416.645
HMDB0015294	Amdinocillin	C15H23N3O3S	[M+H]+	Serum|Urine	326.16	326.147		6.82587	0.102848	12.6554
HMDB0015305	Phenobarbital	C12H12N2O3	[M]+	Serum|Urine	232.089	232.08		5.62029	0.108928	8.97792
HMDB0015317	Pergolide	C19H26N2S	[M+H]+	Serum|Urine	315.196	315.183		6.4957	0.0972754	16.1193
HMDB0015317	Pergolide	C19H26N2S	[M]+	Serum|Urine	314.188	314.175		6.49513	0.100395	14.2694
HMDB0015330	Tubocurarine	C37H41N2O6	[M+Na]+	Serum|Urine	632.299	632.274		16.2793	0.108207	54.7065
HMDB0015339	Sparfloxacin	C19H22F2N4O3	[M+K]+	Serum|Urine	431.138	431.121		17.0765	0.107506	7.31402
HMDB0029377	Piperine	C17H19NO3	[M]+	Feces|Serum	285.142	285.131		8.22131	0.10269	190.305
HMDB0029865	Umbelliferone	C9H6O3	[M]+	Serum|Urine	162.035	162.028		1.09251	0.0998764	81.8746
HMDB0030396	(Â±)-Tryptophan	C11H12N2O2	[M+H]+	Urine	205.102	205.094		6.17282	0.0975036	1076.27
HMDB0030396	(Â±)-Tryptophan	C11H12N2O2	[M+K]+	Urine	243.058	243.049		6.17613	0.0975462	70.8426
HMDB0030667	Chrysoeriol	C16H12O6	[M+H]+	Feces	301.077	301.065		11.7125	0.0948692	31.8095
HMDB0032562	Diphenylamine	C12H11N	[M+H]+	Saliva	170.1	170.094		1.27387	0.0883939	936.204
HMDB0032582	2-Biphenylol	C12H10O	[M+H]+	Urine	171.084	171.078		1.96109	0.116819	528.714
HMDB0032616	Sinapic acid	C11H12O5	[M+Na]+	Feces|Urine	247.063	247.053		5.61599	0.109657	18.9085
HMDB0034276	L,L-Cyclo(leucylprolyl)	C11H18N2O2	[M+H]+	Serum	211.149	211.14		9.43985	0.0933582	2285.79
HMDB0034276	L,L-Cyclo(leucylprolyl)	C11H18N2O2	[M+K]+	Serum	249.106	249.096		9.43903	0.101668	31.0993
HMDB0060532	O-Desmethylvenlafaxine	C16H25NO2	[M+NH4]	Serum|Urine	281.229	281.217		8.11539	0.0823026	132.616
HMDB0060552	Dextrorphan	C17H23NO	[M+NH4]	Serum|Urine	275.218	275.207		10.873	0.097461	82.5169
HMDB0060665	Isonicotinic acid	C6H5NO2	[M+H]+	Serum|Urine	124.042	124.037		1.81138	0.0894254	199.957
HMDB0061006	norfentanyl	C14H20N2O	[M]+	Serum|Urine	232.162	232.153		6.06903	0.114988	1613.94
HMDB0062583	N-benzoylglycinate	C9H9NO3	[M+H]+	Feces	180.07	180.062		7.28145	0.101425	310.871

## Sheet: Cell Fragmentation
Metabolite ID	End Mass	Start Mass	Experiment	PK$PEAK_int_rel	Ionization mode	Transition level (Sympol)	Avr_RT	Avr_width	Ratio	Accepted RT shift	Accepted Width shift
HMDB0000030+H	245.101	245.091	1	100	Positive	P	7.45376	0.0936484	135.335	0	0
HMDB0000030+H	123.029	123.024	5	5.88997	Positive	F	7.45285	0.095034	12.8487	0.0121244	1.47952
HMDB0000030+H	123.029	123.024	5	100	Positive	D	7.45294	0.0948839	12.9983	0.011019	1.31931
HMDB0000030+H	123.029	123.024	5	100	Positive	D	7.45306	0.0947014	13.0845	0.00935049	1.12438
HMDB0000030+H	123.029	123.024	5	67.603	Positive	F	7.45312	0.0946064	13.1156	0.00855213	1.02298
HMDB0000030+H	123.029	123.024	5	22.7262	Positive	F	7.45316	0.0945376	13.1382	0.00797201	0.949483
HMDB0000030+H	139.058	139.053	5	23.97	Positive	F	7.45004	0.10901	6.70266	0.0498301	16.4031
HMDB0000030+H	139.06	139.055	5	19.3306	Positive	F	7.45222	0.104762	8.76715	0.0205825	11.8672
HMDB0000030+H	139.061	139.055	5	53.7597	Positive	F	7.45243	0.104427	9.01165	0.0177396	11.5095
HMDB0000030+H	139.061	139.055	5	21.5934	Positive	F	7.45254	0.104266	6.56098	0.0163691	11.3379
HMDB0000030+H	166.069	166.062	5	24.1573	Positive	F	7.45503	0.0970651	14.0791	0.0170954	3.64836
HMDB0000030+H	166.072	166.065	5	33.8169	Positive	F	7.45986	0.0960911	8.28234	0.0818863	2.60832
HMDB0000030+H	166.072	166.065	5	23.8499	Positive	F	7.46012	0.0957595	8.29236	0.0853449	2.25431
HMDB0000030+H	227.078	227.069	5	37.0098	Positive	F	7.46026	0.0940981	72.6436	0.0872892	0.480161
HMDB0000030+H	227.082	227.073	5	36.6037	Positive	F	7.45801	0.0934306	148.409	0.0569924	0.232614
HMDB0000030+H	227.089	227.08	5	59.5204	Positive	F	7.45583	0.0920017	246.373	0.0277969	1.75836
HMDB0000030+H	227.089	227.08	5	100	Positive	D	7.45579	0.0919901	246.526	0.0273061	1.77078
HMDB0000030+H	227.089	227.08	5	25.3167	Positive	F	7.45576	0.091978	246.677	0.026816	1.78374
HMDB0000030+H	227.09	227.08	5	100	Positive	D	7.45571	0.0919604	246.203	0.0262624	1.8025
HMDB0000030+H	227.09	227.081	5	100	Positive	D	7.45572	0.0919498	145.988	0.0262913	1.81387
HMDB0000030+H	227.09	227.081	5	100	Positive	D	7.45572	0.0919352	144.58	0.0263298	1.82941
HMDB0000030+H	227.105	227.095	5	100	Positive	D	7.45537	0.0926535	42.9731	0.0217003	1.0624
HMDB0000030+H	228.088	228.079	5	24.6947	Positive	F	7.45579	0.0922121	8.73247	0.0272917	1.53376
HMDB0000030+H	228.092	228.083	5	9.77864	Positive	F	7.45556	0.0892953	10.2209	0.0242009	4.64838
HMDB0000030+H	228.092	228.083	5	10.2878	Positive	F	7.45566	0.0891175	9.95473	0.0255255	4.83827
HMDB0000030+H	228.093	228.084	5	10.1124	Positive	F	7.45571	0.0890403	9.92196	0.0261355	4.9207
HMDB0000030+H	245.093	245.083	5	100	Positive	D	7.46004	0.097543	15.8257	0.0842881	4.1587
HMDB0000030+H	245.1	245.09	5	100	Positive	D	7.45827	0.0947978	24.2493	0.0605747	1.22738
HMDB0000030+H	245.105	245.095	5	10.2102	Positive	F	7.45608	0.0901692	25.4068	0.0311532	3.71517
HMDB0000030+H	246.103	246.093	5	10.0148	Positive	F	7.4476	0.0872211	5.26917	0.0825811	6.8633
HMDB0000030+H	97.0412	97.0374	5	44.382	Positive	F	7.46021	0.0965439	8.92269	0.086569	3.0919
HMDB0000030+H	97.0414	97.0376	5	60.5435	Positive	F	7.46017	0.0968718	9.0138	0.0859862	3.44202
HMDB0000030+H	97.0415	97.0377	5	7.13208	Positive	F	7.46017	0.0970568	9.05126	0.0859825	3.63957
HMDB0000030+H	97.0416	97.0378	5	81.9831	Positive	D	7.46013	0.0971948	9.03988	0.0854979	3.78686
HMDB0000030+H	97.0417	97.0379	5	13.866	Positive	F	7.46006	0.0973196	9.003	0.0845414	3.92018
HMDB0000030+H	245.101	245.091	5	100	Positive	P__	7.458	0.0941758	23.6951	0.0569307	0.563102
HMDB0000033+NH4	244.146	244.136	1	100	Positive	P	6.95253	0.102751	36.1331	0	0
HMDB0000033+NH4	180.08	180.073	5	7.90791	Positive	F	6.94317	0.113561	14.7122	0.134575	10.5209
HMDB0000033+NH4	180.081	180.074	5	10.0342	Positive	F	6.94418	0.111251	16.1795	0.120144	8.27264
HMDB0000033+NH4	180.086	180.079	5	51.8506	Positive	F	6.94902	0.100776	26.9437	0.0504347	1.92272
HMDB0000033+NH4	180.103	180.096	5	10.9109	Positive	F	6.95873	0.0940123	152.733	0.0892355	8.50483
HMDB0000033+NH4	180.104	180.096	5	10.3888	Positive	F	6.95868	0.0939716	155.448	0.0884181	8.54449
HMDB0000033+NH4	181.113	181.106	5	6.00601	Positive	F	6.95701	0.0899012	13.6334	0.0643927	12.5059
HMDB0000033+NH4	181.113	181.106	5	7.7095	Positive	F	6.95714	0.0899786	13.0907	0.0662525	12.4305
HMDB0000033+NH4	225.112	225.103	5	100	Positive	D	6.96173	0.0986061	24.9373	0.132292	4.03408
HMDB0000033+NH4	225.139	225.13	5	100	Positive	D	6.95031	0.0961685	19.6302	0.0319424	6.40636
HMDB0000034+Na	158.047	158.041	1	100	Positive	P	1.80452	0.0863141	78.5635	0	0
HMDB0000034+Na	134.049	134.043	4	100	Positive	D	1.80597	0.083605	34.1047	0.0801531	3.13867
HMDB0000034+Na	134.049	134.043	4	100	Positive	D	1.80596	0.0835773	34.0601	0.0794295	3.17074
HMDB0000043+H	118.089	118.084	1	100	Positive	P	1.34872	0.0948299	248.933	0	0
HMDB0000043+H	118.088	118.084	3	92.0921	Positive	D	1.34875	0.103358	62.366	0.00155829	8.99303
HMDB0000043+H	118.089	118.084	3	100	Positive	D	1.34861	0.103385	61.7261	0.00877904	9.02148
HMDB0000043+H	118.089	118.084	3	100	Positive	D	1.34857	0.103391	61.5824	0.0111267	9.02771
HMDB0000043+H	118.089	118.084	3	7.83672	Positive	F	1.34822	0.103701	58.0836	0.037507	9.35521
HMDB0000043+H	119.092	119.087	3	5.80581	Positive	F	1.34788	0.0947875	68.4144	0.0629158	0.0447043
HMDB0000043+H	118.089	118.084	3	100	Positive	P__	1.34822	0.103704	58.046	0.0376928	9.3581
HMDB0000045+H	348.078	348.064	1	100	Positive	P	1.43728	0.0915999	1165.99	0	0
HMDB0000045+H	119.04	119.035	7	5.90591	Positive	F	1.4374	0.0907265	20.3223	0.00844694	0.953499
HMDB0000045+H	136.068	136.062	7	83.7893	Positive	D	1.43907	0.0906235	722.975	0.124387	1.06597
HMDB0000045+H	348.077	348.063	7	100	Positive	D	1.43917	0.0932494	511.984	0.131631	1.80068
HMDB0000045+H	348.078	348.064	7	100	Positive	D	1.43918	0.0932175	515.424	0.132467	1.76585
HMDB0000045+H	349.079	349.065	7	12.3123	Positive	F	1.43893	0.0932491	85.9168	0.115147	1.80042
HMDB0000045+H	349.08	349.066	7	10.6106	Positive	F	1.43886	0.093018	86.1778	0.110088	1.54807
HMDB0000045+H	348.078	348.064	7	100	Positive	P__	1.43918	0.0932176	515.451	0.132479	1.76602
HMDB0000045+NH4	365.105	365.09	1	100	Positive	P	8.76965	0.10084	119.527	0	0
HMDB0000045+NH4	117.99	117.985	8	100	Positive	D	8.76225	0.0991318	10.0661	0.0842928	1.69395
HMDB0000045+NH4	136.066	136.061	8	20.4521	Positive	F	8.7575	0.0952312	39.6837	0.138461	5.56208
HMDB0000045+NH4	136.068	136.062	8	83.7893	Positive	D	8.75738	0.0953986	60.149	0.139872	5.39603
HMDB0000045+NH4	193.057	193.049	8	7.20241	Positive	F	8.7691	0.108954	31.572	0.00625106	8.04608
HMDB0000045+NH4	193.074	193.067	8	7.29419	Positive	F	8.77986	0.116786	7.39364	0.116425	15.8129
HMDB0000045+NH4	272.103	272.092	8	33.0797	Positive	F	8.77624	0.0991185	9.78521	0.0751781	1.70714
HMDB0000045+NH4	365.105	365.09	8	100	Positive	P__	8.76576	0.108218	283.269	0.0442982	7.3161
HMDB0000058+H	330.067	330.054	1	100	Positive	P	1.80744	0.0940834	9.45434	0	0
HMDB0000058+H	134.05	134.044	7	51.5516	Positive	F	1.8079	0.0867296	34.9353	0.0254612	7.81626
HMDB0000058+H	330.066	330.053	7	100	Positive	D	1.8053	0.0888262	5.69503	0.118583	5.58783
HMDB0000058+H	330.067	330.054	7	100	Positive	D	1.80535	0.0888957	5.58599	0.115953	5.51394
HMDB0000058+H	330.067	330.054	7	100	Positive	P__	1.80535	0.0889037	5.57371	0.115651	5.50543
HMDB0000064+H	132.08	132.075	1	100	Positive	P	1.437	0.0927837	1521.4	0	0
HMDB0000064+H	132.079	132.073	3	100	Positive	D	1.43902	0.0912292	290.219	0.140716	1.67542
HMDB0000064+H	132.079	132.074	3	100	Positive	D	1.43884	0.0916046	295.503	0.128377	1.27082
HMDB0000064+H	132.079	132.074	3	97.0032	Positive	D	1.43863	0.0920511	310.079	0.113826	0.789564
HMDB0000064+H	132.08	132.075	3	100	Positive	D	1.43842	0.0925963	321.135	0.0989086	0.201979
HMDB0000064+H	90.0573	90.0537	3	100	Positive	D	1.43652	0.094287	347.432	0.0329253	1.62024
HMDB0000064+H	90.0628	90.0592	3	94.737	Positive	D	1.43615	0.097448	89.0474	0.058621	5.0271
HMDB0000064+H	132.08	132.075	3	100	Positive	P__	1.43842	0.092597	321.144	0.0988916	0.201282
HMDB0000070+M	129.082	129.076	1	100	Positive	P	5.97923	0.109616	16.049	0	0
HMDB0000070+M	128.073	128.068	3	100	Positive	D	5.97686	0.112046	12.0371	0.0396281	2.21681
HMDB0000107+H	183.091	183.083	1	100	Positive	P	1.31966	0.103535	566.126	0	0
HMDB0000107+H	111.045	111.041	4	10.511	Positive	F	1.31927	0.10084	18.1301	0.0294093	2.60314
HMDB0000107+H	111.046	111.042	4	20.4792	Positive	F	1.31923	0.101264	18.6594	0.0323178	2.19414
HMDB0000107+H	111.046	111.042	4	12.5189	Positive	F	1.31919	0.101209	18.6641	0.0351657	2.24719
HMDB0000107+H	129.057	129.052	4	37.725	Positive	F	1.31792	0.100803	60.864	0.13124	2.63893
HMDB0000107+H	129.057	129.052	4	48.8547	Positive	F	1.31787	0.100736	61.5676	0.13565	2.70361
HMDB0000107+H	147.068	147.062	4	100	Positive	D	1.31832	0.0996376	33.7097	0.101192	3.76458
HMDB0000107+H	147.068	147.062	4	92.9681	Positive	D	1.31829	0.0995664	33.7314	0.103546	3.83332
HMDB0000107+H	165.079	165.072	4	100	Positive	D	1.31854	0.101581	24.2137	0.0843043	1.88733
HMDB0000107+H	165.079	165.072	4	47.6327	Positive	F	1.31855	0.101577	18.8769	0.0839208	1.89153
HMDB0000107+H	183.09	183.082	4	27.905	Positive	F	1.31958	0.10244	15.2819	0.00592033	1.05762
HMDB0000107+H	183.09	183.083	4	11.1173	Positive	F	1.31957	0.102298	15.7	0.0067191	1.19543
HMDB0000107+H	183.091	183.083	4	100	Positive	P__	1.31937	0.10233	16.5916	0.0213904	1.16385
HMDB0000121+H	442.156	442.139	1	100	Positive	P	6.29226	0.0961688	644.856	0	0
HMDB0000121+H	120.047	120.042	9	44.665	Positive	F	6.29548	0.0944883	67.4676	0.0511006	1.74742
HMDB0000121+H	176.06	176.053	9	76.0408	Positive	D	6.29018	0.0954694	98.882	0.033093	0.727313
HMDB0000121+H	295.099	295.088	9	100	Positive	D	6.29314	0.0964112	480.468	0.0138822	0.251983
HMDB0000121+H	296.103	296.091	9	19.3273	Positive	F	6.29265	0.0966258	133.461	0.00607829	0.475173
HMDB0000121+H	442.156	442.139	9	100	Positive	P__	6.29137	0.0978155	46.3386	0.0142096	1.71232
HMDB0000121+K	480.113	480.094	1	100	Positive	P	6.29201	0.0955587	184.429	0	0
HMDB0000121+K	295.099	295.088	10	100	Positive	D	6.29119	0.0938965	19.6956	0.0130247	1.73943
HMDB0000121+K	296.103	296.091	10	19.3273	Positive	F	6.2946	0.0898063	7.47887	0.0412873	6.01975
HMDB0000121+K	480.113	480.094	10	100	Positive	P__	6.29223	0.0954397	139.173	0.00350729	0.124482
HMDB0000125+H	308.098	308.085	1	100	Positive	P	1.80581	0.0924105	259.335	0	0
HMDB0000125+H	163.032	163.025	7	27.5701	Positive	F	1.80813	0.0907176	20.3433	0.128491	1.8319
HMDB0000125+H	180.049	180.041	7	100	Positive	D	1.8079	0.0891163	17.5283	0.115743	3.56472
HMDB0000125+H	308.096	308.084	7	100	Positive	D	1.80501	0.0925207	112.05	0.0445023	0.119259
HMDB0000125+H	308.097	308.085	7	100	Positive	D	1.80509	0.0924066	122.287	0.040092	0.00418243
HMDB0000125+H	309.099	309.087	7	11.3113	Positive	F	1.80518	0.0967909	43.2489	0.0348027	4.74017
HMDB0000125+H	59.0012	58.9988	7	14.1414	Positive	F	1.80355	0.0929936	7.6424	0.125005	0.631053
HMDB0000125+H	308.098	308.085	7	100	Positive	P__	1.80525	0.0923623	128.284	0.0307856	0.0520915
HMDB0000125+K	346.054	346.041	1	100	Positive	P	1.8062	0.0920183	521.723	0	0
HMDB0000125+K	130.05	130.045	7	5.50551	Positive	F	1.80848	0.0888352	228.461	0.126428	3.45921
HMDB0000125+K	163.032	163.025	7	27.5701	Positive	F	1.80813	0.0907176	20.3433	0.106891	1.41347
HMDB0000125+K	180.049	180.041	7	100	Positive	D	1.8079	0.0891163	17.5283	0.0941471	3.15367
HMDB0000125+K	233.074	233.064	7	18.8188	Positive	F	1.80871	0.089799	82.1587	0.13911	2.41179
HMDB0000125+K	308.096	308.084	7	100	Positive	D	1.80501	0.0925207	112.05	0.0660641	0.546006
HMDB0000125+K	308.097	308.085	7	100	Positive	D	1.80509	0.0924066	122.287	0.0616548	0.422038
HMDB0000125+K	309.099	309.087	7	11.3113	Positive	F	1.80518	0.0967909	43.2489	0.0563666	5.18661
HMDB0000125+K	346.054	346.041	7	100	Positive	P__	1.80585	0.0904225	165.999	0.019549	1.73419
HMDB0000145+K	309.132	309.12	1	100	Positive	P	8.96394	0.129538	28180.5	0	0
HMDB0000145+K	103.059	103.055	7	15.3333	Positive	F	8.9612	0.127933	8.6952	0.0306084	1.23942
HMDB0000145+K	115.056	115.052	7	8.85714	Positive	F	8.96716	0.142688	26.2281	0.0358752	10.1517
HMDB0000145+K	116.063	116.059	7	8.19048	Positive	F	8.95545	0.131784	10.7495	0.0948033	1.73383
HMDB0000145+K	118.075	118.07	7	5.33333	Positive	F	8.96561	0.123989	11.367	0.0186021	4.28351
HMDB0000145+K	129.071	129.066	7	11.4286	Positive	F	8.96614	0.125162	103.561	0.024479	3.37803
HMDB0000145+K	130.083	130.077	7	5.71429	Positive	F	8.97002	0.134667	7.05891	0.0678342	3.95916
HMDB0000145+K	131.049	131.044	7	18.6667	Positive	F	8.95417	0.142624	23.2297	0.108998	10.1017
HMDB0000145+K	131.052	131.047	7	11.7446	Positive	F	8.9562	0.144049	37.9475	0.0863986	11.2021
HMDB0000145+K	131.052	131.047	7	5.1325	Positive	F	8.9565	0.143489	38.7592	0.0830417	10.7695
HMDB0000145+K	141.073	141.067	7	26.381	Positive	F	8.95401	0.123011	6.07426	0.110855	5.03841
HMDB0000145+K	146.069	146.063	7	8.38095	Positive	F	8.96265	0.125991	2183.76	0.0144574	2.7384
HMDB0000145+K	159.065	159.059	7	11.8687	Positive	F	8.96185	0.139012	18.3411	0.0234029	7.31337
HMDB0000145+K	159.084	159.077	7	9.89242	Positive	F	8.95583	0.128441	73.2256	0.090576	0.847261
HMDB0000145+K	159.084	159.077	7	100	Positive	D	8.95587	0.128552	75.0786	0.0900745	0.761059
HMDB0000145+K	159.084	159.077	7	100	Positive	D	8.95589	0.128591	75.7457	0.0899003	0.731075
HMDB0000145+K	160.087	160.081	7	13.5238	Positive	F	8.96907	0.126142	78.3334	0.0571733	2.62198
HMDB0000145+K	178.084	178.076	7	6.85714	Positive	F	8.9531	0.145551	120.303	0.12096	12.3618
HMDB0000145+K	254.146	254.136	7	5.24385	Positive	F	8.96725	0.137029	28.983	0.0368543	5.78268
HMDB0000152+K	192.994	192.986	1	100	Positive	P	1.24734	0.0897131	26.5041	0	0
HMDB0000152+K	177.024	177.016	4	100	Positive	D	1.2461	0.0827593	5.8251	0.0990487	7.75117
HMDB0000157+H	137.049	137.044	1	100	Positive	P	1.81682	0.0862719	238.144	0	0
HMDB0000157+H	137.048	137.043	3	57.2573	Positive	F	1.81839	0.089336	117.834	0.0862036	3.55175
HMDB0000157+H	137.048	137.043	3	100	Positive	D	1.81829	0.0893509	118.692	0.0806211	3.56896
HMDB0000157+H	137.048	137.043	3	100	Positive	D	1.81827	0.089353	118.815	0.0796602	3.57138
HMDB0000157+H	53.0011	52.9989	3	14.014	Positive	F	1.81441	0.0883974	12.3695	0.132747	2.46378
HMDB0000157+H	137.049	137.044	3	100	Positive	P__	1.81795	0.0894109	93.7349	0.0618593	3.63856
HMDB0000158+H	182.085	182.078	1	100	Positive	P	2.01403	0.1223	142.665	0	0
HMDB0000158+H	147.036	147.03	4	100	Positive	D	2.0117	0.118319	10.0601	0.115957	3.25503
HMDB0000158+H	165.056	165.049	4	100	Positive	D	2.01298	0.121936	143.981	0.0524539	0.297379
HMDB0000158+H	165.058	165.051	4	5.80581	Positive	F	2.01245	0.122398	148.94	0.0784861	0.0799437
HMDB0000158+H	165.072	165.065	4	100	Positive	D	2.01218	0.115855	7.38379	0.0920869	5.26978
HMDB0000159+H	166.09	166.083	1	100	Positive	P	5.45617	0.101676	435.486	0	0
HMDB0000159+H	103.057	103.053	4	40.044	Positive	F	5.45578	0.108299	370.913	0.00699427	6.51372
HMDB0000159+H	120.081	120.077	4	100	Positive	D	5.45421	0.108377	361.147	0.0358055	6.59072
HMDB0000159+H	120.082	120.078	4	100	Positive	D	5.45452	0.108199	359.245	0.0302302	6.4158
HMDB0000159+H	120.082	120.078	4	100	Positive	D	5.45453	0.108194	359.583	0.0300601	6.41024
HMDB0000159+H	120.082	120.078	4	100	Positive	D	5.45453	0.108193	359.66	0.0300217	6.40898
HMDB0000159+H	120.082	120.078	4	100	Positive	D	5.45453	0.108188	359.91	0.0298959	6.40486
HMDB0000159+H	120.083	120.078	4	10.8108	Positive	F	5.45466	0.108098	364.783	0.0275684	6.31562
HMDB0000159+H	120.083	120.078	4	12.5125	Positive	F	5.45475	0.108264	361.679	0.0260355	6.47883
HMDB0000159+H	120.083	120.078	4	100	Positive	D	5.45478	0.108263	359.381	0.0254303	6.47868
HMDB0000159+H	120.084	120.08	4	60.3755	Positive	F	5.45519	0.108231	355.778	0.0177925	6.44725
HMDB0000159+H	120.085	120.08	4	18.1896	Positive	F	5.45538	0.108288	345.361	0.0144076	6.50286
HMDB0000159+H	121.084	121.08	4	8.50851	Positive	F	5.45646	0.105856	746.944	0.00534095	4.11092
HMDB0000159+H	166.087	166.081	4	7.51503	Positive	F	5.45436	0.108082	158.904	0.0330736	6.30033
HMDB0000159+H	166.089	166.083	4	5.64664	Positive	F	5.45442	0.108001	181.156	0.0319299	6.22092
HMDB0000159+H	166.089	166.083	4	100	Positive	D	5.45444	0.108004	181.277	0.0316785	6.22365
HMDB0000159+H	166.09	166.083	4	100	Positive	D	5.45447	0.107901	181.51	0.0310475	6.12258
HMDB0000159+H	167.093	167.086	4	10.1101	Positive	F	5.45433	0.106813	24.4778	0.0335883	5.05213
HMDB0000159+H	91.0508	91.0472	4	21.721	Positive	F	5.44936	0.108108	17.9703	0.124748	6.32622
HMDB0000159+H	91.0573	91.0537	4	5.30531	Positive	F	5.45298	0.105848	22.9341	0.0583927	4.10331
HMDB0000159+H	166.09	166.083	4	100	Positive	P__	5.45447	0.107901	181.511	0.0310444	6.12191
HMDB0000162+H	116.073	116.069	1	100	Positive	P	1.43715	0.0893486	2963.42	0	0
HMDB0000162+H	116.073	116.068	3	100	Positive	D	1.43774	0.0934801	247.101	0.0406371	4.62405
HMDB0000162+H	116.073	116.069	3	44.7447	Positive	F	1.43768	0.0935751	259.203	0.0367883	4.73036
HMDB0000162+H	117.076	117.071	3	5.20521	Positive	F	1.43743	0.0906916	46.5967	0.0196629	1.50313
HMDB0000162+H	117.076	117.071	3	5.90591	Positive	F	1.43732	0.0906346	46.8333	0.0120073	1.43925
HMDB0000162+H	70.0672	70.0644	3	100	Positive	D	1.4378	0.0962771	1632.03	0.0453411	7.75441
HMDB0000162+H	70.07	70.0672	3	100	Positive	D	1.43702	0.0989949	680.399	0.00946289	10.7963
HMDB0000162+H	116.073	116.069	3	100	Positive	P__	1.43768	0.0935783	259.548	0.0368388	4.73386
HMDB0000167+H	120.068	120.064	1	100	Positive	P	1.29843	0.10029	351.363	0	0
HMDB0000167+H	74.0619	74.0589	3	100	Positive	D	1.29793	0.103877	29.0965	0.038849	3.57654
HMDB0000167+H	74.0635	74.0605	3	29.609	Positive	F	1.29708	0.101492	42.7954	0.103952	1.19877
HMDB0000169+NH4	198.102	198.094	1	100	Positive	P	1.31581	0.118446	1136.59	0	0
HMDB0000169+NH4	162.079	162.073	4	94.0052	Positive	D	1.31731	0.113427	18.1353	0.113607	4.23704
HMDB0000169+NH4	198.102	198.094	4	100	Positive	P__	1.31696	0.117544	47.9671	0.0870268	0.761858
HMDB0000172+Na	154.087	154.081	1	100	Positive	P	9.44125	0.102826	14.225	0	0
HMDB0000172+Na	55.0571	55.0549	4	31.8252	Positive	F	9.45088	0.109439	106.702	0.102065	6.43149
HMDB0000172+Na	55.0581	55.0559	4	100	Positive	D	9.45073	0.108773	81.4352	0.10048	5.7835
HMDB0000197+H	176.075	176.068	1	100	Positive	P	10.7623	0.0963328	145.079	0	0
HMDB0000197+H	176.074	176.066	4	100	Positive	D	10.7644	0.0931577	16.4453	0.0193126	3.29599
HMDB0000197+H	176.075	176.068	4	90.5346	Positive	D	10.7638	0.0932727	16.5679	0.013655	3.17666
HMDB0000197+H	176.077	176.07	4	51.9333	Positive	F	10.7624	0.0945692	16.8361	0.000671698	1.83076
HMDB0000197+H	176.075	176.068	4	100	Positive	P__	10.7637	0.0932839	16.5691	0.013387	3.16495
HMDB0000210+H	220.123	220.114	1	100	Positive	P	5.68384	0.10308	2346.22	0	0
HMDB0000210+H	116.037	116.032	5	18.7031	Positive	F	5.68473	0.101455	90.2951	0.015543	1.57624
HMDB0000210+H	116.038	116.033	5	15.383	Positive	F	5.6844	0.102332	87.7587	0.00976554	0.724823
HMDB0000210+H	116.038	116.034	5	15.1858	Positive	F	5.68394	0.103033	103.045	0.00173094	0.0454348
HMDB0000210+H	124.078	124.073	5	10.0974	Positive	F	5.68413	0.10244	333.747	0.00501926	0.620057
HMDB0000210+H	124.079	124.074	5	25.2311	Positive	F	5.68352	0.102467	323.667	0.0056734	0.594309
HMDB0000210+H	124.08	124.075	5	25.5415	Positive	F	5.68319	0.102376	313.156	0.011492	0.68248
HMDB0000210+H	142.089	142.083	5	6.22334	Positive	F	5.6867	0.102191	76.3791	0.0503168	0.86229
HMDB0000210+H	142.091	142.085	5	11.1304	Positive	F	5.68596	0.102303	84.7588	0.0372004	0.753326
HMDB0000210+H	174.103	174.097	5	5.38608	Positive	F	5.67909	0.0894883	5.96295	0.0835919	13.1851
HMDB0000210+H	184.1	184.093	5	21.93	Positive	F	5.68677	0.102319	265.171	0.0515571	0.737774
HMDB0000210+H	184.102	184.094	5	28.5788	Positive	F	5.68603	0.102804	241.189	0.0384369	0.267432
HMDB0000210+H	184.103	184.095	5	27.7391	Positive	F	5.68553	0.103068	222.824	0.0296188	0.0115784
HMDB0000210+H	184.104	184.096	5	26.3554	Positive	F	5.68494	0.103367	203.794	0.0192744	0.278609
HMDB0000210+H	202.104	202.096	5	91.0078	Positive	D	5.68697	0.102466	198.34	0.0550876	0.594883
HMDB0000210+H	202.111	202.103	5	32.1872	Positive	F	5.68495	0.103875	263.661	0.0195148	0.77148
HMDB0000210+H	202.113	202.104	5	43.017	Positive	F	5.68417	0.104495	210.068	0.00571568	1.3728
HMDB0000210+H	202.113	202.105	5	38.4427	Positive	F	5.68375	0.104818	212.805	0.00165321	1.687
HMDB0000210+H	220.122	220.113	5	23.7559	Positive	F	5.68481	0.106751	913.845	0.017064	3.56191
HMDB0000210+H	220.123	220.114	5	64.962	Positive	F	5.68449	0.107101	909.195	0.0113798	3.90138
HMDB0000210+H	67.0566	67.054	5	10.0711	Positive	F	5.68645	0.113117	93.176	0.0458825	9.73778
HMDB0000210+H	70.0312	70.0284	5	13.9659	Positive	F	5.68015	0.102378	123.301	0.0649609	0.680632
HMDB0000210+H	70.0315	70.0287	5	14.1107	Positive	F	5.67996	0.102448	117.382	0.0683584	0.612596
HMDB0000210+H	72.0465	72.0436	5	6.48268	Positive	F	5.68292	0.104193	209.582	0.0162803	1.08025
HMDB0000210+H	85.0669	85.0635	5	13.5346	Positive	F	5.68446	0.104906	113.457	0.0108639	1.77241
HMDB0000210+H	85.067	85.0636	5	7.09722	Positive	F	5.68448	0.104942	113.416	0.0111613	1.80661
HMDB0000210+H	85.0676	85.0642	5	13.2332	Positive	F	5.6847	0.105337	112.715	0.0150578	2.19005
HMDB0000210+H	90.0572	90.0536	5	100	Positive	D	5.68221	0.106015	250.837	0.0287757	2.84775
HMDB0000210+H	90.0574	90.0538	5	100	Positive	D	5.68202	0.106132	238.716	0.0319788	2.96132
HMDB0000210+H	90.0583	90.0547	5	6.27292	Positive	F	5.68112	0.106865	165.952	0.0479654	3.67232
HMDB0000210+H	90.0591	90.0555	5	30.6961	Positive	F	5.67989	0.107665	123.449	0.0694705	4.44823
HMDB0000210+H	95.0518	95.048	5	10.7194	Positive	F	5.6791	0.103143	76.6444	0.0834202	0.0616582
HMDB0000210+H	98.0259	98.022	5	7.40786	Positive	F	5.68247	0.101447	157.735	0.0240576	1.58413
HMDB0000210+H	98.026	98.022	5	26.1655	Positive	F	5.68246	0.101449	157.675	0.02432	1.58137
HMDB0000210+H	98.0271	98.0231	5	25.4941	Positive	F	5.68233	0.101705	142.717	0.0265453	1.33353
HMDB0000210+H	220.123	220.114	5	100	Positive	P__	5.68449	0.1071	909.205	0.0113923	3.90064
HMDB0000210+Na	242.105	242.096	1	100	Positive	P	5.68895	0.100685	47.1951	0	0
HMDB0000210+Na	116.037	116.032	5	18.7031	Positive	F	5.68473	0.101455	90.2951	0.0741908	0.764667
HMDB0000210+Na	116.038	116.033	5	15.383	Positive	F	5.6844	0.102332	73.807	0.0799631	1.63633
HMDB0000210+Na	116.038	116.034	5	15.1858	Positive	F	5.68394	0.103033	103.045	0.0879905	2.33188
HMDB0000210+Na	124.078	124.073	5	10.0974	Positive	F	5.68413	0.10244	333.747	0.0847051	1.74359
HMDB0000210+Na	124.079	124.074	5	25.2311	Positive	F	5.68352	0.102467	323.667	0.0953882	1.76995
HMDB0000210+Na	124.08	124.075	5	25.5415	Positive	F	5.68319	0.102376	313.156	0.101202	1.67968
HMDB0000210+Na	142.089	142.083	5	6.22334	Positive	F	5.6867	0.102191	76.3791	0.0394482	1.4956
HMDB0000210+Na	142.091	142.085	5	11.1304	Positive	F	5.68596	0.102303	84.7588	0.0525528	1.60715
HMDB0000210+Na	184.1	184.093	5	21.93	Positive	F	5.68677	0.102319	265.171	0.038209	1.62307
HMDB0000210+Na	184.102	184.094	5	28.5788	Positive	F	5.68603	0.102804	241.189	0.0513174	2.1046
HMDB0000210+Na	184.103	184.095	5	27.7391	Positive	F	5.68553	0.103068	222.824	0.0601277	2.36654
HMDB0000210+Na	184.104	184.096	5	26.3554	Positive	F	5.68494	0.103367	203.794	0.0704628	2.66363
HMDB0000210+Na	202.104	202.096	5	91.0078	Positive	D	5.68697	0.102466	198.34	0.0346817	1.76936
HMDB0000210+Na	202.111	202.103	5	32.1872	Positive	F	5.68495	0.103875	263.661	0.0702226	3.16823
HMDB0000210+Na	202.113	202.104	5	43.017	Positive	F	5.68417	0.104495	210.068	0.0840093	3.78384
HMDB0000210+Na	202.113	202.105	5	38.4427	Positive	F	5.68375	0.104818	212.805	0.0913716	4.10552
HMDB0000210+Na	220.122	220.113	5	23.7559	Positive	F	5.68481	0.106751	913.845	0.0726711	6.02502
HMDB0000210+Na	220.123	220.114	5	64.962	Positive	F	5.68449	0.107101	909.195	0.0783502	6.37257
HMDB0000210+Na	67.0566	67.054	5	10.0711	Positive	F	5.68645	0.113117	93.176	0.0438785	12.3478
HMDB0000210+Na	72.0465	72.0436	5	6.48268	Positive	F	5.68292	0.104193	209.582	0.105986	3.48434
HMDB0000210+Na	85.0669	85.0635	5	13.5346	Positive	F	5.68446	0.104906	113.457	0.0788657	4.19296
HMDB0000210+Na	85.067	85.0636	5	7.09722	Positive	F	5.68448	0.104942	113.416	0.0785685	4.22798
HMDB0000210+Na	85.0676	85.0642	5	13.2332	Positive	F	5.6847	0.105337	112.715	0.0746755	4.62054
HMDB0000210+Na	90.0572	90.0536	5	100	Positive	D	5.68221	0.106015	250.837	0.11847	5.29388
HMDB0000210+Na	90.0574	90.0538	5	100	Positive	D	5.68202	0.106132	238.716	0.12167	5.41015
HMDB0000210+Na	90.0583	90.0547	5	6.27292	Positive	F	5.68112	0.106865	165.952	0.137642	6.13806
HMDB0000210+Na	98.0259	98.022	5	7.40786	Positive	F	5.68247	0.101447	157.735	0.113756	0.756585
HMDB0000210+Na	98.026	98.022	5	26.1655	Positive	F	5.68246	0.101449	157.675	0.114018	0.75941
HMDB0000210+Na	98.0271	98.0231	5	25.4941	Positive	F	5.68233	0.101705	142.717	0.116241	1.01315
HMDB0000210+Na	242.105	242.096	5	100	Positive	P__	5.68826	0.100699	64.4687	0.0120721	0.0136217
HMDB0000211+NH4	198.102	198.094	1	100	Positive	P	1.31581	0.118446	1136.59	0	0
HMDB0000211+NH4	162.079	162.073	4	94.0052	Positive	D	1.31731	0.113427	18.1353	0.113607	4.23704
HMDB0000211+NH4	198.102	198.094	4	100	Positive	P__	1.31696	0.117544	47.9671	0.0870268	0.761858
HMDB0000222+H	400.351	400.335	1	100	Positive	P	18.2209	0.126579	70.459	0	0
HMDB0000222+H	400.377	400.361	9	100	Positive	D	18.2199	0.130325	5.91812	0.00555895	2.95881
HMDB0000222+H	400.351	400.335	9	100	Positive	P__	18.2263	0.128024	515.656	0.0298535	1.14121
HMDB0000235+M	265.118	265.107	1	100	Positive	P	1.43968	0.0932751	3084.85	0	0
HMDB0000235+M	122.074	122.069	6	100	Positive	D	1.43903	0.093687	1320.79	0.0448026	0.441659
HMDB0000235+M	122.074	122.069	6	100	Positive	D	1.43903	0.0936863	1320.72	0.0447416	0.440917
HMDB0000235+M	123.071	123.066	6	12.3698	Positive	F	1.44168	0.0947146	92.465	0.139267	1.54334
HMDB0000235+M	123.077	123.072	6	75.7429	Positive	D	1.44013	0.0926049	376.749	0.0317519	0.718505
HMDB0000235+M	144.05	144.045	6	20.6914	Positive	F	1.4395	0.0934987	525.946	0.0121353	0.239781
HMDB0000235+M	144.052	144.046	6	31.6316	Positive	F	1.43951	0.0933291	397.006	0.0112518	0.0579608
HMDB0000235+M	145.054	145.048	6	16.8261	Positive	F	1.43848	0.0957705	49.1692	0.0831898	2.67537
HMDB0000235+M	265.118	265.107	6	5.70571	Positive	F	1.43971	0.0965188	150.532	0.00228023	3.47761
HMDB0000235+M	81.047	81.0438	6	17.5898	Positive	F	1.43931	0.0926914	191.52	0.0257809	0.6258
HMDB0000235+M	265.118	265.107	6	100	Positive	P__	1.43971	0.0965195	150.501	0.00222474	3.47832
HMDB0000239+H	170.085	170.078	1	100	Positive	P	1.96478	0.119233	2840.71	0	0
HMDB0000239+H	108.046	108.042	4	5.05156	Positive	F	1.96669	0.120495	10.9439	0.0970913	1.05781
HMDB0000239+H	108.048	108.044	4	35.6356	Positive	F	1.96649	0.120252	10.4047	0.08701	0.854636
HMDB0000239+H	134.063	134.057	4	10.4383	Positive	F	1.96235	0.122408	3105.38	0.124018	2.6625
HMDB0000239+H	134.063	134.058	4	98.8674	Positive	D	1.962	0.12194	2176.27	0.141382	2.27004
HMDB0000239+H	152.074	152.067	4	100	Positive	D	1.96695	0.131397	974.769	0.110339	10.2015
HMDB0000239+H	152.074	152.068	4	100	Positive	D	1.96689	0.131328	973.94	0.107309	10.1436
HMDB0000239+H	170.084	170.078	4	32.4671	Positive	F	1.96463	0.126606	1090.82	0.00795019	6.18329
HMDB0000239+H	170.085	170.078	4	28.8874	Positive	F	1.96449	0.12656	1069.31	0.0146685	6.14446
HMDB0000239+H	170.085	170.078	4	100	Positive	P__	1.96449	0.126558	1068.72	0.0148554	6.14338
HMDB0000244+H	377.154	377.139	1	100	Positive	P	7.22444	0.0934845	2673.37	0	0
HMDB0000244+H	172.09	172.083	8	10.9858	Positive	F	7.22534	0.09181	96.9781	0.0125259	1.79122
HMDB0000244+H	172.092	172.085	8	36.1361	Positive	F	7.22454	0.0919876	88.7967	0.00141662	1.60127
HMDB0000244+H	198.069	198.061	8	7.20998	Positive	F	7.22539	0.0926438	99.3954	0.0131117	0.899354
HMDB0000244+H	198.073	198.065	8	27.7277	Positive	F	7.22601	0.092136	96.42	0.021678	1.44251
HMDB0000244+H	243.071	243.061	8	17.9867	Positive	F	7.22752	0.0992074	16.2053	0.0426482	6.12172
HMDB0000244+H	243.079	243.069	8	100	Positive	D	7.2267	0.0950517	153.918	0.0312306	1.67644
HMDB0000244+H	243.092	243.082	8	32.9404	Positive	F	7.22606	0.0927509	1011.05	0.0224221	0.784712
HMDB0000244+H	243.093	243.083	8	100	Positive	D	7.22596	0.0926599	1013.89	0.0210271	0.882113
HMDB0000244+H	243.093	243.083	8	5.40541	Positive	F	7.22596	0.0926592	1013.72	0.0210255	0.882866
HMDB0000244+H	243.094	243.085	8	71.7718	Positive	F	7.22593	0.0925201	977.657	0.0206672	1.03163
HMDB0000244+H	243.112	243.102	8	6.78771	Positive	F	7.22287	0.0932329	64.6205	0.0217268	0.26916
HMDB0000244+H	359.132	359.117	8	14.2429	Positive	F	7.22453	0.0913173	59.1532	0.00122195	2.31826
HMDB0000244+H	359.137	359.123	8	15.0239	Positive	F	7.22393	0.0917056	75.1115	0.0070768	1.9029
HMDB0000244+H	377.152	377.137	8	100	Positive	D	7.22598	0.0945846	1821.05	0.021322	1.1768
HMDB0000244+H	377.154	377.139	8	100	Positive	D	7.2261	0.094547	1796.62	0.0230392	1.13651
HMDB0000244+H	378.155	378.139	8	18.7084	Positive	F	7.22682	0.0885671	959.78	0.0329612	5.26016
HMDB0000244+H	377.154	377.139	8	100	Positive	P__	7.2261	0.0945466	1796.41	0.0230537	1.13617
HMDB0000244+M	376.146	376.131	1	100	Positive	P	10.1338	0.104136	164.99	0	0
HMDB0000244+M	243.143	243.133	8	100	Positive	D	10.1301	0.113313	5.29821	0.0358041	8.81301
HMDB0000244+M	376.141	376.126	8	5.48437	Positive	F	10.1317	0.121361	11.4474	0.0208478	16.5414
HMDB0000244+M	376.146	376.131	8	100	Positive	P__	10.1364	0.120453	18.2333	0.0263938	15.6688
HMDB0000247+H	183.091	183.083	1	100	Positive	P	1.31966	0.103535	566.126	0	0
HMDB0000247+H	111.045	111.041	4	10.511	Positive	F	1.31927	0.10084	18.1301	0.0294093	2.60314
HMDB0000247+H	111.046	111.042	4	20.4792	Positive	F	1.31923	0.101264	18.6594	0.0323178	2.19414
HMDB0000247+H	111.046	111.042	4	12.5189	Positive	F	1.31919	0.101209	18.6641	0.0351657	2.24719
HMDB0000247+H	129.057	129.052	4	37.725	Positive	F	1.31792	0.100803	60.864	0.13124	2.63893
HMDB0000247+H	129.057	129.052	4	48.8547	Positive	F	1.31787	0.100736	61.5676	0.13565	2.70361
HMDB0000247+H	147.068	147.062	4	100	Positive	D	1.31832	0.0996376	33.7097	0.101192	3.76458
HMDB0000247+H	147.068	147.062	4	92.9681	Positive	D	1.31829	0.0995664	33.7314	0.103546	3.83332
HMDB0000247+H	165.079	165.072	4	100	Positive	D	1.31854	0.101581	24.2137	0.0843043	1.88733
HMDB0000247+H	165.079	165.072	4	47.6327	Positive	F	1.31855	0.101577	18.8769	0.0839208	1.89153
HMDB0000247+H	183.09	183.082	4	27.905	Positive	F	1.31958	0.10244	15.2819	0.00592033	1.05762
HMDB0000247+H	183.09	183.083	4	11.1173	Positive	F	1.31957	0.102298	15.7	0.0067191	1.19543
HMDB0000247+H	183.091	183.083	4	100	Positive	P__	1.31937	0.10233	16.5916	0.0213904	1.16385
HMDB0000248+H	777.71	777.679	1	100	Positive	P	11.8684	0.0955925	23.0442	0	0
HMDB0000248+H	731.704	731.675	16	75.3039	Positive	D	11.8691	0.0968305	39.1022	0.00647949	1.29502
HMDB0000248+H	732.706	732.677	16	8.80262	Positive	F	11.8655	0.0949338	7.07584	0.0239734	0.689081
HMDB0000248+H	777.711	777.68	16	100	Positive	D	11.8654	0.0945234	32.5678	0.025027	1.11846
HMDB0000248+H	778.713	778.682	16	15.7281	Positive	F	11.8692	0.0946203	5.99409	0.00660259	1.01707
HMDB0000248+H	777.71	777.679	16	100	Positive	P__	11.8655	0.0944374	32.9947	0.0240387	1.20837
HMDB0000258+M	342.123	342.109	1	100	Positive	P	21.6345	0.0917769	16.1697	0	0
HMDB0000258+M	341.115	341.102	7	100	Positive	D	21.6345	0.0932946	26.8473	0.000200651	1.65367
HMDB0000258+M	342.123	342.109	7	100	Positive	P__	21.635	0.0918701	28.5966	0.00192928	0.101482
HMDB0000267+H	130.053	130.048	1	100	Positive	P	1.80783	0.0881419	838.262	0	0
HMDB0000267+H	69.0014	68.9986	3	30.6667	Positive	F	1.81012	0.0854822	7.99657	0.126945	3.01749
HMDB0000267+H	84.0466	84.0432	3	5.31836	Positive	F	1.81034	0.0927232	307.252	0.138724	5.19766
HMDB0000267+H	84.0467	84.0433	3	100	Positive	D	1.81026	0.0926518	307.161	0.134375	5.11665
HMDB0000267+K	168.01	168.003	1	100	Positive	P	1.81208	0.0905448	262.962	0	0
HMDB0000267+K	130.053	130.048	4	23.3233	Positive	F	1.80986	0.0925837	122.102	0.122829	2.25182
HMDB0000267+K	84.0466	84.0432	4	5.31836	Positive	F	1.80967	0.0914452	34.7078	0.132924	0.994465
HMDB0000267+K	84.0467	84.0433	4	100	Positive	D	1.80968	0.0913876	34.7573	0.132469	0.930812
HMDB0000306+H	138.095	138.089	1	100	Positive	P	5.52851	0.104461	225.836	0	0
HMDB0000306+H	138.094	138.088	3	100	Positive	D	5.52891	0.10782	287.814	0.00720927	3.21554
HMDB0000306+H	138.094	138.088	3	51.0229	Positive	F	5.5289	0.107832	288.184	0.00703414	3.22645
HMDB0000306+H	138.094	138.089	3	100	Positive	D	5.52885	0.107892	291.209	0.00611655	3.28369
HMDB0000306+H	138.096	138.091	3	6.79306	Positive	F	5.52833	0.108766	296.153	0.00316331	4.121
HMDB0000306+H	139.097	139.091	3	7.40741	Positive	F	5.52819	0.104474	68.9755	0.00582495	0.0119135
HMDB0000306+H	138.095	138.089	3	100	Positive	P__	5.52874	0.108135	296.58	0.00423172	3.51642
HMDB0000378+H	246.175	246.166	1	100	Positive	P	7.0253	0.0846092	110.17	0	0
HMDB0000378+H	246.156	246.146	5	100	Positive	D	7.03172	0.0848034	9.70057	0.0914317	0.22956
HMDB0000378+H	246.175	246.166	5	100	Positive	P__	7.02428	0.0833986	68.9351	0.0144087	1.43075
HMDB0000397+K	192.994	192.986	1	100	Positive	P	1.24734	0.0897131	26.5041	0	0
HMDB0000397+K	177.024	177.016	4	100	Positive	D	1.2461	0.0827593	5.8251	0.0990487	7.75117
HMDB0000442+Na	127.04	127.035	1	100	Positive	P	1.34516	0.108653	299.587	0	0
HMDB0000442+Na	59.0712	59.0688	3	100	Positive	D	1.34702	0.100927	272.675	0.138075	7.11089
HMDB0000479+H	170.096	170.09	1	100	Positive	P	1.27438	0.0884791	1675.58	0	0
HMDB0000479+H	107.064	107.06	4	5.005	Positive	F	1.27375	0.0881223	17.4494	0.049871	0.403265
HMDB0000479+H	109.08	109.076	4	56.8569	Positive	F	1.27282	0.0894003	110.584	0.122617	1.04107
HMDB0000479+H	170.096	170.089	4	74.0741	Positive	F	1.27478	0.091069	114.971	0.0315258	2.92708
HMDB0000479+H	170.103	170.097	4	100	Positive	D	1.27389	0.0897488	33.8159	0.0390052	1.43493
HMDB0000479+H	170.096	170.09	4	100	Positive	P__	1.27478	0.091062	115.476	0.0310264	2.91915
HMDB0000508+M	152.072	152.065	1	100	Positive	P	1.96382	0.118488	1753.96	0	0
HMDB0000508+M	135.068	135.062	4	48.2482	Positive	F	1.9627	0.119108	677.26	0.0570945	0.52354
HMDB0000508+M	135.068	135.063	4	47.047	Positive	F	1.96261	0.118941	659.167	0.0613835	0.382639
HMDB0000508+M	153.079	153.073	4	100	Positive	D	1.96416	0.118937	200.706	0.0172814	0.379147
HMDB0000508+M	153.079	153.073	4	100	Positive	D	1.96427	0.119023	199.796	0.0231059	0.45173
HMDB0000517+H	175.123	175.116	1	100	Positive	P	1.27047	0.0946816	13575.5	0	0
HMDB0000517+H	116.069	116.064	4	66.8669	Positive	F	1.27192	0.100561	118.915	0.11407	6.20926
HMDB0000517+H	116.073	116.068	4	56.9648	Positive	F	1.27021	0.0963499	169.882	0.0203085	1.76205
HMDB0000517+H	116.074	116.069	4	35.4354	Positive	F	1.27003	0.0958791	177.676	0.0345073	1.26481
HMDB0000517+H	116.074	116.069	4	34.5345	Positive	F	1.27002	0.0958348	178.337	0.0349697	1.21804
HMDB0000517+H	130.102	130.096	4	17.017	Positive	F	1.26892	0.0950169	652.166	0.121654	0.354164
HMDB0000517+H	130.102	130.097	4	16.3163	Positive	F	1.26897	0.0949786	644.085	0.118099	0.31372
HMDB0000517+H	130.104	130.099	4	16.9169	Positive	F	1.26934	0.0946725	523.743	0.0886269	0.00957948
HMDB0000517+H	130.108	130.103	4	11.1111	Positive	F	1.27069	0.0949508	273.359	0.0176062	0.284316
HMDB0000517+H	159.104	159.097	4	100	Positive	D	1.27221	0.0942404	52.2636	0.137283	0.465967
HMDB0000517+H	176.125	176.118	4	6.20621	Positive	F	1.2699	0.0965802	160.918	0.0446873	2.00527
HMDB0000517+H	176.126	176.119	4	6.30631	Positive	F	1.26998	0.0966681	161.719	0.0383121	2.09809
HMDB0000517+H	60.0576	60.0552	4	52.3804	Positive	F	1.26998	0.0944909	776.708	0.0386573	0.201326
HMDB0000517+H	60.0602	60.0578	4	7.969	Positive	F	1.26938	0.0931377	772.905	0.0858291	1.63054
HMDB0000517+H	70.0672	70.0644	4	51.2821	Positive	F	1.27146	0.0996338	1993.53	0.0779752	5.23038
HMDB0000517+H	70.0674	70.0646	4	100	Positive	D	1.27142	0.0994929	1948.42	0.0749202	5.08156
HMDB0000517+H	70.0678	70.065	4	100	Positive	D	1.27133	0.0991755	1881.11	0.0679976	4.74642
HMDB0000557+Na	154.087	154.081	1	100	Positive	P	9.44125	0.102826	14.225	0	0
HMDB0000557+Na	55.0571	55.0549	4	31.8252	Positive	F	9.45088	0.109439	106.702	0.102065	6.43149
HMDB0000557+Na	55.0581	55.0559	4	100	Positive	D	9.45073	0.108773	81.4352	0.10048	5.7835
HMDB0000568+M	152.072	152.065	1	100	Positive	P	1.96382	0.118488	1753.96	0	0
HMDB0000568+M	135.068	135.062	4	48.2482	Positive	F	1.9627	0.119108	677.26	0.0570945	0.52354
HMDB0000568+M	135.068	135.063	4	47.047	Positive	F	1.96261	0.118941	659.167	0.0613835	0.382639
HMDB0000568+M	153.079	153.073	4	100	Positive	D	1.96416	0.118937	200.706	0.0172814	0.379147
HMDB0000568+M	153.079	153.073	4	100	Positive	D	1.96427	0.119023	199.796	0.0231059	0.45173
HMDB0000631+H	450.331	450.313	1	100	Positive	P	13.8292	0.0990157	32.8145	0	0
HMDB0000631+H	414.278	414.262	10	100	Positive	D	13.827	0.0974948	15.9436	0.0158003	1.53602
HMDB0000631+H	450.331	450.313	10	100	Positive	P__	13.8319	0.0952663	11.3963	0.0191913	3.78663
HMDB0000641+H	147.08	147.074	1	100	Positive	P	1.2795	0.095808	201.618	0	0
HMDB0000641+H	147.079	147.073	3	100	Positive	D	1.28008	0.0935579	19.7676	0.0448665	2.34855
HMDB0000641+H	147.08	147.074	3	9.3617	Positive	F	1.2804	0.0943846	20.5909	0.0698038	1.48566
HMDB0000641+H	147.08	147.074	3	100	Positive	P__	1.28041	0.0943915	20.6319	0.0709933	1.47853
HMDB0000673+H	281.254	281.242	1	100	Positive	P	19.7061	0.0781103	5.93778	0	0
HMDB0000673+H	139.151	139.145	6	5.80459	Positive	F	19.7182	0.0782649	5.13032	0.0613613	0.197894
HMDB0000673+H	281.252	281.241	6	30.562	Positive	F	19.7072	0.081129	161.841	0.00563593	3.86464
HMDB0000673+H	97.1019	97.0981	6	13.8138	Positive	F	19.7082	0.0792224	20.2074	0.0110244	1.42373
HMDB0000673+H	97.103	97.0992	6	47.9753	Positive	F	19.7085	0.0793588	21.5475	0.0122624	1.59837
HMDB0000673+H	97.1031	97.0993	6	100	Positive	D	19.7086	0.0792656	21.4621	0.012623	1.47898
HMDB0000673+H	281.254	281.242	6	100	Positive	P__	19.707	0.0813258	161.591	0.00448024	4.11659
HMDB0000687+Na	154.087	154.081	1	100	Positive	P	9.44125	0.102826	14.225	0	0
HMDB0000687+Na	55.0571	55.0549	4	31.8252	Positive	F	9.45088	0.109439	106.702	0.102065	6.43149
HMDB0000687+Na	55.0581	55.0559	4	100	Positive	D	9.45073	0.108773	81.4352	0.10048	5.7835
HMDB0000688+H	246.175	246.166	1	100	Positive	P	7.0253	0.0846092	110.17	0	0
HMDB0000688+H	246.156	246.146	5	100	Positive	D	7.03172	0.0848034	9.70057	0.0914317	0.22956
HMDB0000688+H	246.175	246.166	5	100	Positive	P__	7.02428	0.0833986	68.9351	0.0144087	1.43075
HMDB0000696+H	150.062	150.056	1	100	Positive	P	1.80974	0.0888543	565.444	0	0
HMDB0000696+H	104.053	104.049	4	6.10611	Positive	F	1.80855	0.0837938	26.495	0.0655879	5.69524
HMDB0000696+H	133.034	133.029	4	6.40641	Positive	F	1.8096	0.091661	14.3365	0.00776466	3.15879
HMDB0000696+H	133.035	133.029	4	5.005	Positive	F	1.80934	0.0916604	14.0554	0.0218904	3.15808
HMDB0000696+H	150.057	150.051	4	100	Positive	D	1.80911	0.0866376	40.7599	0.0350008	2.49473
HMDB0000696+H	150.061	150.055	4	100	Positive	D	1.80815	0.0864519	37.2806	0.0875227	2.70368
HMDB0000696+H	150.061	150.055	4	86.1862	Positive	D	1.8082	0.0865478	36.2568	0.0851374	2.59584
HMDB0000696+H	150.062	150.056	4	100	Positive	P__	1.80816	0.0865599	34.9685	0.0874855	2.58218
HMDB0000714+H	180.07	180.062	1	100	Positive	P	7.28145	0.101425	310.871	0	0
HMDB0000714+H	105.036	105.032	4	100	Positive	D	7.27522	0.0961431	938.727	0.0855501	5.2076
HMDB0000714+H	180.07	180.062	4	100	Positive	P__	7.29105	0.0996611	88.7501	0.131953	1.73901
HMDB0000719+H	120.068	120.064	1	100	Positive	P	1.29843	0.10029	351.363	0	0
HMDB0000719+H	74.0619	74.0589	3	100	Positive	D	1.29793	0.103877	29.0965	0.038849	3.57654
HMDB0000719+H	74.0635	74.0605	3	29.609	Positive	F	1.29708	0.101492	42.7954	0.103952	1.19877
HMDB0000729+Na	127.04	127.035	1	100	Positive	P	1.34516	0.108653	299.587	0	0
HMDB0000729+Na	59.0712	59.0688	3	100	Positive	D	1.34702	0.100927	272.675	0.138075	7.11089
HMDB0000765+H	183.091	183.083	1	100	Positive	P	1.31966	0.103535	566.126	0	0
HMDB0000765+H	111.045	111.041	4	10.511	Positive	F	1.31927	0.10084	18.1301	0.0294093	2.60314
HMDB0000765+H	111.046	111.042	4	20.4792	Positive	F	1.31923	0.101264	18.6594	0.0323178	2.19414
HMDB0000765+H	111.046	111.042	4	12.5189	Positive	F	1.31919	0.101209	18.6641	0.0351657	2.24719
HMDB0000765+H	129.057	129.052	4	37.725	Positive	F	1.31792	0.100803	60.864	0.13124	2.63893
HMDB0000765+H	129.057	129.052	4	48.8547	Positive	F	1.31787	0.100736	61.5676	0.13565	2.70361
HMDB0000765+H	147.068	147.062	4	100	Positive	D	1.31832	0.0996376	33.7097	0.101192	3.76458
HMDB0000765+H	147.068	147.062	4	92.9681	Positive	D	1.31829	0.0995664	33.7314	0.103546	3.83332
HMDB0000765+H	165.079	165.072	4	100	Positive	D	1.31854	0.101581	24.2137	0.0843043	1.88733
HMDB0000765+H	165.079	165.072	4	47.6327	Positive	F	1.31855	0.101577	18.8769	0.0839208	1.89153
HMDB0000765+H	183.09	183.082	4	27.905	Positive	F	1.31958	0.10244	15.2819	0.00592033	1.05762
HMDB0000765+H	183.09	183.083	4	11.1173	Positive	F	1.31957	0.102298	15.7	0.0067191	1.19543
HMDB0000765+H	183.091	183.083	4	100	Positive	P__	1.31937	0.10233	16.5916	0.0213904	1.16385
HMDB0000791+H	288.223	288.212	1	100	Positive	P	10.8804	0.0930497	132.383	0	0
HMDB0000791+H	288.207	288.195	6	100	Positive	D	10.8759	0.100532	29.0485	0.0416375	8.04114
HMDB0000791+H	288.223	288.212	6	100	Positive	P__	10.8818	0.0914161	94.3332	0.0125518	1.75562
HMDB0000805+H	130.053	130.048	1	100	Positive	P	1.80783	0.0881419	838.262	0	0
HMDB0000805+H	84.0466	84.0432	3	5.31836	Positive	F	1.81034	0.0927232	307.252	0.138724	5.19766
HMDB0000805+H	84.0467	84.0433	3	100	Positive	D	1.81026	0.0926518	307.161	0.134375	5.11665
HMDB0000805+K	168.01	168.003	1	100	Positive	P	1.81208	0.0905448	262.962	0	0
HMDB0000805+K	130.053	130.048	4	23.3233	Positive	F	1.80986	0.0925837	122.102	0.122829	2.25182
HMDB0000805+K	84.0466	84.0432	4	5.31836	Positive	F	1.80967	0.0914452	34.7078	0.132924	0.994465
HMDB0000805+K	84.0467	84.0433	4	100	Positive	D	1.80968	0.0913876	34.7573	0.132469	0.930812
HMDB0000881+K	244.006	243.996	1	100	Positive	P	5.45589	0.0955142	40.3946	0	0
HMDB0000881+K	204.034	204.026	5	10.5101	Positive	F	5.45825	0.104113	12.3701	0.0432937	9.00243
HMDB0000881+K	204.034	204.026	5	100	Positive	D	5.45829	0.104048	12.9472	0.043967	8.93487
HMDB0000881+K	244.006	243.996	5	100	Positive	P__	5.45879	0.0999138	7.42363	0.0532011	4.60614
HMDB0000883+H	118.089	118.084	1	100	Positive	P	1.34872	0.0948299	248.933	0	0
HMDB0000883+H	118.088	118.084	3	92.0921	Positive	D	1.34875	0.103358	62.366	0.00155829	8.99303
HMDB0000883+H	118.089	118.084	3	100	Positive	D	1.34861	0.103385	61.7261	0.00877904	9.02148
HMDB0000883+H	118.089	118.084	3	100	Positive	D	1.34857	0.103391	61.5824	0.0111267	9.02771
HMDB0000883+H	118.089	118.084	3	7.83672	Positive	F	1.34822	0.103701	58.0836	0.037507	9.35521
HMDB0000883+H	119.092	119.087	3	5.80581	Positive	F	1.34788	0.0947875	68.4144	0.0629158	0.0447043
HMDB0000883+H	118.089	118.084	3	100	Positive	P__	1.34822	0.103704	58.046	0.0376928	9.3581
HMDB0000895+M	146.121	146.115	1	100	Positive	P	1.43813	0.0916511	493.602	0	0
HMDB0000895+M	146.118	146.112	3	9.39226	Positive	F	1.4386	0.0917187	234.389	0.0325356	0.0737732
HMDB0000895+M	146.121	146.115	3	100	Positive	D	1.43841	0.0913529	232.953	0.0191242	0.325396
HMDB0000895+M	147.124	147.118	3	48.1176	Positive	F	1.43892	0.0891584	19.1205	0.0549786	2.71978
HMDB0000895+M	87.0427	87.0393	3	100	Positive	D	1.43716	0.10515	55.8186	0.0678027	14.7284
HMDB0000895+M	146.121	146.115	3	100	Positive	P__	1.43841	0.091353	232.886	0.0190676	0.325257
HMDB0000898+M	125.098	125.093	1	100	Positive	P	10.7182	0.0974827	512.174	0	0
HMDB0000898+M	126.105	126.1	3	100	Positive	D	10.7191	0.0948349	7.73665	0.00834667	2.71619
HMDB0000898+M	126.106	126.101	3	100	Positive	D	10.7191	0.0938466	7.10562	0.00842355	3.73004
HMDB0000898+M	125.098	125.093	3	100	Positive	P__	10.7193	0.100275	81.5275	0.0110257	2.86482
HMDB0000929+H	205.102	205.094	1	100	Positive	P	6.17282	0.0975036	1076.27	0	0
HMDB0000929+H	115.055	115.051	5	10.2102	Positive	F	6.17363	0.100007	215.89	0.0130662	2.56741
HMDB0000929+H	115.056	115.051	5	100	Positive	D	6.17351	0.0998186	218.468	0.011181	2.37428
HMDB0000929+H	115.056	115.052	5	6.05153	Positive	F	6.17337	0.0996151	221.772	0.00882351	2.16561
HMDB0000929+H	115.056	115.052	5	100	Positive	D	6.17334	0.0995738	222.448	0.00839217	2.12325
HMDB0000929+H	115.056	115.052	5	38.4941	Positive	F	6.1733	0.0995797	221.954	0.007794	2.12923
HMDB0000929+H	116.048	116.043	5	12.5828	Positive	F	6.17286	0.097246	18.8646	0.000511257	0.264184
HMDB0000929+H	116.052	116.047	5	100	Positive	D	6.17526	0.0969716	27.273	0.0394353	0.545625
HMDB0000929+H	116.052	116.047	5	100	Positive	D	6.17528	0.0970104	27.4017	0.0398021	0.505779
HMDB0000929+H	116.053	116.048	5	100	Positive	D	6.17589	0.0970784	29.832	0.0497214	0.436097
HMDB0000929+H	116.053	116.048	5	94.8366	Positive	D	6.17614	0.0970293	30.553	0.0537845	0.486439
HMDB0000929+H	116.053	116.048	5	44.9652	Positive	F	6.17627	0.0970051	30.9134	0.0558126	0.511281
HMDB0000929+H	116.053	116.048	5	11.3113	Positive	F	6.17635	0.0969885	31.1622	0.0571855	0.52829
HMDB0000929+H	116.053	116.048	5	100	Positive	D	6.17679	0.099048	32.1544	0.0642443	1.58398
HMDB0000929+H	116.053	116.048	5	100	Positive	D	6.1769	0.099016	32.5216	0.0660788	1.55116
HMDB0000929+H	116.054	116.049	5	100	Positive	D	6.17743	0.0988644	34.3315	0.0745706	1.39565
HMDB0000929+H	116.054	116.049	5	100	Positive	D	6.17746	0.0988537	34.4713	0.0751882	1.38473
HMDB0000929+H	116.054	116.049	5	35.6336	Positive	F	6.17748	0.0988492	34.5302	0.0754466	1.38009
HMDB0000929+H	116.054	116.049	5	60.5939	Positive	F	6.17749	0.0988465	34.5556	0.0755586	1.37727
HMDB0000929+H	116.054	116.049	5	38.66	Positive	F	6.1775	0.0988427	34.5844	0.0756875	1.37336
HMDB0000929+H	116.054	116.049	5	100	Positive	D	6.1775	0.0988389	34.6131	0.0758161	1.36945
HMDB0000929+H	116.054	116.049	5	21.2471	Positive	F	6.17751	0.0988356	34.6383	0.0759286	1.36612
HMDB0000929+H	116.054	116.049	5	5.82025	Positive	F	6.17752	0.0988224	34.6629	0.0760739	1.35259
HMDB0000929+H	116.054	116.049	5	92.2172	Positive	D	6.17753	0.098819	34.6881	0.0761844	1.34911
HMDB0000929+H	116.054	116.049	5	6.49929	Positive	F	6.17753	0.0988152	34.717	0.0763106	1.34516
HMDB0000929+H	116.054	116.049	5	23.9242	Positive	F	6.17754	0.0988113	34.7459	0.0764365	1.34121
HMDB0000929+H	116.054	116.049	5	9.51187	Positive	F	6.17755	0.098808	34.7711	0.0765466	1.33776
HMDB0000929+H	116.054	116.049	5	39.3639	Positive	F	6.17757	0.0988011	34.8548	0.0768678	1.33074
HMDB0000929+H	116.06	116.056	5	18.7185	Positive	F	6.17445	0.0971708	44.2533	0.0263822	0.341286
HMDB0000929+H	116.061	116.057	5	5.96584	Positive	F	6.17353	0.0972077	42.21	0.0114859	0.303462
HMDB0000929+H	116.062	116.057	5	10.3926	Positive	F	6.17289	0.0975524	40.1702	0.00108767	0.05011
HMDB0000929+H	117.055	117.05	5	9.42998	Positive	F	6.1692	0.102085	30.5575	0.058736	4.69834
HMDB0000929+H	117.057	117.052	5	9.94053	Positive	F	6.16966	0.101259	39.4422	0.0512403	3.85156
HMDB0000929+H	117.06	117.055	5	33.6537	Positive	F	6.1699	0.100532	64.7869	0.0474144	3.10574
HMDB0000929+H	117.06	117.056	5	69.306	Positive	F	6.16983	0.100211	46.4183	0.0484814	2.77677
HMDB0000929+H	117.061	117.056	5	64.8961	Positive	F	6.16984	0.10002	45.5306	0.0482701	2.581
HMDB0000929+H	117.062	117.058	5	29.284	Positive	F	6.17047	0.0995564	127.056	0.0380484	2.10533
HMDB0000929+H	117.072	117.068	5	7.412	Positive	F	6.17306	0.106224	48.0822	0.00384698	8.94323
HMDB0000929+H	118.066	118.062	5	16.3163	Positive	F	6.17368	0.100082	246.117	0.013855	2.64412
HMDB0000929+H	118.067	118.062	5	77.4827	Positive	D	6.17356	0.099973	247.948	0.0118819	2.53267
HMDB0000929+H	118.067	118.062	5	100	Positive	D	6.1735	0.0999192	248.832	0.0109058	2.4775
HMDB0000929+H	118.067	118.062	5	66.2654	Positive	F	6.17347	0.0998925	249.275	0.0104203	2.45005
HMDB0000929+H	118.067	118.063	5	5.39318	Positive	F	6.17338	0.0998131	251.28	0.00897503	2.36865
HMDB0000929+H	118.068	118.064	5	37.6223	Positive	F	6.17308	0.0996176	213.253	0.00416743	2.16811
HMDB0000929+H	118.069	118.065	5	25.762	Positive	F	6.17269	0.0993641	202.979	0.00220312	1.90819
HMDB0000929+H	119.069	119.065	5	5.70571	Positive	F	6.17439	0.0969885	78.4001	0.0254423	0.528261
HMDB0000929+H	119.07	119.066	5	8.61511	Positive	F	6.17375	0.0968455	80.7911	0.0149657	0.674973
HMDB0000929+H	119.071	119.066	5	6.88159	Positive	F	6.1736	0.0966981	81.1487	0.0126414	0.826101
HMDB0000929+H	127.048	127.043	5	14.5695	Positive	F	6.16886	0.0937178	5.03419	0.0641572	3.88277
HMDB0000929+H	127.055	127.05	5	5.08083	Positive	F	6.17204	0.100622	31.921	0.0127155	3.19869
HMDB0000929+H	130.063	130.058	5	10.1911	Positive	F	6.17371	0.09771	101.64	0.0144389	0.211726
HMDB0000929+H	130.067	130.061	5	13.4134	Positive	F	6.17319	0.0965396	59.2479	0.00595112	0.988648
HMDB0000929+H	130.068	130.062	5	16.0088	Positive	F	6.17299	0.0963971	33.3896	0.0027217	1.1348
HMDB0000929+H	130.068	130.063	5	65.7065	Positive	F	6.17294	0.096355	33.415	0.0018534	1.17796
HMDB0000929+H	130.068	130.063	5	24.3649	Positive	F	6.17291	0.0963338	33.4771	0.00141635	1.19977
HMDB0000929+H	130.069	130.063	5	13.9519	Positive	F	6.17272	0.0961809	33.9134	0.00169678	1.35653
HMDB0000929+H	131.072	131.067	5	7.7816	Positive	F	6.17438	0.108247	14.7178	0.0251863	11.0185
HMDB0000929+H	132.082	132.076	5	8.70871	Positive	F	6.17386	0.0995297	59.357	0.0167268	2.07802
HMDB0000929+H	132.083	132.078	5	11.7082	Positive	F	6.17351	0.0991971	60.5761	0.0111122	1.73686
HMDB0000929+H	132.083	132.078	5	7.77894	Positive	F	6.17347	0.0991832	60.129	0.0104637	1.72261
HMDB0000929+H	132.083	132.078	5	35.0279	Positive	F	6.17345	0.0992255	59.9757	0.0101969	1.76596
HMDB0000929+H	132.084	132.078	5	14.8408	Positive	F	6.17338	0.0992694	67.458	0.00905385	1.81104
HMDB0000929+H	132.085	132.08	5	6.92841	Positive	F	6.173	0.0991959	63.4144	0.00278108	1.73567
HMDB0000929+H	140.053	140.047	5	7.02207	Positive	F	6.17738	0.0915968	9.29877	0.0737818	6.05799
HMDB0000929+H	141.06	141.054	5	6.80711	Positive	F	6.17237	0.0886459	5.24955	0.00738236	9.08451
HMDB0000929+H	142.054	142.048	5	13.8736	Positive	F	6.17923	0.110859	6.7797	0.103857	13.6977
HMDB0000929+H	142.067	142.061	5	21.2212	Positive	F	6.17417	0.101171	134.065	0.0217793	3.76158
HMDB0000929+H	142.067	142.062	5	33.3718	Positive	F	6.17409	0.101228	136.56	0.0205485	3.81953
HMDB0000929+H	142.068	142.062	5	53.0525	Positive	F	6.17404	0.10127	138.946	0.0197394	3.86243
HMDB0000929+H	142.068	142.062	5	27.7945	Positive	F	6.17404	0.101276	138.913	0.0196459	3.8693
HMDB0000929+H	142.068	142.062	5	30.1415	Positive	F	6.174	0.101304	138.742	0.0191127	3.89736
HMDB0000929+H	142.068	142.062	5	11.7629	Positive	F	6.17396	0.101319	138.549	0.0183558	3.91315
HMDB0000929+H	142.069	142.063	5	28.17	Positive	F	6.17363	0.101398	137.217	0.0130399	3.99396
HMDB0000929+H	142.069	142.063	5	12.7095	Positive	F	6.17355	0.101405	136.743	0.0117055	4.00081
HMDB0000929+H	142.069	142.063	5	46.3042	Positive	F	6.17352	0.101436	136.117	0.0112252	4.03336
HMDB0000929+H	142.07	142.064	5	33.6306	Positive	F	6.17308	0.101644	129.648	0.00412414	4.24687
HMDB0000929+H	142.07	142.064	5	27.3964	Positive	F	6.17304	0.101636	129.109	0.00344682	4.23858
HMDB0000929+H	142.07	142.064	5	30.7944	Positive	F	6.17301	0.101634	128.765	0.00300486	4.2363
HMDB0000929+H	142.07	142.064	5	10.9349	Positive	F	6.173	0.101633	128.653	0.00286018	4.23555
HMDB0000929+H	142.07	142.064	5	30.4086	Positive	F	6.17299	0.101633	128.541	0.00271522	4.2348
HMDB0000929+H	142.07	142.064	5	8.09264	Positive	F	6.17297	0.101631	128.309	0.00241497	4.23329
HMDB0000929+H	142.07	142.064	5	15.2983	Positive	F	6.17296	0.101631	128.197	0.00226956	4.23266
HMDB0000929+H	143.074	143.068	5	6.60661	Positive	F	6.17252	0.0994438	241.86	0.00484062	1.98985
HMDB0000929+H	143.075	143.069	5	40.4157	Positive	F	6.17236	0.0995023	244.399	0.0074851	2.04989
HMDB0000929+H	143.075	143.07	5	85.8722	Positive	D	6.17216	0.0995799	247.658	0.0108004	2.12947
HMDB0000929+H	143.076	143.07	5	86.3428	Positive	D	6.17213	0.0995882	248.02	0.0111639	2.13801
HMDB0000929+H	143.076	143.07	5	39.4951	Positive	F	6.17211	0.0995965	248.382	0.0115264	2.14648
HMDB0000929+H	143.078	143.072	5	31.0046	Positive	F	6.17177	0.0998193	224.37	0.017055	2.37502
HMDB0000929+H	144.08	144.074	5	10.2752	Positive	F	6.1737	0.100434	290.454	0.0141627	3.00569
HMDB0000929+H	144.08	144.075	5	5.31178	Positive	F	6.1737	0.100363	300.207	0.0142217	2.93282
HMDB0000929+H	144.082	144.076	5	7.30731	Positive	F	6.17368	0.100116	157.235	0.0139214	2.67883
HMDB0000929+H	144.083	144.078	5	45.5259	Positive	F	6.17348	0.0999652	102.513	0.010648	2.52463
HMDB0000929+H	144.083	144.078	5	10.7351	Positive	F	6.17347	0.0999593	101.933	0.0104943	2.51863
HMDB0000929+H	144.084	144.078	5	10.7163	Positive	F	6.17345	0.0999453	96.967	0.010125	2.5042
HMDB0000929+H	144.084	144.078	5	21.2159	Positive	F	6.17342	0.0999305	96.0163	0.00973828	2.48909
HMDB0000929+H	144.084	144.078	5	10.1442	Positive	F	6.17339	0.0999071	95.0335	0.00912422	2.46508
HMDB0000929+H	144.085	144.079	5	19.8028	Positive	F	6.17324	0.0998235	87.185	0.00668093	2.37932
HMDB0000929+H	144.09	144.084	5	10.3103	Positive	F	6.17251	0.100229	49.6209	0.00509875	2.79545
HMDB0000929+H	146.061	146.055	5	40.3403	Positive	F	6.1737	0.100899	333.576	0.0142389	3.48248
HMDB0000929+H	146.062	146.056	5	100	Positive	D	6.17357	0.10053	369.302	0.0120978	3.10389
HMDB0000929+H	146.063	146.057	5	15.9952	Positive	F	6.17341	0.1003	391.574	0.00942625	2.86837
HMDB0000929+H	146.063	146.057	5	61.9444	Positive	F	6.1734	0.100299	391.668	0.00940288	2.86676
HMDB0000929+H	146.063	146.057	5	100	Positive	D	6.17338	0.100274	419.592	0.00903586	2.84151
HMDB0000929+H	146.063	146.057	5	61.7725	Positive	F	6.17337	0.100267	419.037	0.00892626	2.83397
HMDB0000929+H	146.063	146.057	5	100	Positive	D	6.17336	0.100248	417.613	0.00864381	2.81453
HMDB0000929+H	146.064	146.058	5	100	Positive	D	6.17313	0.100009	303.581	0.00503716	2.56918
HMDB0000929+H	146.065	146.059	5	6.95809	Positive	F	6.17292	0.0996663	268.514	0.00159267	2.21808
HMDB0000929+H	146.066	146.06	5	30.8308	Positive	F	6.17265	0.0991312	216.956	0.00288878	1.66924
HMDB0000929+H	147.065	147.059	5	8.40841	Positive	F	6.17466	0.0957437	136.934	0.0297235	1.80498
HMDB0000929+H	147.066	147.06	5	8.81685	Positive	F	6.17421	0.0955792	142.776	0.0223876	1.97362
HMDB0000929+H	147.066	147.06	5	8.26962	Positive	F	6.17417	0.09557	143.272	0.0218153	1.98312
HMDB0000929+H	159.091	159.084	5	100	Positive	D	6.17355	0.0985868	125.24	0.0118204	1.11099
HMDB0000929+H	159.091	159.085	5	100	Positive	D	6.17357	0.0983395	132.304	0.0121311	0.857343
HMDB0000929+H	159.093	159.087	5	6.40641	Positive	F	6.17358	0.0982321	139.623	0.0122022	0.747137
HMDB0000929+H	159.095	159.088	5	8.08889	Positive	F	6.17342	0.0983822	138.817	0.00964505	0.901071
HMDB0000929+H	159.095	159.088	5	8.25876	Positive	F	6.1734	0.0983967	138.725	0.00937088	0.915928
HMDB0000929+H	159.095	159.089	5	15.4281	Positive	F	6.17339	0.0984106	138.636	0.00910723	0.930218
HMDB0000929+H	159.095	159.089	5	25.6539	Positive	F	6.17339	0.0984111	138.633	0.00909825	0.930705
HMDB0000929+H	159.095	159.089	5	26.4167	Positive	F	6.17337	0.0984226	138.559	0.00887924	0.942578
HMDB0000929+H	159.095	159.089	5	14.0746	Positive	F	6.17335	0.0984394	138.456	0.00856926	0.959744
HMDB0000929+H	159.095	159.089	5	27.1545	Positive	F	6.17335	0.0984344	138.377	0.00855681	0.954621
HMDB0000929+H	159.096	159.089	5	20.8727	Positive	F	6.17334	0.0983977	135.613	0.00835786	0.917037
HMDB0000929+H	159.097	159.09	5	100	Positive	D	6.17326	0.098127	126.355	0.00714242	0.639397
HMDB0000929+H	159.097	159.09	5	7.02947	Positive	F	6.17326	0.0981223	126.185	0.00712656	0.634521
HMDB0000929+H	159.097	159.09	5	56.2546	Positive	F	6.17326	0.098104	125.538	0.00706571	0.615817
HMDB0000929+H	159.097	159.09	5	14.0547	Positive	F	6.17326	0.0980995	125.379	0.00705065	0.61119
HMDB0000929+H	159.097	159.091	5	10.3219	Positive	F	6.17326	0.098095	125.219	0.00703555	0.60655
HMDB0000929+H	159.097	159.091	5	20.9577	Positive	F	6.17326	0.0980905	125.06	0.0070204	0.6019
HMDB0000929+H	159.097	159.091	5	7.95524	Positive	F	6.17326	0.0980856	124.89	0.0070042	0.596926
HMDB0000929+H	159.097	159.091	5	6.53446	Positive	F	6.17325	0.0980765	124.572	0.00697371	0.587566
HMDB0000929+H	159.097	159.091	5	19.4508	Positive	F	6.17325	0.0980716	124.402	0.0069574	0.582555
[truncated: 1,052 more rows]
