# Supplementary material for: A Novel Approach of SWATH-Based Metabolomics Analysis Using the Human Metabolome Database Spectral Library
Source: Int J Mol Sci. 2022 Sep 18;23(18):10908. doi: 10.3390/ijms231810908 (PMC9500730; doi:10.3390/ijms231810908)
Supplement: Supplementary file 1 [file ijms-23-10908-s001.zip › S7B (Negative mode results).xlsx]

## Sheet: Urine
Metabolite ID	Name	Formula	Adduct	Location	End Mass	Start Mass	ionization mode	avr_RT_sample	avr_width_sample	Ratio
HMDB0000008	2-Hydroxybutyric acid	C4H8O3	[M-H]-	Blood | Cerebrospinal Fluid (CSF) | Feces | Saliva | Sweat | Urine	103.042	103.038	Negative	6.32221	0.108336	7.44966
HMDB0000011	(R)-3-Hydroxybutyric acid	C4H8O3	[M-H]-	Blood | Cerebrospinal Fluid (CSF) | Urine	103.042	103.038	Negative	6.32221	0.108336	7.44966
HMDB0000012	Deoxyuridine	C9H12N2O5	[M-H]-	Blood | Cerebrospinal Fluid (CSF) | Feces | Urine	227.072	227.063	Negative	9.42597	0.0954488	19.5878
HMDB0000012	Deoxyuridine	C9H12N2O5	[M+H2O-H]-	Blood | Cerebrospinal Fluid (CSF) | Feces | Urine	209.06	209.052	Negative	1.85445	0.0863912	1424.85
HMDB0000012	Deoxyuridine	C9H12N2O5	[M+K-2H]-	Blood | Cerebrospinal Fluid (CSF) | Feces | Urine	265.029	265.018	Negative	7.09186	0.107613	151.29
HMDB0000020	p-Hydroxyphenylacetic acid	C8H8O3	[M-H]-	Blood | Cerebrospinal Fluid (CSF) | Feces | Saliva | Urine	151.043	151.037	Negative	6.22918	0.09427	1528.55
HMDB0000022	3-Methoxytyramine	C9H13NO2	[M+H2O-H]-	Blood | Cerebrospinal Fluid (CSF) | Urine	148.079	148.073	Negative	7.1007	0.0865503	116.764
HMDB0000022	3-Methoxytyramine	C9H13NO2	[M+Na-2H]-	Blood | Cerebrospinal Fluid (CSF) | Urine	188.073	188.066	Negative	6.08677	0.0921291	853.817
HMDB0000023	(S)-3-Hydroxyisobutyric acid	C4H8O3	[M-H]-	Blood | Cerebrospinal Fluid (CSF) | Feces | Saliva | Urine	103.042	103.038	Negative	6.32221	0.108336	7.44966
HMDB0000030	Biotin	C10H16N2O3S	[M-H]-	Blood | Cerebrospinal Fluid (CSF) | Feces | Saliva | Urine	243.086	243.076	Negative	6.11288	0.126495	120.763
HMDB0000030	Biotin	C10H16N2O3S	M+NH4-2H]-	Blood | Cerebrospinal Fluid (CSF) | Feces | Saliva | Urine	260.113	260.102	Negative	5.11646	0.0922263	40.2795
HMDB0000034	Adenine	C5H5N5	[M-H]-	Blood | Cerebrospinal Fluid (CSF) | Feces | Saliva | Urine	134.05	134.045	Negative	1.86176	0.0906761	200.186
HMDB0000034	Adenine	C5H5N5	[M+H2O-H]-	Blood | Cerebrospinal Fluid (CSF) | Feces | Saliva | Urine	116.038	116.034	Negative	1.85813	0.0844	49.8189
HMDB0000045	Adenosine monophosphate	C10H14N5O7P	[M-H]-	Blood | Cellular Cytoplasm | Cerebrospinal Fluid (CSF) | Feces | Saliva | Urine	346.063	346.049	Negative	5.02783	0.0854882	112.736
HMDB0000050	Adenosine	C10H13N5O4	[M+Na-2H]-	Blood | Breast Milk | Cellular Cytoplasm | Cerebrospinal Fluid (CSF) | Feces | Saliva | Urine	288.077	288.066	Negative	6.95314	0.0899588	456.316
HMDB0000064	Creatine	C4H9N3O2	[M+FA-H]-	Blood | Breast Milk | Cerebrospinal Fluid (CSF) | Feces | Saliva | Sweat | Urine	176.071	176.064	Negative	9.79182	0.0938167	5653.02
HMDB0000064	Creatine	C4H9N3O2	[M-H]-	Blood | Breast Milk | Cerebrospinal Fluid (CSF) | Feces | Saliva | Sweat | Urine	130.065	130.06	Negative	9.79334	0.0947906	2243.6
HMDB0000068	Epinephrine	C9H13NO3	[M-H]-	Blood | Cerebrospinal Fluid (CSF) | Urine	182.086	182.079	Negative	7.5227	0.0927581	1231.58
HMDB0000073	Dopamine	C8H11NO2	[M+H2O-H]-	Blood | Cerebrospinal Fluid (CSF) | Feces | Urine	134.063	134.058	Negative	6.8668	0.113554	9468.38
HMDB0000094	Citric acid	C6H8O7	[M-H]-	Blood | Breast Milk | Cerebrospinal Fluid (CSF) | Feces | Saliva | Sweat | Urine	191.024	191.016	Negative	1.90913	0.111386	38.7509
HMDB0000101	Deoxyadenosine	C10H13N5O3	[M-H]-	Blood | Feces | Urine	250.1	250.09	Negative	7.10134	0.0950732	227.806
HMDB0000101	Deoxyadenosine	C10H13N5O3	M+NH4-2H]-	Blood | Feces | Urine	267.126	267.116	Negative	7.10228	0.0957596	4152.03
HMDB0000121	Folic acid	C19H19N7O6	[M-H]-	Blood | Cellular Cytoplasm | Cerebrospinal Fluid (CSF) | Feces | Urine	440.141	440.124	Negative	7.16077	0.0912806	169.652
HMDB0000125	Glutathione	C10H17N3O6S	[M-H]-	Blood | Cellular Cytoplasm | Cerebrospinal Fluid (CSF) | Saliva | Urine	306.083	306.07	Negative	7.10354	0.105224	583.907
HMDB0000127	D-Glucuronic acid	C6H10O7	[M+K-2H]-	Blood | Feces | Urine	230.996	230.987	Negative	1.86015	0.0922689	326.55
HMDB0000127	D-Glucuronic acid	C6H10O7	[M+Na-2H]-	Blood | Feces | Urine	215.022	215.013	Negative	1.86015	0.0869766	533.874
HMDB0000127	D-Glucuronic acid	C6H10O7	M+NH4-2H]-	Blood | Feces | Urine	210.066	210.058	Negative	1.86026	0.0871088	1404.85
HMDB0000130	Homogentisic acid	C8H8O4	[M+FA-H]-	Blood | Feces | Urine	213.045	213.036	Negative	8.27754	0.0957364	9.95875
HMDB0000132	Guanine	C5H5N5O	[M+Cl]-	Cellular Cytoplasm | Feces | Saliva | Urine	186.023	186.015	Negative	1.85109	0.11608	31.9878
HMDB0000133	Guanosine	C10H13N5O5	[M-H]-	Blood | Breast Milk | Cellular Cytoplasm | Feces | Saliva | Urine	282.09	282.079	Negative	6.98082	0.0889553	54.6736
HMDB0000133	Guanosine	C10H13N5O5	[M+K-2H]-	Blood | Breast Milk | Cellular Cytoplasm | Feces | Saliva | Urine	320.047	320.034	Negative	8.01515	0.091711	38.5907
HMDB0000145	Estrone	C18H22O2	[M+Cl]-	Blood | Urine	305.137	305.125	Negative	7.47759	0.091936	312.301
HMDB0000148	L-Glutamic acid	C5H9NO4	[M+H2O-H]-	Blood | Cellular Cytoplasm | Cerebrospinal Fluid (CSF) | Feces | Saliva | Sweat | Urine	128.037	128.032	Negative	1.43461	0.0946324	168.02
HMDB0000157	Hypoxanthine	C5H4N4O	[M+Na-2H]-	Amniotic Fluid | Blood | Breast Milk | Cellular Cytoplasm | Cerebrospinal Fluid (CSF) | Feces | Saliva | Urine	157.016	157.01	Negative	1.85753	0.0791281	359.744
HMDB0000158	L-Tyrosine	C9H11NO3	[M+FA-H]-	Blood | Breast Milk | Cerebrospinal Fluid (CSF) | Feces | Saliva | Sweat | Urine	226.077	226.068	Negative	6.2301	0.0933754	486.045
HMDB0000158	L-Tyrosine	C9H11NO3	[M-H]-	Blood | Breast Milk | Cerebrospinal Fluid (CSF) | Feces | Saliva | Sweat | Urine	180.07	180.063	Negative	7.1661	0.0972336	16099.8
HMDB0000158	L-Tyrosine	C9H11NO3	[M+H2O-H]-	Blood | Breast Milk | Cerebrospinal Fluid (CSF) | Feces | Saliva | Sweat | Urine	162.059	162.052	Negative	7.16623	0.096346	525.995
HMDB0000158	L-Tyrosine	C9H11NO3	[M+K-2H]-	Blood | Breast Milk | Cerebrospinal Fluid (CSF) | Feces | Saliva | Sweat | Urine	218.027	218.018	Negative	7.17159	0.095881	4502.41
HMDB0000158	L-Tyrosine	C9H11NO3	[M+Na-2H]-	Blood | Breast Milk | Cerebrospinal Fluid (CSF) | Feces | Saliva | Sweat | Urine	202.053	202.045	Negative	7.17196	0.094851	501.345
HMDB0000158	L-Tyrosine	C9H11NO3	M+NH4-2H]-	Blood | Breast Milk | Cerebrospinal Fluid (CSF) | Feces | Saliva | Sweat | Urine	197.097	197.089	Negative	7.1743	0.0883859	118.685
HMDB0000168	L-Asparagine	C4H8N2O3	[M-H]-	Blood | Breast Milk | Cerebrospinal Fluid (CSF) | Feces | Saliva | Sweat | Urine	131.049	131.044	Negative	9.15825	0.0948245	429.644
HMDB0000168	L-Asparagine	C4H8N2O3	M+NH4-2H]-	Blood | Breast Milk | Cerebrospinal Fluid (CSF) | Feces | Saliva | Sweat | Urine	148.076	148.07	Negative	8.6454	0.0995043	187.77
HMDB0000172	L-Isoleucine	C6H13NO2	[M+Na-2H]-	Blood | Breast Milk | Cerebrospinal Fluid (CSF) | Feces | Saliva | Sweat | Urine	152.072	152.066	Negative	7.16606	0.0896837	1143.82
HMDB0000175	Inosinic acid	C10H13N4O8P	[M+K-2H]-	Blood | Cellular Cytoplasm | Cerebrospinal Fluid (CSF) | Feces	385.003	384.988	Negative	6.48645	0.0973182	9.30804
HMDB0000181	L-Dopa	C9H11NO4	[M-H]-	Blood | Cerebrospinal Fluid (CSF) | Feces | Urine	196.065	196.058	Negative	6.11445	0.0918814	374.518
HMDB0000181	L-Dopa	C9H11NO4	[M+Na-2H]-	Blood | Cerebrospinal Fluid (CSF) | Feces | Urine	218.048	218.039	Negative	5.13684	0.0970811	96.3798
HMDB0000182	L-Lysine	C6H14N2O2	[M-H]-	Blood | Breast Milk | Cerebrospinal Fluid (CSF) | Feces | Saliva | Sweat | Urine	145.101	145.095	Negative	5.47406	0.0939152	7576.49
HMDB0000182	L-Lysine	C6H14N2O2	[M+H2O-H]-	Blood | Breast Milk | Cerebrospinal Fluid (CSF) | Feces | Saliva | Sweat | Urine	127.09	127.085	Negative	5.47375	0.0896298	1355.94
HMDB0000191	L-Aspartic acid	C4H7NO4	[M+FA-H]-	Blood | Breast Milk | Cerebrospinal Fluid (CSF) | Feces | Saliva | Sweat | Urine	178.039	178.032	Negative	8.81047	0.0930438	4094.3
HMDB0000193	Isocitric acid	C6H8O7	[M-H]-	Blood | Cellular Cytoplasm | Cerebrospinal Fluid (CSF) | Feces | Saliva | Semen | Urine	191.024	191.016	Negative	1.90913	0.111386	38.7509
HMDB0000195	Inosine	C10H12N4O5	[M-H]-	Blood | Cellular Cytoplasm | Cerebrospinal Fluid (CSF) | Feces | Pericardial Effusion | Saliva | Urine	267.079	267.068	Negative	9.02604	0.0960294	194.591
HMDB0000195	Inosine	C10H12N4O5	[M+K-2H]-	Blood | Cellular Cytoplasm | Cerebrospinal Fluid (CSF) | Feces | Pericardial Effusion | Saliva | Urine	305.035	305.023	Negative	9.01466	0.0947062	25.3198
HMDB0000195	Inosine	C10H12N4O5	M+NH4-2H]-	Blood | Cellular Cytoplasm | Cerebrospinal Fluid (CSF) | Feces | Pericardial Effusion | Saliva | Urine	284.106	284.094	Negative	5.21672	0.0896882	31.7277
HMDB0000206	N6-Acetyl-L-lysine	C8H16N2O3	[M+Cl]-	Blood | Feces | Saliva | Urine	223.09	223.081	Negative	5.80479	0.0943747	1524.83
HMDB0000207	Oleic acid	C18H34O2	[M-H]-	Blood | Cerebrospinal Fluid (CSF) | Feces | Saliva | Urine	281.254	281.243	Negative	22.2798	0.105326	5.7667
HMDB0000207	Oleic acid	C18H34O2	[M+H2O-H]-	Blood | Cerebrospinal Fluid (CSF) | Feces | Saliva | Urine	263.243	263.232	Negative	22.283	0.0977598	12.3148
HMDB0000209	Phenylacetic acid	C8H8O2	[M-H]-	Blood | Cerebrospinal Fluid (CSF) | Feces | Saliva | Urine	135.048	135.042	Negative	7.80345	0.0916525	540.648
HMDB0000214	Ornithine	C5H12N2O2	[M-H]-	Blood | Cerebrospinal Fluid (CSF) | Feces | Saliva | Sweat | Urine	131.085	131.08	Negative	7.88968	0.0897237	109.101
HMDB0000214	Ornithine	C5H12N2O2	[M+K-2H]-	Blood | Cerebrospinal Fluid (CSF) | Feces | Saliva | Sweat | Urine	169.042	169.035	Negative	1.86944	0.0926139	9570.78
HMDB0000222	L-Palmitoylcarnitine	C23H45NO4	[M+FA-H]-	Blood | Feces | Saliva | Urine	444.342	444.324	Negative	18.3007	0.100805	15.7434
HMDB0000234	Testosterone	C19H28O2	[M+H2O-H]-	Blood | Cerebrospinal Fluid (CSF) | Saliva | Urine	269.196	269.185	Negative	6.67879	0.0915303	350.5
HMDB0000235	Thiamine	C12H17N4OS	[M+Cl]-	Blood | Cerebrospinal Fluid (CSF) | Feces | Saliva | Urine	300.088	300.076	Negative	10.5825	0.0962528	107.338
HMDB0000235	Thiamine	C12H17N4OS	[M-H]-	Blood | Cerebrospinal Fluid (CSF) | Feces | Saliva | Urine	264.11	264.1	Negative	7.0362	0.127764	480.15
HMDB0000244	Riboflavin	C17H20N4O6	[M+FA-H]-	Blood | Cerebrospinal Fluid (CSF) | Feces | Saliva | Urine	421.145	421.128	Negative	8.17142	0.106462	27.0422
HMDB0000244	Riboflavin	C17H20N4O6	[M+H2O-H]-	Blood | Cerebrospinal Fluid (CSF) | Feces | Saliva | Urine	357.127	357.113	Negative	10.066	0.0957291	650.378
HMDB0000244	Riboflavin	C17H20N4O6	[M+K-2H]-	Blood | Cerebrospinal Fluid (CSF) | Feces | Saliva | Urine	413.095	413.079	Negative	5.27302	0.0904212	182.63
HMDB0000247	Sorbitol	C6H14O6	[M+FA-H]-	Blood | Cerebrospinal Fluid (CSF) | Feces | Saliva | Urine	227.082	227.073	Negative	6.08701	0.0909309	129.235
HMDB0000247	Sorbitol	C6H14O6	[M-H]-	Blood | Cerebrospinal Fluid (CSF) | Feces | Saliva | Urine	181.075	181.068	Negative	7.16484	0.0961871	7306.51
HMDB0000258	Sucrose	C12H22O11	[M-H]-	Blood | Feces | Saliva | Sweat | Urine	341.116	341.102	Negative	7.15573	0.087027	482.622
HMDB0000279	Saccharopine	C11H20N2O6	[M+H2O-H]-	Blood | Feces | Urine	257.119	257.109	Negative	5.0736	0.110955	685.033
HMDB0000296	Uridine	C9H12N2O6	[M+Na-2H]-	Blood | Breast Milk | Cerebrospinal Fluid (CSF) | Feces | Urine	265.049	265.039	Negative	7.10241	0.0912087	250.103
HMDB0000300	Uracil	C4H4N2O2	[M+Cl]-	Amniotic Fluid | Blood | Cerebrospinal Fluid (CSF) | Feces | Saliva | Urine	147	146.994	Negative	1.08208	0.0928345	13.8813
HMDB0000306	Tyramine	C8H11NO	[M-H]-	Blood | Feces | Urine	136.08	136.074	Negative	7.10086	0.0939226	1500.13
HMDB0000318	3,4-Dihydroxyphenylglycol	C8H10O4	[M+H2O-H]-	Blood | Cerebrospinal Fluid (CSF) | Urine	151.043	151.036	Negative	6.22907	0.0942578	1575.81
HMDB0000355	3-Hydroxymethylglutaric acid	C6H10O5	M+NH4-2H]-	Feces | Saliva | Urine	178.076	178.069	Negative	1.85576	0.0947706	47.5668
HMDB0000357	3-Hydroxybutyric acid	C4H8O3	[M-H]-	Blood | Cellular Cytoplasm | Cerebrospinal Fluid (CSF) | Feces | Saliva | Urine	103.042	103.038	Negative	6.32221	0.108336	7.44966
HMDB0000422	2-Methylglutaric acid	C6H10O4	[M+FA-H]-	Blood | Feces | Urine	191.06	191.052	Negative	6.1193	0.0926907	229.067
HMDB0000426	Citramalic acid	C5H8O5	[M+FA-H]-	Blood | Feces | Saliva | Urine	193.039	193.032	Negative	1.85982	0.0874145	1903.82
HMDB0000440	3-Hydroxyphenylacetic acid	C8H8O3	[M-H]-	Blood | Cerebrospinal Fluid (CSF) | Feces | Saliva | Urine	151.043	151.037	Negative	6.22918	0.09427	1528.55
HMDB0000448	Adipic acid	C6H10O4	[M+FA-H]-	Blood | Cerebrospinal Fluid (CSF) | Feces | Saliva | Urine	191.06	191.052	Negative	6.1193	0.0926907	229.067
HMDB0000479	3-Methylhistidine	C7H11N3O2	M+NH4-2H]-	Blood | Cerebrospinal Fluid (CSF) | Feces | Saliva | Urine	185.108	185.101	Negative	5.63066	0.103767	200.641
HMDB0000482	Caprylic acid	C8H16O2	[M-H]-	Blood | Breast Milk | Cerebrospinal Fluid (CSF) | Feces | Saliva | Sweat | Urine	143.111	143.105	Negative	1.85018	0.0953193	105.375
HMDB0000500	4-Hydroxybenzoic acid	C7H6O3	M+NH4-2H]-	Blood | Cerebrospinal Fluid (CSF) | Feces | Saliva | Sweat | Urine	154.054	154.048	Negative	5.0524	0.0930051	517.081
HMDB0000562	Creatinine	C4H7N3O	[M-H]-	Amniotic Fluid | Blood | Breast Milk | Cerebrospinal Fluid (CSF) | Feces | Saliva | Sweat | Urine	112.054	112.049	Negative	5.02704	0.0872448	124.062
HMDB0000568	D-Arabitol	C5H12O5	[M-H]-	Blood | Cerebrospinal Fluid (CSF) | Feces | Urine	151.064	151.058	Negative	5.21565	0.0888013	1063.66
HMDB0000568	D-Arabitol	C5H12O5	M+NH4-2H]-	Blood | Cerebrospinal Fluid (CSF) | Feces | Urine	168.091	168.084	Negative	5.0642	0.0871553	34.366
HMDB0000573	Elaidic acid	C18H34O2	[M-H]-	Blood | Feces	281.254	281.243	Negative	22.2798	0.105326	5.7667
HMDB0000573	Elaidic acid	C18H34O2	[M+H2O-H]-	Blood | Feces	263.243	263.232	Negative	22.283	0.0977598	12.3148
HMDB0000634	Citraconic acid	C5H6O4	[M+FA-H]-	Blood | Feces | Urine	175.028	175.021	Negative	1.86224	0.08801	1320.8
HMDB0000634	Citraconic acid	C5H6O4	[M-H]-	Blood | Feces | Urine	129.022	129.017	Negative	1.85921	0.0930896	869.814
HMDB0000639	Galactaric acid	C6H10O8	[M+K-2H]-	Saliva | Urine	246.991	246.981	Negative	6.98972	0.114576	11.8593
HMDB0000640	Levoglucosan	C6H10O5	M+NH4-2H]-	Feces | Urine	178.076	178.069	Negative	1.85576	0.0947706	47.5668
HMDB0000641	L-Glutamine	C5H10N2O3	[M-H]-	Blood | Breast Milk | Cerebrospinal Fluid (CSF) | Feces | Saliva | Sweat | Urine	145.065	145.059	Negative	10.5425	0.095383	568.416
HMDB0000641	L-Glutamine	C5H10N2O3	[M+Na-2H]-	Blood | Breast Milk | Cerebrospinal Fluid (CSF) | Feces | Saliva | Sweat | Urine	167.047	167.04	Negative	1.85116	0.0842109	70.7128
HMDB0000663	Glucaric acid	C6H10O8	[M+K-2H]-	Feces | Urine	246.991	246.981	Negative	6.98972	0.114576	11.8593
HMDB0000665	Leucinic acid	C6H12O3	[M+FA-H]-	Feces | Urine	177.08	177.073	Negative	9.79346	0.0956595	647.774
HMDB0000665	Leucinic acid	C6H12O3	[M-H]-	Feces | Urine	131.074	131.069	Negative	9.78915	0.0908416	176.322
HMDB0000673	Linoleic acid	C18H32O2	[M+Na-2H]-	Blood | Cerebrospinal Fluid (CSF) | Feces | Saliva | Urine	301.221	301.209	Negative	10.5946	0.100324	22682.6
HMDB0000682	Indoxyl sulfate	C8H7NO4S	[M-H]-	Blood | Feces | Urine	212.007	211.998	Negative	1.83961	0.0924323	133.936
HMDB0000684	L-Kynurenine	C10H12N2O3	[M+Cl]-	Blood | Cerebrospinal Fluid (CSF) | Feces | Urine	243.059	243.049	Negative	6.08142	0.0944893	52.0705
HMDB0000687	L-Leucine	C6H13NO2	[M+Na-2H]-	Blood | Breast Milk | Cerebrospinal Fluid (CSF) | Feces | Saliva | Sweat | Urine	152.072	152.066	Negative	7.16606	0.0896837	1143.82
HMDB0000707	4-Hydroxyphenylpyruvic acid	C9H8O4	M+NH4-2H]-	Blood | Feces | Urine	196.065	196.058	Negative	6.11445	0.0918814	374.518
HMDB0000715	Kynurenic acid	C10H7NO3	[M+Na-2H]-	Blood | Cerebrospinal Fluid (CSF) | Feces | Urine	210.021	210.013	Negative	5.41145	0.0939707	67.0116
HMDB0000725	4-Hydroxyproline	C5H9NO3	[M+FA-H]-	Blood | Cerebrospinal Fluid (CSF) | Feces | Saliva | Urine	176.06	176.053	Negative	1.8606	0.0896752	333.383
HMDB0000725	4-Hydroxyproline	C5H9NO3	[M-H]-	Blood | Cerebrospinal Fluid (CSF) | Feces | Saliva | Urine	130.054	130.048	Negative	7.10082	0.0967748	16621.5
HMDB0000725	4-Hydroxyproline	C5H9NO3	M+NH4-2H]-	Blood | Cerebrospinal Fluid (CSF) | Feces | Saliva | Urine	147.08	147.075	Negative	7.10128	0.0956648	2646.56
HMDB0000729	alpha-Hydroxyisobutyric acid	C4H8O3	[M-H]-	Blood | Feces | Saliva | Urine	103.042	103.038	Negative	6.32221	0.108336	7.44966
HMDB0000731	Cysteine-S-sulfate	C3H7NO5S2	[M+Na-2H]-	Blood | Feces | Urine	221.956	221.947	Negative	5.04695	0.105885	18.6263
HMDB0000745	Homocarnosine	C10H16N4O3	[M+H2O-H]-	Cerebrospinal Fluid (CSF) | Urine	221.108	221.099	Negative	6.19761	0.081948	882.56
HMDB0000752	Methylglutaric acid	C6H10O4	[M+FA-H]-	Blood | Feces | Urine	191.06	191.052	Negative	6.1193	0.0926907	229.067
HMDB0000763	5-Hydroxyindoleacetic acid	C10H9NO3	[M-H]-	Blood | Cerebrospinal Fluid (CSF) | Feces | Urine	190.055	190.047	Negative	6.11546	0.0922856	2974.91
HMDB0000881	Xanthurenic acid	C10H7NO4	[M+FA-H]-	Blood | Feces | Urine	250.041	250.031	Negative	1.84488	0.102956	326.338
HMDB0000930	trans-Cinnamic acid	C9H8O2	[M+FA-H]-	Saliva	193.054	193.047	Negative	7.8696	0.0953517	98.7906
HMDB0001392	p-Aminobenzoic acid	C7H7NO2	[M-H]-	Blood | Feces | Urine	136.043	136.038	Negative	5.05307	0.0899927	583.646
HMDB0001403	Prostaglandin D2	C20H32O5	[M+H2O-H]-	Blood | Cerebrospinal Fluid (CSF) | Urine	333.213	333.2	Negative	10.2351	0.108849	475.543
HMDB0001403	Prostaglandin D2	C20H32O5	[M+K-2H]-	Blood | Cerebrospinal Fluid (CSF) | Urine	389.181	389.166	Negative	10.3494	0.0962728	144.455
HMDB0001491	Pyridoxal 5\'-phosphate	C8H10NO6P	M+NH4-2H]-	Blood | Cerebrospinal Fluid (CSF)	263.049	263.039	Negative	2.4021	0.156478	187.897
HMDB0001509	20-Hydroxy-leukotriene B4	C20H32O5	[M+H2O-H]-	Blood | Cerebrospinal Fluid (CSF) | Urine	333.213	333.2	Negative	10.2351	0.108849	475.543
HMDB0001509	20-Hydroxy-leukotriene B4	C20H32O5	[M+K-2H]-	Blood | Cerebrospinal Fluid (CSF) | Urine	389.181	389.166	Negative	10.3494	0.0962728	144.455
HMDB0001624	2-Hydroxycaproic acid	C6H12O3	[M+FA-H]-	Feces | Urine	177.08	177.073	Negative	9.79346	0.0956595	647.774
HMDB0001624	2-Hydroxycaproic acid	C6H12O3	[M-H]-	Feces | Urine	131.074	131.069	Negative	9.78915	0.0908416	176.322
HMDB0001645	L-Norleucine	C6H13NO2	[M+Na-2H]-	Blood | Feces | Urine	152.072	152.066	Negative	7.16606	0.0896837	1143.82
HMDB0001860	Paraxanthine	C7H8N4O2	[M+Na-2H]-	Blood | Cerebrospinal Fluid (CSF) | Feces | Saliva | Urine	201.043	201.035	Negative	6.25146	0.0916107	180.466
HMDB0001868	5-Methoxysalicylic acid	C8H8O4	[M+FA-H]-	Blood | Urine	213.045	213.036	Negative	8.27754	0.0957364	9.95875
HMDB0001871	Epicatechin	C15H14O6	[M+FA-H]-	Blood | Feces | Urine	335.084	335.071	Negative	9.27584	0.0990917	121.633
HMDB0001886	3-Methylxanthine	C6H6N4O2	M+NH4-2H]-	Blood | Feces | Urine	182.072	182.065	Negative	5.08708	0.0898182	480.618
HMDB0001901	Aminocaproic acid	C6H13NO2	[M+Na-2H]-	Blood | Feces	152.072	152.066	Negative	7.16606	0.0896837	1143.82
HMDB0001964	Caffeic acid	C9H8O4	M+NH4-2H]-	Blood | Feces | Urine	196.065	196.058	Negative	6.11445	0.0918814	374.518
HMDB0002040	4-Methoxycinnamic acid	C10H10O3	[M-H]-	Blood | Urine	177.059	177.052	Negative	7.37011	0.0920566	1477.05
HMDB0002085	Syringic acid	C9H10O5	[M+H2O-H]-	Blood | Feces | Saliva | Urine	179.038	179.031	Negative	8.8121	0.0931937	270.982
HMDB0002092	Itaconic acid	C5H6O4	[M+FA-H]-	Sweat	175.028	175.021	Negative	1.86224	0.08801	1320.8
HMDB0002092	Itaconic acid	C5H6O4	[M-H]-	Sweat	129.022	129.017	Negative	1.85921	0.0930896	869.814
HMDB0002120	Monoethyl phthalate	C10H10O4	[M+Cl]-	Saliva | Urine	229.032	229.023	Negative	8.3672	0.0979167	150.964
HMDB0002120	Monoethyl phthalate	C10H10O4	[M-H]-	Saliva | Urine	193.054	193.047	Negative	7.8696	0.0953517	98.7906
HMDB0002250	Dodecanoylcarnitine	C19H37NO4	[M-H]-	Blood | Feces | Urine	342.272	342.258	Negative	13.9774	0.110666	8691.73
HMDB0002269	Curcumin	C21H20O6	[M+K-2H]-	Blood | Feces	405.083	405.066	Negative	10.9225	0.104563	952.105
HMDB0002466	3-Hydroxybenzoic acid	C7H6O3	M+NH4-2H]-	Blood | Feces | Urine	154.054	154.048	Negative	5.0524	0.0930051	517.081
HMDB0002545	Galacturonic acid	C6H10O7	[M+K-2H]-	Feces | Urine	230.996	230.987	Negative	1.86015	0.0922689	326.55
HMDB0002545	Galacturonic acid	C6H10O7	[M+Na-2H]-	Feces | Urine	215.022	215.013	Negative	1.86015	0.0869766	533.874
HMDB0002545	Galacturonic acid	C6H10O7	M+NH4-2H]-	Feces | Urine	210.066	210.058	Negative	1.86026	0.0871088	1404.85
HMDB0002658	6-Hydroxynicotinic acid	C6H5NO3	M+NH4-2H]-	Feces | Urine	155.049	155.043	Negative	1.85417	0.0874867	469.872
HMDB0002780	Catechin	C15H14O6	[M+FA-H]-	Blood | Feces | Urine	335.084	335.071	Negative	9.27584	0.0990917	121.633
HMDB0002802	Cortisone	C21H28O5	[M+H2O-H]-	Blood | Urine	341.182	341.168	Negative	7.41442	0.103318	615.846
HMDB0002825	Theobromine	C7H8N4O2	[M+Na-2H]-	Blood | Cerebrospinal Fluid (CSF) | Feces | Saliva | Urine	201.043	201.035	Negative	6.25146	0.0916107	180.466
HMDB0002927	Naringin	C27H32O14	[M+FA-H]-	Urine	625.19	625.165	Negative	12.2638	0.0820923	24.7971
HMDB0003164	Chlorogenic acid	C16H18O9	[M-H]-	Blood | Urine	353.095	353.081	Negative	10.6464	0.122149	123.884
HMDB0003217	Genistein	C15H10O5	[M+K-2H]-	Blood | Feces | Urine	307.008	306.995	Negative	8.05707	0.0906893	10.2843
HMDB0003306	Phloretin	C15H14O5	[M-H]-	Blood | Urine	273.082	273.071	Negative	6.98147	0.0971209	22.6051
HMDB0004825	p-Octopamine	C8H11NO2	[M+H2O-H]-	Blood | Urine	134.063	134.058	Negative	6.8668	0.113554	9468.38
HMDB0005087	6-trans-Leukotriene B4	C20H32O4	[M+H2O-H]-	Blood	317.218	317.205	Negative	8.54494	0.0944351	470.953
HMDB0005782	Hesperetin	C16H14O6	[M-H]-	Blood | Feces | Urine	301.078	301.066	Negative	6.31417	0.0897495	173.408
HMDB0005794	Quercetin	C15H10O7	[M-H]-	Blood | Urine	301.041	301.029	Negative	11.6246	0.0995756	71.7562
HMDB0005800	Luteolin	C15H10O6	[M+H2O-H]-	Blood | Feces	267.035	267.024	Negative	7.09609	0.0910356	40.9989
HMDB0005801	Kaempferol	C15H10O6	[M+H2O-H]-	Blood | Feces | Urine	267.035	267.024	Negative	7.09609	0.0910356	40.9989
HMDB0005808	Formononetin	C16H12O4	M+NH4-2H]-	Blood | Urine	284.099	284.087	Negative	7.11262	0.0828177	374.575
HMDB0011628	Glycyrrhetinic acid	C30H46O4	[M+FA-H]-	Blood	515.348	515.328	Negative	12.9	0.092581	23.2326
HMDB0011632	L-Iditol	C6H14O6	[M-H]-	Blood | Feces	181.075	181.068	Negative	7.16484	0.0961871	7306.51
HMDB0011718	4-Hydroxybenzaldehyde	C7H6O2	[M-H]-	Blood | Feces | Urine	121.032	121.027	Negative	5.78392	0.0937268	1760.01
HMDB0011733	Glycyl-glycine	C4H8N2O3	[M-H]-	Blood | Feces | Saliva | Sweat | Urine	131.049	131.044	Negative	9.15825	0.0948245	429.644
HMDB0011733	Glycyl-glycine	C4H8N2O3	M+NH4-2H]-	Blood | Feces | Saliva | Sweat | Urine	148.076	148.07	Negative	8.6454	0.0995043	187.77
HMDB0011745	N-Acetyl-L-methionine	C7H13NO3S	M+NH4-2H]-	Feces | Saliva	207.085	207.077	Negative	9.15282	0.0896673	71.1324
HMDB0011747	Ciliatine	C2H8NO3P	[M+H2O-H]-	Feces | Urine	106.008	106.004	Negative	7.16122	0.0885104	88.748
HMDB0012308	Vanillin	C8H8O3	[M-H]-	Blood | Feces | Saliva | Urine	151.043	151.037	Negative	6.22918	0.09427	1528.55
HMDB0013609	D-Tryptophan	C11H12N2O2	[M-H]-	Blood | Feces | Urine	203.087	203.079	Negative	5.04316	0.0948838	507.504
HMDB0013854	N4-Acetylsulfamethoxazole	C12H13N3O4S	[M-H]-	Blood | Urine	294.061	294.05	Negative	5.76856	0.0925885	103.054
HMDB0014351	Reserpine	C33H40N2O9	[M-H]-	Blood | Urine	607.278	607.254	Negative	11.8882	0.131257	6.55506
HMDB0014464	Piperacillin	C23H27N5O7S	[M+H2O-H]-	Blood | Urine	498.155	498.135	Negative	9.48587	0.111924	193.48
HMDB0014464	Piperacillin	C23H27N5O7S	[M+Na-2H]-	Blood | Urine	538.149	538.127	Negative	5.03784	0.093915	55.2708
HMDB0014473	Indomethacin	C19H16ClNO4	[M+Cl]-	Blood | Urine	392.054	392.038	Negative	10.409	0.100902	451.096
HMDB0014562	Secobarbital	C12H18N2O3	[M-H]-	Blood | Urine	237.129	237.12	Negative	5.77971	0.0916069	2310.91
HMDB0014600	Prazosin	C19H21N5O4	[M-H]-	Blood | Urine	382.16	382.144	Negative	8.0576	0.0962049	54.974
HMDB0014632	Sotalol	C12H20N2O3S	[M+Na-2H]-	Blood | Urine	293.1	293.088	Negative	5.77924	0.0944091	8.47619
HMDB0014737	Thiopental	C11H18N2O2S	[M-H]-	Blood | Urine	241.106	241.097	Negative	10.0709	0.0947098	1273.05
HMDB0014737	Thiopental	C11H18N2O2S	[M+K-2H]-	Blood | Urine	279.063	279.052	Negative	10.0689	0.0948754	252.281
HMDB0014757	Imatinib	C29H31N7O	[M+Cl]-	Blood | Urine	528.239	528.218	Negative	7.09216	0.0949492	11.8389
HMDB0014797	Acamprosate	C5H11NO4S	[M-H]-	Blood | Urine	180.037	180.03	Negative	8.812	0.0933589	321.523
HMDB0014980	Oxazepam	C15H11ClN2O2	[M+K-2H]-	Blood | Urine	323.006	322.993	Negative	5.77468	0.0937289	61.4259
HMDB0015014	Eprosartan	C23H24N2O4S	[M-H]-	Blood | Urine	423.147	423.13	Negative	9.16881	0.101721	140.365
HMDB0015018	Chlorothiazide	C7H6ClN3O4S2	[M+K-2H]-	Blood | Urine	331.904	331.891	Negative	1.07258	0.0906608	18.6832
HMDB0015018	Chlorothiazide	C7H6ClN3O4S2	[M+Na-2H]-	Blood | Urine	315.93	315.917	Negative	1.07396	0.0901712	46.0709
HMDB0015018	Chlorothiazide	C7H6ClN3O4S2	M+NH4-2H]-	Blood | Urine	310.974	310.962	Negative	1.09305	0.0875194	71.7308
HMDB0015044	Quinidine	C20H24N2O2	[M+Na-2H]-	Blood | Feces | Urine	345.165	345.152	Negative	11.4198	0.0971256	1068.56
HMDB0015151	Glyburide	C23H28ClN3O5S	[M+FA-H]-	Blood | Urine	538.153	538.131	Negative	5.03578	0.0840157	45.779
HMDB0015151	Glyburide	C23H28ClN3O5S	[M+Na-2H]-	Blood | Urine	514.129	514.108	Negative	9.48615	0.10517	1829.36
HMDB0015159	Mycophenolic acid	C17H20O6	[M+Cl]-	Blood | Urine	355.102	355.088	Negative	10.4092	0.0982753	1951.07
HMDB0015185	Novobiocin	C31H36N2O11	[M+FA-H]-	Blood | Urine	657.243	657.217	Negative	1.42091	0.0905369	321.845
HMDB0015185	Novobiocin	C31H36N2O11	[M-H]-	Blood | Urine	611.237	611.212	Negative	10.1732	0.122754	64.2555
HMDB0015235	Quinacrine	C23H30ClN3O	[M+H2O-H]-	Blood | Urine	380.197	380.182	Negative	8.46146	0.0910738	1627.6
HMDB0015339	Sparfloxacin	C19H22F2N4O3	[M+K-2H]-	Blood | Urine	429.123	429.106	Negative	7.86436	0.103631	322.122
HMDB0015339	Sparfloxacin	C19H22F2N4O3	[M+Na-2H]-	Blood | Urine	413.149	413.132	Negative	6.08501	0.0905012	4084.43
HMDB0015573	Niflumic Acid	C13H9F3N2O2	[M+FA-H]-	Blood | Urine	327.066	327.053	Negative	10.5035	0.0938267	688.987
HMDB0015687	Salicylamide	C7H7NO2	[M-H]-	Blood | Urine	136.043	136.038	Negative	5.05307	0.0899927	583.646
HMDB0029865	Umbelliferone	C9H6O3	M+NH4-2H]-	Blood | Urine	178.055	178.047	Negative	5.05468	0.114092	774.541
HMDB0030396	(\xc2\xb1)-Tryptophan	C11H12N2O2	[M-H]-	Urine	203.087	203.079	Negative	5.04316	0.0948838	507.504
HMDB0030653	Cryptochlorogenic acid	C16H18O9	[M-H]-	Feces	353.095	353.081	Negative	10.6464	0.122149	123.884
HMDB0030667	Chrysoeriol	C16H12O6	[M+FA-H]-	Feces	345.068	345.055	Negative	6.71266	0.0997776	64.9602
HMDB0030667	Chrysoeriol	C16H12O6	[M-H]-	Feces	299.062	299.05	Negative	5.34663	0.0935869	1197.16
HMDB0030684	Cyanidin 3-glucoside	C21H21O11	M+NH4-2H]-	Urine	465.137	465.118	Negative	7.47376	0.0995106	89.8345
HMDB0032575	Butylparaben	C11H14O3	[M+FA-H]-	Urine	239.097	239.088	Negative	8.60194	0.0918494	38.0041
HMDB0032575	Butylparaben	C11H14O3	[M-H]-	Urine	193.091	193.083	Negative	12.7435	0.0969749	49.4112
HMDB0033973	Procyanidin B2	C30H26O12	[M-H]-	Urine	577.147	577.124	Negative	7.17049	0.0935744	7884.53
HMDB0033973	Procyanidin B2	C30H26O12	[M+K-2H]-	Urine	615.103	615.079	Negative	7.17729	0.0939529	987.882
HMDB0033973	Procyanidin B2	C30H26O12	[M+Na-2H]-	Urine	599.129	599.105	Negative	7.17608	0.0978467	185.757
HMDB0034172	Methyl 2-hydroxybenzoate	C8H8O3	[M-H]-	Feces | Urine	151.043	151.037	Negative	6.22918	0.09427	1528.55
HMDB0036101	(R)-3,7-Dimethyl-1,6-octadien-3-ol	C10H18O	[M+Cl]-	Feces	189.109	189.101	Negative	1.85832	0.0906599	377.391
HMDB0036102	D-Linalool	C10H18O	[M+Cl]-	Feces	189.109	189.101	Negative	1.85832	0.0906599	377.391
HMDB0037362	Isoquercitrin	C21H20O12	[M-H]-	Blood	463.097	463.079	Negative	8.64225	0.101775	84.4688
HMDB0037944	(-)-Epicatechin 3-O-gallate	C22H18O10	[M+H2O-H]-	Blood	423.08	423.063	Negative	10.9237	0.100685	1416.04
HMDB0037977	Cyanidin 3-galactoside	C21H21O11	M+NH4-2H]-	Blood | Urine	465.137	465.118	Negative	7.47376	0.0995106	89.8345
HMDB0038361	(-)-Epigallocatechin	C15H14O7	[M-H]-	Urine	305.073	305.061	Negative	7.11036	0.106405	3441.44
HMDB0038361	(-)-Epigallocatechin	C15H14O7	M+NH4-2H]-	Urine	322.1	322.087	Negative	5.03522	0.0953794	254.176
HMDB0038365	(+)-Gallocatechin	C15H14O7	[M-H]-	Urine	305.073	305.061	Negative	7.11036	0.106405	3441.44
HMDB0038365	(+)-Gallocatechin	C15H14O7	M+NH4-2H]-	Urine	322.1	322.087	Negative	5.03522	0.0953794	254.176
HMDB0059737	3-Hydroxymethylglutaric acid	C6H10O5	M+NH4-2H]-	Feces | Saliva | Urine	178.076	178.069	Negative	1.85576	0.0947706	47.5668
HMDB0059965	3,4-Dihydroxybenzaldehyde	C7H6O3	M+NH4-2H]-	Urine	154.054	154.048	Negative	5.0524	0.0930051	517.081
HMDB0060102	Arachidonic acid	C20H32O2	[M-H]-	Blood | Cerebrospinal Fluid (CSF) | Feces | Saliva | Urine	303.239	303.227	Negative	11.442	0.0977961	29715.9
HMDB0060532	Desvenlafaxine	C16H25NO2	[M+FA-H]-	Blood | Urine	308.193	308.181	Negative	10.3888	0.0953815	156729
HMDB0060561	Albendazole sulfone	C12H15N3O4S	[M-H]-	Blood | Urine	296.077	296.065	Negative	5.01118	0.0878697	267.229
HMDB0060975	Oxazepam	C15H11ClN2O2	[M+K-2H]-	Blood | Urine	323.006	322.993	Negative	5.77468	0.0937289	61.4259
HMDB0061121	Oxazepam	C15H11ClN2O2	[M+K-2H]-	Blood | Urine	323.006	322.993	Negative	5.77468	0.0937289	61.4259
HMDB0061185	Glutaconic acid	C5H6O4	[M+FA-H]-	Urine	175.028	175.021	Negative	1.86224	0.08801	1320.8
HMDB0061185	Glutaconic acid	C5H6O4	[M-H]-	Urine	129.022	129.017	Negative	1.85921	0.0930896	869.814
HMDB0061744	Mono-benzyl phthalate	C15H12O4	[M-H]-	Urine	255.071	255.061	Negative	10.2539	0.0971499	1191.98
HMDB0061744	Mono-benzyl phthalate	C15H12O4	[M+K-2H]-	Urine	293.028	293.016	Negative	10.2592	0.095036	410.505
HMDB0062511	Caprylic acid	C8H16O2	[M-H]-	Blood | Breast Milk | Cerebrospinal Fluid (CSF) | Feces | Saliva | Sweat | Urine	143.111	143.105	Negative	1.85018	0.0953193	105.375

## Sheet: Urine fragmentation
Metabolite ID	End Mass	Start Mass	Experiment	PK$PEAK_int_rel	ionization mode	Transition level (Sympol)	avr_RT_sample	avr_width_sample	Ratio	accepted RT	accepted Width
HMDB0000008+M+H-	103.042	103.038	1	100	Negative	P	6.32221	0.108336	7.44966	0	0
HMDB0000008+M+H-	103.041	103.037	3	100	Negative	D	6.31517	0.109229	8.00471	0.111287	0.823725
HMDB0000008+M+H-	103.042	103.037	3	100	Negative	D	6.31556	0.109613	7.51272	0.105127	1.17814
HMDB0000008+M+H-	103.042	103.038	3	100	Negative	P__	6.31598	0.109553	7.13466	0.0984553	1.12336
HMDB0000011+M+H-	103.042	103.038	1	100	Negative	P	6.32221	0.108336	7.44966	0	0
HMDB0000011+M+H-	103.041	103.037	3	19.4448	Negative	F	6.31517	0.109229	8.00471	0.111287	0.823725
HMDB0000011+M+H-	103.042	103.037	3	100	Negative	D	6.31556	0.109613	7.51272	0.105127	1.17814
HMDB0000011+M+H-	103.043	103.039	3	34.697	Negative	F	6.31644	0.109828	6.38851	0.0912409	1.37705
HMDB0000011+M+H-	59.0153	59.0129	3	51.9071	Negative	F	6.32222	0.116631	11.4992	0.000219411	7.65669
HMDB0000011+M+H-	103.042	103.038	3	100	Negative	P__	6.31598	0.109553	7.13466	0.0984553	1.12336
HMDB0000012+M+H-	227.072	227.063	1	100	Negative	P	9.42597	0.0954488	19.5878	0	0
HMDB0000012+M+H-	227.069	227.06	5	7.67554	Negative	F	9.42753	0.0970988	44.6441	0.0165335	1.72868
HMDB0000012+M+H-	227.072	227.063	5	10.5267	Negative	F	9.42854	0.0982264	38.5238	0.0272622	2.91012
HMDB0000012+M+H-	227.072	227.063	5	100	Negative	D	9.42853	0.0983143	37.8357	0.0271962	3.00216
HMDB0000012+M+H-	227.078	227.069	5	7.90374	Negative	F	9.42587	0.105463	23.191	0.00107792	10.492
HMDB0000012+M+H-	227.079	227.07	5	100	Negative	D	9.42555	0.10849	20.0766	0.0044461	13.6633
HMDB0000012+M+H-	227.072	227.063	5	100	Negative	P__	9.42855	0.09825	38.2479	0.0274045	2.93482
HMDB0000012+M+H2O-H-	209.06	209.052	1	100	Negative	P	1.85445	0.0863912	1424.85	0	0
HMDB0000012+M+H2O-H-	227.069	227.06	5	7.67554	Negative	F	1.85558	0.0863087	17.3629	0.0613344	0.0954776
HMDB0000012+M+H2O-H-	227.072	227.063	5	10.5267	Negative	F	1.85485	0.0872991	18.9335	0.0216051	1.05093
HMDB0000012+M+H2O-H-	227.072	227.063	5	100	Negative	D	1.85504	0.0865254	18.595	0.0319908	0.155407
HMDB0000012+M+H2O-H-	227.078	227.069	5	7.90374	Negative	F	1.85684	0.0836988	11.8341	0.129202	3.11651
HMDB0000012+M-2H+K-	265.029	265.018	1	100	Negative	P	7.09186	0.107613	151.29	0	0
HMDB0000012+M-2H+K-	136.078	136.072	6	74.5096	Negative	F	7.101	0.102244	9651.08	0.128865	4.98877
HMDB0000012+M-2H+K-	136.083	136.078	6	75.7481	Negative	D	7.09964	0.111497	3114.96	0.10972	3.60916
HMDB0000012+M-2H+K-	66.0348	66.0321	6	6.45193	Negative	F	7.10106	0.0995466	22.6539	0.129827	7.49548
HMDB0000020+M+H-	151.043	151.037	1	100	Negative	P	6.22918	0.09427	1528.55	0	0
HMDB0000020+M+H-	151.042	151.036	4	100	Negative	D	6.2287	0.0938512	253.876	0.00762737	0.444298
HMDB0000020+M+H-	151.043	151.036	4	51.5984	Negative	F	6.22866	0.0939337	250.194	0.00828362	0.356817
HMDB0000020+M+H-	151.043	151.037	4	100	Negative	P__	6.22861	0.0940263	65.8578	0.00905019	0.258603
HMDB0000022+M+H2O-H-	148.079	148.073	1	100	Negative	P	7.1007	0.0865503	116.764	0	0
HMDB0000022+M+H2O-H-	91.0508	91.0472	3	83.105	Negative	D	7.0959	0.0908302	138.578	0.0676172	4.94504
HMDB0000022+M-2H+Na-	188.073	188.066	1	100	Negative	P	6.08677	0.0921291	853.817	0	0
HMDB0000022+M-2H+Na-	91.0508	91.0472	4	83.105	Negative	D	6.0922	0.0956739	13.6894	0.0892297	3.84765
HMDB0000022+M-2H+Na-	188.073	188.066	4	100	Negative	P__	6.08641	0.0953308	181.716	0.00596474	3.47524
HMDB0000023+M+H-	103.042	103.038	1	100	Negative	P	6.32221	0.108336	7.44966	0	0
HMDB0000023+M+H-	103.041	103.037	3	19.4448	Negative	F	6.31517	0.109229	8.00471	0.111287	0.823725
HMDB0000023+M+H-	103.042	103.037	3	100	Negative	D	6.31556	0.109613	7.51272	0.105127	1.17814
HMDB0000023+M+H-	103.043	103.039	3	34.697	Negative	F	6.31644	0.109828	6.38851	0.0912409	1.37705
HMDB0000023+M+H-	59.0153	59.0129	3	51.9071	Negative	F	6.32222	0.116631	11.4992	0.000219411	7.65669
HMDB0000023+M+H-	103.042	103.038	3	100	Negative	P__	6.31598	0.109553	7.13466	0.0984553	1.12336
HMDB0000030+M+H-	243.086	243.076	1	100	Negative	P	6.11288	0.126495	120.763	0	0
HMDB0000030+M+H-	113.037	113.032	5	5.24345	Negative	F	6.10588	0.111087	21.7125	0.11449	12.1812
HMDB0000030+M+H-	113.044	113.04	5	9.2971	Negative	F	6.10714	0.136949	37.5835	0.0939666	8.26435
HMDB0000030+M+H-	113.045	113.04	5	9.54019	Negative	F	6.10721	0.137255	35.6356	0.0927312	8.50634
HMDB0000030+M+H-	243.086	243.076	5	100	Negative	D	6.11127	0.112726	51.4136	0.0263149	10.885
HMDB0000030+M+H-	243.086	243.076	5	100	Negative	D	6.11132	0.112374	52.0971	0.0255948	11.1634
HMDB0000030+M+H-	243.086	243.077	5	100	Negative	D	6.11134	0.112147	52.5528	0.0251237	11.3429
HMDB0000030+M+H-	243.095	243.085	5	100	Negative	D	6.11234	0.11877	48.8785	0.00876475	6.10672
HMDB0000030+M+H-	243.096	243.086	5	100	Negative	D	6.11219	0.11989	47.4931	0.0112434	5.22144
HMDB0000030+M+H-	243.086	243.076	5	100	Negative	P__	6.11125	0.112863	51.1564	0.0265901	10.7772
HMDB0000030+M-2H+NH4-	260.113	260.102	1	100	Negative	P	5.11646	0.0922263	40.2795	0	0
HMDB0000030+M-2H+NH4-	163.09	163.083	6	6.25255	Negative	F	5.11485	0.0918613	52.4771	0.031286	0.395834
HMDB0000030+M-2H+NH4-	201.083	201.074	6	5.70004	Negative	F	5.12287	0.0985439	89.5753	0.125458	6.85006
HMDB0000030+M-2H+NH4-	209.08	209.072	6	35.5805	Negative	F	5.1206	0.10482	13.506	0.0810452	13.6553
HMDB0000030+M-2H+NH4-	209.098	209.09	6	8.88849	Negative	F	5.11293	0.102979	18.3046	0.0688957	11.6592
HMDB0000030+M-2H+NH4-	209.104	209.096	6	100	Negative	D	5.11596	0.104216	7.06388	0.0096424	13.0004
HMDB0000034+M+H-	134.05	134.045	1	100	Negative	P	1.86176	0.0906761	200.186	0	0
HMDB0000034+M+H-	136.064	136.059	3	100	Negative	D	1.86067	0.0905875	64.7127	0.0585374	0.0977087
HMDB0000034+M+H-	136.064	136.059	3	100	Negative	D	1.86071	0.0905216	65.4701	0.0564404	0.170445
HMDB0000034+M+H-	136.064	136.059	3	100	Negative	D	1.86071	0.090515	65.5466	0.0562311	0.177688
HMDB0000034+M+H-	136.064	136.059	3	100	Negative	D	1.86073	0.0904843	65.9068	0.0552515	0.211559
HMDB0000034+M+H-	136.065	136.059	3	100	Negative	D	1.86074	0.0904634	66.1535	0.0545862	0.234528
HMDB0000034+M+H-	136.065	136.059	3	100	Negative	D	1.86074	0.0904601	66.1929	0.0544802	0.238185
HMDB0000034+M+H-	136.065	136.059	3	100	Negative	D	1.86076	0.0904427	66.3834	0.053772	0.257457
HMDB0000034+M+H-	136.065	136.06	3	100	Negative	D	1.86083	0.0904984	65.7941	0.0497278	0.195989
HMDB0000034+M+H2O-H-	116.038	116.034	1	100	Negative	P	1.85813	0.0844	49.8189	0	0
HMDB0000034+M+H2O-H-	106.033	106.029	3	6.44602	Negative	F	1.8562	0.0989814	40.3531	0.103997	17.2766
HMDB0000034+M+H2O-H-	136.064	136.059	3	100	Negative	D	1.86067	0.0905875	64.7127	0.136656	7.33116
HMDB0000034+M+H2O-H-	136.064	136.059	3	100	Negative	D	1.86071	0.0905216	65.4701	0.138757	7.25301
HMDB0000034+M+H2O-H-	136.064	136.059	3	100	Negative	D	1.86071	0.090515	65.5466	0.138967	7.24523
HMDB0000034+M+H2O-H-	136.064	136.059	3	100	Negative	D	1.86073	0.0904843	65.9068	0.139948	7.20884
HMDB0000034+M+H2O-H-	136.065	136.059	3	100	Negative	D	1.86074	0.0904634	66.1535	0.140615	7.18417
HMDB0000034+M+H2O-H-	136.065	136.059	3	100	Negative	D	1.86074	0.0904601	66.1929	0.140721	7.18024
HMDB0000034+M+H2O-H-	136.065	136.059	3	100	Negative	D	1.86076	0.0904427	66.3834	0.141431	7.15953
HMDB0000045+M+H-	346.063	346.049	1	100	Negative	P	5.02783	0.0854882	112.736	0	0
HMDB0000045+M+H-	130.096	130.09	7	75.6757	Negative	D	5.0347	0.0887696	8.24986	0.136603	3.83843
HMDB0000045+M+H-	152.06	152.054	7	24.7247	Negative	F	5.03098	0.0871417	79.3796	0.0627285	1.93423
HMDB0000045+M+H-	306.147	306.135	7	100	Negative	D	5.02233	0.0805909	6.22851	0.10949	5.72858
HMDB0000045+M+H-	346.048	346.034	7	100	Negative	D	5.0255	0.0931538	12.3917	0.0462517	8.96692
HMDB0000045+M+H-	346.061	346.047	7	100	Negative	D	5.02703	0.0868428	35.5259	0.0158665	1.58457
HMDB0000045+M+H-	346.062	346.048	7	66.7679	Negative	F	5.02716	0.086606	35.7374	0.0134187	1.30763
HMDB0000045+M+H-	346.063	346.049	7	100	Negative	P__	5.02725	0.0863984	35.5994	0.0114628	1.0648
HMDB0000050+M-2H+Na-	288.077	288.066	1	100	Negative	P	6.95314	0.0899588	456.316	0	0
HMDB0000050+M-2H+Na-	267.176	267.165	6	98.8442	Negative	D	6.96202	0.0918409	14.4094	0.127782	2.0921
HMDB0000050+M-2H+Na-	92.0273	92.0237	6	33.2023	Negative	F	6.95474	0.0903369	10.4836	0.0231327	0.420311
HMDB0000050+M-2H+Na-	288.077	288.066	6	100	Negative	P__	6.95418	0.0885162	26.676	0.0150477	1.60368
HMDB0000064+M+FA-H-	176.071	176.064	1	100	Negative	P	9.79182	0.0938167	5653.02	0	0
HMDB0000064+M+FA-H-	130.062	130.057	4	5.005	Negative	F	9.78776	0.101114	4632.33	0.041416	7.77855
HMDB0000064+M+FA-H-	130.064	130.059	4	5.07306	Negative	F	9.78947	0.0996076	7663.19	0.0239785	6.17263
HMDB0000064+M+FA-H-	130.064	130.059	4	100	Negative	D	9.78963	0.0994881	7962.74	0.022388	6.04521
HMDB0000064+M+FA-H-	130.065	130.06	4	100	Negative	D	9.78988	0.099291	8503.87	0.0197891	5.83511
HMDB0000064+M+FA-H-	131.975	131.97	4	100	Negative	D	9.7975	0.0925349	5.75529	0.0580414	1.36622
HMDB0000064+M+FA-H-	132.079	132.073	4	100	Negative	D	9.78794	0.0994592	67.6037	0.0396471	6.01436
HMDB0000064+M+FA-H-	132.079	132.074	4	100	Negative	D	9.78787	0.100287	65.2771	0.0403725	6.89704
HMDB0000064+M+FA-H-	132.079	132.074	4	97.0032	Negative	D	9.788	0.100864	61.8403	0.0390024	7.51165
HMDB0000064+M+FA-H-	132.08	132.075	4	100	Negative	D	9.78833	0.101685	56.9835	0.0355966	8.38719
HMDB0000064+M+FA-H-	176.071	176.064	4	100	Negative	P__	9.79034	0.0974509	310.024	0.0151384	3.87373
HMDB0000064+M+H-	130.065	130.06	1	100	Negative	P	9.79334	0.0947906	2243.6	0	0
HMDB0000064+M+H-	130.062	130.057	3	5.005	Negative	F	9.7927	0.0937831	484.831	0.00662282	1.06288
HMDB0000064+M+H-	130.064	130.059	3	5.07306	Negative	F	9.79224	0.0942488	683.722	0.0112809	0.571558
HMDB0000064+M+H-	130.064	130.059	3	100	Negative	D	9.7922	0.0942994	701.737	0.0116343	0.518179
HMDB0000064+M+H-	130.065	130.06	3	100	Negative	D	9.79215	0.0943847	734.28	0.0122283	0.428203
HMDB0000064+M+H-	130.065	130.06	3	100	Negative	P__	9.79213	0.0944036	741.893	0.0123596	0.408263
HMDB0000068+M+H-	182.086	182.079	1	100	Negative	P	7.5227	0.0927581	1231.58	0	0
HMDB0000068+M+H-	107.051	107.047	4	100	Negative	D	7.52295	0.0944862	1067.1	0.00342809	1.863
HMDB0000068+M+H-	182.086	182.079	4	11.0816	Negative	F	7.52626	0.095476	77.7934	0.0474185	2.93011
HMDB0000068+M+H-	79.0558	79.0526	4	27.999	Negative	F	7.5229	0.0944392	540.257	0.00270898	1.81231
HMDB0000068+M+H-	79.0559	79.0527	4	11.7098	Negative	F	7.52291	0.094334	543.381	0.00286601	1.69895
HMDB0000068+M+H-	182.086	182.079	4	100	Negative	P__	7.52627	0.0954722	77.7606	0.0474937	2.92595
HMDB0000073+M+H2O-H-	134.063	134.058	1	100	Negative	P	6.8668	0.113554	9468.38	0	0
HMDB0000073+M+H2O-H-	134.063	134.057	3	100	Negative	D	6.87123	0.127245	2504.72	0.0645474	12.0569
HMDB0000073+M+H2O-H-	63.0243	63.0217	3	5.29085	Negative	F	6.87235	0.11956	5.21109	0.0807796	5.2894
HMDB0000073+M+H2O-H-	134.063	134.058	3	100	Negative	P__	6.8708	0.12708	2532.43	0.0582742	11.9119
HMDB0000094+M+H-	191.024	191.016	1	100	Negative	P	1.90913	0.111386	38.7509	0	0
HMDB0000094+M+H-	87.0607	87.0573	4	100	Negative	D	1.90872	0.0971322	9.59669	0.021455	12.7968
HMDB0000094+M+H-	87.0687	87.0653	4	26.821	Negative	F	1.90833	0.101887	14.0512	0.0418128	8.52833
HMDB0000101+M+H-	250.1	250.09	1	100	Negative	P	7.10134	0.0950732	227.806	0	0
HMDB0000101+M+H-	129.903	129.897	6	14.0078	Negative	F	7.10425	0.107407	11.3796	0.0409211	12.9727
HMDB0000101+M+H-	131.003	130.997	6	7.86374	Negative	F	7.09864	0.103207	23.6819	0.0380877	8.55556
HMDB0000101+M+H-	134.143	134.138	6	100	Negative	D	7.09634	0.103551	6.65392	0.0704277	8.91663
HMDB0000101+M+H-	134.144	134.138	6	100	Negative	D	7.09454	0.103539	6.56404	0.0957459	8.90459
HMDB0000101+M+H-	136.068	136.062	6	100	Negative	D	7.10762	0.102372	753.832	0.0883744	7.67757
HMDB0000101+M+H-	250.1	250.09	6	12.4133	Negative	F	7.10263	0.0913751	44.4681	0.0182242	3.88975
HMDB0000101+M+H-	250.1	250.09	6	100	Negative	P__	7.10265	0.0914138	44.6285	0.0183701	3.84901
HMDB0000101+M-2H+NH4-	267.126	267.116	1	100	Negative	P	7.10228	0.0957596	4152.03	0	0
HMDB0000101+M-2H+NH4-	129.903	129.897	6	14.0078	Negative	F	7.10425	0.107407	11.3796	0.0276754	12.1629
HMDB0000101+M-2H+NH4-	131.003	130.997	6	7.86374	Negative	F	7.09864	0.103207	23.6819	0.051323	7.77747
HMDB0000101+M-2H+NH4-	134.143	134.138	6	100	Negative	D	7.09634	0.103551	6.65392	0.0836587	8.13595
HMDB0000101+M-2H+NH4-	134.144	134.138	6	100	Negative	D	7.09454	0.103539	6.56404	0.108973	8.12399
HMDB0000101+M-2H+NH4-	136.068	136.062	6	100	Negative	D	7.10762	0.102372	753.832	0.0751224	6.90577
HMDB0000101+M-2H+NH4-	250.1	250.09	6	12.4133	Negative	F	7.10263	0.0913751	44.4681	0.00498146	4.57865
HMDB0000101+M-2H+NH4-	267.126	267.116	6	100	Negative	P__	7.09808	0.0928234	218.411	0.0590892	3.06616
HMDB0000121+M+H-	440.141	440.124	1	100	Negative	P	7.16077	0.0912806	169.652	0	0
HMDB0000121+M+H-	175.053	175.046	9	44.6446	Negative	F	7.17084	0.102578	5.03832	0.140715	12.3765
HMDB0000121+M+H-	440.141	440.123	9	100	Negative	D	7.16405	0.0846435	56.991	0.0458712	7.27113
HMDB0000121+M+H-	440.141	440.124	9	100	Negative	P__	7.164	0.0846046	58.3785	0.0450928	7.31375
HMDB0000125+M+H-	306.083	306.07	1	100	Negative	P	7.10354	0.105224	583.907	0	0
HMDB0000125+M+H-	306.082	306.07	7	100	Negative	D	7.11317	0.123178	79.7664	0.135636	17.0626
HMDB0000125+M+H-	307.085	307.073	7	11.011	Negative	F	7.10211	0.102352	5.66129	0.0201044	2.72957
HMDB0000125+M+H-	306.083	306.07	7	100	Negative	P__	7.11274	0.122008	78.4081	0.129585	15.9509
HMDB0000127+M-2H+K-	230.996	230.987	1	100	Negative	P	1.86015	0.0922689	326.55	0	0
HMDB0000127+M-2H+K-	129.021	129.016	5	6.01989	Negative	F	1.86235	0.089379	712.479	0.118622	3.13201
HMDB0000127+M-2H+K-	130.024	130.019	5	7.57258	Negative	F	1.86094	0.0903005	33.4405	0.0424192	2.13334
HMDB0000127+M-2H+K-	175.046	175.039	5	11.1378	Negative	F	1.86104	0.0874867	19.8509	0.0478108	5.18291
HMDB0000127+M-2H+K-	69.0014	68.9986	5	19.122	Negative	F	1.86021	0.0878165	56.6476	0.00340903	4.82543
HMDB0000127+M-2H+K-	85.0297	85.0263	5	100	Negative	D	1.86235	0.0946323	5437.99	0.118657	2.56147
HMDB0000127+M-2H+K-	86.0331	86.0297	5	70.2776	Negative	F	1.86023	0.0903822	665.962	0.0044345	2.04473
HMDB0000127+M-2H+K-	87.0338	87.0303	5	18.9242	Negative	F	1.86062	0.0964812	68.5128	0.0252702	4.56523
HMDB0000127+M-2H+Na-	215.022	215.013	1	100	Negative	P	1.86015	0.0869766	533.874	0	0
HMDB0000127+M-2H+Na-	129.021	129.016	5	6.01989	Negative	F	1.86235	0.089379	712.479	0.118327	2.76216
HMDB0000127+M-2H+Na-	130.024	130.019	5	7.57258	Negative	F	1.86094	0.0903005	33.4405	0.0421245	3.82159
HMDB0000127+M-2H+Na-	175.046	175.039	5	11.1378	Negative	F	1.86104	0.0874867	19.8509	0.047516	0.586463
HMDB0000127+M-2H+Na-	69.0014	68.9986	5	19.122	Negative	F	1.86021	0.0878165	56.6476	0.00311444	0.965694
HMDB0000127+M-2H+Na-	85.0297	85.0263	5	100	Negative	D	1.86235	0.0946323	5437.99	0.118362	8.80207
HMDB0000127+M-2H+Na-	86.0331	86.0297	5	70.2776	Negative	F	1.86023	0.0903822	665.962	0.00413991	3.91559
HMDB0000127+M-2H+Na-	87.0338	87.0303	5	18.9242	Negative	F	1.86062	0.0964812	68.5128	0.0249755	10.9278
HMDB0000127+M-2H+NH4-	210.066	210.058	1	100	Negative	P	1.86026	0.0871088	1404.85	0	0
HMDB0000127+M-2H+NH4-	129.021	129.016	5	6.01989	Negative	F	1.86235	0.089379	712.479	0.112763	2.60618
HMDB0000127+M-2H+NH4-	130.024	130.019	5	7.57258	Negative	F	1.86094	0.0903005	33.4405	0.0365647	3.66401
HMDB0000127+M-2H+NH4-	175.046	175.039	5	11.1378	Negative	F	1.86104	0.0874867	19.8509	0.0419559	0.43379
HMDB0000127+M-2H+NH4-	69.0014	68.9986	5	19.122	Negative	F	1.86021	0.0878165	56.6476	0.00244326	0.812445
HMDB0000127+M-2H+NH4-	85.0297	85.0263	5	100	Negative	D	1.86235	0.0946323	5437.99	0.112798	8.63693
HMDB0000127+M-2H+NH4-	86.0331	86.0297	5	70.2776	Negative	F	1.86023	0.0903822	665.962	0.00141784	3.75787
HMDB0000127+M-2H+NH4-	87.0338	87.0303	5	18.9242	Negative	F	1.86062	0.0964812	68.5128	0.0194166	10.7594
HMDB0000130+M+FA-H-	213.045	213.036	1	100	Negative	P	8.27754	0.0957364	9.95875	0	0
HMDB0000130+M+FA-H-	122.102	122.098	5	100	Negative	D	8.27008	0.0961739	89.4738	0.0900845	0.456938
HMDB0000130+M+FA-H-	123.102	123.098	5	48.5485	Negative	F	8.27191	0.0981558	23.4115	0.0679685	2.52712
HMDB0000130+M+FA-H-	213.045	213.036	5	100	Negative	P__	8.27757	0.102814	7.94546	0.000403566	7.39266
HMDB0000132+M+Cl-	186.023	186.015	1	100	Negative	P	1.85109	0.11608	31.9878	0	0
HMDB0000132+M+Cl-	150.027	150.021	4	100	Negative	D	1.85266	0.104488	73.7736	0.0845966	9.9861
HMDB0000133+M+H-	282.09	282.079	1	100	Negative	P	6.98082	0.0889553	54.6736	0	0
HMDB0000133+M+H-	282.09	282.078	6	100	Negative	D	6.97247	0.101054	14.1034	0.119606	13.6007
HMDB0000133+M+H-	282.09	282.078	6	34.121	Negative	F	6.97246	0.100996	14.1404	0.119638	13.5352
HMDB0000133+M+H-	282.09	282.079	6	100	Negative	D	6.97287	0.100094	14.8237	0.113806	12.5222
HMDB0000133+M+H-	282.09	282.079	6	100	Negative	P__	6.97278	0.100235	14.7138	0.115081	12.6802
HMDB0000133+M-2H+K-	320.047	320.034	1	100	Negative	P	8.01515	0.091711	38.5907	0	0
HMDB0000133+M-2H+K-	133.126	133.121	7	5.86868	Negative	F	8.01005	0.0929303	5.1374	0.0635922	1.32956
HMDB0000133+M-2H+K-	282.09	282.078	7	100	Negative	D	8.0113	0.105419	27.3205	0.0480137	14.9469
HMDB0000133+M-2H+K-	282.09	282.078	7	34.121	Negative	F	8.0113	0.10543	27.2725	0.048054	14.9587
HMDB0000133+M-2H+K-	282.09	282.079	7	100	Negative	D	8.01153	0.105571	26.2692	0.0451413	15.1122
HMDB0000145+M+Cl-	305.137	305.125	1	100	Negative	P	7.47759	0.091936	312.301	0	0
HMDB0000145+M+Cl-	129.071	129.066	7	11.4286	Negative	F	7.48086	0.0923557	1414.39	0.0436901	0.456592
HMDB0000145+M+Cl-	131.003	130.997	7	51.112	Negative	F	7.48087	0.0880275	13.4875	0.0438698	4.25124
HMDB0000145+M+Cl-	131.087	131.082	7	24.381	Negative	F	7.48625	0.0976418	106.17	0.115755	6.20631
HMDB0000145+M+Cl-	132.063	132.058	7	12.1905	Negative	F	7.47654	0.0919578	23.0886	0.0140581	0.023765
HMDB0000145+M+Cl-	147.085	147.079	7	12.2857	Negative	F	7.48379	0.0942297	1311.01	0.082883	2.49495
HMDB0000145+M+Cl-	158.075	158.068	7	13.3333	Negative	F	7.48726	0.0955478	334.641	0.129215	3.92869
HMDB0000145+M+Cl-	159.065	159.059	7	11.8687	Negative	F	7.47873	0.0913001	206.18	0.0151975	0.691648
HMDB0000145+M+Cl-	159.084	159.077	7	9.89242	Negative	F	7.47737	0.099509	9.19375	0.00295061	8.23731
HMDB0000145+M+Cl-	159.084	159.077	7	9.28428	Negative	F	7.47723	0.0993616	9.28575	0.00487185	8.07699
HMDB0000145+M+Cl-	159.084	159.077	7	100	Negative	D	7.47718	0.0993096	9.32142	0.00555082	8.02038
HMDB0000145+M+Cl-	196.091	196.083	7	9.14286	Negative	F	7.4843	0.0965535	37.0956	0.0896827	5.0226
HMDB0000145+M+Cl-	213.132	213.123	7	16.4737	Negative	F	7.4846	0.0995837	24.0992	0.0937408	8.31852
HMDB0000145+M+Cl-	213.132	213.124	7	13.619	Negative	F	7.48473	0.0996148	22.8444	0.095495	8.35242
HMDB0000145+M+Cl-	305.137	305.125	7	100	Negative	P__	7.47706	0.095606	59.9281	0.00718378	3.99201
HMDB0000148+M+H2O-H-	128.037	128.032	1	100	Negative	P	1.43461	0.0946324	168.02	0	0
HMDB0000148+M+H2O-H-	102.052	102.048	3	10.7107	Negative	F	1.43332	0.0897763	48.5096	0.089822	5.13156
HMDB0000148+M+H2O-H-	102.057	102.053	3	24.3243	Negative	F	1.43285	0.0883729	89.0647	0.122662	6.6145
HMDB0000148+M+H2O-H-	102.058	102.054	3	100	Negative	D	1.43304	0.088601	87.2569	0.109539	6.37352
HMDB0000148+M+H2O-H-	102.058	102.054	3	17.3173	Negative	F	1.43304	0.0886075	85.887	0.109384	6.36664
HMDB0000157+M-2H+Na-	157.016	157.01	1	100	Negative	P	1.85753	0.0791281	359.744	0	0
HMDB0000157+M-2H+Na-	134.05	134.045	4	21.4214	Negative	F	1.85739	0.0875389	139.545	0.00745814	10.6293
HMDB0000157+M-2H+Na-	135.033	135.027	4	100	Negative	D	1.85793	0.088703	104.142	0.0214466	12.1005
HMDB0000157+M-2H+Na-	135.034	135.028	4	100	Negative	D	1.85792	0.0885712	103.161	0.02131	11.9339
HMDB0000157+M-2H+Na-	135.036	135.03	4	100	Negative	D	1.85787	0.08775	93.8694	0.0182959	10.8961
HMDB0000158+M+FA-H-	226.077	226.068	1	100	Negative	P	6.2301	0.0933754	486.045	0	0
HMDB0000158+M+FA-H-	123.04	123.035	5	35.1351	Negative	F	6.23387	0.106177	78.5374	0.0606672	13.71
HMDB0000158+M+FA-H-	123.05	123.045	5	21.5522	Negative	F	6.23201	0.103464	148.626	0.0307958	10.8039
HMDB0000158+M+FA-H-	152.059	152.053	5	100	Negative	D	6.23151	0.0811814	6.89473	0.0226852	13.0592
HMDB0000158+M+FA-H-	226.077	226.068	5	100	Negative	P__	6.22973	0.0993001	19.025	0.00590051	6.34501
HMDB0000158+M+H-	180.07	180.063	1	100	Negative	P	7.1661	0.0972336	16099.8	0	0
HMDB0000158+M+H-	106.947	106.943	4	22.68	Negative	F	7.16964	0.108351	19.3466	0.0494235	11.4333
HMDB0000158+M+H-	106.97	106.966	4	6.537	Negative	F	7.16196	0.0986541	19.2842	0.0577161	1.46096
HMDB0000158+M+H-	107.002	106.998	4	9.20921	Negative	F	7.1706	0.100748	6.21481	0.0627509	3.6144
HMDB0000158+M+H-	163.064	163.058	4	100	Negative	D	7.16839	0.101644	29.166	0.0320325	4.53542
HMDB0000158+M+H-	180.07	180.062	4	100	Negative	D	7.16917	0.109513	354.587	0.0427885	12.6284
HMDB0000158+M+H-	180.07	180.063	4	100	Negative	D	7.16941	0.109339	1102.21	0.0461438	12.4495
HMDB0000158+M+H-	181.073	181.066	4	6.50651	Negative	F	7.16672	0.100091	262.226	0.00868423	2.93833
HMDB0000158+M+H-	180.07	180.063	4	100	Negative	P__	7.16936	0.109367	349.726	0.0455221	12.4785
HMDB0000158+M+H2O-H-	162.059	162.052	1	100	Negative	P	7.16623	0.096346	525.995	0	0
HMDB0000158+M+H2O-H-	106.947	106.943	4	22.68	Negative	F	7.16964	0.108351	19.3466	0.0476407	12.4599
HMDB0000158+M+H2O-H-	106.97	106.966	4	6.537	Negative	F	7.16196	0.0986541	19.2842	0.059497	2.39566
HMDB0000158+M+H2O-H-	107.002	106.998	4	9.20921	Negative	F	7.1706	0.100748	6.21481	0.0609679	4.56895
HMDB0000158+M+H2O-H-	163.064	163.058	4	100	Negative	D	7.16839	0.101644	29.166	0.03025	5.49846
HMDB0000158+M+H2O-H-	180.07	180.062	4	100	Negative	D	7.16917	0.109513	354.587	0.0410059	13.666
HMDB0000158+M+H2O-H-	180.07	180.063	4	100	Negative	D	7.16941	0.109339	1102.21	0.0443611	13.4854
HMDB0000158+M+H2O-H-	181.073	181.066	4	6.50651	Negative	F	7.16672	0.100091	262.226	0.00690215	3.88665
HMDB0000158+M+H2O-H-	162.059	162.052	4	100	Negative	P__	7.16813	0.0987515	110.484	0.0265329	2.49677
HMDB0000158+M-2H+K-	218.027	218.018	1	100	Negative	P	7.17159	0.095881	4502.41	0	0
HMDB0000158+M-2H+K-	180.055	180.047	5	100	Negative	D	7.17714	0.10541	7.63685	0.0773827	9.93883
HMDB0000158+M-2H+K-	180.07	180.062	5	100	Negative	D	7.17615	0.105843	39.8145	0.0636169	10.3903
HMDB0000158+M-2H+K-	180.07	180.063	5	100	Negative	D	7.17617	0.105799	37.0542	0.0638411	10.3443
HMDB0000158+M-2H+K-	218.044	218.035	5	7.20721	Negative	F	7.17644	0.0967716	5.03405	0.0677045	0.928872
HMDB0000158+M-2H+K-	218.027	218.018	5	100	Negative	P__	7.18098	0.105131	69.6055	0.130999	9.64754
HMDB0000158+M-2H+Na-	202.053	202.045	1	100	Negative	P	7.17196	0.094851	501.345	0	0
HMDB0000158+M-2H+Na-	180.055	180.047	5	100	Negative	D	7.17714	0.10541	7.63685	0.0721368	11.1326
HMDB0000158+M-2H+Na-	180.07	180.062	5	100	Negative	D	7.17615	0.105843	39.8145	0.0583717	11.589
HMDB0000158+M-2H+Na-	180.07	180.063	5	100	Negative	D	7.17617	0.105799	37.0542	0.058596	11.5425
HMDB0000158+M-2H+Na-	218.044	218.035	5	7.20721	Negative	F	7.17644	0.0967716	5.03405	0.0624591	2.02485
HMDB0000158+M-2H+Na-	202.053	202.045	5	100	Negative	P__	7.17306	0.0951807	8.92343	0.0153391	0.347554
HMDB0000158+M-2H+NH4-	197.097	197.089	1	100	Negative	P	7.1743	0.0883859	118.685	0	0
HMDB0000158+M-2H+NH4-	107.002	106.998	4	9.20921	Negative	F	7.1706	0.100748	6.21481	0.0516151	13.9864
HMDB0000158+M-2H+NH4-	163.064	163.058	4	100	Negative	D	7.16839	0.101644	29.166	0.0822984	14.9996
HMDB0000158+M-2H+NH4-	181.073	181.066	4	6.50651	Negative	F	7.16672	0.100091	262.226	0.10562	13.2427
HMDB0000168+M+H-	131.049	131.044	1	100	Negative	P	9.15825	0.0948245	429.644	0	0
HMDB0000168+M+H-	131.048	131.043	3	100	Negative	D	9.15698	0.0938182	141.781	0.0138221	1.06125
HMDB0000168+M+H-	131.049	131.043	3	100	Negative	D	9.15688	0.0938217	51.3429	0.0149615	1.05755
HMDB0000168+M+H-	131.049	131.044	3	100	Negative	D	9.15676	0.0938247	51.2422	0.0162026	1.05444
HMDB0000168+M+H-	131.049	131.044	3	100	Negative	P__	9.15679	0.093824	50.9792	0.0159119	1.0551
HMDB0000168+M-2H+NH4-	148.076	148.07	1	100	Negative	P	8.6454	0.0995043	187.77	0	0
HMDB0000168+M-2H+NH4-	133.063	133.058	3	100	Negative	D	8.64316	0.100052	16.8581	0.0259065	0.550291
HMDB0000168+M-2H+NH4-	133.064	133.059	3	100	Negative	D	8.64303	0.100444	15.574	0.0274535	0.944088
HMDB0000168+M-2H+NH4-	148.076	148.07	3	100	Negative	P__	8.64649	0.100385	19.7983	0.0126123	0.884733
HMDB0000172+M-2H+Na-	152.072	152.066	1	100	Negative	P	7.16606	0.0896837	1143.82	0	0
HMDB0000172+M-2H+Na-	104.95	104.946	4	24.1823	Negative	F	7.17563	0.0967337	7.71849	0.13357	7.86098
HMDB0000172+M-2H+Na-	106.99	106.986	4	28.0921	Negative	F	7.17402	0.102584	6.37138	0.110996	14.3848
HMDB0000172+M-2H+Na-	115.079	115.075	4	13.6731	Negative	F	7.15971	0.0951394	96.7957	0.088595	6.08329
HMDB0000172+M-2H+Na-	69.072	69.0692	4	6.80681	Negative	F	7.15603	0.0878905	321.337	0.140015	1.99948
HMDB0000172+M-2H+Na-	69.0722	69.0694	4	86.0032	Negative	D	7.15636	0.0878558	322.915	0.135398	2.03815
HMDB0000172+M-2H+Na-	69.073	69.0702	4	33.7337	Negative	F	7.15747	0.0883684	297.424	0.119954	1.46659
HMDB0000172+M-2H+Na-	69.0734	69.0706	4	33.544	Negative	F	7.15795	0.0884552	275.035	0.113283	1.36973
HMDB0000172+M-2H+Na-	78.5516	78.5484	4	29.554	Negative	F	7.16169	0.0984364	6.61871	0.0610369	9.75951
HMDB0000172+M-2H+Na-	79.2016	79.1984	4	66.6667	Negative	F	7.16225	0.0917844	8.52281	0.053216	2.34243
HMDB0000172+M-2H+Na-	87.0266	87.0232	4	100	Negative	D	7.15728	0.0946934	8.12689	0.122631	5.58596
HMDB0000172+M-2H+Na-	97.0681	97.0643	4	12.8074	Negative	F	7.15696	0.088238	19.4689	0.127052	1.61201
HMDB0000175+M-2H+K-	385.003	384.988	1	100	Negative	P	6.48645	0.0973182	9.30804	0	0
HMDB0000175+M-2H+K-	137.05	137.044	8	100	Negative	D	6.49228	0.0898416	28.3216	0.0898916	7.68269
HMDB0000181+M+H-	196.065	196.058	1	100	Negative	P	6.11445	0.0918814	374.518	0	0
HMDB0000181+M+H-	196.065	196.057	4	41.8418	Negative	F	6.11493	0.0905851	58.2207	0.00779823	1.4108
HMDB0000181+M+H-	196.071	196.063	4	100	Negative	D	6.11671	0.0899567	38.8502	0.036872	2.09479
HMDB0000181+M+H-	196.065	196.058	4	100	Negative	P__	6.11499	0.090459	58.3692	0.00886964	1.54804
HMDB0000181+M-2H+Na-	218.048	218.039	1	100	Negative	P	5.13684	0.0970811	96.3798	0	0
HMDB0000181+M-2H+Na-	152.049	152.043	5	100	Negative	D	5.14253	0.091821	67.2544	0.110705	5.41828
HMDB0000182+M+H-	145.101	145.095	1	100	Negative	P	5.47406	0.0939152	7576.49	0	0
HMDB0000182+M+H-	145.103	145.097	3	100	Negative	D	5.47646	0.0976878	134.162	0.0439489	4.01705
HMDB0000182+M+H-	67.0571	67.0545	3	5.38558	Negative	F	5.47816	0.0973649	371.07	0.0748606	3.67331
HMDB0000182+M+H-	145.101	145.095	3	100	Negative	P__	5.47527	0.0977581	550.974	0.0221101	4.09197
HMDB0000182+M+H2O-H-	127.09	127.085	1	100	Negative	P	5.47375	0.0896298	1355.94	0	0
HMDB0000182+M+H2O-H-	145.103	145.097	3	100	Negative	D	5.47646	0.0976878	134.162	0.0495659	8.9903
HMDB0000182+M+H2O-H-	67.0571	67.0545	3	5.38558	Negative	F	5.47816	0.0973649	371.07	0.0804794	8.63012
HMDB0000191+M+FA-H-	178.039	178.032	1	100	Negative	P	8.81047	0.0930438	4094.3	0	0
HMDB0000191+M+FA-H-	114.023	114.019	4	11.761	Negative	F	8.80494	0.107109	5.90285	0.0628254	15.1162
HMDB0000191+M+FA-H-	116.036	116.032	4	31.9959	Negative	F	8.80923	0.0931421	64.9608	0.0140933	0.105546
HMDB0000191+M+FA-H-	116.036	116.032	4	7.30731	Negative	F	8.80926	0.0931762	64.7098	0.0137889	0.142269
HMDB0000191+M+FA-H-	116.037	116.032	4	14.0617	Negative	F	8.80938	0.093331	62.9613	0.0124158	0.308576
HMDB0000191+M+FA-H-	71.0014	70.9986	4	6.90691	Negative	F	8.81692	0.0923197	7.90305	0.0732262	0.778256
HMDB0000191+M+FA-H-	74.0015	73.9985	4	100	Negative	D	8.80386	0.0972776	5.20386	0.0750698	4.55033
HMDB0000191+M+FA-H-	178.039	178.032	4	100	Negative	P__	8.80952	0.0933378	86.742	0.0108101	0.315925
HMDB0000193+M+H-	191.024	191.016	1	100	Negative	P	1.90913	0.111386	38.7509	0	0
HMDB0000193+M+H-	87.0607	87.0573	4	100	Negative	D	1.90872	0.0971322	9.59669	0.021455	12.7968
HMDB0000193+M+H-	87.0687	87.0653	4	26.821	Negative	F	1.90833	0.101887	14.0512	0.0418128	8.52833
HMDB0000195+M+H-	267.079	267.068	1	100	Negative	P	9.02604	0.0960294	194.591	0	0
HMDB0000195+M+H-	267.078	267.068	6	38.7486	Negative	F	9.02288	0.092716	47.0755	0.0349949	3.45041
HMDB0000195+M+H-	267.079	267.068	6	100	Negative	D	9.02278	0.0929108	22.6162	0.0360302	3.24758
HMDB0000195+M+H-	267.079	267.068	6	100	Negative	D	9.02277	0.0929294	22.5913	0.0361487	3.22825
HMDB0000195+M+H-	268.082	268.071	6	10.5105	Negative	F	9.0342	0.0915473	6.22877	0.0904965	4.66749
HMDB0000195+M+H-	268.082	268.071	6	10.4104	Negative	F	9.03419	0.0915625	6.24674	0.0903081	4.65166
HMDB0000195+M+H-	267.079	267.068	6	100	Negative	P__	9.02279	0.0929031	22.6257	0.0359872	3.2556
HMDB0000195+M-2H+K-	305.035	305.023	1	100	Negative	P	9.01466	0.0947062	25.3198	0	0
HMDB0000195+M-2H+K-	81.0794	81.0761	7	81.6158	Negative	D	9.01967	0.105373	16.2742	0.0556025	11.2631
HMDB0000195+M-2H+NH4-	284.106	284.094	1	100	Negative	P	5.21672	0.0896882	31.7277	0	0
HMDB0000195+M-2H+NH4-	110.038	110.034	6	18.2497	Negative	F	5.21097	0.100852	186.699	0.110291	12.4473
HMDB0000195+M-2H+NH4-	110.038	110.034	6	5.51455	Negative	F	5.21066	0.100146	178.66	0.116166	11.6605
HMDB0000195+M-2H+NH4-	151.064	151.058	6	5.20521	Negative	F	5.2141	0.0904309	10616.8	0.0502888	0.8281
HMDB0000195+M-2H+NH4-	152.005	151.999	6	100	Negative	D	5.20935	0.0957968	16.0457	0.141303	6.81098
HMDB0000195+M-2H+NH4-	152.06	152.054	6	8.70871	Negative	F	5.21866	0.0884982	109.088	0.0370872	1.32679
HMDB0000195+M-2H+NH4-	94.043	94.0392	6	8.5121	Negative	F	5.21327	0.0881262	45.6336	0.0662257	1.74164
HMDB0000206+M+Cl-	223.09	223.081	1	100	Negative	P	5.80479	0.0943747	1524.83	0	0
HMDB0000206+M+Cl-	126.103	126.097	5	100	Negative	D	5.81271	0.0948341	22.8644	0.136534	0.486842
HMDB0000206+M+Cl-	223.09	223.081	5	100	Negative	P__	5.80442	0.0968114	201.496	0.00639152	2.58201
HMDB0000207+M+H-	281.254	281.243	1	100	Negative	P	22.2798	0.105326	5.7667	0	0
HMDB0000207+M+H-	281.253	281.242	6	100	Negative	D	22.2668	0.0997792	20.0728	0.0585726	5.2663
HMDB0000207+M+H-	281.254	281.243	6	100	Negative	D	22.2668	0.0991426	19.8111	0.0586233	5.87073
HMDB0000207+M+H-	281.254	281.243	6	100	Negative	D	22.2668	0.0990858	19.7823	0.0586848	5.92465
HMDB0000207+M+H-	281.254	281.243	6	100	Negative	D	22.2667	0.0989726	19.7245	0.0588085	6.03218
HMDB0000207+M+H-	281.255	281.244	6	100	Negative	D	22.2669	0.0981809	19.2413	0.0580041	6.78377
HMDB0000207+M+H-	281.254	281.243	6	100	Negative	P__	22.2667	0.0989701	19.7232	0.0588111	6.03449
HMDB0000207+M+H2O-H-	263.243	263.232	1	100	Negative	P	22.283	0.0977598	12.3148	0	0
HMDB0000207+M+H2O-H-	281.253	281.242	6	100	Negative	D	22.2668	0.0997792	20.0728	0.0725493	2.06571
HMDB0000207+M+H2O-H-	281.254	281.243	6	100	Negative	D	22.2668	0.0991426	19.8111	0.0726	1.41449
HMDB0000207+M+H2O-H-	281.254	281.243	6	100	Negative	D	22.2668	0.0990858	19.7823	0.0726615	1.35639
HMDB0000207+M+H2O-H-	281.254	281.243	6	100	Negative	D	22.2667	0.0989726	19.7245	0.0727851	1.24055
HMDB0000207+M+H2O-H-	281.255	281.244	6	100	Negative	D	22.2669	0.0981809	19.2413	0.0719809	0.430789
HMDB0000207+M+H2O-H-	263.243	263.232	6	100	Negative	P__	22.2805	0.0997736	10.0532	0.0110462	2.05992
HMDB0000209+M+H-	135.048	135.042	1	100	Negative	P	7.80345	0.0916525	540.648	0	0
HMDB0000209+M+H-	107.051	107.047	3	25.1012	Negative	F	7.79347	0.0967739	34.726	0.127795	5.58781
HMDB0000209+M+H-	135.047	135.041	3	100	Negative	D	7.80363	0.0931722	154.745	0.00229659	1.65805
HMDB0000209+M+H-	135.048	135.042	3	100	Negative	P__	7.80412	0.0930495	149.788	0.00858594	1.5242
HMDB0000214+M+H-	131.085	131.08	1	100	Negative	P	7.88968	0.0897237	109.101	0	0
HMDB0000214+M+H-	131.085	131.08	3	97.998	Negative	D	7.88745	0.0900285	10.2959	0.0283306	0.339712
HMDB0000214+M+H-	131.085	131.08	3	100	Negative	P__	7.88747	0.0900462	10.2976	0.0280855	0.359477
HMDB0000214+M-2H+K-	169.042	169.035	1	100	Negative	P	1.86944	0.0926139	9570.78	0	0
HMDB0000214+M-2H+K-	70.0004	69.9976	4	100	Negative	D	1.86785	0.102696	22.2214	0.0852327	10.8862
HMDB0000214+M-2H+K-	169.042	169.035	4	100	Negative	P__	1.87181	0.0956651	2017.07	0.126396	3.29456
HMDB0000222+M+FA-H-	444.342	444.324	1	100	Negative	P	18.3007	0.100805	15.7434	0	0
HMDB0000222+M+FA-H-	400.308	400.292	9	100	Negative	D	18.2987	0.0962655	157.323	0.0110162	4.50308
HMDB0000222+M+FA-H-	444.342	444.324	9	100	Negative	P__	18.2997	0.105058	7.72263	0.00550056	4.21941
HMDB0000234+M+H2O-H-	269.196	269.185	1	100	Negative	P	6.67879	0.0915303	350.5	0	0
HMDB0000234+M+H2O-H-	269.201	269.191	6	88.4421	Negative	D	6.67759	0.0904194	152.922	0.0180285	1.21372
HMDB0000234+M+H2O-H-	269.196	269.185	6	100	Negative	P__	6.67764	0.0909818	239.879	0.0172108	0.599253
HMDB0000235+M+Cl-	300.088	300.076	1	100	Negative	P	10.5825	0.0962528	107.338	0	0
HMDB0000235+M+Cl-	83.0957	83.0923	7	100	Negative	D	10.5771	0.112843	15.7358	0.0515093	17.2359
HMDB0000235+M+Cl-	95.0809	95.0771	7	36.234	Negative	F	10.5951	0.101929	76.5909	0.119416	5.89766
HMDB0000235+M+H-	264.11	264.1	1	100	Negative	P	7.0362	0.127764	480.15	0	0
HMDB0000235+M+H-	263.105	263.095	6	100	Negative	D	7.03174	0.114774	192.526	0.0633768	10.1668
HMDB0000244+M+FA-H-	421.145	421.128	1	100	Negative	P	8.17142	0.106462	27.0422	0	0
HMDB0000244+M+FA-H-	243.092	243.082	9	32.9404	Negative	F	8.1675	0.11088	37.0254	0.0479493	4.14987
HMDB0000244+M+FA-H-	243.093	243.083	9	100	Negative	D	8.1675	0.111083	40.2838	0.0479752	4.3403
HMDB0000244+M+FA-H-	243.093	243.083	9	5.40541	Negative	F	8.16751	0.111081	40.308	0.0479305	4.33843
HMDB0000244+M+FA-H-	243.094	243.085	9	71.7302	Negative	F	8.16847	0.110852	44.664	0.0360935	4.12331
HMDB0000244+M+FA-H-	421.145	421.128	9	100	Negative	P__	8.18057	0.102854	37.6165	0.112	3.38931
HMDB0000244+M+H2O-H-	357.127	357.113	1	100	Negative	P	10.066	0.0957291	650.378	0	0
HMDB0000244+M+H2O-H-	279.044	279.032	8	100	Negative	D	10.0775	0.0853054	5.31277	0.114524	10.8888
HMDB0000244+M+H2O-H-	356.132	356.118	8	60.3062	Negative	F	10.0611	0.0977611	128.792	0.0482371	2.12265
HMDB0000244+M+H2O-H-	356.142	356.127	8	62.6428	Negative	F	10.0618	0.0971467	290.571	0.0416144	1.4808
HMDB0000244+M+H2O-H-	357.208	357.194	8	8.00064	Negative	F	10.0558	0.102523	58.1952	0.101202	7.09658
HMDB0000244+M+H2O-H-	382.18	382.165	8	77.4329	Negative	D	10.0797	0.0961273	30.3069	0.136328	0.415896
HMDB0000244+M+H2O-H-	357.127	357.113	8	100	Negative	P__	10.0609	0.098799	64.0924	0.050052	3.20687
HMDB0000244+M-2H+K-	413.095	413.079	1	100	Negative	P	5.27302	0.0904212	182.63	0	0
HMDB0000244+M-2H+K-	341.041	341.027	9	100	Negative	D	5.26956	0.105275	8.26249	0.06556	16.4276
HMDB0000244+M-2H+K-	413.095	413.079	9	100	Negative	P__	5.27579	0.0961833	77.9608	0.0525719	6.37243
HMDB0000247+M+FA-H-	227.082	227.073	1	100	Negative	P	6.08701	0.0909309	129.235	0	0
HMDB0000247+M+FA-H-	147.068	147.062	5	100	Negative	D	6.08673	0.0966134	464.42	0.00469765	6.24935
HMDB0000247+M+FA-H-	147.068	147.062	5	92.9681	Negative	D	6.08673	0.0966704	462.53	0.00472954	6.31202
HMDB0000247+M+H-	181.075	181.068	1	100	Negative	P	7.16484	0.0961871	7306.51	0	0
HMDB0000247+M+H-	163.064	163.057	4	12.5125	Negative	F	7.16819	0.1018	29.6394	0.0468323	5.83518
HMDB0000247+M+H-	181.075	181.068	4	100	Negative	D	7.16699	0.0998653	257.685	0.0300025	3.82406
HMDB0000247+M+H-	181.075	181.068	4	100	Negative	P__	7.16697	0.0993015	246.074	0.0297878	3.2379
HMDB0000258+M+H-	341.116	341.102	1	100	Negative	P	7.15573	0.087027	482.622	0	0
HMDB0000258+M+H-	71.0163	71.0135	7	80.1255	Negative	D	7.15165	0.0982913	9.81996	0.0569975	12.9435
HMDB0000279+M+H2O-H-	257.119	257.109	1	100	Negative	P	5.0736	0.110955	685.033	0	0
HMDB0000279+M+H2O-H-	257.118	257.108	6	100	Negative	D	5.07115	0.0974008	480.929	0.0484095	12.2163
HMDB0000279+M+H2O-H-	277.145	277.134	6	18.2182	Negative	F	5.07644	0.0940898	797.675	0.0558488	15.2004
HMDB0000279+M+H2O-H-	257.119	257.109	6	100	Negative	P__	5.07097	0.0974597	480.244	0.051904	12.1632
HMDB0000296+M-2H+Na-	265.049	265.039	1	100	Negative	P	7.10241	0.0912087	250.103	0	0
HMDB0000296+M-2H+Na-	133.005	132.999	6	6.5	Negative	F	7.10195	0.0953809	14.1469	0.00640084	4.57437
HMDB0000296+M-2H+Na-	135.959	135.953	6	100	Negative	D	7.09818	0.0893322	5.99865	0.0595639	2.05727
HMDB0000296+M-2H+Na-	137.403	137.397	6	7.36579	Negative	F	7.10648	0.0984689	6.74901	0.0572685	7.96001
HMDB0000296+M-2H+Na-	84.9098	84.9064	6	16.8259	Negative	F	7.10189	0.0987777	6.7334	0.00731311	8.29859
HMDB0000296+M-2H+Na-	84.9844	84.981	6	32.5254	Negative	F	7.10308	0.0947706	12.4271	0.00938853	3.90523
HMDB0000296+M-2H+Na-	91.8018	91.7982	6	29.1291	Negative	F	7.10669	0.0969026	8.65683	0.0602246	6.24278
HMDB0000296+M-2H+Na-	92.328	92.3243	6	100	Negative	D	7.09356	0.100963	5.2128	0.124656	10.6941
HMDB0000296+M-2H+Na-	92.4796	92.4759	6	55.6557	Negative	F	7.11169	0.0990178	7.96512	0.130633	8.56186
HMDB0000300+M+Cl-	147	146.994	1	100	Negative	P	1.08208	0.0928345	13.8813	0	0
HMDB0000300+M+Cl-	112.002	111.998	3	100	Negative	D	1.08177	0.102099	14.1577	0.0285271	9.9792
HMDB0000306+M+H-	136.08	136.074	1	100	Negative	P	7.10086	0.0939226	1500.13	0	0
HMDB0000306+M+H-	136.078	136.073	3	100	Negative	D	7.09957	0.0893419	33.667	0.0181903	4.87707
HMDB0000306+M+H-	91.0528	91.0492	3	34.954	Negative	F	7.097	0.0907326	244.168	0.0543927	3.39643
HMDB0000306+M+H-	91.0558	91.0522	3	17.1442	Negative	F	7.09877	0.0895479	19.4654	0.0294498	4.65774
HMDB0000306+M+H-	91.056	91.0524	3	16.7049	Negative	F	7.09897	0.089406	19.2695	0.0265818	4.80883
HMDB0000306+M+H-	91.0562	91.0526	3	22.7153	Negative	F	7.09922	0.0893682	18.8047	0.0230854	4.84907
HMDB0000306+M+H-	91.0564	91.0528	3	37.3316	Negative	F	7.09939	0.0892607	18.3143	0.0206791	4.96359
HMDB0000306+M+H-	91.0565	91.0529	3	18.9639	Negative	F	7.09947	0.0891969	18.2151	0.0195821	5.03147
HMDB0000306+M+H-	91.0572	91.0536	3	37.1895	Negative	F	7.10007	0.0887086	18.835	0.0112072	5.55144
HMDB0000306+M+H-	136.08	136.074	3	100	Negative	P__	7.10044	0.089288	34.5969	0.00596915	4.93448
HMDB0000318+M+H2O-H-	151.043	151.036	1	100	Negative	P	6.22907	0.0942578	1575.81	0	0
HMDB0000318+M+H2O-H-	151.042	151.036	4	100	Negative	D	6.2287	0.0938654	253.21	0.00602795	0.416375
HMDB0000318+M+H2O-H-	151.043	151.036	4	100	Negative	P__	6.22866	0.0939367	250.065	0.00662662	0.34072
HMDB0000355+M-2H+NH4-	178.076	178.069	1	100	Negative	P	1.85576	0.0947706	47.5668	0	0
HMDB0000355+M-2H+NH4-	85.0867	85.0833	4	100	Negative	D	1.85816	0.0804093	54.2153	0.128961	15.1538
HMDB0000355+M-2H+NH4-	85.0947	85.0913	4	100	Negative	D	1.85462	0.0860226	9.79474	0.0617043	9.23077
HMDB0000357+M+H-	103.042	103.038	1	100	Negative	P	6.32221	0.108336	7.44966	0	0
HMDB0000357+M+H-	103.041	103.037	3	100	Negative	D	6.31517	0.109229	8.00471	0.111287	0.823725
HMDB0000357+M+H-	103.042	103.037	3	100	Negative	D	6.31556	0.109613	7.51272	0.105127	1.17814
HMDB0000357+M+H-	103.043	103.039	3	34.697	Negative	F	6.31644	0.109828	6.38851	0.0912409	1.37705
HMDB0000357+M+H-	59.0153	59.0129	3	51.9071	Negative	F	6.32222	0.116631	11.4992	0.000219411	7.65669
HMDB0000357+M+H-	103.042	103.038	3	100	Negative	P__	6.31598	0.109553	7.13466	0.0984553	1.12336
HMDB0000422+M+FA-H-	191.06	191.052	1	100	Negative	P	6.1193	0.0926907	229.067	0	0
HMDB0000422+M+FA-H-	145.052	145.047	4	22.085	Negative	F	6.11664	0.0940847	336.958	0.0434568	1.5039
HMDB0000422+M+FA-H-	145.053	145.047	4	60.6167	Negative	F	6.11671	0.0940906	321.485	0.0422739	1.51027
HMDB0000422+M+FA-H-	145.053	145.048	4	100	Negative	D	6.11679	0.0940594	305.332	0.0409659	1.47661
HMDB0000422+M+FA-H-	191.06	191.052	4	100	Negative	P__	6.11786	0.093575	27.4216	0.0235495	0.953975
HMDB0000426+M+FA-H-	193.039	193.032	1	100	Negative	P	1.85982	0.0874145	1903.82	0	0
HMDB0000426+M+FA-H-	129.021	129.016	4	18.3659	Negative	F	1.85919	0.0924256	161.734	0.0342593	5.73255
HMDB0000426+M+FA-H-	129.022	129.017	4	6.8714	Negative	F	1.85915	0.0922804	105.534	0.0359571	5.56653
HMDB0000426+M+FA-H-	147.032	147.026	4	64.8699	Negative	F	1.85936	0.0883462	20.4185	0.0249333	1.06581
HMDB0000426+M+FA-H-	147.033	147.027	4	100	Negative	D	1.85984	0.0881094	23.7914	0.000938702	0.795013
HMDB0000426+M+FA-H-	87.0091	87.0056	4	100	Negative	D	1.86064	0.0894122	58.5678	0.0441042	2.2853
HMDB0000426+M+FA-H-	87.0104	87.007	4	16.4339	Negative	F	1.86024	0.0889558	121.153	0.0223581	1.76325
HMDB0000440+M+H-	151.043	151.037	1	100	Negative	P	6.22918	0.09427	1528.55	0	0
HMDB0000440+M+H-	151.042	151.036	4	100	Negative	D	6.2287	0.0938512	253.876	0.00762737	0.444298
HMDB0000440+M+H-	151.043	151.036	4	51.5984	Negative	F	6.22866	0.0939337	250.194	0.00828362	0.356817
HMDB0000440+M+H-	151.043	151.037	4	100	Negative	P__	6.22861	0.0940263	65.8578	0.00905019	0.258603
HMDB0000448+M+FA-H-	191.06	191.052	1	100	Negative	P	6.1193	0.0926907	229.067	0	0
HMDB0000448+M+FA-H-	145.052	145.047	4	26.12	Negative	F	6.11664	0.094082	337.522	0.0434996	1.50094
HMDB0000448+M+FA-H-	145.052	145.047	4	22.085	Negative	F	6.11664	0.0940847	336.958	0.0434568	1.5039
HMDB0000448+M+FA-H-	145.053	145.047	4	60.6167	Negative	F	6.11671	0.0940906	321.485	0.0422739	1.51027
HMDB0000448+M+FA-H-	145.053	145.048	4	100	Negative	D	6.11679	0.0940594	305.332	0.0409659	1.47661
HMDB0000448+M+FA-H-	191.06	191.052	4	100	Negative	P__	6.11786	0.093575	27.4216	0.0235495	0.953975
HMDB0000479+M-2H+NH4-	185.108	185.101	1	100	Negative	P	5.63066	0.103767	200.641	0	0
HMDB0000479+M-2H+NH4-	95.0019	94.9981	4	100	Negative	D	5.63736	0.0899904	7.80609	0.11896	13.2762
HMDB0000479+M-2H+NH4-	185.108	185.101	4	100	Negative	P__	5.63029	0.104261	21.8053	0.00646126	0.476652
HMDB0000482+M+H-	143.111	143.105	1	100	Negative	P	1.85018	0.0953193	105.375	0	0
HMDB0000482+M+H-	143.103	143.097	3	100	Negative	D	1.85007	0.0974319	10.1146	0.00600436	2.21636
HMDB0000500+M-2H+NH4-	154.054	154.048	1	100	Negative	P	5.0524	0.0930051	517.081	0	0
HMDB0000500+M-2H+NH4-	121.002	120.998	4	100	Negative	D	5.05328	0.102491	11.9367	0.0173452	10.1995
HMDB0000562+M+H-	112.054	112.049	1	100	Negative	P	5.02704	0.0872448	124.062	0	0
HMDB0000562+M+H-	112.053	112.048	3	100	Negative	D	5.0267	0.0873074	42.8089	0.00681967	0.0717609
HMDB0000562+M+H-	112.054	112.049	3	100	Negative	P__	5.02703	0.0874445	46.4418	0.000210267	0.228858
HMDB0000568+M+H-	151.064	151.058	1	100	Negative	P	5.21565	0.0888013	1063.66	0	0
HMDB0000568+M+H-	151.063	151.057	4	78.1838	Negative	D	5.21704	0.0885847	339.81	0.0265863	0.243955
HMDB0000568+M+H-	151.064	151.058	4	100	Negative	P__	5.2168	0.0886464	372.682	0.0220602	0.174416
HMDB0000568+M-2H+NH4-	168.091	168.084	1	100	Negative	P	5.0642	0.0871553	34.366	0	0
HMDB0000568+M-2H+NH4-	101.025	101.021	4	82.4126	Negative	D	5.06634	0.0909606	9.96094	0.0422972	4.36618
HMDB0000568+M-2H+NH4-	117.002	116.998	4	69.713	Negative	F	5.07097	0.101546	8.71794	0.133684	16.5111
HMDB0000568+M-2H+NH4-	153.993	153.987	4	8.56843	Negative	F	5.06668	0.0949744	6.45341	0.0489869	8.97145
HMDB0000568+M-2H+NH4-	154.881	154.874	4	8.51787	Negative	F	5.06521	0.0896467	7.78096	0.0199695	2.85861
HMDB0000568+M-2H+NH4-	154.964	154.957	4	27.1196	Negative	F	5.066	0.0943184	5.54965	0.035458	8.21876
HMDB0000573+M+H-	281.254	281.243	1	100	Negative	P	22.2798	0.105326	5.7667	0	0
HMDB0000573+M+H-	281.253	281.242	6	100	Negative	D	22.2668	0.0997792	20.0728	0.0585726	5.2663
HMDB0000573+M+H-	281.254	281.243	6	100	Negative	D	22.2668	0.0991426	19.8111	0.0586233	5.87073
HMDB0000573+M+H-	281.254	281.243	6	100	Negative	D	22.2668	0.0990858	19.7823	0.0586848	5.92465
HMDB0000573+M+H-	281.254	281.243	6	100	Negative	D	22.2667	0.0989726	19.7245	0.0588085	6.03218
HMDB0000573+M+H-	281.255	281.244	6	100	Negative	D	22.2669	0.0981809	19.2413	0.0580041	6.78377
HMDB0000573+M+H-	281.254	281.243	6	100	Negative	P__	22.2667	0.0989701	19.7232	0.0588111	6.03449
HMDB0000573+M+H2O-H-	263.243	263.232	1	100	Negative	P	22.283	0.0977598	12.3148	0	0
HMDB0000573+M+H2O-H-	281.253	281.242	6	100	Negative	D	22.2668	0.0997792	20.0728	0.0725493	2.06571
HMDB0000573+M+H2O-H-	281.254	281.243	6	100	Negative	D	22.2668	0.0991426	19.8111	0.0726	1.41449
HMDB0000573+M+H2O-H-	281.254	281.243	6	100	Negative	D	22.2668	0.0990858	19.7823	0.0726615	1.35639
HMDB0000573+M+H2O-H-	281.254	281.243	6	100	Negative	D	22.2667	0.0989726	19.7245	0.0727851	1.24055
HMDB0000573+M+H2O-H-	281.255	281.244	6	100	Negative	D	22.2669	0.0981809	19.2413	0.0719809	0.430789
HMDB0000573+M+H2O-H-	263.243	263.232	6	100	Negative	P__	22.2805	0.0997736	10.0532	0.0110462	2.05992
HMDB0000634+M+FA-H-	175.028	175.021	1	100	Negative	P	1.86224	0.08801	1320.8	0	0
HMDB0000634+M+FA-H-	69.0014	68.9986	4	86.123	Negative	D	1.86245	0.0914063	151.005	0.0108315	3.85908
HMDB0000634+M+FA-H-	175.028	175.021	4	100	Negative	P__	1.8608	0.0979253	11.9266	0.0775324	11.2662
HMDB0000634+M+H-	129.022	129.017	1	100	Negative	P	1.85921	0.0930896	869.814	0	0
HMDB0000634+M+H-	129.021	129.016	3	17.8178	Negative	F	1.85727	0.095287	23.5634	0.104407	2.36051
HMDB0000634+M+H-	69.0014	68.9986	3	86.123	Negative	D	1.85961	0.0907536	516.31	0.0214587	2.50944
HMDB0000634+M+H-	85.031	85.0276	3	100	Negative	D	1.86072	0.0968398	75.3112	0.0810226	4.02852
HMDB0000634+M+H-	85.0313	85.0279	3	100	Negative	D	1.86054	0.0960057	74.8885	0.0711624	3.13256
HMDB0000634+M+H-	129.022	129.017	3	100	Negative	P__	1.8568	0.0952982	22.5305	0.129956	2.37249
HMDB0000639+M-2H+K-	246.991	246.981	1	100	Negative	P	6.98972	0.114576	11.8593	0	0
HMDB0000639+M-2H+K-	57.0343	57.032	5	8.33788	Negative	F	6.98208	0.0974348	419.85	0.109331	14.9607
HMDB0000639+M-2H+K-	85.0298	85.0264	5	100	Negative	D	6.98484	0.102576	484.233	0.0698731	10.474
HMDB0000639+M-2H+K-	85.0314	85.028	5	100	Negative	D	6.98858	0.102422	632.594	0.0164118	10.6077
HMDB0000640+M-2H+NH4-	178.076	178.069	1	100	Negative	P	1.85576	0.0947706	47.5668	0	0
HMDB0000640+M-2H+NH4-	85.0867	85.0833	4	100	Negative	D	1.85816	0.0804093	54.2153	0.128961	15.1538
HMDB0000640+M-2H+NH4-	85.0947	85.0913	4	100	Negative	D	1.85462	0.0860226	9.79474	0.0617043	9.23077
HMDB0000641+M+H-	145.065	145.059	1	100	Negative	P	10.5425	0.095383	568.416	0	0
HMDB0000641+M+H-	145.056	145.05	3	100	Negative	D	10.5505	0.0928616	11.1037	0.0759845	2.64347
HMDB0000641+M+H-	145.06	145.054	3	6.00601	Negative	F	10.5516	0.0965728	16.9819	0.0867919	1.24737
HMDB0000641+M+H-	145.064	145.058	3	100	Negative	D	10.5464	0.0952387	92.1792	0.037471	0.151343
HMDB0000641+M+H-	145.065	145.059	3	100	Negative	P__	10.546	0.0950358	96.3089	0.0334904	0.364004
HMDB0000641+M-2H+Na-	167.047	167.04	1	100	Negative	P	1.85116	0.0842109	70.7128	0	0
HMDB0000641+M-2H+Na-	84.0867	84.0833	4	100	Negative	D	1.85375	0.0842419	740.772	0.139838	0.0367171
HMDB0000663+M-2H+K-	246.991	246.981	1	100	Negative	P	6.98972	0.114576	11.8593	0	0
HMDB0000663+M-2H+K-	57.0343	57.032	5	8.33788	Negative	F	6.98208	0.0974348	419.85	0.109331	14.9607
HMDB0000663+M-2H+K-	85.0298	85.0264	5	100	Negative	D	6.98484	0.102576	484.233	0.0698731	10.474
HMDB0000665+M+FA-H-	177.08	177.073	1	100	Negative	P	9.79346	0.0956595	647.774	0	0
HMDB0000665+M+FA-H-	130.01	130.004	4	7.701	Negative	F	9.79261	0.0956345	14.849	0.00873544	0.0261356
HMDB0000665+M+FA-H-	131.073	131.068	4	100	Negative	D	9.79323	0.0939726	1583.88	0.00235169	1.76343
HMDB0000665+M+FA-H-	177.08	177.073	4	100	Negative	P__	9.79528	0.0949999	39.6098	0.0185994	0.689545
HMDB0000665+M+H-	131.074	131.069	1	100	Negative	P	9.78915	0.0908416	176.322	0	0
HMDB0000665+M+H-	131.073	131.068	3	100	Negative	D	9.7935	0.0949139	13.9177	0.0444472	4.48282
HMDB0000665+M+H-	131.074	131.069	3	100	Negative	P__	9.79338	0.0948691	13.7838	0.0432176	4.43357
HMDB0000673+M-2H+Na-	301.221	301.209	1	100	Negative	P	10.5946	0.100324	22682.6	0	0
HMDB0000673+M-2H+Na-	111.119	111.115	7	9.69078	Negative	F	10.593	0.101699	1512.36	0.0151043	1.37008
HMDB0000673+M-2H+Na-	139.114	139.109	7	10.2895	Negative	F	10.5939	0.103932	3262.63	0.00612917	3.59579
HMDB0000673+M-2H+Na-	279.106	279.094	7	23.1421	Negative	F	10.5969	0.112689	7.12991	0.0220865	12.3245
HMDB0000673+M-2H+Na-	55.0554	55.0532	7	5.37056	Negative	F	10.5915	0.109943	277.671	0.0286363	9.58731
HMDB0000673+M-2H+Na-	69.0712	69.0684	7	20.6805	Negative	F	10.5945	0.103387	2101.08	0.000706547	3.05231
HMDB0000673+M-2H+Na-	69.0713	69.0685	7	100	Negative	D	10.5943	0.103621	2082.08	0.0027685	3.28632
HMDB0000673+M-2H+Na-	83.0872	83.0838	7	65.8632	Negative	F	10.5943	0.105137	125.239	0.00254571	4.79688
HMDB0000673+M-2H+Na-	97.0667	97.0629	7	16.4614	Negative	F	10.5985	0.0992767	122.202	0.0373076	1.0442
HMDB0000673+M-2H+Na-	97.1019	97.0981	7	13.8122	Negative	F	10.5908	0.104691	101.038	0.0351477	4.3525
HMDB0000673+M-2H+Na-	97.103	97.0992	7	47.9753	Negative	F	10.5896	0.104266	103.653	0.0465666	3.92849
HMDB0000673+M-2H+Na-	97.1031	97.0993	7	100	Negative	D	10.5896	0.104312	103.392	0.0471576	3.97465
HMDB0000673+M-2H+Na-	301.221	301.209	7	100	Negative	P__	10.5981	0.114445	2071.56	0.0333543	14.0755
HMDB0000682+M+H-	212.007	211.998	1	100	Negative	P	1.83961	0.0924323	133.936	0	0
HMDB0000682+M+H-	212.006	211.998	5	98.0981	Negative	D	1.83925	0.0845084	16.4586	0.0195939	8.57266
HMDB0000682+M+H-	212.017	212.009	5	100	Negative	D	1.83908	0.0830069	7.95497	0.0289317	10.1971
HMDB0000682+M+H-	212.007	211.998	5	100	Negative	P__	1.83931	0.0845337	17.5169	0.0163709	8.54528
HMDB0000684+M+Cl-	243.059	243.049	1	100	Negative	P	6.08142	0.0944893	52.0705	0	0
HMDB0000684+M+Cl-	117.06	117.055	5	19.3385	Negative	F	6.08603	0.094159	633.195	0.0758695	0.349546
HMDB0000684+M+Cl-	117.06	117.055	5	70.7122	Negative	F	6.08598	0.094195	632.926	0.0750296	0.311421
HMDB0000684+M+Cl-	118.067	118.062	5	72.8205	Negative	F	6.08739	0.0946877	162.206	0.0981596	0.209977
HMDB0000684+M+Cl-	118.067	118.063	5	100	Negative	D	6.08734	0.0947249	162.868	0.0973888	0.249346
HMDB0000684+M+Cl-	119.07	119.066	5	5.8679	Negative	F	6.08503	0.0927757	95.5961	0.0594306	1.81351
HMDB0000684+M+Cl-	119.071	119.066	5	9.27882	Negative	F	6.08496	0.0928698	93.4997	0.0581913	1.71395
HMDB0000684+M+Cl-	146.063	146.057	5	6.4425	Negative	F	6.08703	0.0965006	3409.84	0.0923179	2.12861
HMDB0000684+M+Cl-	146.063	146.057	5	100	Negative	D	6.087	0.0965339	3401.74	0.0918277	2.16391
HMDB0000684+M+Cl-	146.063	146.057	5	94.0514	Negative	D	6.08697	0.0965674	3393.64	0.0913356	2.19934
HMDB0000684+M+Cl-	147.066	147.06	5	6.09687	Negative	F	6.08693	0.0950552	516.811	0.0905916	0.598986
HMDB0000684+M+Cl-	147.066	147.06	5	9.6463	Negative	F	6.08693	0.0951927	513.336	0.0905726	0.744499
HMDB0000684+M+Cl-	91.0556	91.052	5	61.0256	Negative	F	6.08776	0.097278	331.241	0.10425	2.95138
HMDB0000684+M+Cl-	243.059	243.049	5	100	Negative	P__	6.08644	0.0978978	8.00659	0.0824979	3.60733
HMDB0000687+M-2H+Na-	152.072	152.066	1	100	Negative	P	7.16606	0.0896837	1143.82	0	0
HMDB0000687+M-2H+Na-	69.072	69.0692	4	6.80681	Negative	F	7.15603	0.0878905	321.337	0.140015	1.99948
HMDB0000687+M-2H+Na-	69.073	69.0702	4	33.7337	Negative	F	7.15747	0.0883684	297.424	0.119954	1.46659
HMDB0000687+M-2H+Na-	69.0734	69.0706	4	33.544	Negative	F	7.15795	0.0884552	275.035	0.113283	1.36973
HMDB0000687+M-2H+Na-	78.5516	78.5484	4	29.554	Negative	F	7.16169	0.0984364	6.61871	0.0610369	9.75951
HMDB0000687+M-2H+Na-	79.2016	79.1984	4	66.6667	Negative	F	7.16225	0.0917844	8.52281	0.053216	2.34243
HMDB0000687+M-2H+Na-	87.0266	87.0232	4	100	Negative	D	7.15728	0.0946934	8.12689	0.122631	5.58596
HMDB0000707+M-2H+NH4-	196.065	196.058	1	100	Negative	P	6.11445	0.0918814	374.518	0	0
HMDB0000707+M-2H+NH4-	117.036	117.031	4	35.1485	Negative	F	6.1101	0.0925702	11.0227	0.0711727	0.749717
HMDB0000707+M-2H+NH4-	117.036	117.031	4	28.95	Negative	F	6.11041	0.0927991	20.1149	0.0661362	0.998775
HMDB0000707+M-2H+NH4-	117.039	117.034	4	19.4063	Negative	F	6.11284	0.0983898	9.03706	0.0263715	7.08354
HMDB0000707+M-2H+NH4-	89.0404	89.0368	4	39.039	Negative	F	6.11475	0.0967204	284.04	0.00494957	5.26662
HMDB0000707+M-2H+NH4-	89.0406	89.037	4	50.9276	Negative	F	6.11481	0.0967019	282.799	0.00590717	5.24642
HMDB0000707+M-2H+NH4-	89.0418	89.0382	4	11.857	Negative	F	6.11591	0.0990548	54.3769	0.0238087	7.80721
HMDB0000707+M-2H+NH4-	89.0424	89.0388	4	100	Negative	D	6.11637	0.0992619	44.2048	0.0313738	8.03268
HMDB0000707+M-2H+NH4-	196.065	196.058	4	100	Negative	P__	6.11499	0.0904598	58.3683	0.00886303	1.5472
HMDB0000715+M-2H+Na-	210.021	210.013	1	100	Negative	P	5.41145	0.0939707	67.0116	0	0
HMDB0000715+M-2H+Na-	190.052	190.045	5	22.7629	Negative	F	5.41319	0.0843021	10.0291	0.0321414	10.289
HMDB0000715+M-2H+Na-	190.053	190.046	5	25.0587	Negative	F	5.41241	0.083855	11.4211	0.0176617	10.7647
HMDB0000715+M-2H+Na-	190.054	190.046	5	100	Negative	D	5.41233	0.0837925	11.6531	0.0161899	10.8313
HMDB0000715+M-2H+Na-	190.054	190.047	5	31.9132	Negative	F	5.41211	0.0836209	12.3491	0.0120889	11.0139
HMDB0000715+M-2H+Na-	210.021	210.013	5	100	Negative	P__	5.41137	0.0960908	32.1586	0.00149642	2.2561
HMDB0000725+M+FA-H-	176.06	176.053	1	100	Negative	P	1.8606	0.0896752	333.383	0	0
HMDB0000725+M+FA-H-	115.002	114.998	4	8.15471	Negative	F	1.86124	0.0913748	16.1612	0.0341574	1.8953
HMDB0000725+M+FA-H-	130.052	130.047	4	100	Negative	D	1.86261	0.0892627	288.644	0.107658	0.459956
HMDB0000725+M+FA-H-	130.052	130.047	4	100	Negative	D	1.8626	0.0892747	288.998	0.107371	0.446532
HMDB0000725+M+FA-H-	130.053	130.048	4	100	Negative	D	1.86231	0.0891737	294.508	0.0916093	0.559256
HMDB0000725+M+FA-H-	69.0014	68.9986	4	5.91799	Negative	F	1.86245	0.0914063	151.005	0.0990874	1.93049
HMDB0000725+M+FA-H-	86.1017	86.0983	4	100	Negative	D	1.85848	0.0874239	42.8998	0.113978	2.51052
HMDB0000725+M+H-	130.054	130.048	1	100	Negative	P	7.10082	0.0967748	16621.5	0	0
HMDB0000725+M+H-	130.052	130.047	3	100	Negative	D	7.10073	0.0968023	765.212	0.00121545	0.0283821
HMDB0000725+M+H-	130.052	130.047	3	100	Negative	D	7.10073	0.0967956	765.277	0.00121326	0.0214345
HMDB0000725+M+H-	130.053	130.048	3	100	Negative	D	7.10088	0.0968415	751.449	0.000913306	0.0688672
HMDB0000725+M+H-	84.0457	84.0424	3	6.17131	Negative	F	7.10047	0.101554	2025.78	0.00495176	4.93834
HMDB0000725+M+H-	84.0457	84.0424	3	5.34788	Negative	F	7.10047	0.101549	2026.04	0.00484962	4.93325
HMDB0000725+M+H-	86.0507	86.0473	3	100	Negative	D	7.0964	0.100369	8.07741	0.0622892	3.71377
HMDB0000725+M+H-	130.054	130.048	3	100	Negative	P__	7.10101	0.0967786	733.687	0.00266471	0.00389857
HMDB0000725+M-2H+NH4-	147.08	147.075	1	100	Negative	P	7.10128	0.0956648	2646.56	0	0
HMDB0000725+M-2H+NH4-	130.052	130.047	3	100	Negative	D	7.10073	0.0968023	765.212	0.00775698	1.18901
HMDB0000725+M-2H+NH4-	130.052	130.047	3	100	Negative	D	7.10073	0.0967956	765.277	0.00775479	1.18199
HMDB0000725+M-2H+NH4-	130.053	130.048	3	100	Negative	D	7.10088	0.0968415	751.449	0.00562837	1.22997
HMDB0000725+M-2H+NH4-	84.0457	84.0424	3	6.17131	Negative	F	7.10047	0.101554	2025.78	0.0114931	6.15594
HMDB0000725+M-2H+NH4-	84.0457	84.0424	3	5.34788	Negative	F	7.10047	0.101549	2026.04	0.0113909	6.1508
HMDB0000725+M-2H+NH4-	86.0507	86.0473	3	100	Negative	D	7.0964	0.100369	8.07741	0.0688268	4.91716
HMDB0000725+M-2H+NH4-	147.08	147.075	3	100	Negative	P__	7.09485	0.0954733	33.2303	0.0905433	0.20019
HMDB0000729+M+H-	103.042	103.038	1	100	Negative	P	6.32221	0.108336	7.44966	0	0
HMDB0000729+M+H-	103.041	103.037	3	100	Negative	D	6.31517	0.109229	8.00471	0.111287	0.823725
HMDB0000729+M+H-	103.042	103.037	3	100	Negative	D	6.31556	0.109613	7.51272	0.105127	1.17814
HMDB0000729+M+H-	103.043	103.039	3	34.697	Negative	F	6.31644	0.109828	6.38851	0.0912409	1.37705
HMDB0000729+M+H-	59.0153	59.0129	3	51.9071	Negative	F	6.32222	0.116631	11.4992	0.000219411	7.65669
HMDB0000729+M+H-	103.042	103.038	3	100	Negative	P__	6.31598	0.109553	7.13466	0.0984553	1.12336
HMDB0000731+M-2H+Na-	221.956	221.947	1	100	Negative	P	5.04695	0.105885	18.6263	0	0
HMDB0000731+M-2H+Na-	120.014	120.009	5	100	Negative	D	5.04811	0.0942177	63.1335	0.02282	11.0186
HMDB0000731+M-2H+Na-	120.015	120.01	5	35.982	Negative	F	5.04779	0.0940821	63.3083	0.0166109	11.1467
HMDB0000731+M-2H+Na-	136.01	136.004	5	72.9966	Negative	F	5.05368	0.104526	20.435	0.133196	1.28327
HMDB0000731+M-2H+Na-	185.204	185.196	5	54.7445	Negative	F	5.04604	0.0963747	13.2441	0.0181321	8.98153
HMDB0000731+M-2H+Na-	74.0083	74.0053	5	51.4791	Negative	F	5.04765	0.102275	23.5453	0.0138948	3.40907
HMDB0000731+M-2H+Na-	74.0097	74.0067	5	54.3659	Negative	F	5.0463	0.0991922	20.7675	0.0130283	6.32057
HMDB0000745+M+H2O-H-	221.108	221.099	1	100	Negative	P	6.19761	0.081948	882.56	0	0
HMDB0000745+M+H2O-H-	110.043	110.039	5	100	Negative	D	6.19311	0.0958458	10.65	0.0727147	16.9593
HMDB0000745+M+H2O-H-	221.108	221.099	5	100	Negative	P__	6.19932	0.0837896	278.857	0.0276029	2.24721
HMDB0000752+M+FA-H-	191.06	191.052	1	100	Negative	P	6.1193	0.0926907	229.067	0	0
HMDB0000752+M+FA-H-	145.052	145.047	4	26.12	Negative	F	6.11664	0.094082	337.522	0.0434996	1.50094
HMDB0000752+M+FA-H-	145.052	145.047	4	22.085	Negative	F	6.11664	0.0940847	336.958	0.0434568	1.5039
HMDB0000752+M+FA-H-	145.053	145.047	4	60.6167	Negative	F	6.11671	0.0940906	321.485	0.0422739	1.51027
HMDB0000752+M+FA-H-	145.053	145.048	4	100	Negative	D	6.11679	0.0940594	305.332	0.0409659	1.47661
HMDB0000752+M+FA-H-	191.06	191.052	4	100	Negative	P__	6.11786	0.093575	27.4216	0.0235495	0.953975
HMDB0000763+M+H-	190.055	190.047	1	100	Negative	P	6.11546	0.0922856	2974.91	0	0
HMDB0000763+M+H-	116.052	116.048	4	5.50821	Negative	F	6.11247	0.0979621	815.73	0.0489018	6.15099
HMDB0000763+M+H-	144.047	144.041	4	75.0053	Negative	D	6.11864	0.0924386	1454.2	0.0519957	0.165757
HMDB0000763+M+H-	190.054	190.047	4	5.41243	Negative	F	6.11631	0.0954732	230.511	0.0139841	3.45404
HMDB0000763+M+H-	89.0408	89.0372	4	5.52567	Negative	F	6.11488	0.0966652	73.2526	0.00952723	4.74569
HMDB0000763+M+H-	190.055	190.047	4	100	Negative	P__	6.11637	0.0954909	235.469	0.0149225	3.47316
HMDB0000881+M+FA-H-	250.041	250.031	1	100	Negative	P	1.84488	0.102956	326.338	0	0
HMDB0000881+M+FA-H-	204.034	204.026	6	10.5101	Negative	F	1.84528	0.107106	12.2771	0.0215982	4.03116
HMDB0000881+M+FA-H-	204.034	204.026	6	100	Negative	D	1.84503	0.107318	12.5935	0.00819037	4.23755
HMDB0000881+M+FA-H-	250.041	250.031	6	100	Negative	P__	1.84482	0.105792	9.58459	0.00349107	2.75529
HMDB0000930+M+FA-H-	193.054	193.047	1	100	Negative	P	7.8696	0.0953517	98.7906	0	0
HMDB0000930+M+FA-H-	103.057	103.053	4	100	Negative	D	7.87764	0.0918772	151.705	0.102094	3.64393
HMDB0000930+M+FA-H-	193.054	193.047	4	100	Negative	P__	7.86817	0.0906355	23.7726	0.0181334	4.94618
HMDB0001392+M+H-	136.043	136.038	1	100	Negative	P	5.05307	0.0899927	583.646	0	0
HMDB0001392+M+H-	136.042	136.037	3	45.3155	Negative	F	5.05336	0.092009	359.466	0.00583649	2.24052
HMDB0001392+M+H-	92.0468	92.0432	3	32.143	Negative	F	5.05835	0.101473	114.938	0.104475	12.7571
HMDB0001392+M+H-	92.051	92.0473	3	100	Negative	D	5.05501	0.0988491	235.006	0.0383179	9.84125
HMDB0001392+M+H-	136.043	136.038	3	100	Negative	P__	5.05288	0.0918428	350.172	0.00370628	2.05581
HMDB0001403+M+H2O-H-	333.213	333.2	1	100	Negative	P	10.2351	0.108849	475.543	0	0
HMDB0001403+M+H2O-H-	121.067	121.063	7	100	Negative	D	10.2302	0.102835	32.8174	0.0477215	5.52447
HMDB0001403+M+H2O-H-	173.094	173.088	7	32.9329	Negative	F	10.2267	0.107971	26.7669	0.0823613	0.806787
HMDB0001403+M+H2O-H-	333.182	333.168	7	9.68097	Negative	F	10.2296	0.10306	19.8844	0.0534201	5.31861
HMDB0001403+M+H2O-H-	333.213	333.2	7	100	Negative	P__	10.2311	0.0972209	39.9754	0.0385431	10.6827
HMDB0001403+M-2H+K-	389.181	389.166	1	100	Negative	P	10.3494	0.0962728	144.455	0	0
HMDB0001403+M-2H+K-	131.043	131.037	8	17.4174	Negative	F	10.3358	0.094304	38.5891	0.131767	2.04496
HMDB0001403+M-2H+K-	151.154	151.148	8	11.0169	Negative	F	10.3464	0.0827179	6.16797	0.0290684	14.0797
HMDB0001403+M-2H+K-	159.043	159.037	8	27.8689	Negative	F	10.3352	0.0923867	126.682	0.13799	4.03649
HMDB0001403+M-2H+K-	195.077	195.069	8	22.0572	Negative	F	10.3349	0.0932976	10.4736	0.141037	3.09031
HMDB0001403+M-2H+K-	195.081	195.073	8	100	Negative	D	10.3366	0.0923577	9.32252	0.124164	4.06666
HMDB0001491+M-2H+NH4-	263.049	263.039	1	100	Negative	P	2.4021	0.156478	187.897	0	0
HMDB0001491+M-2H+NH4-	97.0019	96.9981	6	92.3046	Negative	D	2.3994	0.180279	6.07407	0.11251	15.2099
HMDB0001509+M+H2O-H-	333.213	333.2	1	100	Negative	P	10.2351	0.108849	475.543	0	0
HMDB0001509+M+H2O-H-	121.067	121.063	7	100	Negative	D	10.2302	0.102835	32.8174	0.0477215	5.52447
HMDB0001509+M+H2O-H-	173.094	173.088	7	32.9412	Negative	F	10.2267	0.107971	26.7669	0.0823613	0.806787
HMDB0001509+M+H2O-H-	333.182	333.168	7	9.68097	Negative	F	10.2296	0.10306	19.8844	0.0534201	5.31861
HMDB0001509+M+H2O-H-	333.213	333.2	7	100	Negative	P__	10.2311	0.0972209	39.9754	0.0385431	10.6827
HMDB0001509+M-2H+K-	389.181	389.166	1	100	Negative	P	10.3494	0.0962728	144.455	0	0
HMDB0001509+M-2H+K-	131.043	131.037	8	17.4174	Negative	F	10.3358	0.094304	38.5891	0.131767	2.04496
HMDB0001509+M-2H+K-	151.154	151.148	8	11.0169	Negative	F	10.3464	0.0827179	6.16797	0.0290684	14.0797
HMDB0001509+M-2H+K-	159.043	159.037	8	33.3333	Negative	F	10.3352	0.0923867	126.682	0.13799	4.03649
HMDB0001509+M-2H+K-	195.077	195.069	8	22.0572	Negative	F	10.3349	0.0932976	10.4736	0.141037	3.09031
HMDB0001509+M-2H+K-	195.081	195.073	8	100	Negative	D	10.3366	0.0923577	9.32252	0.124164	4.06666
HMDB0001624+M+FA-H-	177.08	177.073	1	100	Negative	P	9.79346	0.0956595	647.774	0	0
HMDB0001624+M+FA-H-	130.01	130.004	4	7.701	Negative	F	9.79261	0.0956345	14.849	0.00873544	0.0261356
HMDB0001624+M+FA-H-	131.073	131.068	4	100	Negative	D	9.79323	0.0939726	1583.88	0.00235169	1.76343
HMDB0001624+M+FA-H-	177.08	177.073	4	100	Negative	P__	9.79528	0.0949999	39.6098	0.0185994	0.689545
HMDB0001624+M+H-	131.074	131.069	1	100	Negative	P	9.78915	0.0908416	176.322	0	0
HMDB0001624+M+H-	131.073	131.068	3	100	Negative	D	9.7935	0.0949139	13.9177	0.0444472	4.48282
HMDB0001624+M+H-	131.074	131.069	3	100	Negative	P__	9.79338	0.0948691	13.7838	0.0432176	4.43357
HMDB0001645+M-2H+Na-	152.072	152.066	1	100	Negative	P	7.16606	0.0896837	1143.82	0	0
HMDB0001645+M-2H+Na-	69.072	69.0692	4	6.80681	Negative	F	7.15603	0.0878905	321.337	0.140015	1.99948
HMDB0001645+M-2H+Na-	69.073	69.0702	4	33.7337	Negative	F	7.15747	0.0883684	297.424	0.119954	1.46659
HMDB0001645+M-2H+Na-	69.0734	69.0706	4	33.544	Negative	F	7.15795	0.0884552	275.035	0.113283	1.36973
HMDB0001645+M-2H+Na-	78.5516	78.5484	4	29.554	Negative	F	7.16169	0.0984364	6.61871	0.0610369	9.75951
HMDB0001645+M-2H+Na-	79.2016	79.1984	4	66.6667	Negative	F	7.16225	0.0917844	8.52281	0.053216	2.34243
HMDB0001645+M-2H+Na-	87.0266	87.0232	4	100	Negative	D	7.15728	0.0946934	8.12689	0.122631	5.58596
HMDB0001860+M-2H+Na-	201.043	201.035	1	100	Negative	P	6.25146	0.0916107	180.466	0	0
HMDB0001860+M-2H+Na-	124.102	124.098	5	100	Negative	D	6.24687	0.0977129	9.50462	0.0734573	6.66099
HMDB0001860+M-2H+Na-	201.043	201.035	5	100	Negative	P__	6.24605	0.0952837	35.7877	0.0864747	4.00937
HMDB0001868+M+FA-H-	213.045	213.036	1	100	Negative	P	8.27754	0.0957364	9.95875	0	0
HMDB0001868+M+FA-H-	122.102	122.098	5	100	Negative	D	8.27008	0.0961739	89.4738	0.0900845	0.456938
HMDB0001868+M+FA-H-	123.102	123.098	5	48.5485	Negative	F	8.27191	0.0981558	23.4115	0.0679685	2.52712
HMDB0001868+M+FA-H-	213.045	213.036	5	100	Negative	P__	8.27757	0.102814	7.94546	0.000403566	7.39266
HMDB0001871+M+FA-H-	335.084	335.071	1	100	Negative	P	9.27584	0.0990917	121.633	0	0
HMDB0001871+M+FA-H-	229.062	229.053	7	9.30931	Negative	F	9.27336	0.0910062	6.71896	0.0267448	8.15967
HMDB0001871+M+FA-H-	289.069	289.058	7	100	Negative	D	9.28387	0.0920063	19.6201	0.0865396	7.15043
HMDB0001871+M+FA-H-	289.07	289.059	7	85.9776	Negative	D	9.28394	0.0918176	20.6161	0.0872841	7.34078
HMDB0001871+M+FA-H-	289.072	289.06	7	100	Negative	D	9.28412	0.0909368	23.017	0.0892727	8.22973
HMDB0001871+M+FA-H-	289.076	289.065	7	5.30531	Negative	F	9.28418	0.0896874	27.6996	0.0899395	9.49055
HMDB0001871+M+FA-H-	289.077	289.065	7	78.198	Negative	D	9.28419	0.089698	27.6257	0.0899695	9.4798
HMDB0001871+M+FA-H-	289.077	289.065	7	100	Negative	D	9.28423	0.0899269	27.6706	0.0904908	9.24882
HMDB0001871+M+FA-H-	289.077	289.066	7	100	Negative	D	9.28424	0.0899344	27.6475	0.0905095	9.24125
HMDB0001871+M+FA-H-	289.077	289.066	7	13.7599	Negative	F	9.28424	0.0899495	27.6013	0.0905471	9.22605
HMDB0001871+M+FA-H-	289.078	289.066	7	100	Negative	D	9.28425	0.0899798	27.5089	0.0906225	9.19542
HMDB0001871+M+FA-H-	289.078	289.066	7	100	Negative	D	9.28425	0.0899875	27.4858	0.0906414	9.18771
HMDB0001871+M+FA-H-	289.078	289.066	7	100	Negative	D	9.28425	0.0899951	27.4627	0.0906604	9.17998
HMDB0001871+M+FA-H-	289.078	289.066	7	61.5616	Negative	F	9.28425	0.0900028	27.4396	0.0906794	9.17223
HMDB0001871+M+FA-H-	289.078	289.067	7	100	Negative	D	9.28425	0.0900105	27.4165	0.0906984	9.16446
HMDB0001871+M+FA-H-	289.078	289.067	7	100	Negative	D	9.28424	0.090029	27.3481	0.0905854	9.14583
HMDB0001871+M+FA-H-	289.083	289.071	7	84.2843	Negative	D	9.28467	0.0975885	26.123	0.0951794	1.51706
HMDB0001886+M-2H+NH4-	182.072	182.065	1	100	Negative	P	5.08708	0.0898182	480.618	0	0
HMDB0001886+M-2H+NH4-	165.045	165.038	4	100	Negative	D	5.08647	0.0906797	215.271	0.0120529	0.959226
HMDB0001886+M-2H+NH4-	96.0409	96.0371	4	24.435	Negative	F	5.08394	0.0960184	20.813	0.0617154	6.90305
HMDB0001886+M-2H+NH4-	182.072	182.065	4	100	Negative	P__	5.08788	0.0895077	290.213	0.0157477	0.345621
HMDB0001901+M-2H+Na-	152.072	152.066	1	100	Negative	P	7.16606	0.0896837	1143.82	0	0
HMDB0001901+M-2H+Na-	104.95	104.946	4	24.1823	Negative	F	7.17563	0.0967337	7.71849	0.13357	7.86098
HMDB0001901+M-2H+Na-	106.99	106.986	4	28.0921	Negative	F	7.17402	0.102584	6.37138	0.110996	14.3848
HMDB0001901+M-2H+Na-	115.079	115.075	4	7.57205	Negative	F	7.1597	0.0951897	97.1695	0.0888044	6.1394
HMDB0001901+M-2H+Na-	115.079	115.075	4	13.7137	Negative	F	7.15971	0.0951394	96.7957	0.088595	6.08329
HMDB0001901+M-2H+Na-	53.0431	53.0409	4	7.76314	Negative	F	7.17597	0.103424	792.627	0.13826	15.3207
HMDB0001901+M-2H+Na-	69.072	69.0692	4	6.80681	Negative	F	7.15603	0.0878905	321.337	0.140015	1.99948
HMDB0001901+M-2H+Na-	69.0722	69.0694	4	85.986	Negative	D	7.15636	0.0878558	322.915	0.135398	2.03815
HMDB0001901+M-2H+Na-	69.0724	69.0696	4	40.9867	Negative	F	7.15665	0.0879274	319.998	0.1314	1.95834
HMDB0001901+M-2H+Na-	69.073	69.0702	4	33.7337	Negative	F	7.15747	0.0883684	297.424	0.119954	1.46659
HMDB0001901+M-2H+Na-	69.0734	69.0706	4	33.544	Negative	F	7.15795	0.0884552	275.035	0.113283	1.36973
HMDB0001901+M-2H+Na-	78.5516	78.5484	4	29.554	Negative	F	7.16169	0.0984364	6.61871	0.0610369	9.75951
HMDB0001901+M-2H+Na-	79.2016	79.1984	4	66.6667	Negative	F	7.16225	0.0917844	8.52281	0.053216	2.34243
HMDB0001901+M-2H+Na-	95.0529	95.0491	4	6.3315	Negative	F	7.16818	0.0980256	290.033	0.0295841	9.3015
HMDB0001901+M-2H+Na-	97.0681	97.0643	4	12.8128	Negative	F	7.15696	0.088238	19.4689	0.127052	1.61201
HMDB0001901+M-2H+Na-	97.0689	97.0651	4	30.6826	Negative	F	7.15759	0.0882751	17.9083	0.11828	1.57064
HMDB0001964+M-2H+NH4-	196.065	196.058	1	100	Negative	P	6.11445	0.0918814	374.518	0	0
HMDB0001964+M-2H+NH4-	117.036	117.031	4	35.1485	Negative	F	6.1101	0.0925702	11.0227	0.0711727	0.749717
HMDB0001964+M-2H+NH4-	117.036	117.031	4	28.95	Negative	F	6.11041	0.0927991	20.1149	0.0661362	0.998775
HMDB0001964+M-2H+NH4-	117.039	117.034	4	19.4063	Negative	F	6.11284	0.0983898	9.03706	0.0263715	7.08354
HMDB0001964+M-2H+NH4-	89.0404	89.0368	4	39.039	Negative	F	6.11475	0.0967204	284.04	0.00494957	5.26662
HMDB0001964+M-2H+NH4-	89.0406	89.037	4	50.9276	Negative	F	6.11481	0.0967019	282.799	0.00590717	5.24642
HMDB0001964+M-2H+NH4-	89.0418	89.0382	4	11.857	Negative	F	6.11591	0.0990548	54.3769	0.0238087	7.80721
HMDB0001964+M-2H+NH4-	89.0424	89.0388	4	100	Negative	D	6.11637	0.0992619	44.2048	0.0313738	8.03268
HMDB0001964+M-2H+NH4-	196.065	196.058	4	100	Negative	P__	6.11499	0.0904598	58.3683	0.00886303	1.5472
HMDB0002040+M+H-	177.059	177.052	1	100	Negative	P	7.37011	0.0920566	1477.05	0	0
HMDB0002040+M+H-	118.042	118.037	4	52.6112	Negative	F	7.37523	0.0993577	18.0232	0.0694988	7.93109
HMDB0002040+M+H-	118.044	118.039	4	31.3296	Negative	F	7.37856	0.10567	15.3932	0.114569	14.7878
HMDB0002040+M+H-	146.041	146.035	4	8.70406	Negative	F	7.37444	0.105363	11.4469	0.0587602	14.4546
HMDB0002040+M+H-	177.059	177.052	4	100	Negative	D	7.37103	0.0941366	18.76	0.012444	2.25949
HMDB0002040+M+H-	89.0417	89.0381	4	42.9429	Negative	F	7.36106	0.0826784	133.39	0.122806	10.1874
HMDB0002040+M+H-	177.059	177.052	4	100	Negative	P__	7.37096	0.0941672	19.0672	0.0114967	2.29271
HMDB0002085+M+H2O-H-	179.038	179.031	1	100	Negative	P	8.8121	0.0931937	270.982	0	0
HMDB0002085+M+H2O-H-	65.0013	64.9987	4	75.522	Negative	D	8.80888	0.0949382	10.2337	0.03654	1.87194
HMDB0002085+M+H2O-H-	179.038	179.031	4	100	Negative	P__	8.80738	0.0904921	12.1322	0.0535706	2.89887
HMDB0002092+M+FA-H-	175.028	175.021	1	100	Negative	P	1.86224	0.08801	1320.8	0	0
HMDB0002092+M+FA-H-	69.0014	68.9986	4	86.123	Negative	D	1.86245	0.0914063	151.005	0.0108315	3.85908
HMDB0002092+M+FA-H-	175.028	175.021	4	100	Negative	P__	1.8608	0.0979253	11.9266	0.0775324	11.2662
HMDB0002092+M+H-	129.022	129.017	1	100	Negative	P	1.85921	0.0930896	869.814	0	0
HMDB0002092+M+H-	129.021	129.016	3	17.8178	Negative	F	1.85727	0.095287	23.5634	0.104407	2.36051
HMDB0002092+M+H-	69.0014	68.9986	3	86.123	Negative	D	1.85961	0.0907536	516.31	0.0214587	2.50944
HMDB0002092+M+H-	85.031	85.0276	3	100	Negative	D	1.86072	0.0968398	75.3112	0.0810226	4.02852
HMDB0002092+M+H-	85.0313	85.0279	3	100	Negative	D	1.86054	0.0960057	74.8885	0.0711624	3.13256
HMDB0002092+M+H-	129.022	129.017	3	100	Negative	P__	1.8568	0.0952982	22.5305	0.129956	2.37249
HMDB0002120+M+Cl-	229.032	229.023	1	100	Negative	P	8.3672	0.0979167	150.964	0	0
HMDB0002120+M+Cl-	177.058	177.051	5	79.8886	Negative	D	8.35925	0.0959737	41.6995	0.0950269	1.98433
HMDB0002120+M+Cl-	177.06	177.053	5	96.126	Negative	D	8.36103	0.0953024	42.6785	0.0737364	2.66991
HMDB0002120+M+Cl-	78.048	78.0449	5	31.6799	Negative	F	8.35641	0.0969433	20.8762	0.128915	0.99404
HMDB0002120+M+Cl-	229.032	229.023	5	100	Negative	P__	8.36671	0.096396	10.9048	0.00581958	1.55299
HMDB0002120+M+H-	193.054	193.047	1	100	Negative	P	7.8696	0.0953517	98.7906	0	0
HMDB0002120+M+H-	193.054	193.047	4	100	Negative	D	7.86816	0.0906307	23.7945	0.0183515	4.95119
HMDB0002120+M+H-	193.055	193.047	4	42.2422	Negative	F	7.86833	0.0906791	23.5794	0.0162013	4.90043
HMDB0002120+M+H-	193.055	193.047	4	98.1982	Negative	D	7.8685	0.0907284	23.3991	0.0140469	4.84871
HMDB0002120+M+H-	193.054	193.047	4	100	Negative	P__	7.86818	0.0906358	23.7709	0.0181169	4.9458
HMDB0002250+M+H-	342.272	342.258	1	100	Negative	P	13.9774	0.110666	8691.73	0	0
HMDB0002250+M+H-	199.174	199.166	7	100	Negative	D	13.9788	0.104928	170.343	0.00938052	5.18466
HMDB0002250+M+H-	85.0304	85.027	7	100	Negative	D	13.9776	0.110814	1165.95	0.00127382	0.133736
HMDB0002250+M+H-	342.272	342.258	7	100	Negative	P__	13.9769	0.129966	2231.1	0.00391221	17.4405
HMDB0002269+M-2H+K-	405.083	405.066	1	100	Negative	P	10.9225	0.104563	952.105	0	0
HMDB0002269+M-2H+K-	136.052	136.047	9	9.17828	Negative	F	10.9238	0.100948	37.2282	0.011511	3.45707
HMDB0002269+M-2H+K-	149.062	149.056	9	19.0972	Negative	F	10.9269	0.105319	31.0506	0.0403245	0.723563
HMDB0002269+M-2H+K-	149.063	149.057	9	52.1199	Negative	F	10.9265	0.10555	31.6345	0.0365096	0.943987
HMDB0002269+M-2H+K-	149.069	149.063	9	18.0786	Negative	F	10.9218	0.103897	14.4402	0.00652876	0.636401
HMDB0002269+M-2H+K-	161.061	161.055	9	12.4581	Negative	F	10.9224	0.10043	255.058	0.00105434	3.95208
HMDB0002269+M-2H+K-	173.064	173.057	9	100	Negative	D	10.9237	0.0999618	336.445	0.0112093	4.40011
HMDB0002269+M-2H+K-	173.064	173.057	9	100	Negative	D	10.9237	0.100065	328.644	0.0107947	4.30125
HMDB0002269+M-2H+K-	173.065	173.059	9	100	Negative	D	10.9235	0.100339	304.839	0.00888393	4.03979
HMDB0002269+M-2H+K-	174.066	174.059	9	14.4163	Negative	F	10.9272	0.102229	21.3074	0.0432525	2.23157
HMDB0002269+M-2H+K-	405.083	405.066	9	100	Negative	P__	10.9221	0.102057	859.337	0.00409487	2.39611
HMDB0002466+M-2H+NH4-	154.054	154.048	1	100	Negative	P	5.0524	0.0930051	517.081	0	0
HMDB0002466+M-2H+NH4-	121.002	120.998	4	100	Negative	D	5.05328	0.102491	11.9367	0.0173452	10.1995
HMDB0002545+M-2H+K-	230.996	230.987	1	100	Negative	P	1.86015	0.0922689	326.55	0	0
HMDB0002545+M-2H+K-	129.021	129.016	5	6.01989	Negative	F	1.86235	0.089379	712.479	0.118622	3.13201
HMDB0002545+M-2H+K-	130.024	130.019	5	7.57258	Negative	F	1.86094	0.0903005	33.4405	0.0424192	2.13334
HMDB0002545+M-2H+K-	175.046	175.039	5	11.1378	Negative	F	1.86104	0.0874867	19.8509	0.0478108	5.18291
HMDB0002545+M-2H+K-	69.0014	68.9986	5	19.122	Negative	F	1.86021	0.0878165	56.6476	0.00340903	4.82543
HMDB0002545+M-2H+K-	85.0297	85.0263	5	100	Negative	D	1.86235	0.0946323	5437.99	0.118657	2.56147
HMDB0002545+M-2H+K-	86.0331	86.0297	5	70.2776	Negative	F	1.86023	0.0903822	665.962	0.0044345	2.04473
HMDB0002545+M-2H+K-	87.0338	87.0303	5	18.9242	Negative	F	1.86062	0.0964812	68.5128	0.0252702	4.56523
HMDB0002545+M-2H+Na-	215.022	215.013	1	100	Negative	P	1.86015	0.0869766	533.874	0	0
HMDB0002545+M-2H+Na-	129.021	129.016	5	6.01989	Negative	F	1.86235	0.089379	712.479	0.118327	2.76216
HMDB0002545+M-2H+Na-	130.024	130.019	5	7.57258	Negative	F	1.86094	0.0903005	33.4405	0.0421245	3.82159
HMDB0002545+M-2H+Na-	175.046	175.039	5	11.1378	Negative	F	1.86104	0.0874867	19.8509	0.047516	0.586463
HMDB0002545+M-2H+Na-	69.0014	68.9986	5	19.122	Negative	F	1.86021	0.0878165	56.6476	0.00311444	0.965694
HMDB0002545+M-2H+Na-	85.0297	85.0263	5	100	Negative	D	1.86235	0.0946323	5437.99	0.118362	8.80207
HMDB0002545+M-2H+Na-	86.0331	86.0297	5	70.2776	Negative	F	1.86023	0.0903822	665.962	0.00413991	3.91559
HMDB0002545+M-2H+Na-	87.0338	87.0303	5	18.9242	Negative	F	1.86062	0.0964812	68.5128	0.0249755	10.9278
HMDB0002545+M-2H+NH4-	210.066	210.058	1	100	Negative	P	1.86026	0.0871088	1404.85	0	0
HMDB0002545+M-2H+NH4-	129.021	129.016	5	6.01989	Negative	F	1.86235	0.089379	712.479	0.112763	2.60618
HMDB0002545+M-2H+NH4-	130.024	130.019	5	7.57258	Negative	F	1.86094	0.0903005	33.4405	0.0365647	3.66401
HMDB0002545+M-2H+NH4-	175.046	175.039	5	11.1378	Negative	F	1.86104	0.0874867	19.8509	0.0419559	0.43379
HMDB0002545+M-2H+NH4-	69.0014	68.9986	5	19.122	Negative	F	1.86021	0.0878165	56.6476	0.00244326	0.812445
HMDB0002545+M-2H+NH4-	85.0297	85.0263	5	100	Negative	D	1.86235	0.0946323	5437.99	0.112798	8.63693
HMDB0002545+M-2H+NH4-	86.0331	86.0297	5	70.2776	Negative	F	1.86023	0.0903822	665.962	0.00141784	3.75787
HMDB0002545+M-2H+NH4-	87.0338	87.0303	5	18.9242	Negative	F	1.86062	0.0964812	68.5128	0.0194166	10.7594
HMDB0002658+M-2H+NH4-	155.049	155.043	1	100	Negative	P	1.85417	0.0874867	469.872	0	0
HMDB0002658+M-2H+NH4-	94.0316	94.0278	4	100	Negative	D	1.85585	0.0928818	33.6678	0.0907212	6.16682
HMDB0002658+M-2H+NH4-	94.0328	94.029	4	47.4474	Negative	F	1.85483	0.0934944	30.5568	0.0356527	6.86703
HMDB0002658+M-2H+NH4-	155.049	155.043	4	100	Negative	P__	1.85306	0.0891985	78.1705	0.0597735	1.95665
HMDB0002780+M+FA-H-	335.084	335.071	1	100	Negative	P	9.27584	0.0990917	121.633	0	0
HMDB0002780+M+FA-H-	229.062	229.053	7	9.30931	Negative	F	9.27336	0.0910062	6.71896	0.0267448	8.15967
HMDB0002780+M+FA-H-	289.069	289.058	7	100	Negative	D	9.28387	0.0920063	19.6201	0.0865396	7.15043
HMDB0002780+M+FA-H-	289.07	289.059	7	85.9776	Negative	D	9.28394	0.0918176	20.6161	0.0872841	7.34078
HMDB0002780+M+FA-H-	289.072	289.06	7	100	Negative	D	9.28412	0.0909368	23.017	0.0892727	8.22973
HMDB0002780+M+FA-H-	289.076	289.065	7	5.30531	Negative	F	9.28418	0.0896874	27.6996	0.0899395	9.49055
HMDB0002780+M+FA-H-	289.077	289.065	7	78.198	Negative	D	9.28419	0.089698	27.6257	0.0899695	9.4798
HMDB0002780+M+FA-H-	289.077	289.065	7	100	Negative	D	9.28423	0.0899269	27.6706	0.0904908	9.24882
HMDB0002780+M+FA-H-	289.077	289.066	7	100	Negative	D	9.28424	0.0899344	27.6475	0.0905095	9.24125
HMDB0002780+M+FA-H-	289.078	289.066	7	100	Negative	D	9.28425	0.0899798	27.5089	0.0906225	9.19542
HMDB0002780+M+FA-H-	289.078	289.066	7	100	Negative	D	9.28425	0.0899875	27.4858	0.0906414	9.18771
HMDB0002780+M+FA-H-	289.078	289.066	7	100	Negative	D	9.28425	0.0899951	27.4627	0.0906604	9.17998
HMDB0002780+M+FA-H-	289.078	289.066	7	61.5616	Negative	F	9.28425	0.0900028	27.4396	0.0906794	9.17223
HMDB0002780+M+FA-H-	289.078	289.067	7	100	Negative	D	9.28425	0.0900105	27.4165	0.0906984	9.16446
HMDB0002780+M+FA-H-	289.078	289.067	7	100	Negative	D	9.28424	0.090029	27.3481	0.0905854	9.14583
HMDB0002780+M+FA-H-	289.083	289.071	7	84.2843	Negative	D	9.28467	0.0975885	26.123	0.0951794	1.51706
HMDB0002802+M+H2O-H-	341.182	341.168	1	100	Negative	P	7.41442	0.103318	615.846	0	0
HMDB0002802+M+H2O-H-	341.16	341.146	7	30.0477	Negative	F	7.41378	0.102905	118.724	0.00870718	0.400198
HMDB0002802+M+H2O-H-	341.162	341.149	7	35.0763	Negative	F	7.41487	0.097109	52.2436	0.00602791	6.01
HMDB0002802+M+H2O-H-	341.172	341.158	7	30.0896	Negative	F	7.41419	0.0968801	86.2889	0.00313909	6.23146
HMDB0002802+M+H2O-H-	341.174	341.16	7	29.8271	Negative	F	7.41423	0.0970916	93.9668	0.0025719	6.02677
HMDB0002802+M+H2O-H-	343.197	343.183	7	95.0738	Negative	D	7.41777	0.0965624	80.4686	0.0451616	6.53904
HMDB0002802+M+H2O-H-	343.197	343.183	7	100	Negative	D	7.41773	0.0965807	80.6785	0.0446516	6.5213
HMDB0002802+M+H2O-H-	343.197	343.184	7	14.4278	Negative	F	7.41759	0.0968324	81.9168	0.0426956	6.27765
HMDB0002802+M+H2O-H-	93.0364	93.0326	7	21.9367	Negative	F	7.41819	0.0952258	11.4923	0.0508257	7.83264
HMDB0002802+M+H2O-H-	93.0365	93.0327	7	44.3747	Negative	F	7.41797	0.0953857	11.3892	0.0478878	7.67789
HMDB0002802+M+H2O-H-	341.182	341.168	7	100	Negative	P__	7.41412	0.0996473	319.935	0.00403021	3.55315
HMDB0002825+M-2H+Na-	201.043	201.035	1	100	Negative	P	6.25146	0.0916107	180.466	0	0
HMDB0002825+M-2H+Na-	124.102	124.098	5	100	Negative	D	6.24687	0.0977129	9.50462	0.0734573	6.66099
HMDB0002825+M-2H+Na-	201.043	201.035	5	100	Negative	P__	6.24605	0.0952837	35.7877	0.0864747	4.00937
HMDB0002927+M+FA-H-	625.19	625.165	1	100	Negative	P	12.2638	0.0820923	24.7971	0	0
HMDB0002927+M+FA-H-	579.184	579.161	13	100	Negative	D	12.2579	0.0929229	7.30559	0.0478472	13.1932
HMDB0002927+M+FA-H-	579.185	579.161	13	100	Negative	D	12.2579	0.092934	6.80214	0.0478947	13.2067
HMDB0002927+M+FA-H-	579.185	579.162	13	17.2172	Negative	F	12.2579	0.0929957	6.66227	0.0481021	13.282
HMDB0002927+M+FA-H-	579.187	579.164	13	100	Negative	D	12.2578	0.0932273	7.42843	0.0488006	13.5641
HMDB0002927+M+FA-H-	579.187	579.164	13	100	Negative	D	12.2578	0.0933228	7.4176	0.0490394	13.6804
HMDB0002927+M+FA-H-	580.187	580.164	13	36.7367	Negative	F	12.2596	0.0934585	5.54728	0.0342298	13.8457
HMDB0002927+M+FA-H-	580.188	580.165	13	25.3253	Negative	F	12.2599	0.0927057	5.19129	0.031445	12.9287
HMDB0002927+M+FA-H-	581.188	581.165	13	9.50951	Negative	F	12.26	0.0914168	7.20025	0.0312194	11.3586
HMDB0002927+M+FA-H-	581.19	581.167	13	5.005	Negative	F	12.2597	0.0930157	6.84433	0.0331368	13.3063
HMDB0003164+M+H-	353.095	353.081	1	100	Negative	P	10.6464	0.122149	123.884	0	0
HMDB0003164+M+H-	353.094	353.08	8	100	Negative	D	10.6437	0.141973	12.8212	0.0259213	16.2296
HMDB0003164+M+H-	353.095	353.081	8	100	Negative	P__	10.6438	0.129493	12.0929	0.0245191	6.01233
HMDB0003217+M-2H+K-	307.008	306.995	1	100	Negative	P	8.05707	0.0906893	10.2843	0	0
HMDB0003217+M-2H+K-	197.056	197.048	7	5.02333	Negative	F	8.05163	0.0949116	11.5206	0.0674997	4.65588
HMDB0003217+M-2H+K-	197.086	197.078	7	45.0031	Negative	F	8.04873	0.101299	40.5303	0.103543	11.6989
HMDB0003217+M-2H+K-	225.078	225.069	7	9.15729	Negative	F	8.05394	0.0913226	40.505	0.0388684	0.6984
HMDB0003217+M-2H+K-	225.089	225.08	7	8.22993	Negative	F	8.05188	0.0936531	32.3524	0.0643659	3.26809
HMDB0003217+M-2H+K-	225.09	225.081	7	100	Negative	D	8.05186	0.0934143	29.1632	0.0646523	3.00477
HMDB0003217+M-2H+K-	339.273	339.26	7	10.8552	Negative	F	8.04919	0.0832839	6.43151	0.0978679	8.16563
HMDB0003306+M+H-	273.082	273.071	1	100	Negative	P	6.98147	0.0971209	22.6051	0	0
HMDB0003306+M+H-	273.08	273.069	6	100	Negative	D	6.97702	0.104374	6.37548	0.0637541	7.46819
HMDB0003306+M+H-	273.082	273.071	6	100	Negative	D	6.97827	0.104533	6.2233	0.0458324	7.63185
HMDB0003306+M+H-	273.082	273.071	6	9.32896	Negative	F	6.97844	0.104763	6.26643	0.0434078	7.8691
HMDB0003306+M+H-	273.086	273.075	6	18.4033	Negative	F	6.98148	0.111026	6.11191	0.000104582	14.3177
HMDB0003306+M+H-	273.082	273.071	6	100	Negative	P__	6.97857	0.104944	6.30015	0.0416174	8.0554
HMDB0004825+M+H2O-H-	134.063	134.058	1	100	Negative	P	6.8668	0.113554	9468.38	0	0
HMDB0004825+M+H2O-H-	134.063	134.057	3	100	Negative	D	6.87123	0.127245	2504.72	0.0645474	12.0569
HMDB0004825+M+H2O-H-	134.063	134.058	3	100	Negative	P__	6.8708	0.12708	2532.43	0.0582742	11.9119
HMDB0005087+M+H2O-H-	317.218	317.205	1	100	Negative	P	8.54494	0.0944351	470.953	0	0
HMDB0005087+M+H2O-H-	155.123	155.117	7	17.6471	Negative	F	8.54399	0.0951874	64.8672	0.0111383	0.796716
HMDB0005087+M+H2O-H-	317.206	317.194	7	19.8618	Negative	F	8.54704	0.0994771	26.7359	0.0245406	5.33914
HMDB0005087+M+H2O-H-	335.151	335.137	7	100	Negative	D	8.55038	0.0803685	13.3256	0.0636212	14.8954
HMDB0005087+M+H2O-H-	317.218	317.205	7	100	Negative	P__	8.54469	0.0978203	306.367	0.00300482	3.58474
HMDB0005782+M+H-	301.078	301.066	1	100	Negative	P	6.31417	0.0897495	173.408	0	0
HMDB0005782+M+H-	301.077	301.065	7	100	Negative	D	6.31457	0.0887994	50.6493	0.00633254	1.05872
HMDB0005782+M+H-	301.078	301.066	7	31.0426	Negative	F	6.31443	0.0887438	50.522	0.00402909	1.12059
HMDB0005782+M+H-	301.078	301.066	7	100	Negative	D	6.3144	0.0887346	50.5007	0.00364426	1.13086
HMDB0005782+M+H-	301.078	301.066	7	100	Negative	D	6.31434	0.0886872	50.4197	0.00261377	1.18362
HMDB0005782+M+H-	301.078	301.066	7	100	Negative	D	6.31427	0.088648	50.3195	0.00163271	1.22737
HMDB0005782+M+H-	301.078	301.066	7	100	Negative	D	6.3142	0.0886162	50.219	0.000394693	1.26279
HMDB0005782+M+H-	301.079	301.067	7	100	Negative	D	6.31412	0.0886174	49.9723	0.000824737	1.2615
HMDB0005782+M+H-	301.078	301.066	7	100	Negative	P__	6.31439	0.0887288	50.4875	0.0034054	1.13735
HMDB0005794+M+H-	301.041	301.029	1	100	Negative	P	11.6246	0.0995756	71.7562	0	0
HMDB0005794+M+H-	115.055	115.051	7	17.3609	Negative	F	11.6223	0.0955992	312.947	0.019725	3.99334
HMDB0005794+M+H-	123.044	123.039	7	5.84135	Negative	F	11.6243	0.0969534	277.462	0.00294864	2.63335
HMDB0005794+M+H-	123.045	123.041	7	6.31299	Negative	F	11.6244	0.0991001	296.671	0.00168354	0.477511
HMDB0005794+M+H-	128.063	128.057	7	6.14485	Negative	F	11.6162	0.0850073	5.93251	0.0723258	14.6304
HMDB0005794+M+H-	143.053	143.047	7	21.4214	Negative	F	11.6227	0.0944809	142.356	0.0165559	5.11641
HMDB0005794+M+H-	171.049	171.042	7	5.70571	Negative	F	11.6235	0.0973299	115.107	0.00951436	2.25528
HMDB0005794+M+H-	171.051	171.044	7	30.3303	Negative	F	11.6228	0.0989374	85.3549	0.0153055	0.640845
HMDB0005794+M+H-	173.061	173.055	7	14.2801	Negative	F	11.6222	0.0943704	14.4837	0.0204807	5.22731
HMDB0005794+M+H-	173.063	173.056	7	15.8789	Negative	F	11.6223	0.0947307	13.8372	0.0198259	4.86551
HMDB0005794+M+H-	173.063	173.056	7	20.2983	Negative	F	11.6223	0.0947524	13.8724	0.0197866	4.8437
HMDB0005794+M+H-	173.064	173.058	7	18.745	Negative	F	11.622	0.0949084	13.6021	0.0225767	4.68706
HMDB0005794+M+H-	201.058	201.05	7	35.983	Negative	F	11.6219	0.0923835	2279.23	0.0230393	7.22275
HMDB0005794+M+H-	201.058	201.05	7	13.955	Negative	F	11.6219	0.0923889	2277.99	0.0230872	7.21731
HMDB0005794+M+H-	201.059	201.05	7	22.7846	Negative	F	11.6219	0.0923903	2277.67	0.0230996	7.21591
HMDB0005794+M+H-	201.059	201.05	7	8.77861	Negative	F	11.6219	0.0923904	2277.64	0.0231008	7.21577
HMDB0005794+M+H-	201.059	201.051	7	6.30092	Negative	F	11.6219	0.092405	2274.3	0.0232303	7.2011
HMDB0005794+M+H-	201.059	201.051	7	43.1619	Negative	F	11.6219	0.0924108	2272.99	0.0232812	7.19533
HMDB0005794+M+H-	201.06	201.052	7	38.5368	Negative	F	11.6219	0.0925361	2233.52	0.0230291	7.0695
HMDB0005794+M+H-	201.062	201.054	7	18.1134	Negative	F	11.6217	0.0926513	1849.16	0.0247126	6.95382
HMDB0005794+M+H-	215.169	215.161	7	29.4972	Negative	F	11.6142	0.0986128	11.6507	0.0894706	0.966839
HMDB0005794+M+H-	271.029	271.018	7	63.4635	Negative	F	11.6276	0.0963261	8.59731	0.0255444	3.2633
HMDB0005794+M+H-	271.03	271.019	7	100	Negative	D	11.6276	0.0963028	9.24226	0.0255232	3.28674
HMDB0005794+M+H-	271.03	271.02	7	100	Negative	D	11.6275	0.0963141	9.29485	0.025224	3.27536
HMDB0005794+M+H-	301.026	301.014	7	100	Negative	D	11.6265	0.0855894	5.64556	0.0164345	14.0458
HMDB0005794+M+H-	301.028	301.016	7	100	Negative	D	11.6272	0.0861112	6.98025	0.0221305	13.5217
HMDB0005794+M+H-	301.034	301.022	7	100	Negative	D	11.6272	0.0887202	11.7116	0.0225615	10.9016
HMDB0005794+M+H-	301.035	301.023	7	100	Negative	D	11.6266	0.0906541	12.7887	0.0173362	8.95946
HMDB0005794+M+H-	301.039	301.026	7	100	Negative	D	11.625	0.0967824	16.0709	0.00335844	2.80511
HMDB0005794+M+H-	301.039	301.027	7	65.4962	Negative	F	11.6248	0.0981124	16.5581	0.00173907	1.46936
HMDB0005794+M+H-	301.041	301.029	7	100	Negative	D	11.6259	0.0997103	17.7706	0.0106113	0.135267
HMDB0005794+M+H-	301.041	301.029	7	100	Negative	D	11.626	0.0999053	17.9426	0.0117923	0.331125
HMDB0005794+M+H-	301.041	301.029	7	100	Negative	D	11.6261	0.100017	18.029	0.01234	0.443128
HMDB0005794+M+H-	301.041	301.029	7	72.8729	Negative	F	11.6261	0.100235	18.1428	0.0126839	0.662399
HMDB0005794+M+H-	301.041	301.029	7	100	Negative	D	11.6262	0.100482	18.3122	0.0137335	0.91029
HMDB0005794+M+H-	301.042	301.029	7	23.8161	Negative	F	11.6264	0.100917	18.4938	0.0154178	1.3476
HMDB0005794+M+H-	301.042	301.03	7	100	Negative	D	11.6265	0.101077	18.5172	0.0158778	1.50802
HMDB0005794+M+H-	301.043	301.031	7	36.1361	Negative	F	11.6271	0.102967	18.7935	0.0215313	3.40618
HMDB0005794+M+H-	301.043	301.031	7	100	Negative	D	11.6275	0.103991	18.9353	0.0245307	4.43475
HMDB0005794+M+H-	301.056	301.044	7	100	Negative	D	11.631	0.10496	11.2175	0.0546757	5.4071
HMDB0005794+M+H-	301.041	301.029	7	100	Negative	P__	11.6263	0.100736	18.4206	0.0147387	1.16571
HMDB0005800+M+H2O-H-	267.035	267.024	1	100	Negative	P	7.09609	0.0910356	40.9989	0	0
HMDB0005800+M+H2O-H-	103.057	103.053	6	6.09319	Negative	F	7.09903	0.0961623	21.2994	0.0414864	5.63156
HMDB0005800+M+H2O-H-	119.051	119.047	6	12.012	Negative	F	7.09971	0.0991456	154.56	0.0510012	8.90861
HMDB0005800+M+H2O-H-	129.067	129.061	6	9.88577	Negative	F	7.10164	0.101629	6647.06	0.0782424	11.6367
HMDB0005800+M+H2O-H-	129.067	129.062	6	8.42294	Negative	F	7.10165	0.101647	6716.87	0.0783396	11.6559
HMDB0005800+M+H2O-H-	129.069	129.063	6	5.1047	Negative	F	7.10107	0.102614	6513.53	0.0701382	12.7187
HMDB0005800+M+H2O-H-	129.07	129.065	6	5.50243	Negative	F	7.10085	0.104359	5135.73	0.0670791	14.6349
HMDB0005800+M+H2O-H-	131.003	130.997	6	24.0199	Negative	F	7.09864	0.103207	23.6819	0.0358636	13.3702
HMDB0005800+M+H2O-H-	131.049	131.044	6	41.5771	Negative	F	7.10294	0.102654	468.278	0.0965107	12.763
HMDB0005800+M+H2O-H-	131.052	131.046	6	6.55097	Negative	F	7.10246	0.102527	1273.53	0.0898022	12.6236
HMDB0005800+M+H2O-H-	131.053	131.048	6	24.2242	Negative	F	7.10214	0.102932	4048.14	0.0851851	13.0678
HMDB0005800+M+H2O-H-	131.053	131.048	6	16.4164	Negative	F	7.10211	0.10295	4090.48	0.0848159	13.0878
HMDB0005800+M+H2O-H-	132.003	131.997	6	5.68941	Negative	F	7.09739	0.0995735	24.0987	0.0182635	9.37867
HMDB0005800+M+H2O-H-	132.961	132.955	6	15.6018	Negative	F	7.10168	0.0997619	10.7389	0.0787127	9.58568
HMDB0005800+M+H2O-H-	133.003	132.997	6	19.9639	Negative	F	7.10331	0.0952275	13.7307	0.101788	4.60473
HMDB0005800+M+H2O-H-	133.029	133.024	6	47.077	Negative	F	7.10091	0.0974851	18.1841	0.0678543	7.0846
HMDB0005800+M+H2O-H-	133.029	133.024	6	5.02425	Negative	F	7.1014	0.0975374	17.9473	0.0747789	7.14211
HMDB0005800+M+H2O-H-	133.03	133.024	6	19.9115	Negative	F	7.10193	0.097644	17.6865	0.0822952	7.25923
HMDB0005800+M+H2O-H-	133.031	133.025	6	5.13522	Negative	F	7.10302	0.0977893	7.86407	0.0976964	7.41878
HMDB0005800+M+H2O-H-	133.031	133.026	6	100	Negative	D	7.10305	0.0977738	7.78148	0.0980716	7.40181
HMDB0005800+M+H2O-H-	133.031	133.026	6	7.03425	Negative	F	7.10339	0.097584	7.07254	0.102893	7.19332
HMDB0005800+M+H2O-H-	133.032	133.026	6	100	Negative	D	7.10345	0.0976796	6.95646	0.103759	7.29832
HMDB0005800+M+H2O-H-	133.032	133.027	6	47.3252	Negative	F	7.10344	0.0982727	6.93184	0.103575	7.94974
HMDB0005800+M+H2O-H-	133.032	133.027	6	12.012	Negative	F	7.10357	0.0988525	6.94165	0.105371	8.5867
HMDB0005800+M+H2O-H-	133.034	133.028	6	7.41936	Negative	F	7.10374	0.101132	6.7174	0.107781	11.0903
HMDB0005800+M+H2O-H-	133.034	133.029	6	11.4695	Negative	F	7.10396	0.102689	6.44159	0.110948	12.8006
HMDB0005800+M+H2O-H-	133.034	133.029	6	16.6166	Negative	F	7.10404	0.103351	6.31704	0.112056	13.5286
HMDB0005800+M+H2O-H-	133.036	133.03	6	8.00801	Negative	F	7.10382	0.106794	6.0407	0.108952	17.31
HMDB0005800+M+H2O-H-	133.945	133.94	6	5.82734	Negative	F	7.10336	0.097087	12.2822	0.102462	6.64734
HMDB0005800+M+H2O-H-	134.936	134.931	6	5.01841	Negative	F	7.10474	0.0992797	5.08873	0.121912	9.05599
HMDB0005800+M+H2O-H-	135.003	134.997	6	32.0257	Negative	F	7.1013	0.0959468	5.20772	0.073356	5.39486
HMDB0005800+M+H2O-H-	135.004	134.999	6	9.43935	Negative	F	7.1004	0.093285	5.65079	0.0607568	2.47092
HMDB0005800+M+H2O-H-	135.018	135.013	6	21.7217	Negative	F	7.10545	0.0894738	5.50083	0.131957	1.71556
HMDB0005800+M+H2O-H-	135.025	135.019	6	12.9129	Negative	F	7.10444	0.093693	7.08843	0.117685	2.91911
HMDB0005800+M+H2O-H-	136.017	136.011	6	7.34767	Negative	F	7.10567	0.0957367	13.4446	0.135047	5.16412
HMDB0005800+M+H2O-H-	136.02	136.015	6	9.60961	Negative	F	7.09999	0.100573	18.5385	0.0550058	10.4769
HMDB0005800+M+H2O-H-	137.003	136.997	6	16.9146	Negative	F	7.09658	0.100878	7.28716	0.00682387	10.8112
HMDB0005800+M+H2O-H-	137.022	137.017	6	10.6425	Negative	F	7.10203	0.0938712	6.35708	0.0836492	3.11488
HMDB0005800+M+H2O-H-	137.023	137.017	6	11.7771	Negative	F	7.10218	0.093466	6.47238	0.0858012	2.66974
HMDB0005800+M+H2O-H-	137.028	137.022	6	22.7599	Negative	F	7.10174	0.0930474	6.50964	0.0796228	2.20994
HMDB0005800+M+H2O-H-	137.028	137.022	6	17.8051	Negative	F	7.10193	0.0931535	6.7027	0.0822343	2.32644
HMDB0005800+M+H2O-H-	137.028	137.023	6	13.4134	Negative	F	7.10268	0.0936121	7.43673	0.0928105	2.83022
HMDB0005800+M+H2O-H-	137.037	137.032	6	22.7338	Negative	F	7.10403	0.0942234	5.49884	0.111857	3.50175
HMDB0005800+M+H2O-H-	137.859	137.854	6	5.53957	Negative	F	7.1021	0.100722	9.04283	0.0846364	10.6398
HMDB0005800+M+H2O-H-	141.037	141.031	6	11.8118	Negative	F	7.09138	0.102091	5.26692	0.0664063	12.1438
HMDB0005800+M+H2O-H-	141.037	141.032	6	6.45161	Negative	F	7.09145	0.103348	5.42664	0.0654408	13.5245
HMDB0005800+M+H2O-H-	147.003	146.997	6	12.785	Negative	F	7.10189	0.0983947	6.06359	0.0816607	8.08385
HMDB0005800+M+H2O-H-	267.076	267.065	6	14.7482	Negative	F	7.10368	0.0866462	6.68228	0.106957	4.82161
HMDB0005800+M+H2O-H-	65.0383	65.0357	6	8.34446	Negative	F	7.1011	0.0973439	185.234	0.0706113	6.92954
HMDB0005800+M+H2O-H-	83.0517	83.0483	6	19.7122	Negative	F	7.10175	0.0990138	29.7862	0.0797131	8.76392
HMDB0005800+M+H2O-H-	91.0018	90.9982	6	9.15118	Negative	F	7.1016	0.103311	6.04536	0.0776848	13.4838
HMDB0005800+M+H2O-H-	92.0018	91.9982	6	6.45703	Negative	F	7.1027	0.103146	8.79789	0.0931837	13.3034
HMDB0005801+M+H2O-H-	267.035	267.024	1	100	Negative	P	7.09609	0.0910356	40.9989	0	0
HMDB0005801+M+H2O-H-	103.057	103.053	6	6.09319	Negative	F	7.09903	0.0961623	21.2994	0.0414864	5.63156
HMDB0005801+M+H2O-H-	119.051	119.047	6	12.012	Negative	F	7.09971	0.0991456	154.56	0.0510012	8.90861
HMDB0005801+M+H2O-H-	129.067	129.061	6	9.88577	Negative	F	7.10164	0.101629	6647.06	0.0782424	11.6367
HMDB0005801+M+H2O-H-	129.067	129.062	6	8.42294	Negative	F	7.10165	0.101647	6716.87	0.0783396	11.6559
HMDB0005801+M+H2O-H-	129.069	129.063	6	5.1047	Negative	F	7.10107	0.102614	6513.53	0.0701382	12.7187
HMDB0005801+M+H2O-H-	129.07	129.065	6	5.50243	Negative	F	7.10085	0.104359	5135.73	0.0670791	14.6349
HMDB0005801+M+H2O-H-	131.003	130.997	6	24.0199	Negative	F	7.09864	0.103207	23.6819	0.0358636	13.3702
HMDB0005801+M+H2O-H-	131.049	131.044	6	41.5771	Negative	F	7.10294	0.102654	468.278	0.0965107	12.763
HMDB0005801+M+H2O-H-	131.051	131.046	6	12.9164	Negative	F	7.10275	0.102239	955.889	0.0938635	12.3069
HMDB0005801+M+H2O-H-	131.052	131.046	6	6.55097	Negative	F	7.10246	0.102527	1273.53	0.0898022	12.6236
HMDB0005801+M+H2O-H-	131.053	131.048	6	24.2242	Negative	F	7.10214	0.102932	4048.14	0.0851851	13.0678
HMDB0005801+M+H2O-H-	131.053	131.048	6	16.4164	Negative	F	7.10211	0.10295	4090.48	0.0848159	13.0878
HMDB0005801+M+H2O-H-	132.003	131.997	6	5.68941	Negative	F	7.09739	0.0995735	24.0987	0.0182635	9.37867
HMDB0005801+M+H2O-H-	132.961	132.955	6	15.6018	Negative	F	7.10168	0.0997619	10.7389	0.0787127	9.58568
HMDB0005801+M+H2O-H-	133.003	132.997	6	19.9639	Negative	F	7.10331	0.0952275	13.7307	0.101788	4.60473
HMDB0005801+M+H2O-H-	133.029	133.024	6	47.077	Negative	F	7.10091	0.0974851	18.1841	0.0678543	7.0846
HMDB0005801+M+H2O-H-	133.029	133.024	6	5.02425	Negative	F	7.1014	0.0975374	17.9473	0.0747789	7.14211
HMDB0005801+M+H2O-H-	133.03	133.024	6	19.9115	Negative	F	7.10193	0.097644	17.6865	0.0822952	7.25923
HMDB0005801+M+H2O-H-	133.031	133.025	6	5.13522	Negative	F	7.10302	0.0977893	7.86407	0.0976964	7.41878
HMDB0005801+M+H2O-H-	133.031	133.026	6	100	Negative	D	7.10305	0.0977738	7.78148	0.0980716	7.40181
HMDB0005801+M+H2O-H-	133.031	133.026	6	10.7821	Negative	F	7.10319	0.0976965	7.47075	0.0999863	7.31688
HMDB0005801+M+H2O-H-	133.031	133.026	6	7.03425	Negative	F	7.10339	0.097584	7.07254	0.102893	7.19332
HMDB0005801+M+H2O-H-	133.032	133.026	6	100	Negative	D	7.10345	0.0976796	6.95646	0.103759	7.29832
HMDB0005801+M+H2O-H-	133.032	133.027	6	47.3252	Negative	F	7.10344	0.0982727	6.93184	0.103575	7.94974
HMDB0005801+M+H2O-H-	133.032	133.027	6	12.012	Negative	F	7.10357	0.0988525	6.94165	0.105371	8.5867
HMDB0005801+M+H2O-H-	133.034	133.028	6	7.41936	Negative	F	7.10374	0.101132	6.7174	0.107781	11.0903
HMDB0005801+M+H2O-H-	133.034	133.029	6	11.4695	Negative	F	7.10396	0.102689	6.44159	0.110948	12.8006
HMDB0005801+M+H2O-H-	133.034	133.029	6	16.6166	Negative	F	7.10404	0.103351	6.31704	0.112056	13.5286
HMDB0005801+M+H2O-H-	133.036	133.03	6	8.00801	Negative	F	7.10382	0.106794	6.0407	0.108952	17.31
HMDB0005801+M+H2O-H-	133.945	133.94	6	5.82734	Negative	F	7.10336	0.097087	12.2822	0.102462	6.64734
HMDB0005801+M+H2O-H-	134.936	134.931	6	5.01841	Negative	F	7.10474	0.0992797	5.08873	0.121912	9.05599
HMDB0005801+M+H2O-H-	135.003	134.997	6	32.0257	Negative	F	7.1013	0.0959468	5.20772	0.073356	5.39486
HMDB0005801+M+H2O-H-	135.004	134.999	6	9.43935	Negative	F	7.1004	0.093285	5.65079	0.0607568	2.47092
HMDB0005801+M+H2O-H-	135.018	135.013	6	21.7217	Negative	F	7.10545	0.0894738	5.50083	0.131957	1.71556
HMDB0005801+M+H2O-H-	135.025	135.019	6	12.9129	Negative	F	7.10444	0.093693	7.08843	0.117685	2.91911
HMDB0005801+M+H2O-H-	136.017	136.011	6	7.34767	Negative	F	7.10567	0.0957367	13.4446	0.135047	5.16412
HMDB0005801+M+H2O-H-	136.02	136.015	6	9.60961	Negative	F	7.09999	0.100573	18.5385	0.0550058	10.4769
HMDB0005801+M+H2O-H-	137.003	136.997	6	16.9146	Negative	F	7.09658	0.100878	7.28716	0.00682387	10.8112
HMDB0005801+M+H2O-H-	137.022	137.017	6	10.6425	Negative	F	7.10203	0.0938712	6.35708	0.0836492	3.11488
HMDB0005801+M+H2O-H-	137.023	137.017	6	11.7771	Negative	F	7.10218	0.093466	6.47238	0.0858012	2.66974
HMDB0005801+M+H2O-H-	137.028	137.022	6	22.7599	Negative	F	7.10174	0.0930474	6.50964	0.0796228	2.20994
HMDB0005801+M+H2O-H-	137.028	137.022	6	17.8051	Negative	F	7.10193	0.0931535	6.7027	0.0822343	2.32644
HMDB0005801+M+H2O-H-	137.028	137.023	6	13.4134	Negative	F	7.10268	0.0936121	7.43673	0.0928105	2.83022
HMDB0005801+M+H2O-H-	137.037	137.032	6	22.7338	Negative	F	7.10403	0.0942234	5.49884	0.111857	3.50175
HMDB0005801+M+H2O-H-	137.859	137.854	6	5.53957	Negative	F	7.1021	0.100722	9.04283	0.0846364	10.6398
HMDB0005801+M+H2O-H-	141.037	141.031	6	11.8118	Negative	F	7.09138	0.102091	5.26692	0.0664063	12.1438
HMDB0005801+M+H2O-H-	141.037	141.032	6	6.45161	Negative	F	7.09145	0.103348	5.42664	0.0654408	13.5245
HMDB0005801+M+H2O-H-	147.003	146.997	6	12.785	Negative	F	7.10189	0.0983947	6.06359	0.0816607	8.08385
HMDB0005801+M+H2O-H-	259.072	259.062	6	7.11495	Negative	F	7.10282	0.0930166	39.7121	0.0947921	2.17606
HMDB0005801+M+H2O-H-	267.076	267.065	6	14.7482	Negative	F	7.10368	0.0866462	6.68228	0.106957	4.82161
HMDB0005801+M+H2O-H-	65.0383	65.0357	6	8.34446	Negative	F	7.1011	0.0973439	185.234	0.0706113	6.92954
HMDB0005801+M+H2O-H-	83.0517	83.0483	6	19.7122	Negative	F	7.10175	0.0990138	29.7862	0.0797131	8.76392
HMDB0005801+M+H2O-H-	91.0018	90.9982	6	9.15118	Negative	F	7.1016	0.103311	6.04536	0.0776848	13.4838
HMDB0005801+M+H2O-H-	92.0018	91.9982	6	6.45703	Negative	F	7.1027	0.103146	8.79789	0.0931837	13.3034
HMDB0005808+M-2H+NH4-	284.099	284.087	1	100	Negative	P	7.11262	0.0828177	374.575	0	0
HMDB0005808+M-2H+NH4-	136.016	136.011	6	7.36544	Negative	F	7.10651	0.0943897	8.63937	0.085884	13.9729
HMDB0005808+M-2H+NH4-	136.017	136.011	6	7.58776	Negative	F	7.10595	0.0953906	13.2136	0.0937273	15.1814
HMDB0005808+M-2H+NH4-	136.018	136.012	6	5.37033	Negative	F	7.10455	0.097282	14.6835	0.113456	17.4652
HMDB0005808+M-2H+NH4-	267.071	267.06	6	26.3711	Negative	F	7.10451	0.0899713	8.45644	0.114026	8.63774
HMDB0005808+M-2H+NH4-	267.071	267.06	6	92.6714	Negative	D	7.10472	0.0898109	8.44278	0.110978	8.44412
HMDB0011628+M+FA-H-	515.348	515.328	1	100	Negative	P	12.9	0.092581	23.2326	0	0
HMDB0011628+M+FA-H-	175.151	175.144	11	11.6658	Negative	F	12.8965	0.0962739	13.3678	0.0267172	3.98885
HMDB0011628+M+FA-H-	175.152	175.145	11	55.7974	Negative	F	12.8966	0.096218	13.3922	0.0264715	3.92853
HMDB0011628+M+FA-H-	175.152	175.145	11	29.4637	Negative	F	12.8966	0.0961775	13.41	0.0262926	3.88471
HMDB0011628+M+FA-H-	177.047	177.04	11	12.6433	Negative	F	12.8988	0.0908256	34.7579	0.00912348	1.896
HMDB0011628+M+FA-H-	177.059	177.052	11	12.9494	Negative	F	12.8994	0.0896474	5.59952	0.00467276	3.16861
HMDB0011628+M+FA-H-	189.167	189.159	11	5.82584	Negative	F	12.8993	0.0876436	49.712	0.00519609	5.33303
HMDB0011628+M+FA-H-	189.168	189.16	11	100	Negative	D	12.8985	0.0879128	51.5383	0.011221	5.04221
HMDB0011628+M+FA-H-	189.168	189.16	11	6.63556	Negative	F	12.8984	0.0879503	51.8052	0.0120682	5.00175
HMDB0011628+M+FA-H-	189.168	189.16	11	14.0488	Negative	F	12.8984	0.0879652	51.912	0.0124048	4.98571
HMDB0011628+M+FA-H-	259.266	259.255	11	6.47498	Negative	F	12.8903	0.0941273	5.60965	0.0750646	1.67021
HMDB0011628+M+FA-H-	285.254	285.242	11	5.10072	Negative	F	12.8986	0.0926989	652.186	0.0104389	0.127407
HMDB0011628+M+FA-H-	285.288	285.276	11	5.95075	Negative	F	12.8968	0.0943614	132.057	0.0242915	1.92306
HMDB0011628+M+FA-H-	461.275	461.257	11	8.22065	Negative	F	12.8972	0.093273	11.4662	0.0214889	0.747526
HMDB0011632+M+H-	181.075	181.068	1	100	Negative	P	7.16484	0.0961871	7306.51	0	0
HMDB0011632+M+H-	181.075	181.068	4	100	Negative	D	7.16699	0.0998653	257.685	0.0300025	3.82406
HMDB0011632+M+H-	181.075	181.068	4	100	Negative	P__	7.16697	0.0993015	246.074	0.0297878	3.2379
HMDB0011718+M+H-	121.032	121.027	1	100	Negative	P	5.78392	0.0937268	1760.01	0	0
HMDB0011718+M+H-	121.031	121.026	3	100	Negative	D	5.78115	0.0961851	376.515	0.047775	2.62284
HMDB0011718+M+H-	121.032	121.027	3	100	Negative	D	5.78119	0.0973484	370.203	0.0471833	3.86403
HMDB0011718+M+H-	121.032	121.027	3	100	Negative	P__	5.78125	0.0971011	365.884	0.0461632	3.60017
HMDB0011733+M+H-	131.049	131.044	1	100	Negative	P	9.15825	0.0948245	429.644	0	0
HMDB0011733+M+H-	131.048	131.043	3	100	Negative	D	9.15698	0.0938182	141.781	0.0138221	1.06125
HMDB0011733+M+H-	131.049	131.044	3	100	Negative	P__	9.15679	0.093824	50.9792	0.0159119	1.0551
HMDB0011733+M-2H+NH4-	148.076	148.07	1	100	Negative	P	8.6454	0.0995043	187.77	0	0
HMDB0011733+M-2H+NH4-	133.064	133.059	3	100	Negative	D	8.64303	0.100444	15.574	0.0274535	0.944088
HMDB0011733+M-2H+NH4-	148.076	148.07	3	100	Negative	P__	8.64649	0.100385	19.7983	0.0126123	0.884733
HMDB0011745+M-2H+NH4-	207.085	207.077	1	100	Negative	P	9.15282	0.0896673	71.1324	0	0
HMDB0011745+M-2H+NH4-	104.055	104.051	5	100	Negative	D	9.15301	0.0969962	12.1527	0.00210293	8.17342
HMDB0011747+M+H2O-H-	106.008	106.004	1	100	Negative	P	7.16122	0.0885104	88.748	0	0
HMDB0011747+M+H2O-H-	78.7016	78.6984	3	100	Negative	D	7.16694	0.0965906	6.38568	0.0797873	9.12908
HMDB0012308+M+H-	151.043	151.037	1	100	Negative	P	6.22918	0.09427	1528.55	0	0
HMDB0012308+M+H-	151.042	151.036	4	77.2727	Negative	D	6.22871	0.0938511	253.347	0.00751894	0.444448
HMDB0012308+M+H-	151.043	151.037	4	100	Negative	D	6.22861	0.0940316	65.7618	0.00909397	0.252961
HMDB0012308+M+H-	151.043	151.037	4	100	Negative	P__	6.22861	0.0940263	65.8578	0.00905019	0.258603
HMDB0013609+M+H-	203.087	203.079	1	100	Negative	P	5.04316	0.0948838	507.504	0	0
HMDB0013609+M+H-	130.063	130.058	5	10.1911	Negative	F	5.04051	0.0921342	98.5523	0.0525868	2.89789
HMDB0013609+M+H-	130.069	130.063	5	13.9519	Negative	F	5.03794	0.0960629	73.6506	0.103559	1.24264
HMDB0013609+M+H-	203.086	203.078	5	74.7324	Negative	F	5.03805	0.0985972	257.155	0.101296	3.91359
HMDB0013609+M+H-	203.086	203.078	5	75.3997	Negative	D	5.03805	0.0985667	258.169	0.101274	3.88142
HMDB0013609+M+H-	203.086	203.078	5	100	Negative	D	5.03806	0.0984885	260.794	0.101224	3.79905
HMDB0013609+M+H-	203.088	203.079	5	100	Negative	D	5.03825	0.0976576	257.899	0.0974076	2.92333
HMDB0013609+M+H-	203.088	203.079	5	100	Negative	D	5.03825	0.0976272	257.373	0.0974431	2.89133
HMDB0013609+M+H-	203.088	203.079	5	100	Negative	D	5.03825	0.0976173	257.202	0.0974547	2.88087
HMDB0013609+M+H-	203.088	203.08	5	100	Negative	D	5.03825	0.0975968	256.848	0.0974787	2.85921
HMDB0013609+M+H-	203.088	203.08	5	49.8202	Negative	F	5.03824	0.0975462	255.979	0.0975379	2.80591
HMDB0013609+M+H-	204.09	204.082	5	5.04654	Negative	F	5.03659	0.0909272	19.6177	0.130218	4.16995
HMDB0013609+M+H-	74.0248	74.0218	5	48.2155	Negative	F	5.04763	0.09823	78.8004	0.0885461	3.52656
HMDB0013609+M+H-	74.0248	74.0218	5	49.2261	Negative	F	5.04761	0.0982299	78.7992	0.0882219	3.52645
HMDB0013609+M+H-	74.0269	74.024	5	15.5147	Negative	F	5.04384	0.096816	107.041	0.0134177	2.03639
HMDB0013609+M+H-	74.027	74.024	5	21.9753	Negative	F	5.04378	0.0967911	106.609	0.0122612	2.01015
HMDB0013609+M+H-	203.087	203.079	5	100	Negative	P__	5.03808	0.0983868	262.522	0.100766	3.69185
HMDB0013854+M+H-	294.061	294.05	1	100	Negative	P	5.76856	0.0925885	103.054	0	0
HMDB0013854+M+H-	106.067	106.063	6	8.09133	Negative	F	5.77048	0.102992	12.2537	0.0333477	11.2365
HMDB0013854+M+H-	106.067	106.063	6	7.52804	Negative	F	5.77027	0.103433	12.015	0.0296474	11.7124
HMDB0013854+M+H-	232.113	232.103	6	16.335	Negative	F	5.76367	0.0883652	10.8943	0.0847516	4.56135
HMDB0013854+M+H-	232.113	232.104	6	11.3526	Negative	F	5.76367	0.0881669	10.3677	0.0847629	4.77554
HMDB0013854+M+H-	294.059	294.048	6	100	Negative	D	5.77174	0.0939539	5.97218	0.0551281	1.47469
HMDB0013854+M+H-	294.06	294.048	6	100	Negative	D	5.7717	0.094418	6.03462	0.0545175	1.9759
HMDB0013854+M+H-	294.061	294.049	6	100	Negative	D	5.7717	0.0949986	5.97967	0.0544774	2.60303
HMDB0013854+M+H-	294.061	294.05	6	8.75924	Negative	F	5.77182	0.0951298	6.08212	0.0565926	2.74469
HMDB0013854+M+H-	294.062	294.05	6	5.15825	Negative	F	5.7719	0.0951838	6.06225	0.0579191	2.803
HMDB0013854+M+H-	80.051	80.0478	6	8.66023	Negative	F	5.76711	0.0885299	14.7892	0.0250505	4.3835
HMDB0013854+M+H-	80.0511	80.0479	6	8.10411	Negative	F	5.76721	0.0886075	14.6409	0.0233773	4.29971
HMDB0013854+M+H-	294.061	294.05	6	100	Negative	P__	5.77172	0.0951093	6.07499	0.0548901	2.72262
HMDB0014351+M+H-	607.278	607.254	1	100	Negative	P	11.8882	0.131257	6.55506	0	0
HMDB0014351+M+H-	609.287	609.263	13	28.3283	Negative	F	11.891	0.109209	42.6992	0.023818	16.7976
HMDB0014351+M+H-	609.292	609.268	13	53.4627	Negative	F	11.8972	0.108921	49.3168	0.0759676	17.0171
HMDB0014351+M+H-	609.292	609.268	13	100	Negative	D	11.8973	0.108922	49.4866	0.0765229	17.0163
HMDB0014351+M+H-	609.292	609.268	13	100	Negative	D	11.8974	0.108923	49.6565	0.0770737	17.0159
HMDB0014351+M+H-	609.293	609.268	13	22.8019	Negative	F	11.8974	0.108923	49.7145	0.0772589	17.0158
HMDB0014351+M+H-	609.293	609.268	13	45.8857	Negative	F	11.8974	0.108922	49.8263	0.0775941	17.0164
HMDB0014351+M+H-	609.293	609.268	13	100	Negative	D	11.8976	0.108947	50.336	0.0792995	16.9978
HMDB0014351+M+H-	609.293	609.269	13	100	Negative	D	11.8977	0.108959	50.5089	0.0798893	16.9883
HMDB0014351+M+H-	609.294	609.27	13	100	Negative	D	11.8997	0.111063	53.5884	0.0968028	15.385
HMDB0014351+M+H-	609.295	609.27	13	100	Negative	D	11.9001	0.111556	54.2271	0.0999669	15.0095
HMDB0014464+M+H2O-H-	498.155	498.135	1	100	Negative	P	9.48587	0.111924	193.48	0	0
HMDB0014464+M+H2O-H-	233.105	233.095	10	100	Negative	D	9.48105	0.112867	43.0933	0.050819	0.842598
HMDB0014464+M+H2O-H-	498.155	498.135	10	100	Negative	P__	9.49045	0.109314	83.6486	0.0482621	2.33192
HMDB0014464+M-2H+Na-	538.149	538.127	1	100	Negative	P	5.03784	0.093915	55.2708	0	0
HMDB0014464+M-2H+Na-	143.086	143.08	11	100	Negative	D	5.03321	0.0907044	10.9582	0.0917938	3.41857
HMDB0014464+M-2H+Na-	204.104	204.096	11	85.7143	Negative	D	5.03377	0.0984478	37.6073	0.0806896	4.8265
HMDB0014464+M-2H+Na-	330.1	330.087	11	52.0449	Negative	F	5.04136	0.0848173	12.0619	0.0698496	9.68714
HMDB0014464+M-2H+Na-	516.166	516.145	11	6.05293	Negative	F	5.03375	0.0861954	10.4848	0.0812107	8.21981
HMDB0014464+M-2H+Na-	538.149	538.127	11	100	Negative	P__	5.03676	0.0907902	66.9356	0.0214509	3.32727
HMDB0014473+M+Cl-	392.054	392.038	1	100	Negative	P	10.409	0.100902	451.096	0	0
HMDB0014473+M+Cl-	312.084	312.071	8	35.1232	Negative	F	10.4123	0.107928	29.979	0.031317	6.96297
HMDB0014473+M+Cl-	312.084	312.072	8	67.412	Negative	F	10.412	0.106636	34.8366	0.0280742	5.68239
HMDB0014473+M+Cl-	312.085	312.072	8	6.27501	Negative	F	10.4118	0.105987	38.3284	0.0264217	5.03969
HMDB0014473+M+Cl-	312.085	312.073	8	35.3406	Negative	F	10.4118	0.105431	40.3024	0.0261641	4.48855
HMDB0014473+M+Cl-	312.086	312.073	8	100	Negative	D	10.4116	0.104745	45.1525	0.0243639	3.80844
HMDB0014473+M+Cl-	312.086	312.073	8	36.7738	Negative	F	10.4115	0.104632	46.4359	0.0238958	3.69697
HMDB0014473+M+Cl-	312.086	312.074	8	100	Negative	D	10.4115	0.104449	48.9322	0.023232	3.51561
HMDB0014473+M+Cl-	392.054	392.038	8	100	Negative	P__	10.4108	0.100818	111.397	0.0172101	0.0833342
HMDB0014562+M+H-	237.129	237.12	1	100	Negative	P	5.77971	0.0916069	2310.91	0	0
HMDB0014562+M+H-	237.129	237.12	5	100	Negative	D	5.78167	0.0980992	14.2793	0.033909	7.08718
HMDB0014562+M+H-	237.129	237.12	5	100	Negative	P__	5.78168	0.0981143	14.2581	0.0340204	7.10359
HMDB0014600+M+H-	382.16	382.144	1	100	Negative	P	8.0576	0.0962049	54.974	0	0
HMDB0014600+M+H-	248.127	248.118	8	5.07316	Negative	F	8.05246	0.0844908	5.03373	0.0638044	12.1762
HMDB0014600+M+H-	382.16	382.145	8	100	Negative	D	8.05501	0.0898692	20.0214	0.0320969	6.58562
HMDB0014600+M+H-	382.16	382.144	8	100	Negative	P__	8.05492	0.0901581	20.1893	0.0332804	6.28529
HMDB0014632+M-2H+Na-	293.1	293.088	1	100	Negative	P	5.77924	0.0944091	8.47619	0	0
HMDB0014632+M-2H+Na-	117.059	117.055	6	10.0889	Negative	F	5.7787	0.0938633	22.9922	0.00932518	0.578028
HMDB0014632+M-2H+Na-	117.06	117.055	6	9.57372	Negative	F	5.77877	0.0938784	22.8476	0.00805826	0.562105
HMDB0014632+M-2H+Na-	118.067	118.062	6	6.70226	Negative	F	5.77208	0.0962767	56.1893	0.123971	1.97825
HMDB0014632+M-2H+Na-	118.067	118.063	6	7.36962	Negative	F	5.7719	0.0963684	55.8363	0.127074	2.07536
HMDB0014632+M-2H+Na-	118.068	118.063	6	6.16837	Negative	F	5.77184	0.0963918	55.7151	0.128067	2.1002
HMDB0014632+M-2H+Na-	176.131	176.124	6	11.0946	Negative	F	5.77972	0.0898174	89.7183	0.0082543	4.86361
HMDB0014632+M-2H+Na-	176.134	176.127	6	19.1493	Negative	F	5.78015	0.089972	143.668	0.0157191	4.69978
HMDB0014632+M-2H+Na-	176.134	176.127	6	22.6363	Negative	F	5.78017	0.0899743	142.256	0.0160777	4.69736
HMDB0014632+M-2H+Na-	255.121	255.111	6	34.4899	Negative	F	5.77796	0.104544	9.81059	0.0221018	10.735
HMDB0014632+M-2H+Na-	255.121	255.111	6	5.00948	Negative	F	5.77821	0.104602	9.77578	0.0178666	10.7964
HMDB0014632+M-2H+Na-	255.122	255.111	6	100	Negative	D	5.77868	0.104755	9.7088	0.00966677	10.9588
HMDB0014632+M-2H+Na-	255.122	255.111	6	100	Negative	D	5.77888	0.104867	9.68227	0.0063102	11.0775
HMDB0014632+M-2H+Na-	255.122	255.111	6	100	Negative	D	5.77891	0.10489	9.67819	0.00575148	11.1014
HMDB0014632+M-2H+Na-	255.122	255.111	6	100	Negative	D	5.77914	0.105053	9.6541	0.00180935	11.2745
HMDB0014737+M+H-	241.106	241.097	1	100	Negative	P	10.0709	0.0947098	1273.05	0	0
HMDB0014737+M+H-	241.106	241.096	5	11.616	Negative	F	10.0712	0.0965095	101.68	0.00236089	1.90021
HMDB0014737+M+H-	241.106	241.096	5	6.6165	Negative	F	10.0711	0.0965257	103.587	0.00168594	1.91733
HMDB0014737+M+H-	241.106	241.097	5	100	Negative	D	10.0711	0.0965308	104.536	0.0013548	1.92279
HMDB0014737+M+H-	241.106	241.097	5	100	Negative	D	10.071	0.0965359	105.485	0.00102948	1.92809
HMDB0014737+M+H-	241.107	241.097	5	100	Negative	D	10.071	0.0965478	107.383	0.000386733	1.94071
HMDB0014737+M+H-	241.106	241.097	5	100	Negative	P__	10.071	0.0965418	106.647	0.000639858	1.9344
HMDB0014737+M-2H+K-	279.063	279.052	1	100	Negative	P	10.0689	0.0948754	252.281	0	0
HMDB0014737+M-2H+K-	241.106	241.096	6	11.616	Negative	F	10.0722	0.0947757	26.7169	0.032423	0.105102
HMDB0014737+M-2H+K-	241.106	241.096	6	6.6165	Negative	F	10.0722	0.0947659	27.0026	0.0325347	0.115358
HMDB0014737+M-2H+K-	241.106	241.097	6	100	Negative	D	10.0722	0.0947612	27.1367	0.0325889	0.120349
HMDB0014737+M-2H+K-	241.106	241.097	6	100	Negative	D	10.0722	0.0947566	27.2678	0.0326422	0.125251
HMDB0014737+M-2H+K-	241.107	241.097	6	100	Negative	D	10.0722	0.0947532	27.5315	0.0326836	0.128773
HMDB0014737+M-2H+K-	279.063	279.052	6	100	Negative	P__	10.0696	0.101692	25.1542	0.0071618	7.18464
HMDB0014757+M+Cl-	528.239	528.218	1	100	Negative	P	7.09216	0.0949492	11.8389	0	0
HMDB0014757+M+Cl-	102.048	102.044	11	9.48501	Negative	F	7.10073	0.0862109	5.47412	0.120945	9.20309
HMDB0014757+M+Cl-	129.06	129.055	11	6.57915	Negative	F	7.09734	0.0895272	273.142	0.0730167	5.7104
HMDB0014757+M+Cl-	129.06	129.055	11	6.69544	Negative	F	7.09735	0.0895175	280.395	0.0732743	5.72056
HMDB0014757+M+Cl-	130.068	130.062	11	8.91976	Negative	F	7.10217	0.10826	65.0914	0.141173	14.0193
HMDB0014757+M+Cl-	131.052	131.047	11	7.40538	Negative	F	7.09717	0.0902625	209.605	0.0706868	4.93599
HMDB0014757+M+Cl-	131.052	131.047	11	14.1981	Negative	F	7.09718	0.0902722	214.083	0.070773	4.92571
HMDB0014757+M+Cl-	131.063	131.058	11	31.6803	Negative	F	7.09825	0.0907343	181.906	0.0859686	4.43907
HMDB0014757+M+Cl-	131.063	131.058	11	31.419	Negative	F	7.09829	0.0907387	178.685	0.0864081	4.43442
HMDB0014757+M+Cl-	132.071	132.066	11	5.74997	Negative	F	7.09322	0.0885729	9.12651	0.0150241	6.7154
HMDB0014757+M+Cl-	169.055	169.049	11	15.1909	Negative	F	7.10105	0.0948475	17.4203	0.125368	0.107023
HMDB0014757+M+Cl-	169.055	169.049	11	11.3371	Negative	F	7.10098	0.0949144	17.6992	0.124341	0.0366336
HMDB0014757+M+Cl-	219.096	219.087	11	13.1677	Negative	F	7.10074	0.0914901	10.7735	0.120961	3.64309
HMDB0014757+M+Cl-	219.096	219.087	11	27.1568	Negative	F	7.10074	0.0916727	10.8912	0.121046	3.45073
HMDB0014757+M+Cl-	220.091	220.082	11	6.35874	Negative	F	7.09919	0.0906059	57.8437	0.0991723	4.57429
HMDB0014757+M+Cl-	220.091	220.083	11	6.39877	Negative	F	7.09918	0.0905951	58.6185	0.0990848	4.58563
HMDB0014757+M+Cl-	221.112	221.103	11	9.55698	Negative	F	7.09945	0.0867426	17.8375	0.102863	8.64309
HMDB0014757+M+Cl-	247.092	247.082	11	83.0829	Negative	D	7.09772	0.0900704	64.0654	0.0784381	5.13833
HMDB0014757+M+Cl-	247.092	247.082	11	6.882	Negative	F	7.09773	0.0900853	64.9982	0.0785245	5.12261
HMDB0014757+M+Cl-	248.087	248.077	11	5.42615	Negative	F	7.09811	0.0896231	784.312	0.083994	5.60939
HMDB0014757+M+Cl-	248.087	248.078	11	7.53542	Negative	F	7.09813	0.0895704	894.71	0.0842408	5.66485
HMDB0014757+M+Cl-	249.095	249.085	11	5.24978	Negative	F	7.09789	0.0893541	349.551	0.0808177	5.89263
HMDB0014757+M+Cl-	249.095	249.085	11	10.5862	Negative	F	7.0979	0.0893451	355.025	0.0809608	5.90217
HMDB0014757+M+Cl-	263.123	263.113	11	5.75462	Negative	F	7.09089	0.102746	35.3022	0.017865	8.21172
HMDB0014757+M+Cl-	264.118	264.108	11	33.1173	Negative	F	7.09575	0.0968998	16.5022	0.050696	2.05439
HMDB0014757+M+Cl-	264.118	264.108	11	10.2197	Negative	F	7.09574	0.0968985	16.5825	0.0504868	2.05303
HMDB0014757+M+Cl-	264.119	264.109	11	100	Negative	D	7.09565	0.0968583	17.2874	0.0491861	2.01067
HMDB0014757+M+Cl-	264.119	264.109	11	79.4668	Negative	D	7.09566	0.0968293	17.3517	0.0494284	1.98014
HMDB0014757+M+Cl-	264.12	264.109	11	27.6812	Negative	F	7.09572	0.096719	17.4675	0.0502852	1.86403
HMDB0014757+M+Cl-	83.062	83.0586	11	13.691	Negative	F	7.10124	0.0890532	53.2108	0.128036	6.20954
HMDB0014757+M+Cl-	91.056	91.0524	11	14.9807	Negative	F	7.09835	0.0902838	115.028	0.0873039	4.91349
HMDB0014797+M+H-	180.037	180.03	1	100	Negative	P	8.812	0.0933589	321.523	0	0
HMDB0014797+M+H-	180.037	180.03	4	7.87093	Negative	F	8.80839	0.09189	12.8539	0.0410244	1.57334
HMDB0014797+M+H-	180.037	180.03	4	66.7772	Negative	F	8.80842	0.0919027	12.8827	0.0406557	1.55974
HMDB0014797+M+H-	180.037	180.03	4	100	Negative	D	8.80844	0.0919091	12.9	0.0404698	1.5529
HMDB0014797+M+H-	180.038	180.03	4	100	Negative	D	8.80846	0.0919155	12.9174	0.0402829	1.54603
HMDB0014797+M+H-	180.038	180.03	4	9.17659	Negative	F	8.80847	0.091922	12.935	0.0400949	1.53914
HMDB0014797+M+H-	180.038	180.031	4	100	Negative	D	8.80849	0.0919284	12.9523	0.0399058	1.53222
HMDB0014797+M+H-	180.037	180.03	4	100	Negative	P__	8.80841	0.0918965	12.8665	0.040836	1.56639
HMDB0014980+M-2H+K-	323.006	322.993	1	100	Negative	P	5.77468	0.0937289	61.4259	0	0
HMDB0014980+M-2H+K-	179.005	178.998	7	84.3845	Negative	D	5.77982	0.100763	8.27762	0.0890123	7.5044
HMDB0015014+M+H-	423.147	423.13	1	100	Negative	P	9.16881	0.101721	140.365	0	0
HMDB0015014+M+H-	423.147	423.13	9	100	Negative	D	9.17027	0.0906126	58.8895	0.0159419	10.9201
HMDB0015014+M+H-	423.147	423.13	9	100	Negative	D	9.17023	0.0905918	58.8733	0.0154241	10.9406
HMDB0015014+M+H-	423.147	423.13	9	100	Negative	P__	9.17027	0.0906126	58.8906	0.0159367	10.9202
HMDB0015018+M-2H+K-	331.904	331.891	1	100	Negative	P	1.07258	0.0906608	18.6832	0	0
HMDB0015018+M-2H+K-	182.991	182.983	7	5.14633	Negative	F	1.0739	0.0965609	15.848	0.122752	6.50795
HMDB0015018+M-2H+K-	213.965	213.957	7	100	Negative	D	1.07342	0.0856138	5.91494	0.0784479	5.56685
HMDB0015018+M-2H+K-	213.965	213.957	7	39.2552	Negative	F	1.0734	0.0856292	5.89898	0.0766424	5.54986
HMDB0015018+M-2H+K-	220.983	220.974	7	12.0984	Negative	F	1.07281	0.0942819	5.27551	0.0216473	3.9942
HMDB0015018+M-2H+K-	220.983	220.974	7	51.4426	Negative	F	1.07291	0.0941893	5.28289	0.0305781	3.89204
HMDB0015018+M-2H+K-	286.962	286.95	7	8.47359	Negative	F	1.0717	0.0921956	20.1115	0.0823599	1.69295
HMDB0015018+M-2H+Na-	315.93	315.917	1	100	Negative	P	1.07396	0.0901712	46.0709	0	0
HMDB0015018+M-2H+Na-	182.991	182.983	7	5.14633	Negative	F	1.0739	0.0965609	15.848	0.00638295	7.08616
HMDB0015018+M-2H+Na-	213.965	213.957	7	100	Negative	D	1.07342	0.0856138	5.91494	0.0506298	5.0542
HMDB0015018+M-2H+Na-	213.965	213.957	7	39.2552	Negative	F	1.0734	0.0856292	5.89898	0.052433	5.03712
HMDB0015018+M-2H+Na-	220.983	220.974	7	12.0984	Negative	F	1.07281	0.0942819	5.27551	0.107357	4.55876
HMDB0015018+M-2H+Na-	220.983	220.974	7	51.4426	Negative	F	1.07291	0.0941893	5.28289	0.0984379	4.45604
HMDB0015018+M-2H+NH4-	310.974	310.962	1	100	Negative	P	1.09305	0.0875194	71.7308	0	0
HMDB0015018+M-2H+NH4-	155.988	155.981	7	93.6032	Negative	D	1.0922	0.0884364	7.75069	0.0774065	1.04769
HMDB0015018+M-2H+NH4-	155.988	155.982	7	9.50764	Negative	F	1.09231	0.0883724	7.63036	0.0670487	0.974607
HMDB0015044+M-2H+Na-	345.165	345.152	1	100	Negative	P	11.4198	0.0971256	1068.56	0	0
HMDB0015044+M-2H+Na-	164.11	164.104	7	39.7476	Negative	F	11.4192	0.0937693	442.431	0.00582762	3.45566
HMDB0015044+M-2H+Na-	164.128	164.121	7	96.6618	Negative	D	11.4144	0.0961488	20.2471	0.0477671	1.0057
HMDB0015044+M-2H+Na-	265.145	265.134	7	6.55039	Negative	F	11.4308	0.110102	10.556	0.095626	13.3604
HMDB0015044+M-2H+Na-	307.185	307.173	7	46.5504	Negative	F	11.4247	0.106148	75.6354	0.0429715	9.28938
HMDB0015044+M-2H+Na-	308.216	308.204	7	100	Negative	D	11.4201	0.0986864	13.4835	0.00202343	1.60694
HMDB0015044+M-2H+Na-	308.218	308.206	7	96.1524	Negative	D	11.4197	0.0988038	10.3407	0.000917511	1.72781
HMDB0015044+M-2H+Na-	308.219	308.206	7	100	Negative	D	11.4197	0.0988412	9.27699	0.000868045	1.76637
HMDB0015044+M-2H+Na-	308.298	308.286	7	5.56444	Negative	F	11.4215	0.105681	5.2688	0.0148455	8.80899
HMDB0015044+M-2H+Na-	345.165	345.152	7	100	Negative	P__	11.4161	0.09747	54.0712	0.0327013	0.354568
HMDB0015151+M+FA-H-	538.153	538.131	1	100	Negative	P	5.03578	0.0840157	45.779	0	0
HMDB0015151+M+FA-H-	156.083	156.077	11	21.5081	Negative	F	5.03258	0.0964836	6.06593	0.0635041	14.84
HMDB0015151+M+FA-H-	284.135	284.124	11	83.2598	Negative	D	5.03098	0.0894667	8.89344	0.0953071	6.48807
HMDB0015151+M+FA-H-	538.153	538.131	11	100	Negative	P__	5.03596	0.0918648	8.28868	0.0035746	9.34247
HMDB0015151+M-2H+Na-	514.129	514.108	1	100	Negative	P	9.48615	0.10517	1829.36	0	0
HMDB0015151+M-2H+Na-	516.142	516.122	11	100	Negative	D	9.48651	0.108007	28.0774	0.00380296	2.69748
HMDB0015151+M-2H+Na-	516.144	516.124	11	100	Negative	D	9.48619	0.108419	32.1146	0.000442651	3.08917
HMDB0015151+M-2H+Na-	519.143	519.122	11	13.3617	Negative	F	9.47887	0.118341	20.9879	0.0767312	12.5238
HMDB0015151+M-2H+Na-	519.144	519.123	11	11.848	Negative	F	9.4784	0.120524	21.8199	0.0817057	14.5992
HMDB0015151+M-2H+Na-	514.129	514.108	11	100	Negative	P__	9.48339	0.117327	340.133	0.0291065	11.5594
HMDB0015159+M+Cl-	355.102	355.088	1	100	Negative	P	10.4092	0.0982753	1951.07	0	0
HMDB0015159+M+Cl-	133.068	133.063	8	16.5208	Negative	F	10.4051	0.0978087	72.2905	0.0400994	0.474814
HMDB0015159+M+Cl-	133.069	133.063	8	14.8379	Negative	F	10.405	0.0976999	69.1822	0.0411547	0.585495
HMDB0015159+M+Cl-	160.05	160.044	8	6.04487	Negative	F	10.4022	0.10182	54.1261	0.0672979	3.6073
HMDB0015159+M+Cl-	160.051	160.045	8	6.46158	Negative	F	10.4036	0.0977272	61.8779	0.0540965	0.557762
HMDB0015159+M+Cl-	161.064	161.057	8	55.6267	Negative	F	10.4065	0.0983298	661.217	0.0261774	0.055474
HMDB0015159+M+Cl-	161.064	161.058	8	11.1089	Negative	F	10.4065	0.0983747	659.881	0.0266412	0.101138
HMDB0015159+M+Cl-	173.064	173.057	8	59.4801	Negative	F	10.4022	0.106947	14.3351	0.0672091	8.8241
HMDB0015159+M+Cl-	173.064	173.057	8	100	Negative	D	10.4022	0.106959	14.1821	0.0673822	8.83583
HMDB0015159+M+Cl-	173.064	173.057	8	41.9206	Negative	F	10.4022	0.107042	14.0229	0.0676138	8.92007
HMDB0015159+M+Cl-	173.064	173.058	8	15.0233	Negative	F	10.402	0.107509	13.5821	0.0695144	9.39603
HMDB0015159+M+Cl-	275.13	275.119	8	13.9198	Negative	F	10.4094	0.108492	75.1257	0.00187702	10.3956
HMDB0015159+M+Cl-	275.132	275.121	8	21.5128	Negative	F	10.4092	0.105922	104.992	0.000522232	7.78124
HMDB0015159+M+Cl-	275.133	275.122	8	10.2748	Negative	F	10.4092	0.104854	125.798	0.000852478	6.69445
HMDB0015159+M+Cl-	275.133	275.122	8	36.2864	Negative	F	10.4092	0.104786	127.704	0.000712745	6.62522
HMDB0015159+M+Cl-	275.133	275.122	8	36.9039	Negative	F	10.4092	0.10472	129.609	0.000576932	6.55805
HMDB0015159+M+Cl-	275.133	275.122	8	29.7238	Negative	F	10.4092	0.104662	131.344	0.000456613	6.49864
HMDB0015159+M+Cl-	275.134	275.123	8	25.3795	Negative	F	10.4093	0.104308	142.949	0.0002766	6.13856
HMDB0015159+M+Cl-	275.134	275.123	8	39.5266	Negative	F	10.4093	0.104255	144.854	0.00038623	6.08501
HMDB0015159+M+Cl-	275.134	275.123	8	29.4443	Negative	F	10.4093	0.104154	148.666	0.000597396	5.98208
HMDB0015159+M+Cl-	275.134	275.124	8	29.719	Negative	F	10.4093	0.104106	150.571	0.00069913	5.93258
HMDB0015159+M+Cl-	275.135	275.124	8	17.4443	Negative	F	10.4093	0.104058	152.477	0.00079842	5.88434
HMDB0015159+M+Cl-	355.102	355.088	8	100	Negative	P__	10.4095	0.104711	66.5834	0.00229877	6.54841
HMDB0015185+M+FA-H-	657.243	657.217	1	100	Negative	P	1.42091	0.0905369	321.845	0	0
HMDB0015185+M+FA-H-	380.137	380.122	14	19.4	Negative	F	1.41961	0.0981838	5.84212	0.0920417	8.44611
HMDB0015185+M+FA-H-	380.138	380.123	14	100	Negative	D	1.41932	0.0986032	5.78675	0.11193	8.90937
HMDB0015185+M+H-	611.237	611.212	1	100	Negative	P	10.1732	0.122754	64.2555	0	0
HMDB0015185+M+H-	611.228	611.203	13	100	Negative	D	10.1771	0.115162	34.8554	0.038176	6.18474
HMDB0015185+M+H-	611.229	611.204	13	100	Negative	D	10.1772	0.116031	36.6439	0.039863	5.47691
HMDB0015185+M+H-	611.234	611.209	13	55.1887	Negative	F	10.1767	0.115217	45.1348	0.0348495	6.1403
HMDB0015185+M+H-	611.237	611.212	13	100	Negative	P__	10.1774	0.112765	51.8873	0.0418203	8.13799
HMDB0015235+M+H2O-H-	380.197	380.182	1	100	Negative	P	8.46146	0.0910738	1627.6	0	0
HMDB0015235+M+H2O-H-	398.208	398.192	8	100	Negative	D	8.45818	0.0908639	13.3719	0.0387482	0.230446
HMDB0015235+M+H2O-H-	398.208	398.192	8	100	Negative	D	8.45837	0.0909519	13.1455	0.0365218	0.133802
HMDB0015235+M+H2O-H-	398.209	398.193	8	100	Negative	D	8.4593	0.0913914	12.1294	0.0255316	0.348781
HMDB0015235+M+H2O-H-	380.197	380.182	8	100	Negative	P__	8.4643	0.0921339	82.4547	0.0336053	1.16404
HMDB0015339+M-2H+K-	429.123	429.106	1	100	Negative	P	7.86436	0.103631	322.122	0	0
HMDB0015339+M-2H+K-	393.183	393.168	9	100	Negative	D	7.86672	0.0998641	5.24098	0.0300917	3.6349
HMDB0015339+M-2H+Na-	413.149	413.132	1	100	Negative	P	6.08501	0.0905012	4084.43	0	0
HMDB0015339+M-2H+Na-	188.087	188.08	9	100	Negative	D	6.08895	0.0932423	132.689	0.0646089	3.02875
HMDB0015339+M-2H+Na-	413.149	413.132	9	100	Negative	P__	6.08563	0.0920243	293.679	0.0101714	1.68298
HMDB0015573+M+FA-H-	327.066	327.053	1	100	Negative	P	10.5035	0.0938267	688.987	0	0
HMDB0015573+M+FA-H-	103.056	103.052	7	13.9398	Negative	F	10.4997	0.098056	761.406	0.035388	4.50758
HMDB0015573+M+FA-H-	120.028	120.023	7	5.81935	Negative	F	10.499	0.0894041	5.94755	0.0423432	4.71357
HMDB0015573+M+FA-H-	122.018	122.013	7	6.60218	Negative	F	10.4917	0.0951789	55.4769	0.111802	1.44119
HMDB0015573+M+FA-H-	123.025	123.02	7	6.00594	Negative	F	10.497	0.0979999	59.9468	0.0613835	4.4478
HMDB0015573+M+FA-H-	123.025	123.021	7	10.1562	Negative	F	10.497	0.0979924	61.2001	0.0611895	4.43971
HMDB0015573+M+FA-H-	123.026	123.021	7	5.70197	Negative	F	10.497	0.0979851	62.4534	0.0610033	4.43193
HMDB0015573+M+FA-H-	124.021	124.016	7	7.42448	Negative	F	10.4962	0.100109	64.1714	0.0692346	6.69554
HMDB0015573+M+FA-H-	124.022	124.017	7	6.7057	Negative	F	10.4977	0.0999507	81.5101	0.0544882	6.52685
HMDB0015573+M+FA-H-	146.026	146.02	7	5.55939	Negative	F	10.5009	0.0955605	143.112	0.0240138	1.84782
HMDB0015573+M+FA-H-	148.022	148.016	7	10.1399	Negative	F	10.4988	0.0971181	100.299	0.0440453	3.50793
HMDB0015573+M+FA-H-	148.022	148.016	7	7.15197	Negative	F	10.499	0.0970669	104.537	0.0427068	3.4534
HMDB0015573+M+FA-H-	164.056	164.049	7	100	Negative	D	10.5086	0.103315	137.282	0.0490855	10.1126
HMDB0015573+M+FA-H-	165.049	165.042	7	60.7346	Negative	F	10.5045	0.0946843	120.903	0.00970138	0.913994
HMDB0015573+M+FA-H-	165.049	165.042	7	26.6303	Negative	F	10.5045	0.0946117	120.098	0.0101983	0.836653
HMDB0015573+M+FA-H-	165.059	165.052	7	7.43764	Negative	F	10.5053	0.0936845	35.1867	0.0174073	0.151608
HMDB0015573+M+FA-H-	196.06	196.052	7	9.90808	Negative	F	10.5115	0.0956592	7.15431	0.0761962	1.95304
HMDB0015573+M+FA-H-	196.06	196.052	7	21.7369	Negative	F	10.5107	0.0954479	6.7246	0.0688205	1.72788
HMDB0015573+M+FA-H-	197.048	197.04	7	16.2465	Negative	F	10.5021	0.0971536	33.0993	0.01297	3.54574
HMDB0015573+M+FA-H-	197.055	197.047	7	15.6336	Negative	F	10.5113	0.108743	9.85188	0.0742413	15.8973
HMDB0015573+M+FA-H-	197.055	197.047	7	17.6332	Negative	F	10.5115	0.108727	9.61608	0.0769281	15.881
HMDB0015573+M+FA-H-	283.074	283.063	7	100	Negative	D	10.5021	0.0978326	5.37994	0.0131796	4.26947
HMDB0015573+M+FA-H-	283.075	283.063	7	100	Negative	D	10.502	0.0977855	5.32073	0.0136424	4.21922
HMDB0015573+M+FA-H-	283.075	283.063	7	6.45937	Negative	F	10.502	0.0977812	5.31545	0.0136834	4.2147
HMDB0015573+M+FA-H-	76.0196	76.0166	7	5.22768	Negative	F	10.4967	0.0961173	118.217	0.0641912	2.4413
HMDB0015573+M+FA-H-	89.0403	89.0367	7	7.25949	Negative	F	10.4937	0.0921471	19.4487	0.0929613	1.79018
HMDB0015573+M+FA-H-	89.0404	89.0368	7	11.3004	Negative	F	10.494	0.09253	20.0276	0.0898591	1.38208
HMDB0015573+M+FA-H-	90.0482	90.0446	7	6.69034	Negative	F	10.5028	0.105446	5.0459	0.00652799	12.3833
HMDB0015573+M+FA-H-	327.066	327.053	7	100	Negative	P__	10.4931	0.0988708	59.9641	0.098258	5.37596
HMDB0015687+M+H-	136.043	136.038	1	100	Negative	P	5.05307	0.0899927	583.646	0	0
HMDB0015687+M+H-	136.042	136.037	3	21.4297	Negative	F	5.05346	0.0920627	359.084	0.0076207	2.30011
HMDB0015687+M+H-	136.042	136.037	3	100	Negative	D	5.05341	0.0920359	359.275	0.00672858	2.27035
HMDB0015687+M+H-	136.043	136.037	3	33.9483	Negative	F	5.05312	0.091938	355.439	0.00101752	2.16162
HMDB0015687+M+H-	92.051	92.0474	3	100	Negative	D	5.05497	0.0988394	235.22	0.0376516	9.83043
HMDB0015687+M+H-	92.052	92.0484	3	35.4895	Negative	F	5.05432	0.0984717	236.819	0.0247194	9.42182
HMDB0015687+M+H-	92.0527	92.0491	3	100	Negative	D	5.05363	0.097872	229.693	0.0110377	8.75548
HMDB0015687+M+H-	136.043	136.038	3	100	Negative	P__	5.05288	0.0918428	350.172	0.00370628	2.05581
HMDB0029865+M-2H+NH4-	178.055	178.047	1	100	Negative	P	5.05468	0.114092	774.541	0	0
HMDB0029865+M-2H+NH4-	161.028	161.021	4	100	Negative	D	5.05758	0.096693	5.09612	0.0573289	15.2502
HMDB0029865+M-2H+NH4-	161.028	161.021	4	100	Negative	D	5.05759	0.0968309	5.18525	0.0575938	15.1293
HMDB0029865+M-2H+NH4-	161.028	161.021	4	100	Negative	D	5.05761	0.0969681	5.27688	0.0578563	15.0091
HMDB0029865+M-2H+NH4-	161.028	161.022	4	100	Negative	D	5.05762	0.0971046	5.37011	0.0581163	14.8894
HMDB0029865+M-2H+NH4-	161.028	161.022	4	100	Negative	D	5.05763	0.0972403	6.52218	0.0583738	14.7704
HMDB0029865+M-2H+NH4-	161.036	161.029	4	100	Negative	D	5.05627	0.102736	13.3417	0.031466	9.95338
HMDB0029865+M-2H+NH4-	162.03	162.024	4	5.2052	Negative	F	5.04803	0.0955799	31.2821	0.131582	16.2258
HMDB0029865+M-2H+NH4-	162.031	162.024	4	7.20721	Negative	F	5.04775	0.0960776	29.7435	0.137175	15.7896
HMDB0029865+M-2H+NH4-	162.031	162.025	4	11.3573	Negative	F	5.04776	0.0962356	29.1856	0.137003	15.6511
HMDB0029865+M-2H+NH4-	162.031	162.025	4	6.30631	Negative	F	5.04776	0.096315	28.9076	0.136851	15.5815
HMDB0029865+M-2H+NH4-	162.031	162.025	4	7.90791	Negative	F	5.0478	0.0965556	27.9989	0.136171	15.3706
HMDB0029865+M-2H+NH4-	162.032	162.025	4	7.31638	Negative	F	5.04783	0.0967027	27.7027	0.135639	15.2417
HMDB0030396+M+H-	203.087	203.079	1	100	Negative	P	5.04316	0.0948838	507.504	0	0
HMDB0030396+M+H-	130.063	130.058	5	10.1911	Negative	F	5.04051	0.0921342	98.5523	0.0525868	2.89789
HMDB0030396+M+H-	130.068	130.063	5	24.3649	Negative	F	5.03816	0.0958978	73.4841	0.0991915	1.06859
HMDB0030396+M+H-	130.069	130.063	5	13.9519	Negative	F	5.03794	0.0960629	73.6506	0.103559	1.24264
HMDB0030396+M+H-	203.086	203.078	5	74.7324	Negative	F	5.03805	0.0985972	257.155	0.101296	3.91359
HMDB0030396+M+H-	203.086	203.078	5	75.3997	Negative	D	5.03805	0.0985667	258.169	0.101274	3.88142
HMDB0030396+M+H-	203.086	203.078	5	100	Negative	D	5.03806	0.0984885	260.794	0.101224	3.79905
HMDB0030396+M+H-	203.088	203.079	5	100	Negative	D	5.03825	0.0976576	257.899	0.0974076	2.92333
HMDB0030396+M+H-	203.088	203.079	5	100	Negative	D	5.03825	0.0976372	257.545	0.0974315	2.90177
HMDB0030396+M+H-	203.088	203.079	5	100	Negative	D	5.03825	0.0976272	257.373	0.0974431	2.89133
HMDB0030396+M+H-	203.088	203.079	5	100	Negative	D	5.03825	0.0976173	257.202	0.0974547	2.88087
HMDB0030396+M+H-	203.088	203.08	5	100	Negative	D	5.03825	0.0976074	257.03	0.0974663	2.8704
HMDB0030396+M+H-	203.088	203.08	5	100	Negative	D	5.03825	0.0975968	256.848	0.0974787	2.85921
HMDB0030396+M+H-	203.088	203.08	5	100	Negative	D	5.03824	0.0975868	256.676	0.0974903	2.84872
HMDB0030396+M+H-	203.088	203.08	5	34.1148	Negative	F	5.03824	0.0975562	256.15	0.0975262	2.81645
HMDB0030396+M+H-	203.088	203.08	5	16.9102	Negative	F	5.03824	0.0975462	255.979	0.0975379	2.80591
HMDB0030396+M+H-	203.088	203.08	5	73.8426	Negative	F	5.03824	0.0975264	255.636	0.0975614	2.78502
HMDB0030396+M+H-	204.09	204.082	5	5.04654	Negative	F	5.03659	0.0909272	19.6177	0.130218	4.16995
HMDB0030396+M+H-	74.0248	74.0218	5	48.2155	Negative	F	5.04763	0.09823	78.8004	0.0885461	3.52656
HMDB0030396+M+H-	74.0248	74.0218	5	49.2261	Negative	F	5.04761	0.0982299	78.7992	0.0882219	3.52645
HMDB0030396+M+H-	74.0269	74.0239	5	29.8415	Negative	F	5.04391	0.0968471	107.589	0.0148672	2.06912
HMDB0030396+M+H-	74.0269	74.024	5	7.74962	Negative	F	5.04384	0.096816	107.041	0.0134177	2.03639
HMDB0030396+M+H-	74.027	74.024	5	21.9753	Negative	F	5.04378	0.0967911	106.609	0.0122612	2.01015
HMDB0030396+M+H-	74.027	74.0241	5	15.2313	Negative	F	5.04369	0.0967523	105.946	0.0104669	1.96921
HMDB0030396+M+H-	203.087	203.079	5	100	Negative	P__	5.03808	0.0983868	262.522	0.100766	3.69185
HMDB0030653+M+H-	353.095	353.081	1	100	Negative	P	10.6464	0.122149	123.884	0	0
HMDB0030653+M+H-	353.094	353.08	8	100	Negative	D	10.6437	0.141973	12.8212	0.0259213	16.2296
HMDB0030653+M+H-	353.095	353.081	8	100	Negative	P__	10.6438	0.129493	12.0929	0.0245191	6.01233
HMDB0030667+M+FA-H-	345.068	345.055	1	100	Negative	P	6.71266	0.0997776	64.9602	0	0
HMDB0030667+M+FA-H-	163.008	163.001	7	12.1121	Negative	F	6.71043	0.101206	31.4423	0.0332563	1.43136
HMDB0030667+M+FA-H-	299.06	299.048	7	25.2987	Negative	F	6.70835	0.0965198	10.0108	0.0642925	3.26507
HMDB0030667+M+FA-H-	299.061	299.049	7	100	Negative	D	6.707	0.098485	9.94303	0.0842918	1.29548
HMDB0030667+M+FA-H-	299.061	299.049	7	58.6587	Negative	F	6.70622	0.0987693	9.90145	0.095955	1.01055
HMDB0030667+M+FA-H-	299.061	299.049	7	100	Negative	D	6.7061	0.0989409	9.84968	0.0977249	0.838541
HMDB0030667+M+FA-H-	299.063	299.051	7	100	Negative	D	6.70464	0.101575	9.71774	0.119529	1.80096
HMDB0030667+M+H-	299.062	299.05	1	100	Negative	P	5.34663	0.0935869	1197.16	0	0
HMDB0030667+M+H-	285.039	285.027	6	15.4154	Negative	F	5.34077	0.0938293	8.43373	0.109541	0.259022
HMDB0030667+M+H-	285.039	285.028	6	10.5105	Negative	F	5.34071	0.093834	8.50135	0.110586	0.263986
HMDB0030667+M+H-	299.06	299.048	6	25.2987	Negative	F	5.35039	0.0941513	108.064	0.0703126	0.603074
HMDB0030667+M+H-	299.061	299.049	6	100	Negative	D	5.35015	0.094227	109.922	0.0658334	0.68389
HMDB0030667+M+H-	299.061	299.049	6	58.6587	Negative	F	5.34996	0.094296	110.36	0.06233	0.757665
HMDB0030667+M+H-	299.061	299.049	6	100	Negative	D	5.34992	0.0943107	110.448	0.0616271	0.773402
HMDB0030667+M+H-	299.063	299.051	6	100	Negative	D	5.34948	0.0945235	111.577	0.0533533	1.00074
HMDB0030667+M+H-	299.062	299.05	6	100	Negative	P__	5.34965	0.0944283	111.162	0.0565828	0.899078
HMDB0030684+M-2H+NH4-	465.137	465.118	1	100	Negative	P	7.47376	0.0995106	89.8345	0	0
HMDB0030684+M-2H+NH4-	285.045	285.034	10	34.5364	Negative	F	7.46596	0.0925037	11.2804	0.104261	7.04134
HMDB0030684+M-2H+NH4-	285.046	285.034	10	70.5131	Negative	F	7.46546	0.0927575	12.1234	0.110996	6.78633
HMDB0030684+M-2H+NH4-	285.046	285.035	10	100	Negative	D	7.46579	0.0936435	12.7074	0.1066	5.89599
HMDB0030684+M-2H+NH4-	285.046	285.035	10	100	Negative	D	7.46595	0.0940511	12.9885	0.104445	5.48636
HMDB0030684+M-2H+NH4-	285.047	285.035	10	69.3731	Negative	F	7.46618	0.0946375	13.4101	0.101401	4.89702
HMDB0030684+M-2H+NH4-	285.062	285.051	10	47.5966	Negative	F	7.46735	0.096025	159.028	0.0856746	3.50273
HMDB0030684+M-2H+NH4-	285.064	285.052	10	46.5504	Negative	F	7.46688	0.0955591	199.475	0.0920295	3.97094
HMDB0030684+M-2H+NH4-	465.113	465.094	10	91.172	Negative	D	7.47511	0.101539	9.20497	0.0180814	2.03849
HMDB0030684+M-2H+NH4-	465.137	465.118	10	100	Negative	P__	7.47987	0.108775	11.4572	0.0818221	9.31042
HMDB0032575+M+FA-H-	239.097	239.088	1	100	Negative	P	8.60194	0.0918494	38.0041	0	0
HMDB0032575+M+FA-H-	193.091	193.083	5	100	Negative	D	8.60542	0.0866927	7.07219	0.0404709	5.61437
HMDB0032575+M+FA-H-	239.097	239.088	5	100	Negative	P__	8.6069	0.0834996	5.72103	0.0576686	9.0908
HMDB0032575+M+H-	193.091	193.083	1	100	Negative	P	12.7435	0.0969749	49.4112	0	0
HMDB0032575+M+H-	137.027	137.022	4	21.1986	Negative	F	12.74	0.100599	44.4564	0.0272593	3.73727
HMDB0032575+M+H-	137.027	137.022	4	5.22861	Negative	F	12.74	0.100484	44.3306	0.0273507	3.6187
HMDB0032575+M+H-	139.041	139.036	4	100	Negative	D	12.7457	0.0990851	13.6967	0.0175874	2.17599
HMDB0032575+M+H-	139.042	139.036	4	60.0358	Negative	F	12.7458	0.0991541	13.5045	0.0181043	2.24711
HMDB0032575+M+H-	193.091	193.083	4	100	Negative	D	12.7423	0.0988373	307.044	0.00923136	1.92041
HMDB0032575+M+H-	193.091	193.083	4	100	Negative	P__	12.7423	0.0988356	307.041	0.00925148	1.9187
HMDB0033973+M+H-	577.147	577.124	1	100	Negative	P	7.17049	0.0935744	7884.53	0	0
HMDB0033973+M+H-	175.043	175.036	12	5.90591	Negative	F	7.16954	0.0979049	15.7372	0.0132497	4.62789
HMDB0033973+M+H-	175.043	175.036	12	18.4184	Negative	F	7.16934	0.097748	14.3635	0.0160508	4.46017
HMDB0033973+M+H-	175.044	175.037	12	10.7658	Negative	F	7.16926	0.097687	13.9052	0.0170879	4.39501
HMDB0033973+M+H-	339.094	339.08	12	14.1141	Negative	F	7.16622	0.0912923	29.4778	0.0594703	2.43883
HMDB0033973+M+H-	339.094	339.081	12	16.5165	Negative	F	7.16623	0.0913757	29.775	0.0594186	2.34967
HMDB0033973+M+H-	381.106	381.09	12	5.1051	Negative	F	7.16951	0.0930394	436.421	0.0136874	0.571748
HMDB0033973+M+H-	381.121	381.106	12	5.30726	Negative	F	7.16873	0.0934785	244.537	0.0244687	0.102432
HMDB0033973+M+H-	407.085	407.069	12	47.047	Negative	F	7.16361	0.096722	5.71718	0.0959662	3.36372
HMDB0033973+M+H-	407.086	407.07	12	75.0751	Negative	D	7.16335	0.0965448	5.62583	0.0995556	3.17439
HMDB0033973+M+H-	407.086	407.07	12	70.4705	Negative	F	7.16326	0.0964879	5.59561	0.100769	3.11354
HMDB0033973+M+H-	407.087	407.071	12	67.5676	Negative	F	7.16295	0.0962845	5.48986	0.105141	2.89623
HMDB0033973+M+H-	407.087	407.071	12	78.4504	Negative	D	7.16286	0.0962252	5.45964	0.106427	2.83287
HMDB0033973+M+H-	408.089	408.073	12	16.4164	Negative	F	7.1723	0.100686	6.40701	0.0252488	7.60031
HMDB0033973+M+H-	408.091	408.074	12	24.9249	Negative	F	7.17113	0.102646	5.91794	0.00890845	9.69485
HMDB0033973+M+H-	408.091	408.074	12	24.7247	Negative	F	7.17103	0.102809	5.89141	0.00759908	9.86889
HMDB0033973+M+H-	408.091	408.075	12	21.7217	Negative	F	7.17046	0.103828	5.73229	0.000428541	10.9577
HMDB0033973+M+H-	409.067	409.05	12	36.4961	Negative	F	7.16606	0.0997672	6.67394	0.0618006	6.61812
HMDB0033973+M+H-	411.083	411.067	12	7.78634	Negative	F	7.16294	0.104437	11.9835	0.105287	11.6084
HMDB0033973+M+H-	423.08	423.063	12	10.8108	Negative	F	7.18036	0.106135	5.82796	0.13768	13.4233
HMDB0033973+M+H-	576.136	576.113	12	13.2132	Negative	F	7.171	0.0979242	1168.94	0.00710711	4.64855
HMDB0033973+M+H-	576.136	576.113	12	16.6166	Negative	F	7.17101	0.0979059	1176.17	0.00722065	4.62901
HMDB0033973+M+H-	576.137	576.114	12	13.5135	Negative	F	7.17098	0.0978648	1196.04	0.00684129	4.58505
HMDB0033973+M+H-	577.146	577.123	12	100	Negative	D	7.17031	0.0947095	615.108	0.00245852	1.21309
HMDB0033973+M+H-	577.148	577.124	12	85.0851	Negative	D	7.1703	0.0945466	611.809	0.00264567	1.03903
HMDB0033973+M+H-	577.148	577.125	12	100	Negative	D	7.17037	0.0944443	607.796	0.00171466	0.929613
HMDB0033973+M+H-	577.172	577.149	12	13.6442	Negative	F	7.17028	0.0951964	206.928	0.00293745	1.73341
HMDB0033973+M+H-	578.152	578.129	12	39.8398	Negative	F	7.16463	0.105319	183.931	0.0817236	12.5509
HMDB0033973+M+H-	578.153	578.13	12	44.1441	Negative	F	7.16441	0.105603	182.151	0.0847895	12.855
HMDB0033973+M+H-	578.153	578.13	12	73.6737	Negative	F	7.16433	0.105702	181.563	0.0858309	12.9605
HMDB0033973+M+H-	579.119	579.096	12	16.1677	Negative	F	7.16328	0.100907	6.20394	0.10055	7.83563
HMDB0033973+M+H-	580.16	580.137	12	6.10611	Negative	F	7.16831	0.0990137	44.0338	0.0304327	5.81287
HMDB0033973+M+H-	601.101	601.077	12	100	Negative	D	7.18012	0.101074	11.0046	0.13438	8.01437
HMDB0033973+M+H-	577.147	577.124	12	100	Negative	P__	7.17029	0.0946331	615.016	0.00273361	1.13146
HMDB0033973+M-2H+K-	615.103	615.079	1	100	Negative	P	7.17729	0.0939529	987.882	0	0
HMDB0033973+M-2H+K-	381.106	381.09	13	5.1051	Negative	F	7.17452	0.096764	8.96712	0.0385592	2.99207
HMDB0033973+M-2H+K-	411.083	411.067	13	7.78634	Negative	F	7.18431	0.0945155	14.9789	0.097798	0.598849
HMDB0033973+M-2H+K-	423.08	423.063	13	10.8108	Negative	F	7.17265	0.0934235	21.6222	0.0646699	0.563477
HMDB0033973+M-2H+K-	427.105	427.087	13	5.005	Negative	F	7.16855	0.109088	5.34924	0.121785	16.1088
HMDB0033973+M-2H+K-	431.049	431.032	13	16.6881	Negative	F	7.16835	0.105148	5.94433	0.124528	11.9157
HMDB0033973+M-2H+K-	576.137	576.114	13	13.5135	Negative	F	7.1672	0.103037	11.367	0.140557	9.66846
HMDB0033973+M-2H+K-	601.101	601.077	13	100	Negative	D	7.18021	0.108193	23.5113	0.0407686	15.1571
HMDB0033973+M-2H+K-	615.103	615.079	13	100	Negative	P__	7.17647	0.0945294	665.18	0.0113891	0.613681
HMDB0033973+M-2H+Na-	599.129	599.105	1	100	Negative	P	7.17608	0.0978467	185.757	0	0
HMDB0033973+M-2H+Na-	175.043	175.036	12	5.90591	Negative	F	7.16954	0.0979049	15.7372	0.0911782	0.0595083
HMDB0033973+M-2H+Na-	175.043	175.036	12	18.4184	Negative	F	7.16934	0.097748	14.3635	0.0939772	0.100887
HMDB0033973+M-2H+Na-	175.044	175.037	12	10.7658	Negative	F	7.16926	0.097687	13.9052	0.0950134	0.163209
HMDB0033973+M-2H+Na-	339.094	339.08	12	14.1141	Negative	F	7.16622	0.0912923	29.4778	0.137363	6.69865
HMDB0033973+M-2H+Na-	339.094	339.081	12	16.5165	Negative	F	7.16623	0.0913757	29.775	0.137311	6.61339
HMDB0033973+M-2H+Na-	381.106	381.09	12	5.1051	Negative	F	7.16951	0.0930394	436.421	0.0916156	4.9131
HMDB0033973+M-2H+Na-	381.121	381.106	12	5.30726	Negative	F	7.16873	0.0934785	244.537	0.102389	4.46427
HMDB0033973+M-2H+Na-	408.089	408.073	12	16.4164	Negative	F	7.1723	0.100686	6.40701	0.0527097	2.90214
HMDB0033973+M-2H+Na-	408.091	408.074	12	24.9249	Negative	F	7.17113	0.102646	5.91794	0.0690373	4.90523
HMDB0033973+M-2H+Na-	408.091	408.074	12	24.7247	Negative	F	7.17103	0.102809	5.89141	0.0703457	5.07167
HMDB0033973+M-2H+Na-	408.091	408.075	12	21.7217	Negative	F	7.17046	0.103828	5.73229	0.0783671	6.11295
HMDB0033973+M-2H+Na-	409.067	409.05	12	36.4961	Negative	F	7.16606	0.0997672	6.67394	0.139691	1.96284
HMDB0033973+M-2H+Na-	423.08	423.063	12	10.8108	Negative	F	7.18036	0.106135	5.82796	0.0596337	8.47089
HMDB0033973+M-2H+Na-	576.136	576.113	12	13.2132	Negative	F	7.171	0.0979242	1168.94	0.0708373	0.0792623
HMDB0033973+M-2H+Na-	576.136	576.113	12	16.6166	Negative	F	7.17101	0.0979059	1176.17	0.0707238	0.0605813
HMDB0033973+M-2H+Na-	576.137	576.114	12	13.5135	Negative	F	7.17098	0.0978648	1196.04	0.0711029	0.0185377
HMDB0033973+M-2H+Na-	577.146	577.123	12	100	Negative	D	7.17031	0.0947095	615.108	0.0803955	3.20619
HMDB0033973+M-2H+Na-	577.148	577.124	12	85.0851	Negative	D	7.1703	0.0945466	611.809	0.0805825	3.37265
HMDB0033973+M-2H+Na-	577.148	577.125	12	100	Negative	D	7.17037	0.0944443	607.796	0.0796522	3.47729
HMDB0033973+M-2H+Na-	577.172	577.149	12	13.6442	Negative	F	7.17028	0.0951964	206.928	0.080874	2.70859
HMDB0033973+M-2H+Na-	580.16	580.137	12	6.10611	Negative	F	7.16831	0.0990137	44.0338	0.108348	1.19275
HMDB0033973+M-2H+Na-	601.101	601.077	12	100	Negative	D	7.18012	0.101074	11.0046	0.0563366	3.29812
HMDB0033973+M-2H+Na-	599.129	599.105	12	100	Negative	P__	7.17452	0.0943111	64.2402	0.0218247	3.61335
HMDB0034172+M+H-	151.043	151.037	1	100	Negative	P	6.22918	0.09427	1528.55	0	0
HMDB0034172+M+H-	151.042	151.036	4	100	Negative	D	6.2287	0.0938512	253.876	0.00762737	0.444298
HMDB0034172+M+H-	151.043	151.036	4	51.5984	Negative	F	6.22866	0.0939337	250.194	0.00828362	0.356817
HMDB0034172+M+H-	151.043	151.037	4	100	Negative	P__	6.22861	0.0940263	65.8578	0.00905019	0.258603
HMDB0036101+M+Cl-	189.109	189.101	1	100	Negative	P	1.85832	0.0906599	377.391	0	0
HMDB0036101+M+Cl-	127.061	127.056	4	31.538	Negative	F	1.85747	0.10601	18.8277	0.0458217	16.931
HMDB0036101+M+Cl-	135.027	135.022	4	100	Negative	D	1.85699	0.0896412	49.8386	0.071656	1.12358
HMDB0036102+M+Cl-	189.109	189.101	1	100	Negative	P	1.85832	0.0906599	377.391	0	0
HMDB0036102+M+Cl-	127.061	127.056	4	31.538	Negative	F	1.85747	0.10601	18.8277	0.0458217	16.931
HMDB0036102+M+Cl-	135.027	135.022	4	100	Negative	D	1.85699	0.0896412	49.8386	0.071656	1.12358
HMDB0037362+M+H-	463.097	463.079	1	100	Negative	P	8.64225	0.101775	84.4688	0	0
HMDB0037362+M+H-	463.097	463.078	10	100	Negative	D	8.63663	0.100055	31.9424	0.0650557	1.69018
HMDB0037362+M+H-	463.097	463.078	10	100	Negative	D	8.63649	0.100071	32.279	0.0666488	1.67484
HMDB0037362+M+H-	463.097	463.078	10	79.4253	Negative	D	8.63644	0.100076	32.3912	0.0671732	1.66994
HMDB0037362+M+H-	463.097	463.079	10	100	Negative	D	8.6364	0.100081	32.5033	0.0676941	1.66513
HMDB0037362+M+H-	463.097	463.079	10	33.6527	Negative	F	8.63635	0.100086	32.6155	0.0682117	1.6604
HMDB0037362+M+H-	463.097	463.079	10	100	Negative	D	8.63622	0.1001	32.9519	0.0697449	1.64673
HMDB0037362+M+H-	463.098	463.08	10	98.0557	Negative	D	8.63594	0.100129	33.7347	0.0730579	1.61769
HMDB0037362+M+H-	463.106	463.087	10	100	Negative	D	8.63668	0.100343	33.4448	0.0644295	1.40769
HMDB0037362+M+H-	463.097	463.079	10	100	Negative	P__	8.63622	0.1001	32.952	0.0697454	1.64672
HMDB0037944+M+H2O-H-	423.08	423.063	1	100	Negative	P	10.9237	0.100685	1416.04	0	0
HMDB0037944+M+H2O-H-	123.047	123.042	9	100	Negative	D	10.9227	0.101294	706.241	0.00860714	0.604632
HMDB0037944+M+H2O-H-	124.051	124.046	9	8.62577	Negative	F	10.9204	0.101838	37.2808	0.029929	1.14564
HMDB0037944+M+H2O-H-	139.042	139.036	9	35.8315	Negative	F	10.9231	0.103374	27.2693	0.0050427	2.67071
HMDB0037944+M+H2O-H-	147.048	147.042	9	6.41827	Negative	F	10.9255	0.105081	19.4811	0.0165524	4.36619
HMDB0037944+M+H2O-H-	151.042	151.035	9	10.526	Negative	F	10.9207	0.099745	55.1871	0.0268303	0.933549
HMDB0037944+M+H2O-H-	185.063	185.056	9	12.8062	Negative	F	10.925	0.103531	131.756	0.0125261	2.82691
HMDB0037944+M+H2O-H-	221.089	221.08	9	16.5367	Negative	F	10.9218	0.0973411	74.9041	0.0168905	3.32105
HMDB0037944+M+H2O-H-	289.076	289.064	9	43.6418	Negative	F	10.9231	0.0972191	38.9823	0.00498167	3.44226
HMDB0037944+M+H2O-H-	289.076	289.065	9	57.6281	Negative	F	10.9232	0.097243	39.3358	0.00458502	3.4185
HMDB0037944+M+H2O-H-	295.099	295.087	9	100	Negative	D	10.9211	0.0979777	74.6854	0.0231517	2.68878
HMDB0037944+M+H2O-H-	295.106	295.094	9	100	Negative	D	10.9207	0.0998598	71.6645	0.0267864	0.819453
HMDB0037944+M+H2O-H-	387.039	387.024	9	7.63111	Negative	F	10.9227	0.0964081	8.9732	0.00934603	4.24772
HMDB0037944+M+H2O-H-	441.091	441.073	9	19.4321	Negative	F	10.9193	0.11497	12.4352	0.0396829	14.1882
HMDB0037944+M+H2O-H-	445.08	445.063	9	14.7974	Negative	F	10.92	0.108375	10.3896	0.0335719	7.63812
HMDB0037944+M+H2O-H-	445.089	445.071	9	15.5364	Negative	F	10.9137	0.113556	7.21688	0.091731	12.7838
HMDB0037944+M+H2O-H-	423.08	423.063	9	100	Negative	P__	10.9216	0.101411	114.385	0.0187704	0.721393
HMDB0037977+M-2H+NH4-	465.137	465.118	1	100	Negative	P	7.47376	0.0995106	89.8345	0	0
HMDB0037977+M-2H+NH4-	285.045	285.034	10	34.5364	Negative	F	7.46596	0.0925037	11.2804	0.104261	7.04134
HMDB0037977+M-2H+NH4-	285.046	285.034	10	70.5131	Negative	F	7.46546	0.0927575	12.1234	0.110996	6.78633
HMDB0037977+M-2H+NH4-	285.046	285.035	10	100	Negative	D	7.46579	0.0936435	12.7074	0.1066	5.89599
HMDB0037977+M-2H+NH4-	285.046	285.035	10	100	Negative	D	7.46595	0.0940511	12.9885	0.104445	5.48636
HMDB0037977+M-2H+NH4-	285.048	285.036	10	28.4641	Negative	F	7.46726	0.0966713	14.8443	0.0869396	2.85322
HMDB0037977+M-2H+NH4-	285.062	285.051	10	47.5966	Negative	F	7.46735	0.096025	159.028	0.0856746	3.50273
HMDB0037977+M-2H+NH4-	465.113	465.094	10	88.3911	Negative	D	7.47511	0.101539	9.20497	0.0180814	2.03849
HMDB0037977+M-2H+NH4-	465.137	465.118	10	100	Negative	P__	7.47987	0.108775	11.4572	0.0818221	9.31042
HMDB0038361+M+H-	305.073	305.061	1	100	Negative	P	7.11036	0.106405	3441.44	0	0
HMDB0038361+M+H-	305.065	305.053	7	94.2753	Negative	D	7.10517	0.110165	176.487	0.072966	3.53359
HMDB0038361+M+H-	305.073	305.06	7	40.9409	Negative	F	7.10643	0.11211	386.198	0.0552667	5.36145
HMDB0038361+M+H-	305.073	305.061	7	100	Negative	D	7.10643	0.112116	388.557	0.0553351	5.36708
HMDB0038361+M+H-	305.073	305.061	7	100	Negative	D	7.10634	0.112124	402.232	0.0565961	5.37436
HMDB0038361+M+H-	305.073	305.061	7	38.9389	Negative	F	7.10632	0.112125	404.512	0.0567966	5.3753
HMDB0038361+M+H-	305.074	305.061	7	100	Negative	D	7.10629	0.112127	409.075	0.0571907	5.37711
HMDB0038361+M+H-	305.075	305.062	7	100	Negative	D	7.10626	0.112075	216.707	0.0576917	5.32841
HMDB0038361+M+H-	307.083	307.071	7	6.60661	Negative	F	7.10268	0.102073	5.97145	0.108012	4.0711
HMDB0038361+M+H-	305.073	305.061	7	100	Negative	P__	7.10643	0.112115	388.029	0.0552836	5.36664
HMDB0038361+M-2H+NH4-	322.1	322.087	1	100	Negative	P	5.03522	0.0953794	254.176	0	0
HMDB0038361+M-2H+NH4-	123.01	123.006	7	5.1051	Negative	F	5.03563	0.0868276	41.2173	0.00821776	8.96602
HMDB0038361+M-2H+NH4-	123.011	123.006	7	19.9199	Negative	F	5.03564	0.0867515	41.2252	0.00845995	9.04584
HMDB0038361+M-2H+NH4-	123.012	123.007	7	12.8128	Negative	F	5.03634	0.0870001	40.1552	0.0223447	8.78519
HMDB0038361+M-2H+NH4-	123.012	123.007	7	9.40941	Negative	F	5.03641	0.0870304	39.9235	0.0236789	8.75338
HMDB0038361+M-2H+NH4-	125.026	125.021	7	5.1051	Negative	F	5.04088	0.0890426	13.856	0.112427	6.64376
HMDB0038361+M-2H+NH4-	125.027	125.022	7	100	Negative	D	5.0413	0.0895733	14.3448	0.120855	6.08729
HMDB0038361+M-2H+NH4-	125.027	125.022	7	24.0688	Negative	F	5.04172	0.0910933	14.7134	0.129243	4.4937
HMDB0038361+M-2H+NH4-	125.027	125.022	7	100	Negative	D	5.04185	0.091359	14.7571	0.131745	4.21508
HMDB0038361+M-2H+NH4-	125.027	125.022	7	100	Negative	D	5.04197	0.0916218	14.8007	0.134221	3.93958
HMDB0038361+M-2H+NH4-	125.027	125.022	7	100	Negative	D	5.04222	0.0920915	14.8881	0.139098	3.44719
HMDB0038361+M-2H+NH4-	125.028	125.022	7	100	Negative	D	5.04234	0.0921885	14.9318	0.141501	3.34541
HMDB0038361+M-2H+NH4-	167.031	167.024	7	27.0402	Negative	F	5.03232	0.0888592	36.1953	0.0574569	6.83598
HMDB0038361+M-2H+NH4-	167.038	167.031	7	24.7247	Negative	F	5.03478	0.0926665	18.7138	0.00861324	2.84423
HMDB0038361+M-2H+NH4-	167.038	167.032	7	30.4304	Negative	F	5.03491	0.0927614	18.6293	0.0061117	2.74483
HMDB0038361+M-2H+NH4-	167.038	167.032	7	25.9259	Negative	F	5.03503	0.0928567	18.5467	0.0035998	2.64489
HMDB0038361+M-2H+NH4-	167.038	167.032	7	28.9289	Negative	F	5.03516	0.0929525	18.108	0.00107747	2.54441
HMDB0038361+M-2H+NH4-	167.039	167.032	7	5.69123	Negative	F	5.03542	0.0931457	17.991	0.00399874	2.34184
HMDB0038361+M-2H+NH4-	167.039	167.032	7	15.6156	Negative	F	5.03555	0.0932431	17.9581	0.00655276	2.23972
HMDB0038361+M-2H+NH4-	241.055	241.045	7	6.00601	Negative	F	5.03576	0.0871992	5.71043	0.0108436	8.57645
HMDB0038365+M+H-	305.073	305.061	1	100	Negative	P	7.11036	0.106405	3441.44	0	0
HMDB0038365+M+H-	305.073	305.06	7	40.9409	Negative	F	7.10643	0.11211	386.198	0.0552667	5.36145
HMDB0038365+M+H-	305.073	305.061	7	100	Negative	D	7.10643	0.112116	388.557	0.0553351	5.36708
HMDB0038365+M+H-	305.073	305.061	7	100	Negative	D	7.10634	0.112124	402.232	0.0565961	5.37436
HMDB0038365+M+H-	305.073	305.061	7	38.9389	Negative	F	7.10632	0.112125	404.512	0.0567966	5.3753
HMDB0038365+M+H-	305.075	305.062	7	100	Negative	D	7.10626	0.112075	216.707	0.0576917	5.32841
HMDB0038365+M+H-	305.073	305.061	7	100	Negative	P__	7.10643	0.112115	388.029	0.0552836	5.36664
HMDB0038365+M-2H+NH4-	322.1	322.087	1	100	Negative	P	5.03522	0.0953794	254.176	0	0
HMDB0038365+M-2H+NH4-	123.01	123.006	7	5.1051	Negative	F	5.03563	0.0868276	41.2173	0.00821776	8.96602
HMDB0038365+M-2H+NH4-	123.011	123.006	7	19.9199	Negative	F	5.03564	0.0867515	41.2252	0.00845995	9.04584
HMDB0038365+M-2H+NH4-	123.012	123.007	7	12.8128	Negative	F	5.03634	0.0870001	40.1552	0.0223447	8.78519
HMDB0038365+M-2H+NH4-	123.012	123.007	7	9.40941	Negative	F	5.03641	0.0870304	39.9235	0.0236789	8.75338
HMDB0038365+M-2H+NH4-	125.026	125.021	7	5.1051	Negative	F	5.04088	0.0890426	13.856	0.112427	6.64376
HMDB0038365+M-2H+NH4-	125.027	125.022	7	100	Negative	D	5.0413	0.0895733	14.3448	0.120855	6.08729
HMDB0038365+M-2H+NH4-	125.027	125.022	7	100	Negative	D	5.04185	0.091359	14.7571	0.131745	4.21508
HMDB0038365+M-2H+NH4-	125.027	125.022	7	100	Negative	D	5.04197	0.0916218	14.8007	0.134221	3.93958
HMDB0038365+M-2H+NH4-	125.027	125.022	7	100	Negative	D	5.04222	0.0920915	14.8881	0.139098	3.44719
HMDB0038365+M-2H+NH4-	125.028	125.022	7	100	Negative	D	5.04234	0.0921885	14.9318	0.141501	3.34541
HMDB0038365+M-2H+NH4-	167.038	167.031	7	24.7247	Negative	F	5.03478	0.0926665	18.7138	0.00861324	2.84423
HMDB0038365+M-2H+NH4-	167.038	167.032	7	30.4304	Negative	F	5.03491	0.0927614	18.6293	0.0061117	2.74483
HMDB0038365+M-2H+NH4-	167.038	167.032	7	25.9259	Negative	F	5.03503	0.0928567	18.5467	0.0035998	2.64489
HMDB0038365+M-2H+NH4-	167.038	167.032	7	28.9289	Negative	F	5.03516	0.0929525	18.108	0.00107747	2.54441
HMDB0038365+M-2H+NH4-	167.039	167.032	7	5.69123	Negative	F	5.03542	0.0931457	17.991	0.00399874	2.34184
HMDB0038365+M-2H+NH4-	167.039	167.032	7	15.6156	Negative	F	5.03555	0.0932431	17.9581	0.00655276	2.23972
HMDB0038365+M-2H+NH4-	241.055	241.045	7	6.00601	Negative	F	5.03576	0.0871992	5.71043	0.0108436	8.57645
HMDB0059737+M-2H+NH4-	178.076	178.069	1	100	Negative	P	1.85576	0.0947706	47.5668	0	0
HMDB0059737+M-2H+NH4-	85.0947	85.0913	4	100	Negative	D	1.85462	0.0860226	9.79474	0.0617043	9.23077
HMDB0059965+M-2H+NH4-	154.054	154.048	1	100	Negative	P	5.0524	0.0930051	517.081	0	0
HMDB0059965+M-2H+NH4-	121.002	120.998	4	100	Negative	D	5.05328	0.102491	11.9367	0.0173452	10.1995
HMDB0060102+M+H-	303.239	303.227	1	100	Negative	P	11.442	0.0977961	29715.9	0	0
HMDB0060102+M+H-	303.239	303.227	7	100	Negative	D	11.4427	0.107079	2065.53	0.00687755	9.49222
HMDB0060102+M+H-	303.239	303.227	7	100	Negative	D	11.4424	0.107723	2085.25	0.00398329	10.1505
HMDB0060102+M+H-	303.24	303.227	7	100	Negative	D	11.4424	0.107803	2087.72	0.00362612	10.2322
HMDB0060102+M+H-	303.24	303.228	7	100	Negative	D	11.4423	0.107957	2091.44	0.00316172	10.3899
HMDB0060102+M+H-	303.24	303.228	7	100	Negative	D	11.4423	0.108099	2094.14	0.00297236	10.5354
HMDB0060102+M+H-	303.779	303.767	7	49.2717	Negative	F	11.4376	0.0978292	15.7615	0.0381095	0.0338994
HMDB0060102+M+H-	304.242	304.23	7	27.5275	Negative	F	11.4424	0.102069	185.069	0.00405213	4.36964
HMDB0060102+M+H-	304.243	304.23	7	22.1221	Negative	F	11.4423	0.102428	881.475	0.00299469	4.73652
HMDB0060102+M+H-	304.243	304.231	7	20.6206	Negative	F	11.4423	0.102873	892.392	0.0033327	5.19123
HMDB0060102+M+H-	304.243	304.231	7	24.7247	Negative	F	11.4423	0.102982	899.166	0.00259499	5.30279
HMDB0060102+M+H-	304.243	304.231	7	20.9209	Negative	F	11.4422	0.103018	901.424	0.00235195	5.33958
HMDB0060102+M+H-	303.239	303.227	7	100	Negative	P__	11.4426	0.107365	2074.27	0.00559503	9.7849
HMDB0060532+M+FA-H-	308.193	308.181	1	100	Negative	P	10.3888	0.0953815	156729	0	0
HMDB0060532+M+FA-H-	117.072	117.067	7	5.502	Negative	F	10.3922	0.10215	110.92	0.0327496	7.09609
HMDB0060532+M+FA-H-	132.058	132.053	7	9.47566	Negative	F	10.3898	0.102118	29.678	0.00893444	7.0623
HMDB0060532+M+FA-H-	147.082	147.076	7	5.09298	Negative	F	10.3893	0.101334	9949.65	0.00408311	6.2407
HMDB0060532+M+FA-H-	147.082	147.076	7	6.20738	Negative	F	10.389	0.101318	10221.3	0.00206383	6.22378
HMDB0060532+M+FA-H-	149.085	149.079	7	19.257	Negative	F	10.4034	0.0920436	61.5511	0.139831	3.49951
HMDB0060532+M+FA-H-	246.19	246.18	7	100	Negative	D	10.3965	0.108745	6.23037	0.0737763	14.0107
HMDB0060532+M+FA-H-	246.19	246.18	7	9.89891	Negative	F	10.3964	0.108783	6.20277	0.0728739	14.0501
HMDB0060532+M+FA-H-	246.19	246.18	7	19.7067	Negative	F	10.3962	0.108896	6.15039	0.0711704	14.1686
HMDB0060532+M+FA-H-	246.19	246.18	7	13.5246	Negative	F	10.3961	0.108863	6.1242	0.0703098	14.1343
HMDB0060532+M+FA-H-	246.19	246.18	7	100	Negative	D	10.396	0.108805	6.09802	0.0694432	14.0737
HMDB0060532+M+FA-H-	246.19	246.181	7	100	Negative	D	10.3958	0.108795	6.05339	0.0675664	14.0633
HMDB0060532+M+FA-H-	246.191	246.181	7	100	Negative	D	10.3957	0.108789	6.03111	0.0664036	14.0567
HMDB0060532+M+FA-H-	246.191	246.181	7	15.1861	Negative	F	10.3954	0.108763	5.96426	0.0628578	14.0292
HMDB0060561+M+H-	296.077	296.065	1	100	Negative	P	5.01118	0.0878697	267.229	0	0
HMDB0060561+M+H-	296.077	296.065	6	100	Negative	D	5.01741	0.0900419	58.6608	0.124329	2.47215
HMDB0060561+M+H-	296.077	296.065	6	19.6926	Negative	F	5.01742	0.0900885	58.3235	0.124611	2.52514
HMDB0060561+M+H-	296.077	296.065	6	100	Negative	P__	5.01742	0.0901062	58.1349	0.124612	2.54526
HMDB0060975+M-2H+K-	323.006	322.993	1	100	Negative	P	5.77468	0.0937289	61.4259	0	0
HMDB0060975+M-2H+K-	179.005	178.998	7	84.3845	Negative	D	5.77982	0.100763	8.27762	0.0890123	7.5044
HMDB0061121+M-2H+K-	323.006	322.993	1	100	Negative	P	5.77468	0.0937289	61.4259	0	0
HMDB0061121+M-2H+K-	179.005	178.998	7	84.3845	Negative	D	5.77982	0.100763	8.27762	0.0890123	7.5044
HMDB0061185+M+FA-H-	175.028	175.021	1	100	Negative	P	1.86224	0.08801	1320.8	0	0
HMDB0061185+M+FA-H-	69.0014	68.9986	4	89.438	Negative	D	1.86245	0.0914063	151.005	0.0108315	3.85908
HMDB0061185+M+FA-H-	175.028	175.021	4	100	Negative	P__	1.8608	0.0979253	11.9266	0.0775324	11.2662
HMDB0061185+M+H-	129.022	129.017	1	100	Negative	P	1.85921	0.0930896	869.814	0	0
HMDB0061185+M+H-	129.021	129.016	3	17.8178	Negative	F	1.85727	0.095287	23.5634	0.104407	2.36051
HMDB0061185+M+H-	69.0014	68.9986	3	89.438	Negative	D	1.85961	0.0907536	516.31	0.0214587	2.50944
HMDB0061185+M+H-	85.031	85.0276	3	100	Negative	D	1.86072	0.0968398	75.3112	0.0810226	4.02852
HMDB0061185+M+H-	85.0313	85.0279	3	100	Negative	D	1.86054	0.0960057	74.8885	0.0711624	3.13256
HMDB0061185+M+H-	129.022	129.017	3	100	Negative	P__	1.8568	0.0952982	22.5305	0.129956	2.37249
HMDB0061744+M+H-	255.071	255.061	1	100	Negative	P	10.2539	0.0971499	1191.98	0	0
HMDB0061744+M+H-	255.071	255.061	6	100	Negative	D	10.2549	0.095493	301.971	0.00970159	1.70544
HMDB0061744+M+H-	255.071	255.061	6	100	Negative	P__	10.2549	0.0954899	301.869	0.0097041	1.70863
HMDB0061744+M-2H+K-	293.028	293.016	1	100	Negative	P	10.2592	0.095036	410.505	0	0
HMDB0061744+M-2H+K-	255.071	255.061	6	100	Negative	D	10.2549	0.095493	301.971	0.0413159	0.480885
HMDB0061744+M-2H+K-	293.028	293.016	6	100	Negative	P__	10.2584	0.0950182	20.2885	0.00730216	0.0187467
HMDB0062511+M+H-	143.111	143.105	1	100	Negative	P	1.85018	0.0953193	105.375	0	0
HMDB0062511+M+H-	143.103	143.097	3	100	Negative	D	1.85007	0.0974319	10.1146	0.00600436	2.21636

## Sheet: Plasma
Metabolite ID	Name	Formula	Adduct	Location	End Mass	Start Mass	ionization mode	avr_RT_sample	avr_width_sample	Ratio
HMDB0000022	3-Methoxytyramine	C9H13NO2	[M-H]-	Blood | Cerebrospinal Fluid (CSF) | Urine	166.091	166.084	Negative	5.36256	0.0914622	179.545
HMDB0000022	3-Methoxytyramine	C9H13NO2	[M+Na-2H]-	Blood | Cerebrospinal Fluid (CSF) | Urine	188.073	188.066	Negative	6.09335	0.0915139	416.282
HMDB0000030	Biotin	C10H16N2O3S	[M+K-2H]-	Blood | Cerebrospinal Fluid (CSF) | Feces | Saliva | Urine	281.042	281.031	Negative	1.85729	0.0841613	24.7845
HMDB0000063	Cortisol	C21H30O5	[M-H]-	Blood | Cerebrospinal Fluid (CSF) | Saliva | Urine	407.216	407.199	Negative	14.173	0.0980094	370.969
HMDB0000068	Epinephrine	C9H13NO3	[M-H]-	Blood | Cerebrospinal Fluid (CSF) | Urine	182.086	182.079	Negative	2.78093	0.157028	469.833
HMDB0000072	cis-Aconitic acid	C6H6O6	[M-H]-	Breast Milk | Cerebrospinal Fluid (CSF) | Saliva | Sweat | Urine	173.013	173.006	Negative	1.8643	0.0880658	48.3116
HMDB0000094	Citric acid	C6H8O7	[M+FA-H]-	Blood | Breast Milk | Cerebrospinal Fluid (CSF) | Feces | Saliva | Sweat | Urine	237.03	237.02	Negative	1.85641	0.0874105	96.5605
HMDB0000101	Deoxyadenosine	C10H13N5O3	[M+FA-H]-	Blood | Feces | Urine	296.106	296.094	Negative	1.41358	0.088065	14.128
HMDB0000138	Glycocholic acid	C26H43NO6	[M-H]-	Blood | Feces | Urine	464.311	464.292	Negative	16.3593	0.101856	10.7493
HMDB0000152	Gentisic acid	C7H6O4	[M+Na-2H]-	Blood | Feces | Urine	175.005	174.998	Negative	1.99615	0.126347	71.1561
HMDB0000159	L-Phenylalanine	C9H11NO2	[M+FA-H]-	Blood | Breast Milk | Cerebrospinal Fluid (CSF) | Feces | Saliva | Sweat | Urine	210.081	210.073	Negative	16.7747	0.125477	7.0908
HMDB0000168	L-Asparagine	C4H8N2O3	[M-H]-	Blood | Breast Milk | Cerebrospinal Fluid (CSF) | Feces | Saliva | Sweat | Urine	131.049	131.044	Negative	5.36227	0.092965	29.0701
HMDB0000172	L-Isoleucine	C6H13NO2	[M-H]-	Blood | Breast Milk | Cerebrospinal Fluid (CSF) | Feces | Saliva | Sweat | Urine	130.09	130.085	Negative	1.85189	0.0853747	376.524
HMDB0000182	L-Lysine	C6H14N2O2	[M-H]-	Blood | Breast Milk | Cerebrospinal Fluid (CSF) | Feces | Saliva | Sweat | Urine	145.101	145.095	Negative	18.6568	0.0948975	6.12592
HMDB0000193	Isocitric acid	C6H8O7	[M+FA-H]-	Blood | Cellular Cytoplasm | Cerebrospinal Fluid (CSF) | Feces | Saliva | Semen | Urine	237.03	237.02	Negative	1.85641	0.0874105	96.5605
HMDB0000197	Indoleacetic acid	C10H9NO2	[M+FA-H]-	Blood | Cerebrospinal Fluid (CSF) | Feces | Saliva | Urine	220.066	220.057	Negative	1.30059	0.0917919	44.7669
HMDB0000207	Oleic acid	C18H34O2	[M-H]-	Blood | Cerebrospinal Fluid (CSF) | Feces | Saliva | Urine	281.254	281.243	Negative	22.2452	0.106181	13.1703
HMDB0000222	L-Palmitoylcarnitine	C23H45NO4	[M+FA-H]-	Blood | Feces | Saliva | Urine	444.342	444.324	Negative	18.2962	0.0986129	16.326
HMDB0000234	Testosterone	C19H28O2	[M+H2O-H]	Blood | Cerebrospinal Fluid (CSF) | Saliva | Urine	269.196	269.185	Negative	6.68638	0.0942712	388.681
HMDB0000247	Sorbitol	C6H14O6	[M+FA-H]-	Blood | Cerebrospinal Fluid (CSF) | Feces | Saliva | Urine	227.082	227.073	Negative	6.09667	0.0894968	53.8738
HMDB0000247	Sorbitol	C6H14O6	[M-H]-	Blood | Cerebrospinal Fluid (CSF) | Feces | Saliva | Urine	181.075	181.068	Negative	6.07454	0.096117	84.9033
HMDB0000258	Sucrose	C12H22O11	[M+FA-H]-	Blood | Feces | Saliva | Sweat | Urine	387.122	387.107	Negative	14.1717	0.0985488	225.529
HMDB0000259	Serotonin	C10H12N2O	[M+NH4-2H]	Blood | Cerebrospinal Fluid (CSF) | Feces | Urine	192.118	192.11	Negative	6.545	0.106882	10.2232
HMDB0000573	Elaidic acid	C18H34O2	[M-H]-	Blood | Feces	281.254	281.243	Negative	22.2452	0.106181	13.1703
HMDB0000684	L-Kynurenine	C10H12N2O3	[M+Cl]-	Blood | Cerebrospinal Fluid (CSF) | Feces | Urine	243.059	243.049	Negative	6.0927	0.0914291	25.3294
HMDB0000687	L-Leucine	C6H13NO2	[M-H]-	Blood | Breast Milk | Cerebrospinal Fluid (CSF) | Feces | Saliva | Sweat | Urine	130.09	130.085	Negative	1.85189	0.0853747	376.524
HMDB0000725	4-Hydroxyproline	C5H9NO3	[M-H]-	Blood | Cerebrospinal Fluid (CSF) | Feces | Saliva | Urine	130.054	130.048	Negative	1.24093	0.0934346	1613.06
HMDB0000765	Mannitol	C6H14O6	[M+FA-H]-	Blood | Cerebrospinal Fluid (CSF) | Feces | Saliva | Urine	227.082	227.073	Negative	6.09667	0.0894968	53.8738
HMDB0000765	Mannitol	C6H14O6	[M-H]-	Blood | Cerebrospinal Fluid (CSF) | Feces | Saliva | Urine	181.075	181.068	Negative	6.07454	0.096117	84.9033
HMDB0000870	Histamine	C5H9N3	[M-H]-	Blood | Cerebrospinal Fluid (CSF) | Feces | Saliva | Urine	110.075	110.07	Negative	1.21552	0.0943151	270.755
HMDB0001043	Arachidonic acid	C20H32O2	[M-H]-	Blood | Cerebrospinal Fluid (CSF) | Feces | Saliva | Urine	303.239	303.227	Negative	20.7731	0.0958607	13.8356
HMDB0001043	Arachidonic acid	C20H32O2	[M+K-2H]-	Blood | Cerebrospinal Fluid (CSF) | Feces | Saliva | Urine	341.196	341.182	Negative	20.7727	0.0930277	467.176
HMDB0001149	5-Aminolevulinic acid	C5H9NO3	[M-H]-	Blood | Urine	130.054	130.048	Negative	1.24093	0.0934346	1613.06
HMDB0001190	Indoleacetaldehyde	C10H9NO	[M-H]-	Feces | Saliva	158.064	158.058	Negative	6.09479	0.0885543	20.1861
HMDB0001238	N-Acetylserotonin	C12H14N2O2	[M-H]-	Blood | Feces | Urine	217.103	217.094	Negative	6.8481	0.0922156	958.752
HMDB0001262	Maltotriose	C18H32O16	[M+NH4-2H]	Blood | Feces | Urine	520.199	520.178	Negative	16.6508	0.100561	183.752
HMDB0001389	Melatonin	C13H16N2O2	[M+NH4-2H]	Blood | Cerebrospinal Fluid (CSF) | Saliva | Urine	248.145	248.135	Negative	6.70421	0.0911048	342.333
HMDB0001645	L-Norleucine	C6H13NO2	[M-H]-	Blood | Feces | Urine	130.09	130.085	Negative	1.85189	0.0853747	376.524
HMDB0001856	Protocatechuic acid	C7H6O4	[M+Na-2H]-	Blood | Feces | Urine	175.005	174.998	Negative	1.99615	0.126347	71.1561
HMDB0001901	Aminocaproic acid	C6H13NO2	[M-H]-	Blood | Feces	130.09	130.085	Negative	1.85189	0.0853747	376.524
HMDB0001933	Furosemide	C12H11ClN2O5S	[M+K-2H]-	Feces	366.964	366.949	Negative	14.894	0.150384	5.16837
HMDB0001983	5\'-Deoxyadenosine	C10H13N5O3	[M+FA-H]-	Blood | Urine	296.106	296.094	Negative	1.41358	0.088065	14.128
HMDB0003306	Phloretin	C15H14O5	[M+Cl]-	Blood | Urine	309.06	309.047	Negative	1.855	0.0868555	349.797
HMDB0010210	15-KETE	C20H30O3	[M+FA-H]-	Blood | Cerebrospinal Fluid (CSF)	363.225	363.21	Negative	16.1554	0.118075	307.839
HMDB0010217	5-KETE	C20H30O3	[M+FA-H]-	Blood	363.225	363.21	Negative	16.1554	0.118075	307.839
HMDB0010316	Acetaminophen glucuronide	C14H17NO8	[M+FA-H]-	Blood | Feces | Urine	372.101	372.086	Negative	1.26612	0.0974542	20.2606
HMDB0011632	L-Iditol	C6H14O6	[M-H]-	Blood | Feces	181.075	181.068	Negative	6.07454	0.096117	84.9033
HMDB0011745	N-Acetyl-L-methionine	C7H13NO3S	[M+H2O-H]	Feces | Saliva	172.047	172.04	Negative	1.85434	0.0946155	8.60355
HMDB0014464	Piperacillin	C23H27N5O7S	[M+H2O-H]	Blood | Urine	498.155	498.135	Negative	17.2837	0.112971	382.173
HMDB0014632	Sotalol	C12H20N2O3S	[M+H2O-H]	Blood | Urine	253.106	253.096	Negative	6.56761	0.0947656	45.8495
HMDB0014745	Nafcillin	C21H22N2O5S	[M+NH4-2H]	Blood | Urine	430.153	430.136	Negative	14.159	0.0899338	73.2571
HMDB0014757	Imatinib	C29H31N7O	[M-H]-	Blood | Urine	492.262	492.242	Negative	17.2025	0.0968504	97.489
HMDB0014868	Thiabendazole	C10H7N3S	[M+FA-H]-	Blood | Urine	246.039	246.029	Negative	1.86245	0.086929	8.34471
HMDB0014884	Deferoxamine	C25H48N6O8	[M+NH4-2H]	Blood | Urine	576.384	576.361	Negative	18.1931	0.106816	8.04276
HMDB0015014	Eprosartan	C23H24N2O4S	[M+K-2H]-	Blood | Urine	461.104	461.085	Negative	14.1726	0.0960106	78.0419
HMDB0015044	Quinidine	C20H24N2O2	[M+H2O-H]	Blood | Feces | Urine	305.171	305.159	Negative	10.0456	0.1003	173.893
HMDB0015074	Meclofenamic acid	C14H11Cl2NO2	[M+NH4-2H]	Blood | Urine	311.042	311.03	Negative	6.09079	0.0893755	25.6499
HMDB0015151	Glyburide	C23H28ClN3O5S	[M+Na-2H]-	Blood | Urine	514.129	514.108	Negative	12.5832	0.152706	247.548
HMDB0015235	Quinacrine	C23H30ClN3O	[M-H]-	Blood | Urine	398.208	398.193	Negative	12.3753	0.104067	11.5258
HMDB0015339	Sparfloxacin	C19H22F2N4O3	[M+K-2H]-	Blood | Urine	429.123	429.106	Negative	17.4104	0.153935	18.2563
HMDB0015387	Aliskiren	C30H53N3O6	[M-H]-	Blood | Urine	550.397	550.375	Negative	19.6218	0.114174	384.065
HMDB0015387	Aliskiren	C30H53N3O6	[M+K-2H]-	Blood | Urine	588.354	588.33	Negative	19.6222	0.113183	582.678
HMDB0015535	Cilastatin	C16H26N2O5S	[M-H]-	Blood | Urine	357.156	357.142	Negative	21.4353	0.105017	20.7292
HMDB0015535	Cilastatin	C16H26N2O5S	[M+H2O-H]	Blood | Urine	339.145	339.131	Negative	10.8883	0.0928464	57.7382
HMDB0030684	Cyanidin 3-glucoside	C21H21O11	[M+FA-H]-	Urine	494.116	494.097	Negative	17.2762	0.113305	7.46817
HMDB0032575	Butylparaben	C11H14O3	[M+FA-H]-	Urine	239.097	239.088	Negative	8.69248	0.0929825	62.4848
HMDB0032616	Sinapic acid	C11H12O5	[M+NH4-2H]	Feces | Urine	240.093	240.083	Negative	8.69362	0.0923289	30.9016
HMDB0037977	Cyanidin 3-galactoside	C21H21O11	[M+FA-H]-	Blood | Urine	494.116	494.097	Negative	17.2762	0.113305	7.46817
HMDB0059586	Perfluorooctanesulfonic acid	C8HF17O3S	[M-H]-	Blood	498.94	498.92	Negative	17.283	0.117972	234.95
HMDB0060102	Arachidonic acid	C20H32O2	[M-H]-	Blood | Cerebrospinal Fluid (CSF) | Feces | Saliva | Urine	303.239	303.227	Negative	20.7731	0.0958607	13.8356
HMDB0060102	Arachidonic acid	C20H32O2	[M+K-2H]-	Blood | Cerebrospinal Fluid (CSF) | Feces | Saliva | Urine	341.196	341.182	Negative	20.7727	0.0930277	467.176
HMDB0060532	Desvenlafaxine	C16H25NO2	[M+FA-H]-	Blood | Urine	308.193	308.181	Negative	10.4099	0.09495	458.298
HMDB0060561	Albendazole sulfone	C12H15N3O4S	[M-H]-	Blood | Urine	296.077	296.065	Negative	1.23574	0.102389	264.05

## Sheet: Plasma Fragmentation
Metabolite ID	End Mass	Start Mass	Experiment	PK$PEAK_int_rel	ionization mode	Transition level (Sympol)	avr_RT_sample	Ratio	avr_width_sample	accepted RT	accepted Width
HMDB0000022+M+H-	166.091	166.084	1	100	Negative	P	5.36256	179.545	0.0914622	0	0
HMDB0000765+M+H-	181.075	181.068	4	100	Negative	D	6.0707	83.6502	0.0961453	0.0631659	0.0294141
HMDB0000765+M+H-	181.075	181.068	4	100	Negative	P__	6.07053	71.4828	0.0962303	0.0660362	0.117871
HMDB0000022+M-2H+Na-	188.073	188.066	1	100	Negative	P	6.09335	416.282	0.0915139	0	0
HMDB0001043+M+H-	285.224	285.212	7	6.60661	Negative	F	20.7695	13.2701	0.0999832	0.0172817	4.30051
HMDB0001043+M+H-	303.239	303.227	7	100	Negative	D	20.7705	10.3197	0.0958534	0.0124582	0.00758497
HMDB0001043+M+H-	303.239	303.227	7	100	Negative	D	20.7704	9.87513	0.0958932	0.0126366	0.0339336
HMDB0001043+M+H-	303.24	303.227	7	100	Negative	D	20.7704	9.83154	0.095894	0.0126743	0.0348339
HMDB0001043+M+H-	303.24	303.228	7	100	Negative	D	20.7704	9.7385	0.0958958	0.0127502	0.0366313
HMDB0001043+M+H-	303.24	303.228	7	100	Negative	D	20.7704	9.65007	0.0958975	0.0128269	0.0384266
HMDB0001043+M+H-	304.242	304.23	7	27.5275	Negative	F	20.7691	7.07872	0.0994123	0.0191338	3.70501
HMDB0001043+M+H-	304.243	304.23	7	22.1221	Negative	F	20.769	18.6173	0.0985881	0.0197498	2.84518
HMDB0001043+M+H-	304.243	304.231	7	20.6206	Negative	F	20.769	18.6492	0.0983665	0.0197496	2.61407
HMDB0001043+M+H-	304.243	304.231	7	24.7247	Negative	F	20.769	21.7336	0.0982554	0.0197633	2.49816
HMDB0001043+M+H-	304.243	304.231	7	20.9209	Negative	F	20.769	21.6381	0.0982221	0.0197743	2.4634
HMDB0001043+M+H-	303.239	303.227	7	100	Negative	P__	20.7705	10.1171	0.0958514	0.0125212	0.009615
HMDB0000030+M-2H+K-	281.042	281.031	1	100	Negative	P	1.85729	24.7845	0.0841613	0	0
HMDB0015074+M-2H+NH4-	170.063	170.057	7	6.97888	Negative	F	6.08936	6.8209	0.0946548	0.0233893	5.90689
HMDB0015074+M-2H+NH4-	170.064	170.057	7	6.81022	Negative	F	6.08934	6.83964	0.0944554	0.0236926	5.68378
HMDB0015074+M-2H+NH4-	243.049	243.04	7	100	Negative	D	6.09036	58.0669	0.0926719	0.00691588	3.6883
HMDB0015074+M-2H+NH4-	243.049	243.04	7	73.2882	Negative	F	6.09035	57.9408	0.0926687	0.0072024	3.68468
HMDB0015074+M-2H+NH4-	243.049	243.04	7	100	Negative	D	6.09033	57.8147	0.0926654	0.00749006	3.68103
HMDB0015074+M-2H+NH4-	311.042	311.03	7	100	Negative	P__	6.09347	5.7634	0.0983345	0.044146	10.0241
HMDB0000063+M+FA-H-	407.216	407.199	1	100	Negative	P	14.173	370.969	0.0980094	0	0
HMDB0001901+M+H-	130.089	130.084	3	100	Negative	D	1.84944	15.2888	0.0873426	0.131969	2.30504
HMDB0001901+M+H-	96.0838	96.08	3	24.9249	Negative	F	1.85169	17.1163	0.0886238	0.0107872	3.8057
HMDB0001901+M+H-	96.0849	96.0811	3	7.14574	Negative	F	1.85321	14.2335	0.0891988	0.0716596	4.47923
HMDB0000068+M+H-	182.086	182.079	1	100	Negative	P	2.78093	469.833	0.157028	0	0
HMDB0000684+M+Cl-	117.06	117.055	5	19.3385	Negative	F	6.09266	309.141	0.0935707	0.000642438	2.34228
HMDB0000684+M+Cl-	117.06	117.055	5	70.7122	Negative	F	6.09269	309.043	0.0935419	9.81789e-05	2.31082
HMDB0000684+M+Cl-	118.067	118.062	5	72.8205	Negative	F	6.09208	91.8656	0.0938275	0.0100641	2.62322
HMDB0000684+M+Cl-	118.067	118.063	5	100	Negative	D	6.0921	92.2017	0.0938275	0.00970706	2.62315
HMDB0000684+M+Cl-	119.07	119.066	5	5.8679	Negative	F	6.09312	38.6988	0.0930095	0.00700931	1.72851
HMDB0000684+M+Cl-	119.071	119.066	5	9.27882	Negative	F	6.09313	37.6412	0.0929893	0.0071334	1.70638
HMDB0000684+M+Cl-	128.052	128.047	5	22.3932	Negative	F	6.09461	52.0627	0.0937122	0.0313337	2.49703
HMDB0000684+M+Cl-	128.052	128.047	5	18.2131	Negative	F	6.09454	52.0683	0.0937943	0.0303094	2.58692
HMDB0000684+M+Cl-	132.047	132.041	5	6.91876	Negative	F	6.09417	15.8093	0.0924716	0.0242364	1.14021
HMDB0000684+M+Cl-	132.047	132.042	5	42.8112	Negative	F	6.09435	15.9056	0.092454	0.0271095	1.12089
HMDB0000684+M+Cl-	132.103	132.097	5	27.027	Negative	F	6.09575	22.1164	0.0931847	0.0501345	1.9201
HMDB0000684+M+Cl-	132.106	132.1	5	6.66741	Negative	F	6.09363	10.4738	0.0990547	0.0154051	8.34043
HMDB0000684+M+Cl-	146.063	146.057	5	6.4425	Negative	F	6.09299	2178.96	0.0941701	0.0048655	2.99784
HMDB0000684+M+Cl-	146.063	146.057	5	100	Negative	D	6.09301	2170.87	0.0941797	0.00509342	3.0084
HMDB0000684+M+Cl-	146.063	146.057	5	94.0514	Negative	D	6.09302	2162.78	0.0941895	0.00532287	3.0191
HMDB0000684+M+Cl-	147.066	147.06	5	6.09687	Negative	F	6.093	256.348	0.0946828	0.00498442	3.55861
HMDB0000684+M+Cl-	147.066	147.06	5	9.6463	Negative	F	6.09305	255.757	0.0947235	0.00581228	3.60323
HMDB0000684+M+Cl-	91.0556	91.052	5	61.0256	Negative	F	6.09323	175.819	0.0924568	0.00874653	1.12394
HMDB0000684+M+Cl-	243.059	243.049	5	100	Negative	P__	6.09621	8.73095	0.0905254	0.0576495	0.98851
HMDB0000072+M+H-	173.013	173.006	1	100	Negative	P	1.8643	48.3116	0.0880658	0	0
HMDB0060561+M+H-	296.077	296.065	6	100	Negative	D	1.23673	48.4353	0.103701	0.080362	1.28176
HMDB0060561+M+H-	296.077	296.065	6	19.6926	Negative	F	1.23681	48.3555	0.103919	0.0867129	1.49481
HMDB0060561+M+H-	296.077	296.065	6	100	Negative	P__	1.23683	48.272	0.103962	0.0888345	1.53608
HMDB0000094+M+FA-H-	237.03	237.02	1	100	Negative	P	1.85641	96.5605	0.0874105	0	0
HMDB0000138+M+H-	464.361	464.343	10	100	Negative	D	16.3504	168.547	0.109254	0.0543994	7.2636
HMDB0000138+M+H-	464.311	464.292	10	100	Negative	P__	16.3467	1530.31	0.102335	0.0770493	0.470502
HMDB0000101+M+FA-H-	296.106	296.094	1	100	Negative	P	1.41358	14.128	0.088065	0	0
HMDB0015535+M+H2O-H-	226.131	226.122	7	81.4712	Negative	D	10.8868	8.56034	0.099422	0.0135027	7.08219
HMDB0015535+M+H2O-H-	226.132	226.123	7	100	Negative	D	10.8867	8.46599	0.0990677	0.0151206	6.70058
HMDB0015535+M+H2O-H-	226.132	226.123	7	100	Negative	D	10.8866	8.41882	0.0988879	0.0159483	6.50691
HMDB0015535+M+H2O-H-	226.132	226.123	7	87.8221	Negative	D	10.8865	8.37165	0.0987062	0.0167889	6.31129
HMDB0015535+M+H2O-H-	339.145	339.131	7	100	Negative	P__	10.8899	7.44487	0.0964537	0.0146122	3.88522
HMDB0000138+M+H-	464.311	464.292	1	100	Negative	P	16.3593	10.7493	0.101856	0	0
HMDB0015387+M-2H+K-	534.401	534.379	12	61.8696	Negative	F	19.6187	8.20289	0.109571	0.0176499	3.19141
HMDB0015387+M-2H+K-	550.397	550.375	12	100	Negative	D	19.6219	1851.26	0.123221	0.00174593	8.86891
HMDB0015387+M-2H+K-	588.354	588.33	12	100	Negative	P__	19.6188	434.132	0.115581	0.0175068	2.11844
HMDB0000152+M-2H+Na-	175.005	174.998	1	100	Negative	P	1.99615	71.1561	0.126347	0	0
HMDB0037977+M+FA-H-	166.059	166.053	10	100	Negative	D	17.2944	794	0.130809	0.105589	15.4484
HMDB0037977+M+FA-H-	191.03	191.022	10	5.26759	Negative	F	17.2982	8.31032	0.125617	0.127635	10.8655
HMDB0000159+M+FA-H-	210.081	210.073	1	100	Negative	P	16.7747	7.0908	0.125477	0	0
HMDB0032575+M+FA-H-	193.091	193.083	5	100	Negative	D	8.69175	26.8757	0.0926908	0.00844086	0.3138
HMDB0032575+M+FA-H-	239.097	239.088	5	100	Negative	P__	8.69297	28.55	0.0950788	0.00570081	2.25449
HMDB0000168+M+H-	131.049	131.044	1	100	Negative	P	5.36227	29.0701	0.092965	0	0
HMDB0030684+M+FA-H-	166.059	166.053	10	100	Negative	D	17.2944	794	0.130809	0.105589	15.4484
HMDB0030684+M+FA-H-	191.03	191.022	10	5.26759	Negative	F	17.2982	8.31032	0.125617	0.127635	10.8655
HMDB0000172+M+H-	130.09	130.085	1	100	Negative	P	1.85189	376.524	0.0853747	0	0
HMDB0000765+M+FA-H-	147.068	147.062	5	100	Negative	D	6.09334	237.233	0.0949703	0.0546424	6.11585
HMDB0000765+M+FA-H-	147.068	147.062	5	92.9681	Negative	D	6.09335	236.279	0.0949641	0.0544593	6.10897
HMDB0000182+M+H-	145.101	145.095	1	100	Negative	P	18.6568	6.12592	0.0948975	0	0
HMDB0014745+M-2H+NH4-	115.057	115.052	9	100	Negative	D	14.1775	8.90292	0.0921792	0.131164	2.49666
HMDB0014745+M-2H+NH4-	95.051	95.0472	9	6.4494	Negative	F	14.1767	25.4794	0.0988324	0.125253	9.89461
HMDB0000193+M+FA-H-	237.03	237.02	1	100	Negative	P	1.85641	96.5605	0.0874105	0	0
HMDB0015044+M+H2O-H-	323.206	323.193	7	100	Negative	D	10.0566	17.3231	0.10774	0.109647	7.41809
HMDB0015044+M+H2O-H-	323.208	323.195	7	100	Negative	D	10.0541	16.2307	0.107397	0.084856	7.07597
HMDB0000197+M+FA-H-	220.066	220.057	1	100	Negative	P	1.30059	44.7669	0.0917919	0	0
HMDB0000222+M+FA-H-	400.308	400.292	9	100	Negative	D	18.2949	126.371	0.0930619	0.00711722	5.62908
HMDB0000222+M+FA-H-	444.342	444.324	9	100	Negative	P__	18.2963	7.52796	0.103714	0.000586613	5.1731
HMDB0000207+M+H-	281.254	281.243	1	100	Negative	P	22.2452	13.1703	0.106181	0	0
HMDB0000870+M+H-	110.073	110.069	3	100	Negative	D	1.21647	29.5545	0.09526	0.0778686	1.00185
HMDB0000870+M+H-	110.075	110.07	3	100	Negative	P__	1.21657	12.4262	0.0949784	0.0864947	0.703314
HMDB0000222+M+FA-H-	444.342	444.324	1	100	Negative	P	18.2962	16.326	0.0986129	0	0
HMDB0014632+M+H2O-H-	253.106	253.096	6	100	Negative	D	6.56362	7.42028	0.0912497	0.0607656	3.71007
HMDB0014632+M+H2O-H-	253.106	253.096	6	100	Negative	D	6.56386	7.18378	0.0912681	0.0571504	3.69063
HMDB0014632+M+H2O-H-	253.107	253.096	6	100	Negative	D	6.56396	7.06351	0.0912864	0.0557015	3.67139
HMDB0014632+M+H2O-H-	253.108	253.098	6	28.6473	Negative	F	6.56472	6.41248	0.0919364	0.0440735	2.98545
HMDB0014632+M+H2O-H-	253.106	253.096	6	100	Negative	P__	6.56372	7.30653	0.0912645	0.0593221	3.69451
HMDB0000234+M+H2O-H-	269.196	269.185	1	100	Negative	P	6.68638	388.681	0.0942712	0	0
HMDB0000197+M+FA-H-	118.089	118.084	5	100	Negative	D	1.30049	68.4751	0.097178	0.00747662	5.86772
HMDB0000247+M+FA-H-	227.082	227.073	1	100	Negative	P	6.09667	53.8738	0.0894968	0	0
HMDB0014757+M+H-	198.071	198.063	10	29.6792	Negative	F	17.2101	7.10753	0.103916	0.0438429	7.29511
HMDB0014757+M+H-	198.071	198.063	10	72.6354	Negative	F	17.2103	7.00068	0.104289	0.0451235	7.68088
HMDB0014757+M+H-	198.071	198.063	10	57.4186	Negative	F	17.2105	6.89382	0.104705	0.0464383	8.11034
HMDB0014757+M+H-	216.073	216.064	10	8.66159	Negative	F	17.1996	30.8214	0.0925391	0.0171817	4.45153
HMDB0014757+M+H-	216.073	216.064	10	8.22818	Negative	F	17.1995	30.8573	0.0925086	0.0172778	4.48301
HMDB0014757+M+H-	492.262	492.242	10	90.0466	Negative	D	17.2006	78.4876	0.0940298	0.0111499	2.91237
HMDB0014757+M+H-	492.262	492.242	10	100	Negative	D	17.2006	77.756	0.0940257	0.0112287	2.9166
HMDB0014757+M+H-	494.276	494.256	10	100	Negative	D	17.2007	24.5044	0.0906866	0.0105969	6.36431
HMDB0014757+M+H-	494.276	494.257	10	27.9452	Negative	F	17.2005	24.1807	0.0907462	0.0114674	6.30269
HMDB0014757+M+H-	494.278	494.258	10	100	Negative	D	17.2001	6.34801	0.0908787	0.0138648	6.16591
HMDB0014757+M+H-	492.262	492.242	10	100	Negative	P__	17.2006	78.2468	0.0940284	0.0111757	2.91375
HMDB0000247+M+H-	181.075	181.068	1	100	Negative	P	6.07454	84.9033	0.096117	0	0
HMDB0000152+M-2H+Na-	137.053	137.047	4	97.0971	Negative	D	1.99801	94.4546	0.113575	0.0930941	10.1089
HMDB0000258+M+FA-H-	387.122	387.107	1	100	Negative	P	14.1717	225.529	0.0985488	0	0
HMDB0000258+M+FA-H-	71.0163	71.0135	8	80.1255	Negative	D	14.1743	5.06975	0.108085	0.0184444	9.67646
HMDB0000258+M+FA-H-	81.0476	81.0444	8	8.283	Negative	F	14.1869	7.57988	0.101032	0.107805	2.51971
HMDB0000258+M+FA-H-	85.0315	85.0281	8	9.90237	Negative	F	14.1777	337.035	0.102284	0.0428229	3.78991
HMDB0000258+M+FA-H-	97.0279	97.0241	8	21.386	Negative	F	14.1774	28.8977	0.107627	0.0406153	9.21184
HMDB0000259+M-2H+NH4-	192.118	192.11	1	100	Negative	P	6.545	10.2232	0.106882	0	0
HMDB0000259+M-2H+NH4-	133.059	133.053	4	6.57214	Negative	F	6.55011	6.63019	0.124715	0.078076	16.6851
HMDB0000259+M-2H+NH4-	133.088	133.082	4	11.454	Negative	F	6.54318	24.0468	0.102897	0.0277916	3.7287
HMDB0000259+M-2H+NH4-	177.1	177.093	4	64.0641	Negative	F	6.54001	316.398	0.095412	0.0761213	10.7313
HMDB0000259+M-2H+NH4-	177.105	177.098	4	100	Negative	D	6.53776	448.493	0.0946933	0.110647	11.4038
HMDB0000573+M+H-	281.254	281.243	1	100	Negative	P	22.2452	13.1703	0.106181	0	0
HMDB0015235+M+H-	398.208	398.192	8	100	Negative	D	12.3706	12.0757	0.094663	0.0374289	9.03658
HMDB0015235+M+H-	398.208	398.192	8	100	Negative	D	12.3706	12.2019	0.0946388	0.0375102	9.05982
HMDB0015235+M+H-	398.209	398.193	8	100	Negative	D	12.3706	81.6083	0.0945315	0.0378714	9.16294
HMDB0015235+M+H-	399.211	399.195	8	24.1172	Negative	F	12.3707	41.4569	0.105241	0.036944	1.12797
HMDB0015235+M+H-	399.211	399.196	8	25.8065	Negative	F	12.3706	41.3562	0.105226	0.037425	1.1139
HMDB0015235+M+H-	399.212	399.196	8	30.328	Negative	F	12.3705	41.1546	0.105196	0.0383943	1.08489
HMDB0015235+M+H-	400.223	400.207	8	100	Negative	D	12.3762	6.41064	0.090402	0.00745301	13.131
HMDB0015235+M+H-	398.208	398.193	8	100	Negative	P__	12.3706	80.7741	0.094631	0.0375362	9.06727
HMDB0000684+M+Cl-	243.059	243.049	1	100	Negative	P	6.0927	25.3294	0.0914291	0	0
HMDB0060532+M+FA-H-	147.082	147.076	7	5.09298	Negative	F	10.4093	58.0693	0.0904711	0.00541666	4.71712
HMDB0060532+M+FA-H-	147.082	147.076	7	6.20738	Negative	F	10.4092	58.2919	0.0905533	0.00703767	4.63059
HMDB0060532+M+FA-H-	246.19	246.18	7	100	Negative	D	10.4089	7.87745	0.0897169	0.00948329	5.51144
HMDB0060532+M+FA-H-	246.19	246.18	7	9.89891	Negative	F	10.4091	7.89674	0.089881	0.0079734	5.33867
HMDB0060532+M+FA-H-	246.19	246.18	7	19.7067	Negative	F	10.4093	7.9353	0.0902122	0.00553694	4.98983
HMDB0060532+M+FA-H-	246.19	246.18	7	13.5246	Negative	F	10.4095	7.95459	0.0903794	0.00433946	4.81376
HMDB0060532+M+FA-H-	246.19	246.18	7	100	Negative	D	10.4096	7.97387	0.0905476	0.00315037	4.63658
HMDB0060532+M+FA-H-	246.19	246.181	7	100	Negative	D	10.4098	8.01243	0.0908872	0.000796966	4.27889
HMDB0060532+M+FA-H-	246.191	246.181	7	100	Negative	D	10.41	7.98148	0.0906255	0.00122048	4.55452
HMDB0060532+M+FA-H-	246.191	246.181	7	15.1861	Negative	F	10.4107	8.05399	0.0911802	0.00718209	3.9703
HMDB0060532+M+FA-H-	308.193	308.181	7	100	Negative	P__	10.4087	199.293	0.0947628	0.0111188	0.197224
HMDB0000687+M+H-	130.09	130.085	1	100	Negative	P	1.85189	376.524	0.0853747	0	0
HMDB0000193+M+FA-H-	169.039	169.033	5	13.4134	Negative	F	1.85572	62.6105	0.0867862	0.0371503	0.714222
HMDB0000193+M+FA-H-	173.002	172.995	5	22.5225	Negative	F	1.85397	5.26477	0.083211	0.131429	4.80437
HMDB0000193+M+FA-H-	173.003	172.997	5	19.6	Negative	F	1.85833	6.24969	0.081432	0.103392	6.83954
HMDB0000193+M+FA-H-	173.008	173.001	5	6.70671	Negative	F	1.85903	17.5943	0.0828014	0.141076	5.27294
HMDB0000193+M+FA-H-	87.0297	87.0263	5	84.211	Negative	D	1.8582	8.10217	0.100289	0.0965746	14.733
HMDB0000725+M+H-	130.054	130.048	1	100	Negative	P	1.24093	1613.06	0.0934346	0	0
HMDB0015535+M+H-	357.151	357.136	8	29.023	Negative	F	21.4361	8.95463	0.0943554	0.00363886	10.1524
HMDB0015535+M+H-	357.152	357.138	8	100	Negative	D	21.4363	9.29296	0.0942159	0.00467907	10.2852
HMDB0015535+M+H-	357.156	357.141	8	22.8697	Negative	F	21.4369	12.3497	0.0941296	0.00765855	10.3674
HMDB0015535+M+H-	357.156	357.142	8	100	Negative	D	21.437	12.9955	0.0943691	0.00799486	10.1394
HMDB0015535+M+H-	357.156	357.142	8	23.7002	Negative	F	21.437	13.0844	0.0944201	0.00807985	10.0907
HMDB0015535+M+H-	357.156	357.142	8	100	Negative	D	21.437	13.1875	0.0944761	0.00818075	10.0374
HMDB0015535+M+H-	357.156	357.142	8	100	Negative	P__	21.437	12.8549	0.0943146	0.00789439	10.1912
HMDB0000765+M+FA-H-	227.082	227.073	1	100	Negative	P	6.09667	53.8738	0.0894968	0	0
HMDB0000687+M+H-	130.089	130.084	3	100	Negative	D	1.84944	15.2888	0.0873426	0.131969	2.30504
HMDB0000687+M+H-	87.0266	87.0232	3	100	Negative	D	1.85202	17.5132	0.0851131	0.00724367	0.306421
HMDB0000765+M+H-	181.075	181.068	1	100	Negative	P	6.07454	84.9033	0.096117	0	0
HMDB0000247+M+FA-H-	147.068	147.062	5	100	Negative	D	6.09334	237.233	0.0949703	0.0546424	6.11585
HMDB0000247+M+FA-H-	147.068	147.062	5	92.9681	Negative	D	6.09335	236.279	0.0949641	0.0544593	6.10897
HMDB0000870+M+H-	110.075	110.07	1	100	Negative	P	1.21552	270.755	0.0943151	0	0
HMDB0000247+M+H-	181.075	181.068	4	100	Negative	D	6.0707	83.6502	0.0961453	0.0631659	0.0294141
HMDB0000247+M+H-	181.075	181.068	4	100	Negative	P__	6.07053	71.4828	0.0962303	0.0660362	0.117871
HMDB0001043+M+H-	303.239	303.227	1	100	Negative	P	20.7731	13.8356	0.0958607	0	0
HMDB0060102+M+H-	285.224	285.212	7	6.60661	Negative	F	20.7695	13.2701	0.0999832	0.0172817	4.30051
HMDB0060102+M+H-	303.239	303.227	7	100	Negative	D	20.7705	10.3197	0.0958534	0.0124582	0.00758497
HMDB0060102+M+H-	303.239	303.227	7	100	Negative	D	20.7704	9.87513	0.0958932	0.0126366	0.0339336
HMDB0060102+M+H-	303.24	303.227	7	100	Negative	D	20.7704	9.83154	0.095894	0.0126743	0.0348339
HMDB0060102+M+H-	303.24	303.228	7	100	Negative	D	20.7704	9.7385	0.0958958	0.0127502	0.0366313
HMDB0060102+M+H-	303.24	303.228	7	100	Negative	D	20.7704	9.65007	0.0958975	0.0128269	0.0384266
HMDB0060102+M+H-	304.242	304.23	7	27.5275	Negative	F	20.7691	7.07872	0.0994123	0.0191338	3.70501
HMDB0060102+M+H-	304.243	304.23	7	22.1221	Negative	F	20.769	18.6173	0.0985881	0.0197498	2.84518
HMDB0060102+M+H-	304.243	304.231	7	20.6206	Negative	F	20.769	18.6492	0.0983665	0.0197496	2.61407
HMDB0060102+M+H-	304.243	304.231	7	24.7247	Negative	F	20.769	21.7336	0.0982554	0.0197633	2.49816
HMDB0060102+M+H-	304.243	304.231	7	20.9209	Negative	F	20.769	21.6381	0.0982221	0.0197743	2.4634
HMDB0060102+M+H-	303.239	303.227	7	100	Negative	P__	20.7705	10.1171	0.0958514	0.0125212	0.009615
HMDB0001043+M-2H+K-	341.196	341.182	1	100	Negative	P	20.7727	467.176	0.0930277	0	0
HMDB0000094+M+FA-H-	173.002	172.995	5	22.5225	Negative	F	1.85397	5.26477	0.083211	0.131429	4.80437
HMDB0000094+M+FA-H-	173.003	172.997	5	19.6	Negative	F	1.85833	6.24969	0.081432	0.103392	6.83954
HMDB0000094+M+FA-H-	173.008	173.001	5	6.70671	Negative	F	1.85903	17.5943	0.0828014	0.141076	5.27294
HMDB0000094+M+FA-H-	87.0297	87.0263	5	84.211	Negative	D	1.8582	8.10217	0.100289	0.0965746	14.733
HMDB0001149+M+H-	130.054	130.048	1	100	Negative	P	1.24093	1613.06	0.0934346	0	0
HMDB0014464+M+H2O-H-	516.61	516.59	10	100	Negative	D	17.2926	5.8237	0.120816	0.051262	6.94435
HMDB0001190+M+H-	158.064	158.058	1	100	Negative	P	6.09479	20.1861	0.0885543	0	0
HMDB0001149+M+H-	130.052	130.047	3	100	Negative	D	1.24268	595.886	0.0979303	0.141469	4.81155
HMDB0001149+M+H-	130.052	130.047	3	100	Negative	D	1.24266	596.428	0.0979252	0.139872	4.80614
HMDB0001149+M+H-	130.053	130.048	3	100	Negative	D	1.24227	599.235	0.0978007	0.108129	4.67285
HMDB0001149+M+H-	130.054	130.048	3	100	Negative	P__	1.24191	585.435	0.0978058	0.0796451	4.67836
HMDB0001238+M+H-	217.103	217.094	1	100	Negative	P	6.8481	958.752	0.0922156	0	0
HMDB0001983+M+FA-H-	136.064	136.059	6	100	Negative	D	1.41545	21.2196	0.0898852	0.132429	2.06679
HMDB0001262+M-2H+NH4-	520.199	520.178	1	100	Negative	P	16.6508	183.752	0.100561	0	0
HMDB0059586+M+H-	498.78	498.76	10	28.2888	Negative	F	17.2945	111.445	0.132959	0.0664122	12.7037
HMDB0059586+M+H-	498.789	498.769	10	100	Negative	D	17.2928	205.139	0.133541	0.056737	13.1968
HMDB0059586+M+H-	498.946	498.926	10	22.772	Negative	F	17.2897	75.2228	0.136687	0.0385665	15.8635
HMDB0001389+M-2H+NH4-	248.145	248.135	1	100	Negative	P	6.70421	342.333	0.0911048	0	0
HMDB0000072+M+H-	130.048	130.043	4	100	Negative	D	1.86354	17.3527	0.0894612	0.0407874	1.58443
HMDB0001645+M+H-	130.09	130.085	1	100	Negative	P	1.85189	376.524	0.0853747	0	0
HMDB0000168+M+H-	131.049	131.043	3	100	Negative	D	5.35933	7.995	0.0976835	0.0548517	5.07559
HMDB0000168+M+H-	131.049	131.044	3	100	Negative	D	5.35936	8.34636	0.0977534	0.054215	5.15077
HMDB0000168+M+H-	131.049	131.044	3	100	Negative	P__	5.35935	8.26827	0.0977383	0.0543517	5.13448
HMDB0001856+M-2H+Na-	175.005	174.998	1	100	Negative	P	1.99615	71.1561	0.126347	0	0
HMDB0000030+M-2H+K-	108.083	108.079	6	14.4198	Negative	F	1.85826	7.70202	0.0898189	0.0526021	6.72233
HMDB0000030+M-2H+K-	108.083	108.079	6	11.0339	Negative	F	1.85828	7.77259	0.0897527	0.0535968	6.64375
HMDB0000030+M-2H+K-	108.084	108.08	6	8.2397	Negative	F	1.8581	7.714	0.088876	0.0438308	5.60206
HMDB0000030+M-2H+K-	110.102	110.098	6	8.8015	Negative	F	1.85531	6.52983	0.0877321	0.106263	4.24285
HMDB0000030+M-2H+K-	150.094	150.089	6	5.19003	Negative	F	1.85471	72.2294	0.0842558	0.138583	0.112322
HMDB0000030+M-2H+K-	207.007	206.999	6	43.8022	Negative	F	1.85911	6.22018	0.0903312	0.0982306	7.33109
HMDB0000030+M-2H+K-	224.999	224.99	6	6.97346	Negative	F	1.85628	14.3498	0.0883464	0.0542499	4.97273
HMDB0000030+M-2H+K-	225.006	224.997	6	7.51245	Negative	F	1.85805	7.79294	0.0870724	0.041201	3.45902
HMDB0000030+M-2H+K-	245.1	245.09	6	100	Negative	D	1.8583	5.42414	0.084889	0.0546895	0.864636
HMDB0000030+M-2H+K-	245.105	245.095	6	10.2102	Negative	F	1.85775	5.10081	0.0880284	0.0252826	4.59489
HMDB0000030+M-2H+K-	97.0412	97.0374	6	44.382	Negative	F	1.85679	7.04892	0.0862154	0.0264904	2.44073
HMDB0000030+M-2H+K-	97.0414	97.0376	6	60.5435	Negative	F	1.85669	6.93979	0.0859738	0.0321172	2.1536
HMDB0000030+M-2H+K-	97.0415	97.0377	6	7.13208	Negative	F	1.85677	6.92934	0.0859665	0.0275581	2.145
HMDB0000030+M-2H+K-	97.0416	97.0378	6	81.9831	Negative	D	1.85686	6.91889	0.085959	0.0229851	2.136
HMDB0000030+M-2H+K-	97.0417	97.0379	6	13.866	Negative	F	1.85694	6.90846	0.085951	0.0183985	2.12659
HMDB0000030+M-2H+K-	98.0976	98.0937	6	9.73783	Negative	F	1.85946	7.4214	0.0902238	0.117287	7.20348
HMDB0001901+M+H-	130.09	130.085	1	100	Negative	P	1.85189	376.524	0.0853747	0	0
HMDB0000159+M+FA-H-	93.0604	93.0567	5	100	Negative	D	16.7883	6.09624	0.122805	0.0810701	2.12921
HMDB0001933+M-2H+K-	366.964	366.949	1	100	Negative	P	14.894	5.16837	0.150384	0	0
HMDB0000063+M+FA-H-	103.056	103.052	9	7.52234	Negative	F	14.1798	59.1445	0.105405	0.0479386	7.54626
HMDB0000063+M+FA-H-	103.056	103.052	9	14.1457	Negative	F	14.1798	59.656	0.105344	0.0483642	7.48393
HMDB0000063+M+FA-H-	103.056	103.052	9	7.26965	Negative	F	14.1799	60.3785	0.105276	0.0489361	7.41374
HMDB0000063+M+FA-H-	105.914	105.909	9	5.15638	Negative	F	14.1765	31.604	0.101967	0.024954	4.03819
HMDB0000063+M+FA-H-	107.051	107.047	9	6.91318	Negative	F	14.1761	7.87142	0.110459	0.0219189	12.7026
HMDB0000063+M+FA-H-	107.087	107.083	9	14.5393	Negative	F	14.1863	16.1847	0.101767	0.0941509	3.8335
HMDB0000063+M+FA-H-	107.088	107.083	9	14.8354	Negative	F	14.1866	15.2977	0.101871	0.0966054	3.94011
HMDB0000063+M+FA-H-	115.053	115.049	9	8.28402	Negative	F	14.169	7.35735	0.0933531	0.0282234	4.75082
HMDB0000063+M+FA-H-	115.057	115.052	9	100	Negative	D	14.1777	8.87693	0.0919647	0.0331555	6.16744
HMDB0000063+M+FA-H-	117.072	117.067	9	13.0178	Negative	F	14.1783	28.2809	0.103998	0.0377015	6.11066
HMDB0000063+M+FA-H-	117.072	117.068	9	29.5347	Negative	F	14.1784	27.875	0.104159	0.0385712	6.27492
HMDB0000063+M+FA-H-	121.002	120.998	9	8.9251	Negative	F	14.1832	9.08688	0.107639	0.0723811	9.82535
HMDB0000063+M+FA-H-	121.067	121.062	9	100	Negative	D	14.1768	76.9789	0.113795	0.0272362	16.1066
HMDB0000063+M+FA-H-	121.067	121.062	9	6.98821	Negative	F	14.1771	77.1442	0.113784	0.0293005	16.0955
HMDB0000063+M+FA-H-	121.067	121.062	9	100	Negative	D	14.1772	77.2054	0.113779	0.0300617	16.0904
HMDB0000063+M+FA-H-	121.067	121.062	9	9.25336	Negative	F	14.1773	77.2514	0.113775	0.0306328	16.0863
HMDB0000063+M+FA-H-	121.252	121.248	9	5.97749	Negative	F	14.1789	7.61882	0.0925276	0.0417991	5.59309
HMDB0000063+M+FA-H-	122.07	122.065	9	6.42435	Negative	F	14.1761	162.299	0.103451	0.0221689	5.55165
HMDB0000063+M+FA-H-	123.083	123.078	9	13.1306	Negative	F	14.179	44.0725	0.103329	0.0426742	5.42767
HMDB0000063+M+FA-H-	123.084	123.079	9	23.7532	Negative	F	14.1795	35.0253	0.102343	0.0460343	4.4212
HMDB0000063+M+FA-H-	127.057	127.052	9	5.784	Negative	F	14.1826	16.9257	0.106293	0.0679156	8.45151
HMDB0000063+M+FA-H-	127.057	127.052	9	8.55035	Negative	F	14.1825	17.0259	0.106322	0.0675421	8.48177
HMDB0000063+M+FA-H-	128.064	128.058	9	22.0626	Negative	F	14.1781	10.7628	0.101871	0.0363514	3.93997
HMDB0000063+M+FA-H-	128.065	128.059	9	5.89358	Negative	F	14.1775	11.3023	0.100923	0.0320563	2.9724
HMDB0000063+M+FA-H-	128.065	128.06	9	60.8552	Negative	F	14.1774	11.3344	0.100859	0.0310407	2.90707
HMDB0000063+M+FA-H-	130.077	130.072	9	6.76247	Negative	F	14.182	20.0181	0.106051	0.0641456	8.20456
HMDB0000063+M+FA-H-	130.08	130.075	9	8.98224	Negative	F	14.1816	12.4717	0.101814	0.0607976	3.88163
HMDB0000063+M+FA-H-	131.088	131.083	9	28.2333	Negative	F	14.1773	54.6189	0.103964	0.0303403	6.07536
HMDB0000063+M+FA-H-	131.088	131.083	9	5.09418	Negative	F	14.1774	54.2016	0.103817	0.031078	5.92533
HMDB0000063+M+FA-H-	131.088	131.083	9	21.4576	Negative	F	14.1774	54.623	0.103746	0.0314376	5.85267
HMDB0000063+M+FA-H-	132.088	132.083	9	6.67794	Negative	F	14.1739	18.7266	0.103335	0.00677115	5.43337
HMDB0000063+M+FA-H-	133.066	133.061	9	9.46746	Negative	F	14.1812	6.34791	0.106321	0.0583069	8.48051
HMDB0000063+M+FA-H-	133.068	133.062	9	5.45014	Negative	F	14.1823	6.88396	0.103171	0.0660604	5.26677
HMDB0000063+M+FA-H-	142.081	142.075	9	6.55551	Negative	F	14.1763	29.8035	0.0985852	0.0238031	0.58756
HMDB0000063+M+FA-H-	142.082	142.076	9	10.7354	Negative	F	14.1781	27.7858	0.0988821	0.0366038	0.890448
HMDB0000063+M+FA-H-	143.086	143.081	9	37.5317	Negative	F	14.1755	39.7478	0.104119	0.0179141	6.23382
HMDB0000063+M+FA-H-	143.088	143.083	9	6.48429	Negative	F	14.1775	45.271	0.102244	0.0317348	4.32047
HMDB0000063+M+FA-H-	144.094	144.088	9	8.45308	Negative	F	14.1788	11.7432	0.102785	0.0414096	4.87254
HMDB0000063+M+FA-H-	144.096	144.091	9	5.89296	Negative	F	14.1788	9.4945	0.101897	0.0411983	3.96611
HMDB0000063+M+FA-H-	145.065	145.059	9	11.2426	Negative	F	14.1786	56.8096	0.108843	0.0401131	11.0536
HMDB0000063+M+FA-H-	145.068	145.062	9	5.23336	Negative	F	14.1848	31.7542	0.112618	0.0837506	14.9055
HMDB0000063+M+FA-H-	145.068	145.062	9	6.56822	Negative	F	14.185	31.4412	0.112487	0.0850695	14.7717
HMDB0000063+M+FA-H-	155.087	155.081	9	14.4548	Negative	F	14.1775	14.6817	0.106138	0.032072	8.2935
HMDB0000063+M+FA-H-	155.089	155.082	9	12.4005	Negative	F	14.1786	14.8128	0.105395	0.0397694	7.536
HMDB0000063+M+FA-H-	155.089	155.083	9	6.66593	Negative	F	14.1787	14.7344	0.105419	0.0401758	7.5597
HMDB0000063+M+FA-H-	156.097	156.09	9	5.07715	Negative	F	14.1813	5.54639	0.107985	0.0589146	10.1783
HMDB0000063+M+FA-H-	156.097	156.09	9	6.08574	Negative	F	14.1813	5.47113	0.10832	0.05904	10.5197
HMDB0000063+M+FA-H-	157.066	157.06	9	8.19949	Negative	F	14.1795	6.45874	0.106061	0.0462089	8.21538
HMDB0000063+M+FA-H-	157.103	157.097	9	39.645	Negative	F	14.1764	23.6108	0.103826	0.0245156	5.93508
HMDB0000063+M+FA-H-	157.104	157.098	9	9.82927	Negative	F	14.1769	38.4746	0.103512	0.0276461	5.6141
HMDB0000063+M+FA-H-	158.106	158.1	9	10.3128	Negative	F	14.1737	7.63492	0.0966001	0.00508373	1.43787
HMDB0000063+M+FA-H-	159.081	159.074	9	21.0482	Negative	F	14.1739	176.949	0.106457	0.00694077	8.61877
HMDB0000063+M+FA-H-	159.084	159.077	9	7.41846	Negative	F	14.1766	218.883	0.105356	0.0259372	7.49579
HMDB0000063+M+FA-H-	167.088	167.081	9	6.42435	Negative	F	14.1744	32.861	0.103379	0.0103513	5.47919
HMDB0000063+M+FA-H-	167.089	167.082	9	5.57713	Negative	F	14.175	34.3705	0.103786	0.0142205	5.89372
HMDB0000063+M+FA-H-	170.074	170.067	9	7.26965	Negative	F	14.1706	6.5385	0.100914	0.0169654	2.96339
HMDB0000063+M+FA-H-	171.083	171.077	9	15.7227	Negative	F	14.1735	19.2189	0.101819	0.00389625	3.88737
HMDB0000063+M+FA-H-	173.098	173.091	9	21.5554	Negative	F	14.1754	9.18606	0.10795	0.0170447	10.1428
HMDB0000063+M+FA-H-	173.1	173.093	9	7.51984	Negative	F	14.1768	8.15544	0.107622	0.0272109	9.80815
HMDB0000063+M+FA-H-	173.1	173.093	9	8.66628	Negative	F	14.1768	8.18219	0.107678	0.0273706	9.86552
HMDB0000063+M+FA-H-	174.107	174.1	9	6.67794	Negative	F	14.1771	11.2438	0.104141	0.0291407	6.25647
HMDB0000063+M+FA-H-	177.094	177.087	9	5.7481	Negative	F	14.1762	23.0422	0.109538	0.0225913	11.763
HMDB0000063+M+FA-H-	183.085	183.078	9	13.694	Negative	F	14.1725	12.4409	0.103885	0.00301117	5.99543
HMDB0000063+M+FA-H-	185.098	185.09	9	12.5951	Negative	F	14.1784	152.624	0.109615	0.0385509	11.8417
HMDB0000063+M+FA-H-	185.1	185.092	9	5.49848	Negative	F	14.18	167.468	0.10846	0.0494835	10.6629
HMDB0000063+M+FA-H-	189.095	189.088	9	22.1779	Negative	F	14.1767	67.5528	0.110017	0.0267168	12.252
HMDB0000063+M+FA-H-	193.105	193.097	9	16.3145	Negative	F	14.1786	5.61885	0.0969834	0.0397209	1.04682
HMDB0000063+M+FA-H-	193.105	193.097	9	6.34068	Negative	F	14.1783	5.41616	0.0970819	0.0378929	0.946333
HMDB0000063+M+FA-H-	193.105	193.097	9	5.20939	Negative	F	14.1782	5.30721	0.097002	0.0368587	1.02786
HMDB0000063+M+FA-H-	203.104	203.096	9	5.5	Negative	F	14.1743	40.5083	0.112654	0.00939648	14.942
HMDB0000063+M+FA-H-	203.111	203.103	9	5.40998	Negative	F	14.1795	46.4874	0.108224	0.0462099	10.4223
HMDB0000063+M+FA-H-	233.13	233.121	9	6.76247	Negative	F	14.1752	18.6096	0.11251	0.0156532	14.7949
HMDB0000063+M+FA-H-	269.172	269.161	9	11.2813	Negative	F	14.1575	5.69858	0.0938505	0.108995	4.24336
HMDB0000063+M+FA-H-	282.132	282.121	9	35.6982	Negative	F	14.1773	19.0853	0.109694	0.030822	11.9219
HMDB0000063+M+FA-H-	51.0239	51.0219	9	7.94207	Negative	F	14.1673	13.7257	0.0978551	0.0398085	0.15738
HMDB0000063+M+FA-H-	51.024	51.022	9	29.4235	Negative	F	14.1674	14.077	0.0978682	0.0391028	0.144083
HMDB0000063+M+FA-H-	53.0397	53.0375	9	5.38768	Negative	F	14.1772	53.2873	0.111897	0.0296874	14.1699
HMDB0000063+M+FA-H-	55.019	55.0168	9	8.45407	Negative	F	14.1758	48.3266	0.105069	0.0197646	7.20261
HMDB0000063+M+FA-H-	55.0553	55.0531	9	7.10617	Negative	F	14.1756	144.317	0.108865	0.0187078	11.0765
HMDB0000063+M+FA-H-	55.0554	55.0532	9	10.1805	Negative	F	14.176	145.158	0.108712	0.0216292	10.9205
HMDB0000063+M+FA-H-	65.0399	65.0373	9	73.7033	Negative	F	14.1734	13.0805	0.106473	0.00345354	8.63572
HMDB0000063+M+FA-H-	67.0555	67.0529	9	21.5802	Negative	F	14.1788	11.0274	0.110949	0.0409219	13.202
HMDB0000063+M+FA-H-	77.04	77.037	9	5.1527	Negative	F	14.1789	70.6561	0.101205	0.0421559	3.26032
HMDB0000063+M+FA-H-	77.0401	77.0371	9	28.9523	Negative	F	14.179	70.7315	0.101047	0.0424667	3.0993
HMDB0000063+M+FA-H-	78.048	78.0448	9	17.5899	Negative	F	14.1756	6.25149	0.094383	0.0189642	3.69997
HMDB0000063+M+FA-H-	79.0558	79.0526	9	38.5922	Negative	F	14.1745	38.6246	0.106308	0.0106761	8.46722
HMDB0000063+M+FA-H-	83.0508	83.0474	9	14.1875	Negative	F	14.1767	133.08	0.106205	0.026204	8.36194
HMDB0000063+M+FA-H-	91.056	91.0524	9	5.62648	Negative	F	14.1785	52.9485	0.103649	0.0390728	5.75424
HMDB0000063+M+FA-H-	91.0561	91.0525	9	83.3781	Negative	D	14.1786	53.5898	0.103618	0.0398924	5.72245
HMDB0000063+M+FA-H-	93.0718	93.068	9	35.7681	Negative	F	14.1771	59.5584	0.112193	0.0293235	14.4718
HMDB0000063+M+FA-H-	93.0722	93.0685	9	10.5664	Negative	F	14.1781	62.6676	0.111899	0.036057	14.1716
HMDB0000063+M+FA-H-	95.0511	95.0473	9	62.4682	Negative	F	14.1767	25.598	0.0987391	0.026574	0.744505
HMDB0001983+M+FA-H-	296.106	296.094	1	100	Negative	P	1.41358	14.128	0.088065	0	0
HMDB0001043+M-2H+K-	285.224	285.212	7	6.60661	Negative	F	20.7695	13.2701	0.0999832	0.0153536	7.4768
HMDB0001043+M-2H+K-	303.239	303.227	7	100	Negative	D	20.7705	10.3197	0.0958534	0.01053	3.03751
HMDB0001043+M-2H+K-	303.239	303.227	7	100	Negative	D	20.7704	9.87513	0.0958932	0.0107084	3.08029
HMDB0001043+M-2H+K-	303.24	303.227	7	100	Negative	D	20.7704	9.83154	0.095894	0.0107461	3.08122
HMDB0001043+M-2H+K-	303.24	303.228	7	100	Negative	D	20.7704	9.7385	0.0958958	0.010822	3.08307
HMDB0001043+M-2H+K-	303.24	303.228	7	100	Negative	D	20.7704	9.65007	0.0958975	0.0108987	3.08492
HMDB0001043+M-2H+K-	304.242	304.23	7	27.5275	Negative	F	20.7691	7.07872	0.0994123	0.0172057	6.86316
HMDB0001043+M-2H+K-	304.243	304.23	7	22.1221	Negative	F	20.769	7.19526	0.0985881	0.0178217	5.97715
HMDB0001043+M-2H+K-	304.243	304.231	7	20.6206	Negative	F	20.769	7.1992	0.0983665	0.0178216	5.73899
HMDB0001043+M-2H+K-	304.243	304.231	7	24.7247	Negative	F	20.769	7.2061	0.0982554	0.0178353	5.61956
HMDB0001043+M-2H+K-	304.243	304.231	7	20.9209	Negative	F	20.769	7.21233	0.0982221	0.0178463	5.58374
HMDB0001043+M-2H+K-	341.196	341.182	7	100	Negative	P__	20.7729	10.0188	0.0983964	0.00102311	5.77109
HMDB0003306+M+Cl-	309.06	309.047	1	100	Negative	P	1.855	349.797	0.0868555	0	0
HMDB0014884+M-2H+NH4-	165.105	165.099	12	8.81422	Negative	F	18.1957	16.8937	0.103158	0.0141194	3.42476
HMDB0014884+M-2H+NH4-	319.24	319.227	12	16.3811	Negative	F	18.2065	5.86123	0.0884214	0.0738869	17.2206
HMDB0014884+M-2H+NH4-	559.357	559.335	12	33.2478	Negative	F	18.195	8.01235	0.112544	0.0104725	5.36297
HMDB0014884+M-2H+NH4-	561.372	561.349	12	100	Negative	D	18.1913	63.3191	0.0932307	0.00969263	12.7183
HMDB0014884+M-2H+NH4-	561.407	561.385	12	17.0176	Negative	F	18.1934	228.714	0.101065	0.00187867	5.38379
HMDB0010210+M+FA-H-	363.225	363.21	1	100	Negative	P	16.1554	307.839	0.118075	0	0
HMDB0000725+M+H-	130.052	130.047	3	100	Negative	D	1.24268	595.886	0.0979303	0.141469	4.81155
HMDB0000725+M+H-	130.052	130.047	3	100	Negative	D	1.24266	596.428	0.0979252	0.139872	4.80614
HMDB0000725+M+H-	130.053	130.048	3	100	Negative	D	1.24227	599.235	0.0978007	0.108129	4.67285
HMDB0000725+M+H-	130.054	130.048	3	100	Negative	P__	1.24191	585.435	0.0978058	0.0796451	4.67836
HMDB0010217+M+FA-H-	363.225	363.21	1	100	Negative	P	16.1554	307.839	0.118075	0	0
HMDB0010210+M+FA-H-	139.112	139.106	8	63.8554	Negative	F	16.1649	12.5772	0.128685	0.058768	8.98626
HMDB0010210+M+FA-H-	139.113	139.107	8	100	Negative	D	16.1672	12.3991	0.133592	0.0734247	13.1424
HMDB0010210+M+FA-H-	203.143	203.135	8	100	Negative	D	16.1546	17.8567	0.136637	0.00470482	15.7211
HMDB0010210+M+FA-H-	255.165	255.155	8	12.3786	Negative	F	16.1554	13.8972	0.121466	4.27227e-05	2.8719
HMDB0010210+M+FA-H-	273.175	273.165	8	100	Negative	D	16.1505	6.71737	0.113667	0.0299709	3.73282
HMDB0010210+M+FA-H-	363.225	363.21	8	100	Negative	P__	16.1616	272.266	0.112741	0.0386611	4.51713
HMDB0010316+M+FA-H-	372.101	372.086	1	100	Negative	P	1.26612	20.2606	0.0974542	0	0
HMDB0015014+M-2H+K-	425.161	425.144	10	100	Negative	D	14.1785	37.9002	0.100253	0.0415583	4.41875
HMDB0015014+M-2H+K-	425.161	425.144	10	100	Negative	D	14.1785	37.4164	0.100174	0.0418732	4.33618
HMDB0015014+M-2H+K-	80.0509	80.0477	10	8.08324	Negative	F	14.1778	7.17619	0.0976717	0.0371447	1.7301
HMDB0015014+M-2H+K-	80.051	80.0478	10	6.36686	Negative	F	14.1779	7.26398	0.0974948	0.0378117	1.54586
HMDB0015014+M-2H+K-	80.0511	80.0479	10	10.3479	Negative	F	14.178	7.34364	0.0973208	0.0384687	1.36465
HMDB0015014+M-2H+K-	461.104	461.085	10	100	Negative	P__	14.1748	10.6573	0.0977373	0.0157161	1.79842
HMDB0011632+M+H-	181.075	181.068	1	100	Negative	P	6.07454	84.9033	0.096117	0	0
HMDB0000101+M+FA-H-	136.064	136.059	6	100	Negative	D	1.41545	21.2196	0.0898852	0.132429	2.06679
HMDB0000101+M+FA-H-	136.066	136.06	6	39.1693	Negative	F	1.41547	17.1579	0.0909922	0.133552	3.32382
HMDB0011745+M+H2O-H-	172.047	172.04	1	100	Negative	P	1.85434	8.60355	0.0946155	0	0
HMDB0001190+M+H-	115.058	115.053	4	6.24328	Negative	F	6.0942	386.061	0.0936718	0.00978781	5.77892
HMDB0001190+M+H-	117.06	117.055	4	28.7129	Negative	F	6.09279	213.724	0.0898076	0.032795	1.41527
HMDB0001190+M+H-	118.068	118.063	4	100	Negative	D	6.0936	1082.48	0.0933169	0.0195262	5.37811
HMDB0001190+M+H-	128.052	128.047	4	28.2264	Negative	F	6.09393	47.6278	0.0948135	0.0141868	7.06815
HMDB0001190+M+H-	128.053	128.047	4	51.9526	Negative	F	6.09377	10.6697	0.0952793	0.0167852	7.59418
HMDB0001190+M+H-	130.067	130.062	4	43.6209	Negative	F	6.10195	167.395	0.0956286	0.11741	7.98858
HMDB0001190+M+H-	130.068	130.062	4	29.651	Negative	F	6.10189	167.862	0.0955878	0.116442	7.9426
HMDB0001190+M+H-	130.068	130.063	4	57.1742	Negative	F	6.1017	169.392	0.0954621	0.113298	7.80058
HMDB0001190+M+H-	91.0571	91.0535	4	9.57567	Negative	F	6.09588	10.5181	0.0928535	0.0178967	4.85481
HMDB0014464+M+H2O-H-	498.155	498.135	1	100	Negative	P	17.2837	382.173	0.112971	0	0
HMDB0000068+M+H-	119.052	119.047	4	5.01039	Negative	F	2.78341	187.991	0.157495	0.0893973	0.297459
HMDB0000068+M+H-	123.047	123.042	4	93.386	Negative	D	2.78296	215.553	0.156234	0.0730852	0.505592
HMDB0000068+M+H-	123.048	123.043	4	5.05033	Negative	F	2.78234	210.369	0.153043	0.0507798	2.53752
HMDB0000068+M+H-	182.086	182.079	4	11.0816	Negative	F	2.78304	49.6546	0.15624	0.0760086	0.502103
HMDB0000068+M+H-	91.056	91.0524	4	19.5066	Negative	F	2.78096	191.012	0.172015	0.0010794	9.54388
HMDB0000068+M+H-	95.051	95.0472	4	11.4275	Negative	F	2.77826	89.7652	0.157792	0.0960034	0.486445
HMDB0000068+M+H-	95.0511	95.0473	4	48.6114	Negative	F	2.77852	89.4818	0.157909	0.0864116	0.561191
HMDB0000068+M+H-	182.086	182.079	4	100	Negative	P__	2.78303	49.7074	0.15625	0.0757713	0.495522
HMDB0014632+M+H2O-H-	253.106	253.096	1	100	Negative	P	6.56761	45.8495	0.0947656	0	0
HMDB0000022+M+H-	121.067	121.062	4	100	Negative	D	5.36288	17.2648	0.106621	0.0059804	16.5733
HMDB0000022+M+H-	166.091	166.084	4	100	Negative	P__	5.36355	22.6187	0.0929546	0.0184047	1.63171
HMDB0014745+M-2H+NH4-	430.153	430.136	1	100	Negative	P	14.159	73.2571	0.0899338	0	0
HMDB0000573+M+H-	281.253	281.242	6	100	Negative	D	22.2331	101.028	0.095127	0.0539883	10.4106
HMDB0000573+M+H-	281.254	281.243	6	100	Negative	D	22.233	102.201	0.0950981	0.05443	10.4378
HMDB0000573+M+H-	281.254	281.243	6	100	Negative	D	22.233	102.288	0.0950728	0.0545561	10.4617
HMDB0000573+M+H-	281.254	281.243	6	100	Negative	D	22.233	102.446	0.0950192	0.0546762	10.5121
HMDB0000573+M+H-	281.255	281.244	6	100	Negative	D	22.233	103.059	0.0947981	0.0548367	10.7204
HMDB0000573+M+H-	282.257	282.245	6	18.3183	Negative	F	22.2271	5.24727	0.0911776	0.081336	14.1301
HMDB0000573+M+H-	282.257	282.246	6	14.9149	Negative	F	22.2274	5.71874	0.0917482	0.0799205	13.5928
HMDB0000573+M+H-	282.257	282.246	6	17.5175	Negative	F	22.2274	5.63781	0.0917807	0.0799536	13.5622
HMDB0000573+M+H-	282.258	282.246	6	14.1141	Negative	F	22.2274	5.47781	0.0918076	0.0799212	13.5369
HMDB0000573+M+H-	281.254	281.243	6	100	Negative	P__	22.233	102.45	0.0950181	0.0546772	10.5132
HMDB0014757+M+H-	492.262	492.242	1	100	Negative	P	17.2025	97.489	0.0968504	0	0
HMDB0010316+M+FA-H-	174.996	174.989	8	94.4259	Negative	D	1.26767	22.6447	0.0982326	0.122505	0.798805
HMDB0014868+M+FA-H-	246.039	246.029	1	100	Negative	P	1.86245	8.34471	0.086929	0	0
HMDB0015151+M-2H+Na-	516.142	516.122	11	100	Negative	D	12.5893	8.89289	0.146312	0.0486276	4.18701
HMDB0015151+M-2H+Na-	516.144	516.124	11	100	Negative	D	12.5881	7.78031	0.143501	0.0391496	6.02834
HMDB0015151+M-2H+Na-	514.129	514.108	11	100	Negative	P__	12.5888	78.3549	0.167614	0.0448277	9.76265
HMDB0014884+M-2H+NH4-	576.384	576.361	1	100	Negative	P	18.1931	8.04276	0.106816	0	0
HMDB0000207+M+H-	281.253	281.242	6	100	Negative	D	22.2331	101.028	0.095127	0.0539883	10.4106
HMDB0000207+M+H-	281.254	281.243	6	100	Negative	D	22.233	102.201	0.0950981	0.05443	10.4378
HMDB0000207+M+H-	281.254	281.243	6	100	Negative	D	22.233	102.288	0.0950728	0.0545561	10.4617
HMDB0000207+M+H-	281.254	281.243	6	100	Negative	D	22.233	102.446	0.0950192	0.0546762	10.5121
HMDB0000207+M+H-	281.255	281.244	6	100	Negative	D	22.233	103.059	0.0947981	0.0548367	10.7204
HMDB0000207+M+H-	282.257	282.245	6	18.3183	Negative	F	22.2271	5.24727	0.0911776	0.081336	14.1301
HMDB0000207+M+H-	282.257	282.246	6	14.9149	Negative	F	22.2274	5.71874	0.0917482	0.0799205	13.5928
HMDB0000207+M+H-	282.257	282.246	6	17.5175	Negative	F	22.2274	5.63781	0.0917807	0.0799536	13.5622
HMDB0000207+M+H-	282.258	282.246	6	14.1141	Negative	F	22.2274	5.47781	0.0918076	0.0799212	13.5369
HMDB0000207+M+H-	281.254	281.243	6	100	Negative	P__	22.233	102.45	0.0950181	0.0546772	10.5132
HMDB0015014+M-2H+K-	461.104	461.085	1	100	Negative	P	14.1726	78.0419	0.0960106	0	0
HMDB0011745+M+H2O-H-	102.057	102.053	4	6.57482	Negative	F	1.85368	18.5205	0.0871146	0.0357291	7.92776
HMDB0011745+M+H2O-H-	104.055	104.051	4	100	Negative	D	1.85309	9.61748	0.085879	0.067916	9.23366
HMDB0011745+M+H2O-H-	133.034	133.029	4	41.3945	Negative	F	1.85397	5.4611	0.0863791	0.0200101	8.70513
HMDB0011745+M+H2O-H-	142.053	142.047	4	79.0829	Negative	D	1.85351	11.6039	0.0871565	0.0451294	7.8835
HMDB0011745+M+H2O-H-	56.0514	56.0492	4	30.9979	Negative	F	1.853	83.7397	0.0853084	0.0727832	9.83678
HMDB0011745+M+H2O-H-	61.0126	61.0102	4	14.5653	Negative	F	1.85388	60.8982	0.0851214	0.0248279	10.0344
HMDB0011745+M+H2O-H-	98.042	98.038	4	100	Negative	D	1.85381	29.4166	0.0850356	0.0285942	10.1251
HMDB0015044+M+H2O-H-	305.171	305.159	1	100	Negative	P	10.0456	173.893	0.1003	0	0
HMDB0001856+M-2H+Na-	137.053	137.047	4	97.0971	Negative	D	1.99801	94.4546	0.113575	0.0930941	10.1089
HMDB0015074+M-2H+NH4-	311.042	311.03	1	100	Negative	P	6.09079	25.6499	0.0893755	0	0
HMDB0000172+M+H-	130.089	130.084	3	100	Negative	D	1.84944	15.2888	0.0873426	0.131969	2.30504
HMDB0000172+M+H-	87.0266	87.0232	3	100	Negative	D	1.85202	17.5132	0.0851131	0.00724367	0.306421
HMDB0000172+M+H-	96.0838	96.08	3	24.9595	Negative	F	1.85169	17.1163	0.0886238	0.0107872	3.8057
HMDB0015151+M-2H+Na-	514.129	514.108	1	100	Negative	P	12.5832	247.548	0.152706	0	0
HMDB0000234+M+H2O-H-	269.201	269.191	6	88.4421	Negative	D	6.68263	190.983	0.0910595	0.0561528	3.40687
HMDB0000234+M+H2O-H-	269.196	269.185	6	100	Negative	P__	6.6825	284.999	0.0907486	0.0580979	3.7366
HMDB0015235+M+H-	398.208	398.193	1	100	Negative	P	12.3753	11.5258	0.104067	0	0
HMDB0001238+M+H-	130.068	130.063	5	13.4118	Negative	F	6.85662	36.1716	0.0889371	0.124326	3.55531
HMDB0001238+M+H-	217.102	217.094	5	100	Negative	D	6.84511	8.71534	0.0968814	0.0436539	5.05961
HMDB0001238+M+H-	218.106	218.097	5	6.47381	Negative	F	6.84239	5.14512	0.0937655	0.0834441	1.68064
HMDB0001238+M+H-	217.103	217.094	5	100	Negative	P__	6.84497	8.64004	0.0970146	0.0457864	5.20406
HMDB0015339+M-2H+K-	429.123	429.106	1	100	Negative	P	17.4104	18.2563	0.153935	0	0
HMDB0015387+M+H-	534.401	534.379	12	61.8696	Negative	F	19.6187	8.20289	0.109571	0.0154229	4.03223
HMDB0015387+M+H-	550.397	550.375	12	100	Negative	D	19.6219	1851.26	0.123221	0.000481427	7.92334
HMDB0015387+M+H-	550.397	550.375	12	100	Negative	P__	19.6219	1851.04	0.123305	0.000609879	7.99732
HMDB0015387+M+H-	550.397	550.375	1	100	Negative	P	19.6218	384.065	0.114174	0	0
HMDB0032616+M-2H+NH4-	147.045	147.039	5	100	Negative	D	8.69593	13.6137	0.0853592	0.0265363	7.54878
HMDB0032616+M-2H+NH4-	179.07	179.063	5	23.2028	Negative	F	8.69418	158.806	0.0923421	0.00644929	0.0142935
HMDB0032616+M-2H+NH4-	179.077	179.07	5	17.4101	Negative	F	8.69358	187.451	0.0923256	0.000468443	0.00351244
HMDB0032616+M-2H+NH4-	240.093	240.083	5	100	Negative	P__	8.69404	5.73004	0.0908185	0.00487412	1.63586
HMDB0015387+M-2H+K-	588.354	588.33	1	100	Negative	P	19.6222	582.678	0.113183	0	0
HMDB0014868+M+FA-H-	173.019	173.012	5	100	Negative	D	1.86081	7.81169	0.096048	0.0878507	10.4901
HMDB0015535+M+H-	357.156	357.142	1	100	Negative	P	21.4353	20.7292	0.105017	0	0
HMDB0060102+M-2H+K-	285.224	285.212	7	6.60661	Negative	F	20.7695	13.2701	0.0999832	0.0153536	7.4768
HMDB0060102+M-2H+K-	303.239	303.227	7	100	Negative	D	20.7705	10.3197	0.0958534	0.01053	3.03751
HMDB0060102+M-2H+K-	303.239	303.227	7	100	Negative	D	20.7704	9.87513	0.0958932	0.0107084	3.08029
HMDB0060102+M-2H+K-	303.24	303.227	7	100	Negative	D	20.7704	9.83154	0.095894	0.0107461	3.08122
HMDB0060102+M-2H+K-	303.24	303.228	7	100	Negative	D	20.7704	9.7385	0.0958958	0.010822	3.08307
HMDB0060102+M-2H+K-	303.24	303.228	7	100	Negative	D	20.7704	9.65007	0.0958975	0.0108987	3.08492
HMDB0060102+M-2H+K-	304.242	304.23	7	27.5275	Negative	F	20.7691	7.07872	0.0994123	0.0172057	6.86316
HMDB0060102+M-2H+K-	304.243	304.23	7	22.1221	Negative	F	20.769	7.19526	0.0985881	0.0178217	5.97715
HMDB0060102+M-2H+K-	304.243	304.231	7	20.6206	Negative	F	20.769	7.1992	0.0983665	0.0178216	5.73899
HMDB0060102+M-2H+K-	304.243	304.231	7	24.7247	Negative	F	20.769	7.2061	0.0982554	0.0178353	5.61956
HMDB0060102+M-2H+K-	304.243	304.231	7	20.9209	Negative	F	20.769	7.21233	0.0982221	0.0178463	5.58374
HMDB0060102+M-2H+K-	341.196	341.182	7	100	Negative	P__	20.7729	10.0188	0.0983964	0.00102311	5.77109
HMDB0015535+M+H2O-H-	339.145	339.131	1	100	Negative	P	10.8883	57.7382	0.0928464	0	0
HMDB0001645+M+H-	130.089	130.084	3	100	Negative	D	1.84961	16.4954	0.0876045	0.123015	2.61182
HMDB0001645+M+H-	130.089	130.084	3	100	Negative	D	1.84944	15.2888	0.0873426	0.131969	2.30504
HMDB0001645+M+H-	87.0266	87.0232	3	100	Negative	D	1.85202	17.5132	0.0851131	0.00724367	0.306421
HMDB0030684+M+FA-H-	494.116	494.097	1	100	Negative	P	17.2762	7.46817	0.113305	0	0
HMDB0000022+M-2H+Na-	91.0508	91.0472	4	83.105	Negative	D	6.09463	6.46691	0.091768	0.0211276	0.277657
HMDB0000022+M-2H+Na-	188.073	188.066	4	100	Negative	P__	6.09441	118.812	0.0933043	0.0174977	1.95641
HMDB0032575+M+FA-H-	239.097	239.088	1	100	Negative	P	8.69248	62.4848	0.0929825	0	0
HMDB0001262+M-2H+NH4-	126.003	125.997	11	5.115	Negative	F	16.6453	60.2693	0.116449	0.0330475	15.7999
HMDB0001262+M-2H+NH4-	163.003	162.997	11	100	Negative	D	16.6535	18.448	0.114242	0.0161765	13.6051
HMDB0001262+M-2H+NH4-	520.199	520.178	11	100	Negative	P__	16.6414	13.5069	0.101934	0.0566722	1.36597
HMDB0032616+M-2H+NH4-	240.093	240.083	1	100	Negative	P	8.69362	30.9016	0.0923289	0	0
HMDB0003306+M+Cl-	152.003	151.997	7	79.517	Negative	D	1.85243	6.06286	0.0841751	0.138999	3.08608
HMDB0003306+M+Cl-	169.046	169.039	7	41.8666	Negative	F	1.85494	362.772	0.0843565	0.00371951	2.87724
HMDB0003306+M+Cl-	169.05	169.043	7	41.2478	Negative	F	1.8554	94.1826	0.0847966	0.0212668	2.37053
HMDB0003306+M+Cl-	169.052	169.045	7	12.8571	Negative	F	1.85558	66.7537	0.0850252	0.0311189	2.10733
HMDB0003306+M+Cl-	169.053	169.046	7	18.1527	Negative	F	1.85568	58.6262	0.0850938	0.0366456	2.02836
HMDB0003306+M+Cl-	169.054	169.048	7	18.1478	Negative	F	1.85609	45.8711	0.0853657	0.0585398	1.71534
HMDB0003306+M+Cl-	169.054	169.048	7	40.3442	Negative	F	1.8561	45.2954	0.0853668	0.0588593	1.71406
HMDB0003306+M+Cl-	169.055	169.049	7	43.7563	Negative	F	1.85604	40.4115	0.0852962	0.0559914	1.79533
HMDB0003306+M+Cl-	170.051	170.044	7	12.9664	Negative	F	1.85573	16.8558	0.0844154	0.0391325	2.80946
HMDB0003306+M+Cl-	309.06	309.047	7	100	Negative	P__	1.85274	16.5452	0.0870616	0.122049	0.237295
HMDB0037977+M+FA-H-	494.116	494.097	1	100	Negative	P	17.2762	7.46817	0.113305	0	0
HMDB0001389+M-2H+NH4-	115.057	115.052	5	19.7337	Negative	F	6.69988	147.502	0.0916342	0.0645355	0.581057
HMDB0001389+M-2H+NH4-	115.057	115.052	5	6.66454	Negative	F	6.69979	148.117	0.0915595	0.0658759	0.499063
HMDB0001389+M-2H+NH4-	142.068	142.062	5	6.95153	Negative	F	6.70015	164.072	0.0910809	0.0605172	0.0262017
HMDB0001389+M-2H+NH4-	143.069	143.063	5	9.33385	Negative	F	6.69996	22.6066	0.0851437	0.0633851	6.54307
HMDB0001389+M-2H+NH4-	143.069	143.064	5	24.0973	Negative	F	6.69995	22.7436	0.0851459	0.0635719	6.54064
HMDB0001389+M-2H+NH4-	143.074	143.068	5	9.8586	Negative	F	6.69913	255.209	0.0849847	0.0757124	6.71758
HMDB0001389+M-2H+NH4-	143.076	143.07	5	31.4165	Negative	F	6.69864	267.072	0.0850276	0.0830934	6.67051
HMDB0001389+M-2H+NH4-	143.076	143.07	5	6.87017	Negative	F	6.69856	266.787	0.0850269	0.084287	6.67135
HMDB0001389+M-2H+NH4-	143.076	143.071	5	46.3754	Negative	F	6.69855	266.737	0.0850267	0.0844959	6.67154
HMDB0001389+M-2H+NH4-	144.047	144.041	5	23.0572	Negative	F	6.70067	30.2465	0.0961533	0.0528525	5.54146
HMDB0001389+M-2H+NH4-	144.047	144.042	5	95.4436	Negative	D	6.70065	30.453	0.0961608	0.0530919	5.54963
HMDB0001389+M-2H+NH4-	144.048	144.042	5	100	Negative	D	6.70062	30.7975	0.096183	0.0534933	5.57403
HMDB0001389+M-2H+NH4-	144.049	144.043	5	7.4127	Negative	F	6.70008	30.2729	0.0967079	0.06163	6.15023
HMDB0001389+M-2H+NH4-	248.145	248.135	5	100	Negative	P__	6.7036	57.4889	0.0951831	0.00912048	4.47653
HMDB0059586+M+H-	498.94	498.92	1	100	Negative	P	17.283	234.95	0.117972	0	0
HMDB0010217+M+FA-H-	139.112	139.106	8	63.8554	Negative	F	16.1649	12.5772	0.128685	0.058768	8.98626
HMDB0010217+M+FA-H-	139.113	139.107	8	100	Negative	D	16.1672	12.3991	0.133592	0.0734247	13.1424
HMDB0010217+M+FA-H-	203.143	203.135	8	100	Negative	D	16.1546	17.8567	0.136637	0.00470482	15.7211
HMDB0010217+M+FA-H-	255.165	255.155	8	12.3786	Negative	F	16.1554	13.8972	0.121466	4.27227e-05	2.8719
HMDB0010217+M+FA-H-	273.175	273.165	8	100	Negative	D	16.1505	6.71737	0.113667	0.0299709	3.73282
HMDB0010217+M+FA-H-	363.225	363.21	8	100	Negative	P__	16.1616	272.266	0.112741	0.0386611	4.51713
HMDB0060102+M+H-	303.239	303.227	1	100	Negative	P	20.7731	13.8356	0.0958607	0	0
HMDB0015339+M-2H+K-	393.183	393.168	9	100	Negative	D	17.3992	7.03299	0.135618	0.0644528	11.8992
HMDB0060102+M-2H+K-	341.196	341.182	1	100	Negative	P	20.7727	467.176	0.0930277	0	0
HMDB0011632+M+H-	181.075	181.068	4	100	Negative	D	6.0707	83.6502	0.0961453	0.0631659	0.0294141
HMDB0011632+M+H-	181.075	181.068	4	100	Negative	P__	6.07053	71.4828	0.0962303	0.0660362	0.117871
HMDB0060532+M+FA-H-	308.193	308.181	1	100	Negative	P	10.4099	458.298	0.09495	0	0
HMDB0000182+M+H-	145.103	145.097	3	100	Negative	D	18.6585	9.37644	0.0917671	0.0087414	3.29864
HMDB0000182+M+H-	145.101	145.095	3	100	Negative	P__	18.6588	7.16418	0.0924038	0.0106493	2.62769
HMDB0060561+M+H-	296.077	296.065	1	100	Negative	P	1.23574	264.05	0.102389	0	0
HMDB0001933+M-2H+K-	98.986	98.982	8	27.266	Negative	F	14.8789	59.5903	0.124677	0.100972	17.0943
HMDB0001933+M-2H+K-	98.9861	98.9821	8	100	Negative	D	14.8788	59.7185	0.12447	0.101707	17.232

## Sheet: Cell
Metabolite ID	Name	Formula	Adduct	Location	End Mass	Start Mass	ionization mode	avr_RT_sample	avr_width_sample	Ratio
HMDB0000012	Deoxyuridine	C9H12N2O5	[M-H]-	Blood | Cerebrospinal Fluid (CSF) | Feces | Urine	227.072	227.063	Negative	6.24304	0.090755	235.292
HMDB0000022	3-Methoxytyramine	C9H13NO2	[M-H]-	Blood | Cerebrospinal Fluid (CSF) | Urine	166.091	166.084	Negative	5.45629	0.101527	427.878
HMDB0000030	Biotin	C10H16N2O3S	[M-H]-	Blood | Cerebrospinal Fluid (CSF) | Feces | Saliva | Urine	243.086	243.076	Negative	6.96477	0.0977882	48.7794
HMDB0000045	Adenosine monophosphate	C10H14N5O7P	[M-H]-	Blood | Cellular Cytoplasm | Cerebrospinal Fluid (CSF) | Feces | Saliva | Urine	346.063	346.049	Negative	1.8073	0.0940045	271.783
HMDB0000063	Cortisol	C21H30O5	[M+FA-H]-	Blood | Cerebrospinal Fluid (CSF) | Saliva | Urine	407.216	407.199	Negative	14.1533	0.104054	430.67
HMDB0000068	Epinephrine	C9H13NO3	[M-H]-	Blood | Cerebrospinal Fluid (CSF) | Urine	182.086	182.079	Negative	2.01397	0.122507	139.841
HMDB0000073	Dopamine	C8H11NO2	[M-H]-	Blood | Cerebrospinal Fluid (CSF) | Feces | Urine	152.075	152.069	Negative	1.96302	0.11897	1836.17
HMDB0000073	Dopamine	C8H11NO2	[M+H2O-H]-	Blood | Cerebrospinal Fluid (CSF) | Feces | Urine	134.063	134.058	Negative	1.9627	0.122423	377.346
HMDB0000112	gamma-Aminobutyric acid	C4H9NO2	[M+Na-2H]-	Blood | Cerebrospinal Fluid (CSF) | Feces | Saliva | Urine	124.04	124.036	Negative	1.81	0.0879908	202.456
HMDB0000121	Folic acid	C19H19N7O6	[M-H]-	Blood | Cellular Cytoplasm | Cerebrospinal Fluid (CSF) | Feces | Urine	440.141	440.124	Negative	8.98997	0.122339	74.7989
HMDB0000158	L-Tyrosine	C9H11NO3	[M-H]-	Blood | Breast Milk | Cerebrospinal Fluid (CSF) | Feces | Saliva | Sweat | Urine	180.07	180.063	Negative	7.28166	0.101359	310.197
HMDB0000182	L-Lysine	C6H14N2O2	[M-H]-	Blood | Breast Milk | Cerebrospinal Fluid (CSF) | Feces | Saliva | Sweat | Urine	145.101	145.095	Negative	18.6346	0.0905659	5.30587
HMDB0000207	Oleic acid	C18H34O2	[M-H]-	Blood | Cerebrospinal Fluid (CSF) | Feces | Saliva | Urine	281.254	281.243	Negative	19.706	0.0780961	5.89636
HMDB0000234	Testosterone	C19H28O2	[M+H2O-H]-	Blood | Cerebrospinal Fluid (CSF) | Saliva | Urine	269.196	269.185	Negative	6.73148	0.0935495	195.629
HMDB0000235	Thiamine	C12H17N4OS	[M-H]-	Blood | Cerebrospinal Fluid (CSF) | Feces | Saliva | Urine	264.11	264.1	Negative	5.37552	0.0972941	21.5697
HMDB0000239	Pyridoxine	C8H11NO3	[M+H2O-H]-	Blood | Cerebrospinal Fluid (CSF) | Feces | Urine	150.059	150.053	Negative	1.8096	0.0892861	521.787
HMDB0000244	Riboflavin	C17H20N4O6	[M-H]-	Blood | Cerebrospinal Fluid (CSF) | Feces | Saliva | Urine	375.139	375.124	Negative	8.79502	0.0998182	17.5817
HMDB0000244	Riboflavin	C17H20N4O6	[M+Na-2H]-	Blood | Cerebrospinal Fluid (CSF) | Feces | Saliva | Urine	397.121	397.105	Negative	12.4908	0.0949295	315.03
HMDB0000258	Sucrose	C12H22O11	[M-H]-	Blood | Feces | Saliva | Sweat | Urine	341.116	341.102	Negative	21.6366	0.096473	172.357
HMDB0000306	Tyramine	C8H11NO	[M+FA-H]-	Blood | Feces | Urine	182.086	182.079	Negative	2.01397	0.122507	139.841
HMDB0000306	Tyramine	C8H11NO	[M-H]-	Blood | Feces | Urine	136.08	136.074	Negative	7.69399	0.102069	29.443
HMDB0000306	Tyramine	C8H11NO	[M+NH4-2H]	Blood | Feces | Urine	153.106	153.1	Negative	6.38017	0.096546	40.1484
HMDB0000452	L-alpha-Aminobutyric acid	C4H9NO2	[M+Na-2H]-	Blood | Breast Milk | Cerebrospinal Fluid (CSF) | Feces | Urine	124.04	124.036	Negative	1.81	0.0879908	202.456
HMDB0000568	D-Arabitol	C5H12O5	[M-H]-	Blood | Cerebrospinal Fluid (CSF) | Feces | Urine	151.064	151.058	Negative	5.32043	0.0977188	24.5958
HMDB0000573	Elaidic acid	C18H34O2	[M-H]-	Blood | Feces	281.254	281.243	Negative	19.706	0.0780961	5.89636
HMDB0000634	Citraconic acid	C5H6O4	[M-H]-	Blood | Feces | Urine	129.022	129.017	Negative	1.81246	0.0954635	21.535
HMDB0000661	Glutaric acid	C5H8O4	[M+FA-H]-	Blood | Cerebrospinal Fluid (CSF) | Feces | Saliva | Urine	177.044	177.037	Negative	1.26151	0.0827121	17.9993
HMDB0000684	L-Kynurenine	C10H12N2O3	[M+Cl]-	Blood | Cerebrospinal Fluid (CSF) | Feces | Urine	243.059	243.049	Negative	6.17631	0.0974514	60.3857
HMDB0000725	4-Hydroxyproline	C5H9NO3	[M+FA-H]-	Blood | Cerebrospinal Fluid (CSF) | Feces | Saliva | Urine	176.06	176.053	Negative	1.80945	0.0897983	91.0626
HMDB0000725	4-Hydroxyproline	C5H9NO3	[M-H]-	Blood | Cerebrospinal Fluid (CSF) | Feces | Saliva | Urine	130.054	130.048	Negative	1.80795	0.088254	844.174
HMDB0000725	4-Hydroxyproline	C5H9NO3	[M+K-2H]-	Blood | Cerebrospinal Fluid (CSF) | Feces | Saliva | Urine	168.01	168.003	Negative	1.81181	0.0903195	255.371
HMDB0000792	Sebacic acid	C10H18O4	[M-H]-	Blood | Feces | Urine	201.117	201.109	Negative	8.62034	0.0940738	7.24126
HMDB0000827	Stearic acid	C18H36O2	[M-H]-	Blood | Cerebrospinal Fluid (CSF) | Feces | Saliva | Sweat | Urine	283.27	283.259	Negative	22.4537	0.0992139	252.151
HMDB0000870	Histamine	C5H9N3	[M+NH4-2H]	Blood | Cerebrospinal Fluid (CSF) | Feces | Saliva | Urine	127.101	127.096	Negative	1.44443	0.0977999	5.76801
HMDB0000905	Deoxyadenosine monophosphate	C10H14N5O6P	[M-H]-	Feces	330.068	330.054	Negative	1.80717	0.0940278	9.35643
HMDB0000939	S-Adenosylhomocysteine	C14H20N6O5S	[M-H]-	Blood | Cerebrospinal Fluid (CSF) | Feces | Urine	383.122	383.107	Negative	8.76215	0.103665	1572.59
HMDB0000939	S-Adenosylhomocysteine	C14H20N6O5S	[M+H2O-H]-	Blood | Cerebrospinal Fluid (CSF) | Feces | Urine	365.111	365.096	Negative	8.76469	0.100278	115.018
HMDB0000939	S-Adenosylhomocysteine	C14H20N6O5S	[M+K-2H]-	Blood | Cerebrospinal Fluid (CSF) | Feces | Urine	421.079	421.062	Negative	8.76636	0.102562	4552.06
HMDB0000944	Behenic acid	C22H44O2	[M+NH4-2H]	Blood | Feces | Urine	356.361	356.346	Negative	12.9312	0.0995077	41.0495
HMDB0000965	Hypotaurine	C2H7NO2S	[M-H]-	Blood | Feces | Saliva | Urine	108.015	108.01	Negative	1.27968	0.0948598	16.7838
HMDB0000975	Trehalose	C12H22O11	[M-H]-	Feces | Urine	341.116	341.102	Negative	21.6366	0.096473	172.357
HMDB0001149	5-Aminolevulinic acid	C5H9NO3	[M+FA-H]-	Blood | Urine	176.06	176.053	Negative	1.80945	0.0897983	91.0626
HMDB0001149	5-Aminolevulinic acid	C5H9NO3	[M-H]-	Blood | Urine	130.054	130.048	Negative	1.80795	0.088254	844.174
HMDB0001149	5-Aminolevulinic acid	C5H9NO3	[M+K-2H]-	Blood | Urine	168.01	168.003	Negative	1.81181	0.0903195	255.371
HMDB0001198	Leukotriene C4	C30H47N3O9S	[M-H]-	Blood | Cerebrospinal Fluid (CSF)	624.309	624.284	Negative	11.1447	0.10102	12.33
HMDB0001248	FAD	C27H33N9O15P2	[M+NH4-2H]	Blood | Feces	801.192	801.16	Negative	8.7713	0.0974785	549.997
HMDB0001314	Cyclic GMP	C10H12N5O7P	[M-H]-	Blood | Cerebrospinal Fluid (CSF)	344.047	344.033	Negative	16.627	0.100537	6.51614
HMDB0001871	Epicatechin	C15H14O6	[M+FA-H]-	Blood | Feces | Urine	335.084	335.071	Negative	7.13877	0.101423	57.5282
HMDB0001906	2-Aminoisobutyric acid	C4H9NO2	[M+Na-2H]-	Blood | Feces | Urine	124.04	124.036	Negative	1.81	0.0879908	202.456
HMDB0001933	Furosemide	C12H11ClN2O5S	[M-H]-	Feces	329.007	328.994	Negative	14.8672	0.13411	10.3352
HMDB0002092	Itaconic acid	C5H6O4	[M-H]-	Sweat	129.022	129.017	Negative	1.81246	0.0954635	21.535
HMDB0002124	Apigenin	C15H10O5	[M-H]-	Blood | Feces | Urine	269.051	269.04	Negative	5.61963	0.108691	5.37154
HMDB0002655	Isorhamnetin	C16H12O7	[M-H]-	Blood | Urine	315.057	315.045	Negative	12.6344	0.097891	33.2655
HMDB0002780	Catechin	C15H14O6	[M+FA-H]-	Blood | Feces | Urine	335.084	335.071	Negative	7.13877	0.101423	57.5282
HMDB0002899	Ellagic acid	C14H6O8	[M-H]-	Blood | Urine	301.005	300.993	Negative	18.8393	0.106051	87.0711
HMDB0003217	Genistein	C15H10O5	[M-H]-	Blood | Feces | Urine	269.051	269.04	Negative	5.61963	0.108691	5.37154
HMDB0003217	Genistein	C15H10O5	[M+NH4-2H]	Blood | Feces | Urine	286.078	286.066	Negative	6.94057	0.0947467	149.138
HMDB0003306	Phloretin	C15H14O5	[M-H]-	Blood | Urine	273.082	273.071	Negative	7.25331	0.0948956	7.11499
HMDB0004825	p-Octopamine	C8H11NO2	[M-H]-	Blood | Urine	152.075	152.069	Negative	1.96302	0.11897	1836.17
HMDB0004825	p-Octopamine	C8H11NO2	[M+H2O-H]-	Blood | Urine	134.063	134.058	Negative	1.9627	0.122423	377.346
HMDB0005095	11-trans-Leukotriene C4	C30H47N3O9S	[M-H]-	Blood	624.309	624.284	Negative	11.1447	0.10102	12.33
HMDB0005782	Hesperetin	C16H14O6	[M+FA-H]-	Blood | Feces | Urine	347.084	347.07	Negative	8.97192	0.125854	25419
HMDB0005782	Hesperetin	C16H14O6	[M-H]-	Blood | Feces | Urine	301.078	301.066	Negative	11.7123	0.0950291	33.0255
HMDB0005782	Hesperetin	C16H14O6	[M+K-2H]-	Blood | Feces | Urine	339.034	339.021	Negative	1.08937	0.0906596	49.1705
HMDB0005782	Hesperetin	C16H14O6	[M+Na-2H]-	Blood | Feces | Urine	323.06	323.047	Negative	1.08904	0.0929627	70.9541
HMDB0005810	Eriodictyol	C15H12O6	[M+H2O-H]-	Blood | Feces | Urine	269.05	269.04	Negative	5.62004	0.109438	6.4566
HMDB0014757	Imatinib	C29H31N7O	[M-H]-	Blood | Urine	492.262	492.242	Negative	16.7577	0.0971764	43.1487
HMDB0014770	Docosanol	C22H46O	[M+Cl]-	Blood | Urine	361.331	361.317	Negative	22.818	0.107944	13.8122
HMDB0014950	Phenylbutazone	C19H20N2O2	[M-H]-	Blood | Urine	307.151	307.139	Negative	7.44219	0.102801	21.4929
HMDB0015044	Quinidine	C20H24N2O2	[M+FA-H]-	Blood | Feces | Urine	369.189	369.175	Negative	14.1625	0.101601	16.0153
HMDB0015044	Quinidine	C20H24N2O2	[M+H2O-H]-	Blood | Feces | Urine	305.171	305.159	Negative	6.48393	0.0969831	5.33696
HMDB0015151	Glyburide	C23H28ClN3O5S	[M+Na-2H]-	Blood | Urine	514.129	514.108	Negative	12.5885	0.167702	45.1863
HMDB0015159	Mycophenolic acid	C17H20O6	[M+Cl]-	Blood | Urine	355.102	355.088	Negative	8.77745	0.113529	66.3851
HMDB0015305	Phenobarbital	C12H12N2O3	[M-H]-	Blood | Urine	231.082	231.073	Negative	5.61408	0.107713	15.6244
HMDB0015621	Sulfadimethoxine	C12H14N4O4S	[M-H]-	Blood | Urine	309.072	309.06	Negative	9.34707	0.0923137	296.725
HMDB0029865	Umbelliferone	C9H6O3	[M-H]-	Blood | Urine	161.028	161.021	Negative	1.09078	0.102933	116.041
HMDB0031715	6-Hydroxydaidzein	C15H10O5	[M-H]-	Urine	269.051	269.04	Negative	5.61963	0.108691	5.37154
HMDB0031715	6-Hydroxydaidzein	C15H10O5	[M+NH4-2H]	Urine	286.078	286.066	Negative	6.94057	0.0947467	149.138
HMDB0033826	2,6-Di-tert-butyl-4-methylphenol	C15H24O	[M-H]-	Saliva	219.18	219.171	Negative	20.6237	0.0933743	4367.14
HMDB0036616	Pseudobaptigenin	C16H10O5	[M-H]-	Urine	281.051	281.04	Negative	8.06119	0.0950988	147.371
HMDB0037362	Isoquercitrin	C21H20O12	[M-H]-	Blood	463.097	463.079	Negative	10.3588	0.0892479	463.859
HMDB0038361	(-)-Epigallocatechin	C15H14O7	[M-H]-	Urine	305.073	305.061	Negative	6.08526	0.116914	33.1938
HMDB0038361	(-)-Epigallocatechin	C15H14O7	[M+K-2H]-	Urine	343.029	343.016	Negative	6.09043	0.103813	27.2755
HMDB0038365	(+)-Gallocatechin	C15H14O7	[M-H]-	Urine	305.073	305.061	Negative	6.08526	0.116914	33.1938
HMDB0038365	(+)-Gallocatechin	C15H14O7	[M+K-2H]-	Urine	343.029	343.016	Negative	6.09043	0.103813	27.2755
HMDB0041655	3\'-Hydroxydaidzein	C15H10O5	[M-H]-	Urine	269.051	269.04	Negative	5.61963	0.108691	5.37154
HMDB0061185	Glutaconic acid	C5H6O4	[M-H]-	Urine	129.022	129.017	Negative	1.81246	0.0954635	21.535

## Sheet: Cell Fragmentation
Metabolite ID	End Mass	Start Mass	Experiment	PK$PEAK_int_rel	ionization mode	Transition level (Sympol)	avr_RT_sample	avr_width_sample	Ratio	accepted RT	accepted Width
HMDB0000012+M+H-	227.072	227.063	1	100	Negative	P	6.24304	0.090755	235.292	0	0
HMDB0000012+M+H-	227.069	227.06	5	7.67554	Negative	F	6.23644	0.0893628	19.9689	0.105769	1.53405
HMDB0000012+M+H-	227.072	227.063	5	10.5267	Negative	F	6.23589	0.09052	23.0393	0.114623	0.258881
HMDB0000012+M+H-	227.072	227.063	5	100	Negative	D	6.23592	0.0906023	23.1266	0.114042	0.168277
HMDB0000012+M+H-	227.078	227.069	5	7.90374	Negative	F	6.23621	0.0923719	17.8593	0.109472	1.78166
HMDB0000012+M+H-	227.079	227.07	5	100	Negative	D	6.23439	0.0957754	15.0082	0.138527	5.53186
HMDB0000012+M+H-	227.072	227.063	5	100	Negative	P__	6.2359	0.0905481	23.1101	0.114443	0.227996
HMDB0000022+M+H-	166.091	166.084	1	100	Negative	P	5.45629	0.101527	427.878	0	0
HMDB0000022+M+H-	121.067	121.062	4	100	Negative	D	5.45749	0.0999873	7.00219	0.0219494	1.51624
HMDB0000022+M+H-	91.0508	91.0472	4	83.105	Negative	D	5.44936	0.108108	17.9703	0.126991	6.48277
HMDB0000022+M+H-	166.091	166.084	4	100	Negative	P__	5.4545	0.107802	181.671	0.0328366	6.18094
HMDB0000030+M+H-	243.086	243.076	1	100	Negative	P	6.96477	0.0977882	48.7794	0	0
HMDB0000030+M+H-	127.076	127.071	5	5.99251	Negative	F	6.96211	0.0945692	99.6562	0.03827	3.2918
HMDB0000030+M+H-	129.049	129.044	5	9.17603	Negative	F	6.96375	0.0874357	32.1393	0.0146609	10.5867
HMDB0000030+M+H-	167.103	167.097	5	40.04	Negative	F	6.96129	0.0989883	6.02897	0.0500233	1.22723
HMDB0000030+M+H-	181.112	181.105	5	6.74157	Negative	F	6.95689	0.0898084	14.3353	0.113151	8.16031
HMDB0000030+M+H-	243.086	243.076	5	100	Negative	D	6.96667	0.0990702	19.26	0.0272676	1.31101
HMDB0000030+M+H-	243.086	243.076	5	100	Negative	D	6.96662	0.098901	19.6466	0.0265647	1.13796
HMDB0000030+M+H-	243.086	243.077	5	100	Negative	D	6.96659	0.0987922	19.9044	0.0261103	1.02669
HMDB0000030+M+H-	243.095	243.085	5	100	Negative	D	6.96208	0.0947354	17.8588	0.0387124	3.12185
HMDB0000030+M+H-	243.096	243.086	5	100	Negative	D	6.96168	0.0946331	17.751	0.0443938	3.22644
HMDB0000030+M+H-	243.086	243.076	5	100	Negative	P__	6.96669	0.0991358	19.1145	0.0275389	1.37813
HMDB0000045+M+H-	346.063	346.049	1	100	Negative	P	1.8073	0.0940045	271.783	0	0
HMDB0000045+M+H-	134.05	134.044	7	29.8603	Negative	F	1.80794	0.0867722	34.4991	0.0357154	7.69351
HMDB0000045+M+H-	134.05	134.044	7	8.50851	Negative	F	1.80799	0.0868215	34.0094	0.0383616	7.64112
HMDB0000045+M+H-	134.05	134.045	7	6.50651	Negative	F	1.80809	0.0869511	33.8007	0.0439094	7.50324
HMDB0000045+M+H-	346.048	346.034	7	100	Negative	D	1.80513	0.090992	144.25	0.120115	3.20467
HMDB0000045+M+H-	346.061	346.047	7	100	Negative	D	1.80617	0.0904658	137.722	0.0622688	3.76439
HMDB0000045+M+H-	346.062	346.048	7	66.7679	Negative	F	1.80636	0.0903893	131.126	0.0520607	3.84575
HMDB0000045+M+H-	347.064	347.051	7	9.80981	Negative	F	1.80754	0.0909262	17.0426	0.0133906	3.27458
HMDB0000045+M+H-	346.063	346.049	7	100	Negative	P__	1.80646	0.0903493	127.282	0.0461967	3.88828
HMDB0000063+M+FA-H-	407.216	407.199	1	100	Negative	P	14.1533	0.104054	430.67	0	0
HMDB0000063+M+FA-H-	103.056	103.052	9	7.52234	Negative	F	14.158	0.110777	82.9593	0.0338779	6.4607
HMDB0000063+M+FA-H-	103.056	103.052	9	14.1457	Negative	F	14.1581	0.110813	81.2807	0.0344351	6.49605
HMDB0000063+M+FA-H-	103.056	103.052	9	7.26965	Negative	F	14.1582	0.110867	80.959	0.0351975	6.54744
HMDB0000063+M+FA-H-	105.914	105.909	9	5.15638	Negative	F	14.1676	0.102232	10.4087	0.101392	1.7512
HMDB0000063+M+FA-H-	121.002	120.998	9	8.9251	Negative	F	14.1507	0.104445	10.6366	0.0180614	0.375501
HMDB0000063+M+FA-H-	121.067	121.062	9	100	Negative	D	14.163	0.120831	16473.4	0.0686801	16.1233
HMDB0000063+M+FA-H-	121.067	121.062	9	6.98821	Negative	F	14.1632	0.12011	16928.1	0.0702164	15.4307
HMDB0000063+M+FA-H-	121.067	121.062	9	100	Negative	D	14.1632	0.119817	17041.5	0.0705208	15.149
HMDB0000063+M+FA-H-	121.067	121.062	9	9.25336	Negative	F	14.1632	0.119658	17067.3	0.0703533	14.9963
HMDB0000063+M+FA-H-	122.07	122.065	9	6.42435	Negative	F	14.1592	0.106534	3010.32	0.0423548	2.38375
HMDB0000063+M+FA-H-	127.057	127.052	9	5.784	Negative	F	14.1634	0.107286	7.75829	0.0715921	3.10571
HMDB0000063+M+FA-H-	127.057	127.052	9	8.55035	Negative	F	14.1634	0.107417	7.57369	0.0716814	3.23177
HMDB0000063+M+FA-H-	128.064	128.058	9	22.0626	Negative	F	14.1616	0.117507	6.26025	0.0590217	12.9293
HMDB0000063+M+FA-H-	128.065	128.059	9	5.89358	Negative	F	14.1636	0.114927	6.96658	0.0732703	10.4495
HMDB0000063+M+FA-H-	128.065	128.06	9	60.8552	Negative	F	14.1637	0.114662	10.9069	0.0739559	10.1943
HMDB0000063+M+FA-H-	129.07	129.065	9	28.5714	Negative	F	14.1598	0.106948	29.5813	0.0461119	2.7812
HMDB0000063+M+FA-H-	129.072	129.067	9	5.77779	Negative	F	14.1607	0.106731	14.8259	0.0523248	2.57274
HMDB0000063+M+FA-H-	131.088	131.083	9	28.2333	Negative	F	14.161	0.112698	24.4898	0.0547259	8.30702
HMDB0000063+M+FA-H-	131.088	131.083	9	5.09418	Negative	F	14.1609	0.11253	25.1759	0.0543541	8.14534
HMDB0000063+M+FA-H-	131.088	131.083	9	21.4576	Negative	F	14.1609	0.112448	25.493	0.054173	8.06678
HMDB0000063+M+FA-H-	141.073	141.067	9	14.8112	Negative	F	14.1611	0.101838	5.06219	0.0556351	2.12997
HMDB0000063+M+FA-H-	142.081	142.075	9	6.55551	Negative	F	14.1573	0.106886	24.9525	0.0288012	2.72144
HMDB0000063+M+FA-H-	142.082	142.076	9	10.7354	Negative	F	14.1572	0.106652	31.064	0.0278121	2.49694
HMDB0000063+M+FA-H-	143.086	143.081	9	37.5317	Negative	F	14.1608	0.114194	20.4556	0.053624	9.74536
HMDB0000063+M+FA-H-	143.088	143.083	9	6.48429	Negative	F	14.1618	0.114016	22.7729	0.0600385	9.57376
HMDB0000063+M+FA-H-	144.094	144.088	9	8.45308	Negative	F	14.1529	0.107054	8.95255	0.0021588	2.88304
HMDB0000063+M+FA-H-	144.096	144.091	9	5.89296	Negative	F	14.1538	0.107423	8.25066	0.00383551	3.23763
HMDB0000063+M+FA-H-	145.065	145.059	9	11.2426	Negative	F	14.1621	0.112321	33.6722	0.0626735	7.94449
HMDB0000063+M+FA-H-	147.083	147.077	9	12.8487	Negative	F	14.166	0.117105	48.8663	0.0897069	12.5424
HMDB0000063+M+FA-H-	147.083	147.077	9	7.51866	Negative	F	14.1665	0.11729	41.3867	0.0937293	12.7205
HMDB0000063+M+FA-H-	147.083	147.078	9	7.49789	Negative	F	14.1667	0.117319	39.9957	0.09466	12.7486
HMDB0000063+M+FA-H-	155.087	155.081	9	14.4548	Negative	F	14.1582	0.105355	11.4675	0.0347216	1.25041
HMDB0000063+M+FA-H-	155.089	155.082	9	12.4005	Negative	F	14.1584	0.104741	12.9835	0.0364662	0.659936
HMDB0000063+M+FA-H-	155.089	155.083	9	6.66593	Negative	F	14.1584	0.104712	13.1065	0.0363334	0.632587
HMDB0000063+M+FA-H-	157.066	157.06	9	8.19949	Negative	F	14.169	0.115615	5.44665	0.111427	11.1101
HMDB0000063+M+FA-H-	157.103	157.097	9	39.645	Negative	F	14.1593	0.111543	19.9836	0.0427484	7.19721
HMDB0000063+M+FA-H-	157.104	157.098	9	9.82927	Negative	F	14.1596	0.109648	19.1895	0.0447653	5.37615
HMDB0000063+M+FA-H-	159.081	159.074	9	21.0482	Negative	F	14.1597	0.113236	102.459	0.0458487	8.82406
HMDB0000063+M+FA-H-	159.084	159.077	9	7.41846	Negative	F	14.16	0.110465	138.388	0.0479137	6.16107
HMDB0000063+M+FA-H-	161.099	161.093	9	6.66031	Negative	F	14.1625	0.117476	8.87152	0.0655	12.8991
HMDB0000063+M+FA-H-	167.088	167.081	9	6.42435	Negative	F	14.1603	0.107729	8.31949	0.0499103	3.53137
HMDB0000063+M+FA-H-	167.089	167.082	9	5.57713	Negative	F	14.1601	0.106814	8.45382	0.0487012	2.65257
HMDB0000063+M+FA-H-	171.083	171.077	9	15.7227	Negative	F	14.1625	0.114206	11.7813	0.0653938	9.75614
HMDB0000063+M+FA-H-	173.098	173.091	9	21.5554	Negative	F	14.1618	0.113702	8.98223	0.0602382	9.27229
HMDB0000063+M+FA-H-	173.1	173.093	9	7.51984	Negative	F	14.1624	0.110771	10.4165	0.0647547	6.4549
HMDB0000063+M+FA-H-	173.1	173.093	9	8.66628	Negative	F	14.1625	0.110562	10.5251	0.0651825	6.25463
HMDB0000063+M+FA-H-	177.094	177.087	9	5.7481	Negative	F	14.1566	0.109644	11.0432	0.0232964	5.3722
HMDB0000063+M+FA-H-	183.085	183.078	9	13.694	Negative	F	14.1615	0.112254	11.7604	0.0583228	7.88045
HMDB0000063+M+FA-H-	185.098	185.09	9	12.5951	Negative	F	14.1616	0.112913	96.7439	0.0586366	8.51427
HMDB0000063+M+FA-H-	185.1	185.092	9	5.49848	Negative	F	14.1616	0.110507	35.934	0.0592431	6.20156
HMDB0000063+M+FA-H-	203.104	203.096	9	5.5	Negative	F	14.1592	0.121097	9.04506	0.0421731	16.3787
HMDB0000063+M+FA-H-	203.111	203.103	9	5.40998	Negative	F	14.161	0.112681	9.44859	0.0546481	8.29082
HMDB0000063+M+FA-H-	233.13	233.121	9	6.76247	Negative	F	14.1589	0.110966	29.1697	0.039987	6.64262
HMDB0000063+M+FA-H-	267.138	267.128	9	6.25528	Negative	F	14.1602	0.120309	710.15	0.0489159	15.6219
HMDB0000063+M+FA-H-	282.132	282.121	9	35.6982	Negative	F	14.1587	0.10886	5.04948	0.0383303	4.61874
HMDB0000063+M+FA-H-	51.0239	51.0219	9	7.94207	Negative	F	14.1647	0.112998	10.4121	0.081221	8.59596
HMDB0000063+M+FA-H-	51.024	51.022	9	29.4235	Negative	F	14.1651	0.112409	10.624	0.0837756	8.0299
HMDB0000063+M+FA-H-	53.0397	53.0375	9	5.38768	Negative	F	14.1523	0.117784	42.8267	0.00693021	13.1955
HMDB0000063+M+FA-H-	55.019	55.0168	9	8.45407	Negative	F	14.1595	0.118994	69.2604	0.044068	14.3575
HMDB0000063+M+FA-H-	55.0553	55.0531	9	7.10617	Negative	F	14.1561	0.11496	16.9681	0.0201301	10.4815
HMDB0000063+M+FA-H-	55.0554	55.0532	9	10.1805	Negative	F	14.1561	0.114444	17.3278	0.0203603	9.98521
HMDB0000063+M+FA-H-	65.0399	65.0373	9	73.7033	Negative	F	14.1588	0.120994	12.1216	0.0390249	16.2798
HMDB0000063+M+FA-H-	77.04	77.037	9	5.1527	Negative	F	14.1553	0.106788	45.4131	0.01437	2.62715
HMDB0000063+M+FA-H-	77.0401	77.0371	9	28.9523	Negative	F	14.1554	0.106567	46.1038	0.01507	2.41548
HMDB0000063+M+FA-H-	78.048	78.0448	9	17.5899	Negative	F	14.1579	0.108249	5.2587	0.0329256	4.03174
HMDB0000063+M+FA-H-	79.0558	79.0526	9	38.5922	Negative	F	14.1565	0.110571	8.84956	0.0229987	6.2634
HMDB0000063+M+FA-H-	83.0508	83.0474	9	14.1875	Negative	F	14.1593	0.111371	298.528	0.042544	7.03197
HMDB0000063+M+FA-H-	91.056	91.0524	9	5.62648	Negative	F	14.1556	0.108103	25.7691	0.0168934	3.89134
HMDB0000063+M+FA-H-	91.0561	91.0525	9	83.3781	Negative	D	14.1557	0.108131	25.7014	0.0172452	3.91818
HMDB0000063+M+FA-H-	93.0718	93.068	9	35.7681	Negative	F	14.1595	0.119377	52.387	0.0443525	14.7263
HMDB0000063+M+FA-H-	93.0722	93.0685	9	10.5664	Negative	F	14.16	0.118299	54.7469	0.0476399	13.6905
HMDB0000063+M+FA-H-	95.0511	95.0473	9	62.4682	Negative	F	14.1658	0.1181	5.31351	0.0885541	13.4987
HMDB0000068+M+H-	182.086	182.079	1	100	Negative	P	2.01397	0.122507	139.841	0	0
HMDB0000068+M+H-	123.047	123.042	4	93.386	Negative	D	2.01587	0.11943	362.202	0.0946093	2.51142
HMDB0000068+M+H-	123.048	123.043	4	5.05033	Negative	F	2.01415	0.120704	350.314	0.00934837	1.47187
HMDB0000068+M+H-	91.056	91.0524	4	19.5066	Negative	F	2.01542	0.128692	27.2235	0.0724245	5.04878
HMDB0000073+M+H-	152.075	152.069	1	100	Negative	P	1.96302	0.11897	1836.17	0	0
HMDB0000073+M+H-	134.063	134.057	4	100	Negative	D	1.96229	0.12232	3066.37	0.0375389	2.81608
HMDB0000073+M+H2O-H-	134.063	134.058	1	100	Negative	P	1.9627	0.122423	377.346	0	0
HMDB0000073+M+H2O-H-	134.063	134.057	3	100	Negative	D	1.96477	0.117935	18.5292	0.105692	3.66644
HMDB0000073+M+H2O-H-	134.063	134.058	3	100	Negative	P__	1.96442	0.118283	18.1307	0.0875812	3.38221
HMDB0000112+M-2H+Na-	124.04	124.036	1	100	Negative	P	1.81	0.0879908	202.456	0	0
HMDB0000112+M-2H+Na-	102.057	102.053	3	100	Negative	D	1.81018	0.0912818	33.481	0.00981779	3.74018
HMDB0000112+M-2H+Na-	102.057	102.053	3	100	Negative	D	1.81017	0.091257	33.4953	0.00928044	3.71194
HMDB0000112+M-2H+Na-	102.064	102.06	3	5.27931	Negative	F	1.80792	0.0847486	8.21921	0.114702	3.6848
HMDB0000112+M-2H+Na-	102.065	102.06	3	11.2978	Negative	F	1.80763	0.0844578	6.68736	0.130996	4.01526
HMDB0000112+M-2H+Na-	84.0457	84.0423	3	10.4241	Negative	F	1.81101	0.0933322	310.384	0.0558451	6.07032
HMDB0000112+M-2H+Na-	84.0457	84.0424	3	10.7408	Negative	F	1.81099	0.0933167	309.541	0.054891	6.05275
HMDB0000112+M-2H+Na-	86.0427	86.0393	3	8.5	Negative	F	1.81206	0.0886594	6.12535	0.113667	0.759819
HMDB0000112+M-2H+Na-	124.04	124.036	3	100	Negative	P__	1.80894	0.0899612	79.8688	0.0587873	2.2393
HMDB0000121+M+H-	440.141	440.124	1	100	Negative	P	8.98997	0.122339	74.7989	0	0
HMDB0000121+M+H-	175.053	175.046	9	44.6446	Negative	F	8.98815	0.102198	15.2939	0.0202803	16.4636
HMDB0000121+M+H-	176.06	176.053	9	76.0408	Negative	D	8.98184	0.111138	14.8135	0.0904849	9.15565
HMDB0000121+M+H-	440.141	440.123	9	100	Negative	D	8.97811	0.112779	10.008	0.131984	7.81482
HMDB0000121+M+H-	440.141	440.124	9	100	Negative	P__	8.97769	0.112597	9.92386	0.136697	7.9632
HMDB0000158+M+H-	180.07	180.063	1	100	Negative	P	7.28166	0.101359	310.197	0	0
HMDB0000158+M+H-	180.07	180.062	4	100	Negative	D	7.29105	0.0996541	88.6442	0.128992	1.68163
HMDB0000158+M+H-	180.07	180.063	4	100	Negative	D	7.29091	0.099517	88.7913	0.127155	1.81695
HMDB0000158+M+H-	77.0485	77.0455	4	11.782	Negative	F	7.27791	0.101133	12.5118	0.0514386	0.222997
HMDB0000158+M+H-	180.07	180.063	4	100	Negative	P__	7.29094	0.0995399	89.2862	0.127461	1.79439
HMDB0000182+M+H-	145.101	145.095	1	100	Negative	P	18.6346	0.0905659	5.30587	0	0
HMDB0000182+M+H-	145.103	145.097	3	100	Negative	D	18.6313	0.0980732	7.6402	0.0177425	8.28927
HMDB0000182+M+H-	145.101	145.095	3	100	Negative	P__	18.6298	0.0967298	7.12285	0.0259253	6.80596
HMDB0000207+M+H-	281.254	281.243	1	100	Negative	P	19.706	0.0780961	5.89636	0	0
HMDB0000207+M+H-	281.253	281.242	6	100	Negative	D	19.7071	0.0811873	162.106	0.0053406	3.95821
HMDB0000207+M+H-	281.254	281.243	6	100	Negative	D	19.7069	0.0813778	161.401	0.00446447	4.20219
HMDB0000207+M+H-	281.254	281.243	6	100	Negative	D	19.7069	0.0813992	161.323	0.00436699	4.22949
HMDB0000207+M+H-	281.254	281.243	6	100	Negative	D	19.7068	0.0814427	161.167	0.00417182	4.2852
HMDB0000207+M+H-	281.255	281.244	6	100	Negative	D	19.7067	0.0816198	160.542	0.00338724	4.51206
HMDB0000207+M+H-	282.257	282.245	6	18.3183	Negative	F	19.7097	0.0798948	32.3587	0.0183913	2.30322
HMDB0000207+M+H-	282.257	282.246	6	14.9149	Negative	F	19.7096	0.0797325	31.5944	0.0180452	2.09532
HMDB0000207+M+H-	282.257	282.246	6	17.5175	Negative	F	19.7096	0.079717	31.4907	0.0179956	2.07549
HMDB0000207+M+H-	282.258	282.246	6	14.1141	Negative	F	19.7096	0.0796627	31.1964	0.0180737	2.00593
HMDB0000207+M+H-	282.258	282.247	6	22.4224	Negative	F	19.7097	0.079415	30.4351	0.0185199	1.68878
HMDB0000207+M+H-	281.254	281.243	6	100	Negative	P__	19.7068	0.0814436	161.163	0.00416761	4.28642
HMDB0000234+M+H2O-H-	269.196	269.185	1	100	Negative	P	6.73148	0.0935495	195.629	0	0
HMDB0000234+M+H2O-H-	269.201	269.191	6	88.4421	Negative	D	6.73269	0.09736	95.3776	0.018036	4.07314
HMDB0000234+M+H2O-H-	269.196	269.185	6	100	Negative	P__	6.73174	0.0968305	83.5606	0.00380365	3.50724
HMDB0000235+M+H-	264.11	264.1	1	100	Negative	P	5.37552	0.0972941	21.5697	0	0
HMDB0000235+M+H-	233.09	233.081	6	10.2531	Negative	F	5.37583	0.100612	11.0109	0.00573775	3.40976
HMDB0000235+M+H-	263.105	263.095	6	100	Negative	D	5.37385	0.0987514	563.422	0.0310551	1.49782
HMDB0000235+M+H-	264.11	264.099	6	7.72217	Negative	F	5.37658	0.0984696	43.1012	0.0196652	1.20825
HMDB0000235+M+H-	265.105	265.095	6	5.099	Negative	F	5.37547	0.0932666	25.1394	0.00103888	4.13946
HMDB0000235+M+H-	264.11	264.1	6	100	Negative	P__	5.37652	0.0986667	40.7836	0.0185625	1.41076
HMDB0000239+M+H2O-H-	150.059	150.053	1	100	Negative	P	1.8096	0.0892861	521.787	0	0
HMDB0000239+M+H2O-H-	150.058	150.052	4	100	Negative	D	1.80896	0.0865998	40.1925	0.0355294	3.00872
HMDB0000239+M+H2O-H-	150.059	150.053	4	100	Negative	D	1.80861	0.0864993	38.349	0.0549105	3.12121
HMDB0000239+M+H2O-H-	150.059	150.053	4	100	Negative	P__	1.80875	0.0864802	39.6715	0.0474076	3.1426
HMDB0000244+M+H-	375.139	375.124	1	100	Negative	P	8.79502	0.0998182	17.5817	0	0
HMDB0000244+M+H-	198.069	198.061	8	7.20998	Negative	F	8.79353	0.0994738	14.0833	0.0170069	0.345084
HMDB0000244+M+H-	198.073	198.065	8	27.7713	Negative	F	8.79422	0.101489	17.5424	0.00911162	1.67393
HMDB0000244+M+H-	255.079	255.069	8	100	Negative	D	8.79115	0.102574	34.6796	0.0439972	2.761
HMDB0000244+M+H-	255.094	255.084	8	100	Negative	D	8.79537	0.103561	40.2499	0.00394411	3.74937
HMDB0000244+M+H-	255.097	255.086	8	100	Negative	D	8.79554	0.104429	33.6376	0.00584307	4.61938
HMDB0000244+M+H-	337.212	337.199	8	30.1727	Negative	F	8.80271	0.0946933	5.19797	0.0874414	5.13424
HMDB0000244+M+H-	355.062	355.048	8	34.2806	Negative	F	8.79244	0.107405	1588.55	0.0293599	7.60082
HMDB0000244+M+H-	355.082	355.068	8	37.189	Negative	F	8.79356	0.106527	1232.5	0.0165944	6.72125
HMDB0000244+M+H-	375.136	375.121	8	26.448	Negative	F	8.79935	0.0965703	9.95696	0.049209	3.25389
HMDB0000244+M+H-	375.138	375.123	8	17.9315	Negative	F	8.79932	0.0959128	10.604	0.0488093	3.91252
HMDB0000244+M+H-	376.141	376.126	8	5.48437	Negative	F	8.80355	0.0887977	10.5548	0.09693	11.0406
HMDB0000244+M+H-	375.139	375.124	8	100	Negative	P__	8.79931	0.0957473	10.7818	0.0487082	4.0783
HMDB0000244+M-2H+Na-	397.121	397.105	1	100	Negative	P	12.4908	0.0949295	315.03	0	0
HMDB0000244+M-2H+Na-	341.14	341.126	8	100	Negative	D	12.4914	0.0918303	6.41771	0.00544266	3.26473
HMDB0000244+M-2H+Na-	359.132	359.117	8	14.2429	Negative	F	12.4945	0.0897225	16.8659	0.0300917	5.48507
HMDB0000244+M-2H+Na-	359.137	359.123	8	15.0239	Negative	F	12.4932	0.0911324	35.4473	0.0193477	3.9999
HMDB0000244+M-2H+Na-	397.096	397.08	8	31.2105	Negative	F	12.4942	0.0984861	214.568	0.0276285	3.74663
HMDB0000244+M-2H+Na-	397.121	397.105	8	100	Negative	P__	12.4922	0.0971929	301.93	0.0114582	2.38434
HMDB0000258+M+H-	341.116	341.102	1	100	Negative	P	21.6366	0.096473	172.357	0	0
HMDB0000258+M+H-	341.115	341.102	7	100	Negative	D	21.6345	0.0932946	26.8473	0.00951861	3.29455
HMDB0000258+M+H-	341.116	341.102	7	100	Negative	P__	21.6345	0.0932702	112.063	0.00970963	3.31988
HMDB0000306+M+FA-H-	182.086	182.079	1	100	Negative	P	2.01397	0.122507	139.841	0	0
HMDB0000306+M+FA-H-	120.047	120.042	4	100	Negative	D	2.0161	0.103197	12.3607	0.106118	15.7626
HMDB0000306+M+FA-H-	120.047	120.042	4	100	Negative	D	2.0161	0.103206	12.3847	0.105792	15.7549
HMDB0000306+M+FA-H-	120.047	120.042	4	100	Negative	D	2.01609	0.103217	12.4122	0.10542	15.7461
HMDB0000306+M+FA-H-	120.047	120.042	4	100	Negative	D	2.01605	0.103267	12.5428	0.103679	15.7049
HMDB0000306+M+FA-H-	121.069	121.064	4	100	Negative	D	2.01625	0.126045	5.29945	0.113334	2.88762
HMDB0000306+M+FA-H-	91.0558	91.0522	4	17.1442	Negative	F	2.0156	0.128292	26.9965	0.0811043	4.72225
HMDB0000306+M+FA-H-	91.056	91.0524	4	16.7049	Negative	F	2.01542	0.128692	27.2236	0.0724246	5.04878
HMDB0000306+M+FA-H-	91.0562	91.0526	4	22.7153	Negative	F	2.01525	0.129089	27.6241	0.0638618	5.37294
HMDB0000306+M+FA-H-	91.0564	91.0528	4	37.3316	Negative	F	2.0151	0.129478	28.0243	0.0564022	5.6905
HMDB0000306+M+FA-H-	91.0565	91.0529	4	18.9639	Negative	F	2.01521	0.129704	53.4134	0.0616844	5.87496
HMDB0000306+M+FA-H-	91.0572	91.0536	4	37.1895	Negative	F	2.01472	0.131153	48.8429	0.037282	7.05784
HMDB0000306+M+FA-H-	94.0438	94.04	4	7.59819	Negative	F	2.01348	0.126364	9.07083	0.0240726	3.148
HMDB0000306+M+H-	136.08	136.074	1	100	Negative	P	7.69399	0.102069	29.443	0	0
HMDB0000306+M+H-	136.078	136.073	3	100	Negative	D	7.70088	0.100305	9.15932	0.0895354	1.72904
HMDB0000306+M+H-	91.0528	91.0492	3	34.954	Negative	F	7.69855	0.108736	10.9387	0.0591614	6.53104
HMDB0000306+M+H-	91.0558	91.0522	3	17.1442	Negative	F	7.69768	0.105945	12.3163	0.0479517	3.797
HMDB0000306+M+H-	91.056	91.0524	3	16.7049	Negative	F	7.69764	0.105737	12.5707	0.0473551	3.59302
HMDB0000306+M+H-	91.0562	91.0526	3	22.7153	Negative	F	7.69759	0.105528	12.8942	0.0467535	3.38871
HMDB0000306+M+H-	91.0564	91.0528	3	37.3316	Negative	F	7.69755	0.105356	13.303	0.0462264	3.21962
HMDB0000306+M+H-	91.0565	91.0529	3	18.9639	Negative	F	7.6976	0.105389	13.4789	0.0468711	3.25189
HMDB0000306+M+H-	91.0572	91.0536	3	37.1895	Negative	F	7.69765	0.104975	14.4123	0.0475017	2.84664
HMDB0000306+M+H-	136.08	136.074	3	100	Negative	P__	7.70019	0.0994956	9.76417	0.0804776	2.52175
HMDB0000306+M-2H+NH4-	153.106	153.1	1	100	Negative	P	6.38017	0.096546	40.1484	0	0
HMDB0000306+M-2H+NH4-	136.078	136.073	4	100	Negative	D	6.37571	0.0921644	82.5024	0.069844	4.53831
HMDB0000306+M-2H+NH4-	153.106	153.1	4	100	Negative	P__	6.37915	0.0860958	7.33765	0.0159856	10.824
HMDB0000452+M-2H+Na-	124.04	124.036	1	100	Negative	P	1.81	0.0879908	202.456	0	0
HMDB0000452+M-2H+Na-	102.057	102.053	3	100	Negative	D	1.81018	0.0912818	33.481	0.00981779	3.74018
HMDB0000452+M-2H+Na-	102.057	102.053	3	100	Negative	D	1.81017	0.091257	33.4953	0.00928044	3.71194
HMDB0000452+M-2H+Na-	102.064	102.06	3	5.27931	Negative	F	1.80792	0.0847486	8.21921	0.114702	3.6848
HMDB0000452+M-2H+Na-	102.065	102.06	3	11.2978	Negative	F	1.80763	0.0844578	6.68736	0.130996	4.01526
HMDB0000452+M-2H+Na-	84.0457	84.0423	3	10.4241	Negative	F	1.81101	0.0933322	310.384	0.0558451	6.07032
HMDB0000452+M-2H+Na-	84.0457	84.0424	3	10.7408	Negative	F	1.81099	0.0933167	309.541	0.054891	6.05275
HMDB0000452+M-2H+Na-	86.0427	86.0393	3	8.5	Negative	F	1.81206	0.0886594	6.12535	0.113667	0.759819
HMDB0000452+M-2H+Na-	124.04	124.036	3	100	Negative	P__	1.80894	0.0899612	79.8688	0.0587873	2.2393
HMDB0000568+M+H-	151.064	151.058	1	100	Negative	P	5.32043	0.0977188	24.5958	0	0
HMDB0000568+M+H-	151.063	151.057	4	78.1838	Negative	D	5.31895	0.10028	56.1868	0.0277267	2.62073
HMDB0000568+M+H-	151.064	151.058	4	100	Negative	P__	5.31925	0.100405	53.6377	0.0221728	2.7492
HMDB0000573+M+H-	281.254	281.243	1	100	Negative	P	19.706	0.0780961	5.89636	0	0
HMDB0000573+M+H-	281.253	281.242	6	100	Negative	D	19.7071	0.0811873	162.106	0.0053406	3.95821
HMDB0000573+M+H-	281.254	281.243	6	100	Negative	D	19.7069	0.0813778	161.401	0.00446447	4.20219
HMDB0000573+M+H-	281.254	281.243	6	100	Negative	D	19.7069	0.0813992	161.323	0.00436699	4.22949
HMDB0000573+M+H-	281.254	281.243	6	100	Negative	D	19.7068	0.0814427	161.167	0.00417182	4.2852
HMDB0000573+M+H-	281.255	281.244	6	100	Negative	D	19.7067	0.0816198	160.542	0.00338724	4.51206
HMDB0000573+M+H-	282.257	282.245	6	18.3183	Negative	F	19.7097	0.0798948	32.3587	0.0183913	2.30322
HMDB0000573+M+H-	282.257	282.246	6	14.9149	Negative	F	19.7096	0.0797325	31.5944	0.0180452	2.09532
HMDB0000573+M+H-	282.257	282.246	6	17.5175	Negative	F	19.7096	0.079717	31.4907	0.0179956	2.07549
HMDB0000573+M+H-	282.258	282.246	6	14.1141	Negative	F	19.7096	0.0796627	31.1964	0.0180737	2.00593
HMDB0000573+M+H-	282.258	282.247	6	22.4224	Negative	F	19.7097	0.079415	30.4351	0.0185199	1.68878
HMDB0000573+M+H-	281.254	281.243	6	100	Negative	P__	19.7068	0.0814436	161.163	0.00416761	4.28642
HMDB0000634+M+H-	129.022	129.017	1	100	Negative	P	1.81246	0.0954635	21.535	0	0
HMDB0000634+M+H-	69.0014	68.9986	3	86.123	Negative	D	1.81012	0.0854822	7.99657	0.128984	10.4556
HMDB0000661+M+FA-H-	177.044	177.037	1	100	Negative	P	1.26151	0.0827121	17.9993	0	0
HMDB0000661+M+FA-H-	87.1017	87.0983	4	100	Negative	D	1.26321	0.0876671	16.393	0.135105	5.9907
HMDB0000684+M+Cl-	243.059	243.049	1	100	Negative	P	6.17631	0.0974514	60.3857	0	0
HMDB0000684+M+Cl-	117.06	117.055	5	19.3385	Negative	F	6.16986	0.100469	65.2074	0.104433	3.09641
HMDB0000684+M+Cl-	117.06	117.055	5	70.7122	Negative	F	6.16982	0.100403	65.2957	0.105069	3.02858
HMDB0000684+M+Cl-	118.067	118.062	5	72.8205	Negative	F	6.17344	0.0998658	249.717	0.0464907	2.47758
HMDB0000684+M+Cl-	118.067	118.063	5	100	Negative	D	6.17341	0.0998392	250.159	0.0469724	2.4503
HMDB0000684+M+Cl-	119.07	119.066	5	5.8679	Negative	F	6.17372	0.0968209	80.8514	0.0418532	0.64697
HMDB0000684+M+Cl-	119.071	119.066	5	9.27882	Negative	F	6.17368	0.0967718	80.9705	0.0426286	0.697384
HMDB0000684+M+Cl-	146.063	146.057	5	6.4425	Negative	F	6.17341	0.1003	391.574	0.0470008	2.92349
HMDB0000684+M+Cl-	146.063	146.057	5	100	Negative	D	6.17338	0.100274	419.592	0.0473909	2.89662
HMDB0000684+M+Cl-	146.063	146.057	5	94.0514	Negative	D	6.17336	0.100248	417.613	0.0477828	2.86962
HMDB0000684+M+Cl-	147.066	147.06	5	6.09687	Negative	F	6.17424	0.0955921	142.288	0.0334614	1.90792
HMDB0000684+M+Cl-	147.066	147.06	5	9.6463	Negative	F	6.17417	0.09557	143.273	0.0346187	1.93061
HMDB0000684+M+Cl-	91.0556	91.052	5	61.0256	Negative	F	6.1723	0.0963274	91.1923	0.0648752	1.15341
HMDB0000684+M+Cl-	243.059	243.049	5	100	Negative	P__	6.17481	0.0985604	8.63218	0.0242537	1.138
HMDB0000725+M+FA-H-	176.06	176.053	1	100	Negative	P	1.80945	0.0897983	91.0626	0	0
HMDB0000725+M+FA-H-	130.052	130.047	4	100	Negative	D	1.80997	0.0926832	85.3974	0.0285148	3.2127
HMDB0000725+M+FA-H-	130.052	130.047	4	100	Negative	D	1.80996	0.0926723	85.3131	0.0280785	3.20058
HMDB0000725+M+FA-H-	130.053	130.048	4	100	Negative	D	1.80986	0.0925837	122.101	0.02223	3.10186
HMDB0000725+M+FA-H-	84.0457	84.0424	4	6.17131	Negative	F	1.80961	0.0919443	35.8162	0.00868141	2.38986
HMDB0000725+M+FA-H-	84.0457	84.0424	4	5.34788	Negative	F	1.80961	0.0919397	35.7851	0.00871468	2.3847
HMDB0000725+M+H-	130.054	130.048	1	100	Negative	P	1.80795	0.088254	844.174	0	0
HMDB0000725+M+H-	69.0014	68.9986	3	5.91799	Negative	F	1.81012	0.0854822	7.99657	0.120211	3.14074
HMDB0000725+M+H-	86.0507	86.0473	3	100	Negative	D	1.80881	0.0912605	25.8188	0.0478615	3.40658
HMDB0000725+M-2H+K-	168.01	168.003	1	100	Negative	P	1.81181	0.0903195	255.371	0	0
HMDB0000725+M-2H+K-	130.052	130.047	4	100	Negative	D	1.80997	0.0926832	85.3974	0.101831	2.61703
HMDB0000725+M-2H+K-	130.052	130.047	4	100	Negative	D	1.80996	0.0926723	85.3131	0.102267	2.60498
HMDB0000725+M-2H+K-	130.053	130.048	4	100	Negative	D	1.80986	0.0925837	122.101	0.108108	2.50683
HMDB0000725+M-2H+K-	84.0457	84.0424	4	6.17131	Negative	F	1.80961	0.0919443	35.8162	0.121639	1.79894
HMDB0000725+M-2H+K-	84.0457	84.0424	4	5.34788	Negative	F	1.80961	0.0919397	35.7851	0.121605	1.79381
HMDB0000792+M+H-	201.117	201.109	1	100	Negative	P	8.62034	0.0940738	7.24126	0	0
HMDB0000792+M+H-	201.117	201.109	5	94.1942	Negative	D	8.61935	0.0978118	10.7271	0.0114627	3.97352
HMDB0000792+M+H-	201.117	201.109	5	100	Negative	P__	8.61954	0.0978382	10.8605	0.00933367	4.00158
HMDB0000827+M+H-	283.27	283.259	1	100	Negative	P	22.4537	0.0992139	252.151	0	0
HMDB0000827+M+H-	283.249	283.237	6	100	Negative	D	22.4502	0.113201	41.5522	0.0155239	14.0979
HMDB0000827+M+H-	283.27	283.259	6	100	Negative	D	22.4531	0.09892	379.965	0.00284149	0.296206
HMDB0000827+M+H-	283.271	283.26	6	100	Negative	D	22.4531	0.0989228	387.394	0.00251215	0.293374
HMDB0000827+M+H-	283.271	283.26	6	100	Negative	D	22.4532	0.0989239	387.051	0.00237832	0.29229
HMDB0000827+M+H-	283.271	283.26	6	100	Negative	D	22.4532	0.0989244	386.908	0.00231098	0.29176
HMDB0000827+M+H-	284.273	284.262	6	17.8178	Negative	F	22.4513	0.09689	116.296	0.0108766	2.34231
HMDB0000827+M+H-	284.274	284.263	6	19.9199	Negative	F	22.4513	0.0968709	95.4268	0.0108715	2.36154
HMDB0000827+M+H-	284.274	284.263	6	16.016	Negative	F	22.4513	0.096866	92.0417	0.0109029	2.36652
HMDB0000827+M+H-	284.274	284.263	6	15.2152	Negative	F	22.4512	0.0968635	90.4265	0.0109186	2.36903
HMDB0000827+M+H-	283.27	283.259	6	100	Negative	P__	22.453	0.0989174	374.121	0.00312888	0.298869
HMDB0000870+M-2H+NH4-	127.101	127.096	1	100	Negative	P	1.44443	0.0977999	5.76801	0	0
HMDB0000870+M-2H+NH4-	95.0627	95.0589	3	100	Negative	D	1.44409	0.0918012	15.7473	0.0239976	6.13368
HMDB0000905+M+H-	330.068	330.054	1	100	Negative	P	1.80717	0.0940278	9.35643	0	0
HMDB0000905+M+H-	134.05	134.044	7	76.977	Negative	D	1.80791	0.0867412	34.815	0.0408782	7.74938
HMDB0000905+M+H-	330.067	330.054	7	68.7688	Negative	F	1.80536	0.0889102	5.55966	0.100502	5.44259
HMDB0000905+M+H-	330.068	330.054	7	100	Negative	P__	1.80541	0.0890113	5.43836	0.0976643	5.33516
HMDB0000939+M+H-	383.122	383.107	1	100	Negative	P	8.76215	0.103665	1572.59	0	0
HMDB0000939+M+H-	136.066	136.06	8	100	Negative	D	8.75729	0.0948263	44.2279	0.0553937	8.52654
HMDB0000939+M+H-	136.077	136.071	8	69.97	Negative	F	8.76645	0.104255	595.389	0.0490552	0.568471
HMDB0000939+M+H-	188.027	188.02	8	24.5245	Negative	F	8.76476	0.10768	91.1086	0.0297802	3.87307
HMDB0000939+M+H-	383.113	383.097	8	100	Negative	D	8.76905	0.110559	557.684	0.0787254	6.64947
HMDB0000939+M+H-	383.12	383.105	8	100	Negative	D	8.77159	0.111151	623.239	0.107709	7.22139
HMDB0000939+M+H-	383.121	383.106	8	27.2748	Negative	F	8.77189	0.111355	605.311	0.111141	7.41765
HMDB0000939+M+H-	383.122	383.106	8	100	Negative	D	8.77193	0.111381	602.292	0.111663	7.44271
HMDB0000939+M+H-	384.122	384.107	8	15.4154	Negative	F	8.76943	0.110569	53.7784	0.0831001	6.65921
HMDB0000939+M+H-	384.124	384.108	8	15.9159	Negative	F	8.76956	0.110812	50.9651	0.0846398	6.89436
HMDB0000939+M+H-	88.0244	88.0208	8	51.1687	Negative	F	8.7634	0.108027	6.79884	0.0142677	4.20715
HMDB0000939+M+H-	383.122	383.107	8	100	Negative	P__	8.77204	0.11144	595.518	0.112853	7.49969
HMDB0000939+M+H2O-H-	365.111	365.096	1	100	Negative	P	8.76469	0.100278	115.018	0	0
HMDB0000939+M+H2O-H-	136.066	136.06	8	100	Negative	D	8.75729	0.0948263	44.2279	0.0844	5.43676
HMDB0000939+M+H2O-H-	136.077	136.071	8	69.97	Negative	F	8.76645	0.104255	595.389	0.0200185	3.96547
HMDB0000939+M+H2O-H-	188.027	188.02	8	24.5245	Negative	F	8.76476	0.10768	91.1086	0.000749074	7.38168
HMDB0000939+M+H2O-H-	383.113	383.097	8	100	Negative	D	8.76905	0.110559	557.684	0.0496801	10.2519
HMDB0000939+M+H2O-H-	383.12	383.105	8	100	Negative	D	8.77159	0.111151	623.239	0.078655	10.8431
HMDB0000939+M+H2O-H-	383.121	383.106	8	27.2748	Negative	F	8.77189	0.111355	605.311	0.0820863	11.046
HMDB0000939+M+H2O-H-	383.122	383.106	8	100	Negative	D	8.77193	0.111381	602.292	0.0826083	11.0719
HMDB0000939+M+H2O-H-	384.122	384.107	8	15.4154	Negative	F	8.76943	0.110569	53.7784	0.0540535	10.2619
HMDB0000939+M+H2O-H-	384.124	384.108	8	15.9159	Negative	F	8.76956	0.110812	50.9651	0.0555928	10.505
HMDB0000939+M+H2O-H-	88.0244	88.0208	8	51.1687	Negative	F	8.7634	0.108027	6.79884	0.0147589	7.72705
HMDB0000939+M+H2O-H-	365.111	365.096	8	100	Negative	P__	8.76665	0.109246	141.747	0.0223444	8.94319
HMDB0000939+M-2H+K-	421.079	421.062	1	100	Negative	P	8.76636	0.102562	4552.06	0	0
HMDB0000939+M-2H+K-	269.112	269.102	9	10.9109	Negative	F	8.76496	0.105344	14.0663	0.0159216	2.71305
HMDB0000939+M-2H+K-	383.113	383.097	9	100	Negative	D	8.77054	0.101675	54.4556	0.0477531	0.864763
HMDB0000939+M-2H+K-	383.12	383.105	9	100	Negative	D	8.77122	0.102325	59.1769	0.0554306	0.231019
HMDB0000939+M-2H+K-	383.121	383.106	9	27.2748	Negative	F	8.77126	0.102711	57.4028	0.0559112	0.145407
HMDB0000939+M-2H+K-	383.122	383.106	9	100	Negative	D	8.77128	0.102735	57.0526	0.0561637	0.16909
HMDB0000939+M-2H+K-	384.122	384.107	9	15.4154	Negative	F	8.77167	0.108288	35.6905	0.0605995	5.58334
HMDB0000939+M-2H+K-	384.124	384.108	9	15.9159	Negative	F	8.77163	0.108051	30.8445	0.0601463	5.35241
HMDB0000939+M-2H+K-	421.079	421.062	9	100	Negative	P__	8.77502	0.106407	888.538	0.0988522	3.74969
HMDB0000944+M-2H+NH4-	356.361	356.346	1	100	Negative	P	12.9312	0.0995077	41.0495	0	0
HMDB0000944+M-2H+NH4-	339.333	339.32	8	100	Negative	D	12.9172	0.0865135	5.55078	0.108383	13.0585
HMDB0000944+M-2H+NH4-	339.334	339.321	8	100	Negative	D	12.9174	0.0869232	6.09457	0.107098	12.6468
HMDB0000944+M-2H+NH4-	356.361	356.346	8	100	Negative	P__	12.9206	0.0913932	16.0861	0.0816414	8.15465
HMDB0000965+M+H-	108.015	108.01	1	100	Negative	P	1.27968	0.0948598	16.7838	0	0
HMDB0000965+M+H-	126.024	126.019	3	36.9369	Negative	F	1.27831	0.110245	166.698	0.10745	16.2185
HMDB0000965+M+H-	126.025	126.019	3	100	Negative	D	1.27832	0.110207	166.632	0.106752	16.1788
HMDB0000965+M+H-	64.9701	64.9675	3	11.4345	Negative	F	1.27838	0.10658	6.99262	0.101462	12.355
HMDB0000975+M+H-	341.116	341.102	1	100	Negative	P	21.6366	0.096473	172.357	0	0
HMDB0000975+M+H-	341.115	341.102	7	100	Negative	D	21.6345	0.0932946	26.8473	0.00951861	3.29455
HMDB0000975+M+H-	341.116	341.102	7	100	Negative	P__	21.6345	0.0932702	112.063	0.00970963	3.31989
HMDB0001149+M+FA-H-	176.06	176.053	1	100	Negative	P	1.80945	0.0897983	91.0626	0	0
HMDB0001149+M+FA-H-	130.052	130.047	4	100	Negative	D	1.80997	0.0926832	85.3974	0.0285148	3.2127
HMDB0001149+M+FA-H-	130.052	130.047	4	100	Negative	D	1.80996	0.0926723	85.3131	0.0280785	3.20058
HMDB0001149+M+FA-H-	130.053	130.048	4	100	Negative	D	1.80986	0.0925837	122.101	0.02223	3.10186
HMDB0001149+M+FA-H-	84.0457	84.0424	4	6.17131	Negative	F	1.80961	0.0919443	35.8162	0.00868141	2.38986
HMDB0001149+M+FA-H-	84.0457	84.0424	4	5.34788	Negative	F	1.80961	0.0919397	35.7851	0.00871468	2.3847
HMDB0001149+M+H-	130.054	130.048	1	100	Negative	P	1.80795	0.088254	844.174	0	0
HMDB0001149+M+H-	69.0014	68.9986	3	10.4104	Negative	F	1.81012	0.0854822	7.99657	0.120211	3.14074
HMDB0001149+M+H-	86.0507	86.0473	3	100	Negative	D	1.80881	0.0912605	25.8188	0.0478615	3.40658
HMDB0001149+M-2H+K-	168.01	168.003	1	100	Negative	P	1.81181	0.0903195	255.371	0	0
HMDB0001149+M-2H+K-	130.052	130.047	4	100	Negative	D	1.80997	0.0926832	85.3974	0.101831	2.61703
HMDB0001149+M-2H+K-	130.052	130.047	4	100	Negative	D	1.80996	0.0926723	85.3131	0.102267	2.60498
HMDB0001149+M-2H+K-	130.053	130.048	4	100	Negative	D	1.80986	0.0925837	122.101	0.108108	2.50683
HMDB0001149+M-2H+K-	84.0457	84.0424	4	6.17131	Negative	F	1.80961	0.0919443	35.8162	0.121639	1.79894
HMDB0001149+M-2H+K-	84.0457	84.0424	4	5.34788	Negative	F	1.80961	0.0919397	35.7851	0.121605	1.79381
HMDB0001198+M+H-	624.309	624.284	1	100	Negative	P	11.1447	0.10102	12.33	0	0
HMDB0001198+M+H-	624.277	624.253	13	100	Negative	D	11.139	0.107346	11.1015	0.0514437	6.26216
HMDB0001198+M+H-	624.286	624.262	13	100	Negative	D	11.1406	0.10193	9.54159	0.0367683	0.900357
HMDB0001198+M+H-	624.303	624.279	13	100	Negative	D	11.1406	0.101816	11.4345	0.0365149	0.787545
HMDB0001198+M+H-	624.323	624.299	13	100	Negative	D	11.1404	0.100264	11.94	0.0385214	0.748291
HMDB0001198+M+H-	624.328	624.302	13	100	Negative	D	11.1404	0.100161	11.5972	0.0389804	0.850783
HMDB0001198+M+H-	624.309	624.284	13	100	Negative	P__	11.1403	0.100837	11.9259	0.0391033	0.181611
HMDB0001248+M-2H+NH4-	801.192	801.16	1	100	Negative	P	8.7713	0.0974785	549.997	0	0
HMDB0001248+M-2H+NH4-	421.118	421.102	17	100	Negative	D	8.76427	0.0978063	7.29278	0.0801818	0.336296
HMDB0001248+M-2H+NH4-	439.009	438.991	17	80.013	Negative	D	8.77097	0.102272	5.09548	0.00382256	4.91706
HMDB0001248+M-2H+NH4-	801.192	801.16	17	100	Negative	P__	8.76754	0.0981175	34.9204	0.0429335	0.655576
HMDB0001314+M+H-	344.047	344.033	1	100	Negative	P	16.627	0.100537	6.51614	0	0
HMDB0001314+M+H-	344.046	344.033	7	94.1817	Negative	D	16.6286	0.0983284	5.13759	0.00962124	2.19657
HMDB0001314+M+H-	344.047	344.034	7	54.3057	Negative	F	16.628	0.0970271	5.30351	0.00641404	3.49086
HMDB0001314+M+H-	344.047	344.033	7	100	Negative	P__	16.6282	0.097575	5.22395	0.00765678	2.94592
HMDB0001871+M+FA-H-	335.084	335.071	1	100	Negative	P	7.13877	0.101423	57.5282	0	0
HMDB0001871+M+FA-H-	245.09	245.081	7	100	Negative	D	7.13169	0.105178	8.13338	0.0991838	3.70251
HMDB0001871+M+FA-H-	289.077	289.065	7	78.198	Negative	D	7.1318	0.115159	5.43428	0.0976596	13.5435
HMDB0001871+M+FA-H-	289.077	289.065	7	100	Negative	D	7.13294	0.114079	5.84614	0.0817861	12.4789
HMDB0001871+M+FA-H-	289.077	289.066	7	100	Negative	D	7.13331	0.113213	6.13491	0.0765518	11.625
HMDB0001871+M+FA-H-	289.077	289.066	7	13.7599	Negative	F	7.13313	0.112349	6.78721	0.0790762	10.7727
HMDB0001871+M+FA-H-	289.078	289.066	7	100	Negative	D	7.13218	0.111908	8.14002	0.0923256	10.3387
HMDB0001871+M+FA-H-	289.078	289.066	7	100	Negative	D	7.13199	0.111823	8.47916	0.0949645	10.2542
HMDB0001871+M+FA-H-	289.078	289.066	7	100	Negative	D	7.13182	0.111742	8.81829	0.0974056	10.1745
HMDB0001871+M+FA-H-	289.078	289.066	7	61.5616	Negative	F	7.13166	0.111665	9.15743	0.0996704	10.0991
HMDB0001871+M+FA-H-	289.078	289.067	7	100	Negative	D	7.13151	0.111593	9.49656	0.101777	10.0277
HMDB0001871+M+FA-H-	289.078	289.067	7	100	Negative	D	7.13111	0.111398	10.5143	0.107302	9.83501
HMDB0001871+M+FA-H-	289.083	289.071	7	84.2843	Negative	D	7.13058	0.10885	37.7056	0.114832	7.32315
HMDB0001871+M+FA-H-	65.0403	65.0377	7	7.29851	Negative	F	7.12965	0.0930375	9.94109	0.127788	8.26749
HMDB0001906+M-2H+Na-	124.04	124.036	1	100	Negative	P	1.81	0.0879908	202.456	0	0
HMDB0001906+M-2H+Na-	102.057	102.053	3	100	Negative	D	1.81015	0.0912088	33.5242	0.00823182	3.65718
HMDB0001906+M-2H+Na-	124.04	124.036	3	100	Negative	P__	1.80894	0.0899612	79.8688	0.0587873	2.2393
HMDB0001933+M+H-	329.007	328.994	1	100	Negative	P	14.8672	0.13411	10.3352	0	0
HMDB0001933+M+H-	174.995	174.988	7	13.8315	Negative	F	14.8701	0.155289	8.21625	0.0197712	15.7927
HMDB0001933+M+H-	174.995	174.988	7	11.5395	Negative	F	14.87	0.155135	8.25719	0.0186977	15.6776
HMDB0001933+M+H-	174.995	174.988	7	11.1153	Negative	F	14.8696	0.154787	8.42199	0.0160224	15.4182
HMDB0001933+M+H-	174.996	174.989	7	6.01237	Negative	F	14.8693	0.154819	8.5006	0.0142583	15.4416
HMDB0001933+M+H-	176.992	176.985	7	30.8556	Negative	F	14.8675	0.143767	7.83803	0.00233676	7.20078
HMDB0001933+M+H-	176.992	176.985	7	28.9404	Negative	F	14.8674	0.14365	7.87619	0.00141452	7.11401
HMDB0001933+M+H-	176.993	176.986	7	20.2852	Negative	F	14.8672	0.143635	7.96374	5.65675e-05	7.10272
HMDB0001933+M+H-	176.993	176.986	7	16.2077	Negative	F	14.8672	0.143703	7.98675	0.000177101	7.15335
HMDB0001933+M+H-	253.002	252.992	7	36.7771	Negative	F	14.8671	0.148223	8.11407	0.000714459	10.5235
HMDB0001933+M+H-	253.002	252.992	7	100	Negative	D	14.867	0.148226	8.12218	0.00126298	10.5255
HMDB0001933+M+H-	253.002	252.992	7	100	Negative	D	14.867	0.148217	8.13138	0.00159479	10.5189
HMDB0001933+M+H-	253.002	252.992	7	13.2775	Negative	F	14.8669	0.148156	8.14113	0.00206347	10.474
HMDB0001933+M+H-	254.999	254.988	7	52.3174	Negative	F	14.8614	0.131106	7.20887	0.0389973	2.23973
HMDB0001933+M+H-	254.999	254.989	7	47.0962	Negative	F	14.8612	0.130737	7.11462	0.04043	2.51494
HMDB0001933+M+H-	329.007	328.994	7	79.3449	Negative	D	14.8689	0.143122	7.37929	0.0113952	6.72026
HMDB0001933+M+H-	329.007	328.994	7	100	Negative	D	14.869	0.143682	7.39873	0.0119078	7.13771
HMDB0001933+M+H-	98.986	98.982	7	27.266	Negative	F	14.8707	0.151728	7.67765	0.0233753	13.1374
HMDB0001933+M+H-	98.9861	98.9821	7	100	Negative	D	14.8705	0.151607	7.75542	0.0219639	13.0469
HMDB0001933+M+H-	329.007	328.994	7	100	Negative	P__	14.8689	0.143206	7.38227	0.0114887	6.78298
HMDB0002092+M+H-	129.022	129.017	1	100	Negative	P	1.81246	0.0954635	21.535	0	0
HMDB0002092+M+H-	69.0014	68.9986	3	86.123	Negative	D	1.81012	0.0854822	7.99657	0.128984	10.4556
HMDB0002124+M+H-	269.051	269.04	1	100	Negative	P	5.61963	0.108691	5.37154	0	0
HMDB0002124+M+H-	269.042	269.031	6	7.89474	Negative	F	5.61169	0.11527	6.90764	0.141331	6.05254
HMDB0002124+M+H-	269.05	269.039	6	100	Negative	D	5.61379	0.114831	9.26298	0.104057	5.64896
HMDB0002124+M+H-	269.05	269.04	6	100	Negative	D	5.6139	0.114877	9.18274	0.101972	5.69148
HMDB0002124+M+H-	269.05	269.04	6	100	Negative	D	5.61397	0.114873	9.12919	0.100709	5.68764
HMDB0002124+M+H-	269.05	269.04	6	100	Negative	D	5.61405	0.114869	9.07561	0.0994302	5.68361
HMDB0002124+M+H-	269.051	269.04	6	89.1892	Negative	D	5.61412	0.114867	9.02203	0.0981476	5.68168
HMDB0002124+M+H-	269.051	269.04	6	100	Negative	D	5.61419	0.114865	8.96827	0.0968517	5.6801
HMDB0002124+M+H-	269.051	269.04	6	13.705	Negative	F	5.61427	0.114863	8.91449	0.095539	5.67835
HMDB0002124+M+H-	269.051	269.04	6	100	Negative	D	5.61434	0.114861	8.8607	0.0942093	5.67642
HMDB0002124+M+H-	269.051	269.04	6	100	Negative	D	5.61468	0.11623	8.85083	0.0881846	6.93616
HMDB0002124+M+H-	269.051	269.041	6	100	Negative	D	5.61484	0.11626	8.75367	0.0853504	6.96337
HMDB0002124+M+H-	269.057	269.047	6	82.3824	Negative	D	5.61855	0.116671	6.36102	0.0193208	7.34195
HMDB0002124+M+H-	269.051	269.04	6	100	Negative	P__	5.61438	0.11486	8.8352	0.093573	5.67544
HMDB0002655+M+H-	315.057	315.045	1	100	Negative	P	12.6344	0.097891	33.2655	0	0
HMDB0002655+M+H-	315.057	315.044	7	100	Negative	D	12.631	0.0959115	13.8366	0.0269658	2.02224
HMDB0002655+M+H-	315.057	315.044	7	100	Negative	D	12.631	0.0959267	13.9029	0.0270929	2.00671
HMDB0002655+M+H-	315.057	315.045	7	100	Negative	P__	12.6308	0.0960723	14.1323	0.0286769	1.8579
HMDB0002780+M+FA-H-	335.084	335.071	1	100	Negative	P	7.13877	0.101423	57.5282	0	0
HMDB0002780+M+FA-H-	245.09	245.081	7	100	Negative	D	7.13169	0.105178	8.13338	0.0991838	3.70251
HMDB0002780+M+FA-H-	289.077	289.065	7	78.198	Negative	D	7.1318	0.115159	5.43428	0.0976596	13.5435
HMDB0002780+M+FA-H-	289.077	289.065	7	100	Negative	D	7.13294	0.114079	5.84614	0.0817861	12.4789
HMDB0002780+M+FA-H-	289.077	289.066	7	100	Negative	D	7.13331	0.113213	6.13491	0.0765518	11.625
HMDB0002780+M+FA-H-	289.078	289.066	7	100	Negative	D	7.13218	0.111908	8.14002	0.0923256	10.3387
HMDB0002780+M+FA-H-	289.078	289.066	7	100	Negative	D	7.13199	0.111823	8.47916	0.0949645	10.2542
HMDB0002780+M+FA-H-	289.078	289.066	7	100	Negative	D	7.13182	0.111742	8.81829	0.0974056	10.1745
HMDB0002780+M+FA-H-	289.078	289.066	7	61.5616	Negative	F	7.13166	0.111665	9.15743	0.0996704	10.0991
HMDB0002780+M+FA-H-	289.078	289.067	7	100	Negative	D	7.13151	0.111593	9.49656	0.101777	10.0277
HMDB0002780+M+FA-H-	289.078	289.067	7	100	Negative	D	7.13111	0.111398	10.5143	0.107302	9.83501
HMDB0002780+M+FA-H-	289.083	289.071	7	84.2843	Negative	D	7.13058	0.10885	37.7056	0.114832	7.32315
HMDB0002780+M+FA-H-	65.0403	65.0377	7	7.29851	Negative	F	7.12965	0.0930375	9.94109	0.127788	8.26749
HMDB0002899+M+H-	301.005	300.993	1	100	Negative	P	18.8393	0.106051	87.0711	0	0
HMDB0002899+M+H-	122.002	121.998	7	17.257	Negative	F	18.8423	0.104283	24.0332	0.01556	1.66796
HMDB0002899+M+H-	300.984	300.972	7	47.1367	Negative	F	18.8419	0.108004	29.6596	0.013536	1.84099
HMDB0002899+M+H-	302.006	301.994	7	100	Negative	D	18.8369	0.0930618	124.229	0.0127629	12.2485
HMDB0002899+M+H-	302.015	302.003	7	6.11426	Negative	F	18.8371	0.0932703	124.201	0.011648	12.0519
HMDB0002899+M+H-	302.027	302.015	7	6.94748	Negative	F	18.8375	0.0954059	38.6661	0.00982185	10.0381
HMDB0002899+M+H-	303.006	302.994	7	45.04	Negative	F	18.8368	0.10181	84.0044	0.0131439	3.99981
HMDB0002899+M+H-	303.012	303	7	100	Negative	D	18.8374	0.102889	57.3723	0.0104297	2.98221
HMDB0002899+M+H-	303.016	303.004	7	100	Negative	D	18.8371	0.103841	38.9357	0.0118106	2.08439
HMDB0002899+M+H-	303.019	303.006	7	100	Negative	D	18.8371	0.104436	27.6537	0.0117497	1.52368
HMDB0002899+M+H-	301.005	300.993	7	100	Negative	P__	18.8391	0.106322	45.2273	0.00100354	0.255292
HMDB0003217+M+H-	269.051	269.04	1	100	Negative	P	5.61963	0.108691	5.37154	0	0
HMDB0003217+M+H-	269.042	269.031	6	7.89474	Negative	F	5.61169	0.11527	6.90764	0.141331	6.05254
HMDB0003217+M+H-	269.044	269.033	6	30.0851	Negative	F	5.61209	0.115369	7.35168	0.134239	6.14412
HMDB0003217+M+H-	269.045	269.035	6	100	Negative	D	5.61252	0.115339	7.71704	0.126602	6.1166
HMDB0003217+M+H-	269.049	269.039	6	17.3173	Negative	F	5.61324	0.114873	8.40692	0.113844	5.68744
HMDB0003217+M+H-	269.05	269.039	6	100	Negative	D	5.61379	0.114831	9.26298	0.104057	5.64896
HMDB0003217+M+H-	269.05	269.04	6	100	Negative	D	5.6139	0.114877	9.18274	0.101972	5.69148
HMDB0003217+M+H-	269.05	269.04	6	100	Negative	D	5.61397	0.114873	9.12919	0.100709	5.68764
HMDB0003217+M+H-	269.05	269.04	6	100	Negative	D	5.61405	0.114869	9.07561	0.0994302	5.68361
HMDB0003217+M+H-	269.051	269.04	6	89.1892	Negative	D	5.61412	0.114867	9.02203	0.0981476	5.68168
HMDB0003217+M+H-	269.051	269.04	6	100	Negative	D	5.61416	0.114866	8.99354	0.0974628	5.68086
HMDB0003217+M+H-	269.051	269.04	6	31.031	Negative	F	5.61419	0.114865	8.96827	0.0968517	5.6801
HMDB0003217+M+H-	269.051	269.04	6	100	Negative	D	5.61427	0.114863	8.91449	0.095539	5.67835
HMDB0003217+M+H-	269.051	269.04	6	100	Negative	D	5.61434	0.114861	8.8607	0.0942093	5.67642
HMDB0003217+M+H-	269.051	269.04	6	100	Negative	D	5.61442	0.114859	8.80689	0.0928623	5.67431
HMDB0003217+M+H-	269.051	269.04	6	100	Negative	D	5.61449	0.114856	8.75451	0.0914976	5.672
HMDB0003217+M+H-	269.051	269.04	6	52.0521	Negative	F	5.61468	0.11623	8.85083	0.0881846	6.93616
HMDB0003217+M+H-	269.051	269.041	6	100	Negative	D	5.61484	0.11626	8.75367	0.0853504	6.96337
HMDB0003217+M+H-	269.051	269.041	6	100	Negative	D	5.6149	0.116329	8.69477	0.0842243	7.02721
HMDB0003217+M+H-	269.053	269.042	6	100	Negative	D	5.61597	0.115246	7.95915	0.0651226	6.03105
HMDB0003217+M+H-	269.054	269.044	6	22.022	Negative	F	5.61654	0.115064	7.68311	0.0550855	5.86312
HMDB0003217+M+H-	269.057	269.047	6	82.3824	Negative	D	5.61855	0.116671	6.36102	0.0193208	7.34195
HMDB0003217+M+H-	269.051	269.04	6	100	Negative	P__	5.61438	0.11486	8.8352	0.093573	5.67544
HMDB0003217+M-2H+NH4-	286.078	286.066	1	100	Negative	P	6.94057	0.0947467	149.138	0	0
HMDB0003217+M-2H+NH4-	243.139	243.129	6	13.2711	Negative	F	6.9458	0.09721	8.04643	0.0753417	2.5999
HMDB0003217+M-2H+NH4-	253.051	253.041	6	44.6446	Negative	F	6.93317	0.11103	7.02001	0.106716	17.1865
HMDB0003217+M-2H+NH4-	270.106	270.095	6	93.5997	Negative	D	6.93117	0.0902645	6.38356	0.135523	4.73066
HMDB0003217+M-2H+NH4-	286.078	286.066	6	100	Negative	P__	6.93712	0.0899461	32.0767	0.0497317	5.06669
HMDB0003306+M+H-	273.082	273.071	1	100	Negative	P	7.25331	0.0948956	7.11499	0	0
HMDB0003306+M+H-	273.08	273.069	6	100	Negative	D	7.25395	0.0953035	5.05627	0.00879469	0.429877
HMDB0004825+M+H-	152.075	152.069	1	100	Negative	P	1.96302	0.11897	1836.17	0	0
HMDB0004825+M+H-	134.063	134.057	4	100	Negative	D	1.96229	0.12232	3066.37	0.0375389	2.81608
HMDB0004825+M+H2O-H-	134.063	134.058	1	100	Negative	P	1.9627	0.122423	377.346	0	0
HMDB0004825+M+H2O-H-	134.063	134.057	3	100	Negative	D	1.96477	0.117935	18.5292	0.105692	3.66644
HMDB0004825+M+H2O-H-	134.063	134.058	3	100	Negative	P__	1.96442	0.118283	18.1307	0.0875812	3.38221
HMDB0005095+M+H-	624.309	624.284	1	100	Negative	P	11.1447	0.10102	12.33	0	0
HMDB0005095+M+H-	624.277	624.253	13	100	Negative	D	11.139	0.107346	11.1015	0.0514437	6.26216
HMDB0005095+M+H-	624.286	624.262	13	100	Negative	D	11.1406	0.10193	9.54159	0.0367683	0.900357
HMDB0005095+M+H-	624.303	624.279	13	100	Negative	D	11.1406	0.101816	11.4345	0.0365149	0.787545
HMDB0005095+M+H-	624.323	624.299	13	100	Negative	D	11.1404	0.100264	11.94	0.0385214	0.748291
HMDB0005095+M+H-	624.328	624.302	13	100	Negative	D	11.1404	0.100161	11.5972	0.0389804	0.850783
HMDB0005095+M+H-	624.309	624.284	13	100	Negative	P__	11.1403	0.100837	11.9259	0.0391033	0.181611
HMDB0005782+M+FA-H-	347.084	347.07	1	100	Negative	P	8.97192	0.125854	25419	0	0
HMDB0005782+M+FA-H-	133.032	133.026	7	17.2022	Negative	F	8.95939	0.141004	42.0423	0.139644	12.0376
HMDB0005782+M+FA-H-	134.038	134.033	7	5.58692	Negative	F	8.96384	0.117714	14.0554	0.0901437	6.46769
HMDB0005782+M+FA-H-	134.039	134.034	7	9.51681	Negative	F	8.96363	0.116956	13.2823	0.0924453	7.06998
HMDB0005782+M+FA-H-	134.04	134.034	7	21.7682	Negative	F	8.96321	0.116427	10.7275	0.0971135	7.49043
HMDB0005782+M+FA-H-	134.04	134.034	7	75.0392	Negative	D	8.96305	0.116288	10.3232	0.0989485	7.60094
HMDB0005782+M+FA-H-	134.04	134.035	7	60.1892	Negative	F	8.96296	0.116214	10.1214	0.0999214	7.66003
HMDB0005782+M+FA-H-	134.041	134.035	7	46.6466	Negative	F	8.96223	0.115584	8.71538	0.108022	8.16039
HMDB0005782+M+FA-H-	178.061	178.054	7	7.27924	Negative	F	8.96121	0.13826	6.64087	0.119367	9.85732
HMDB0005782+M+FA-H-	178.062	178.055	7	5.59077	Negative	F	8.96131	0.138483	6.65878	0.118325	10.0344
HMDB0005782+M+FA-H-	179.092	179.085	7	35.2041	Negative	F	8.96236	0.144315	17.4019	0.10658	14.6688
HMDB0005782+M+FA-H-	347.084	347.07	7	100	Negative	P__	8.96775	0.144503	832.479	0.0464783	14.8181
HMDB0005782+M+H-	301.078	301.066	1	100	Negative	P	11.7123	0.0950291	33.0255	0	0
HMDB0005782+M+H-	301.077	301.065	7	100	Negative	D	11.7066	0.0944612	11.3944	0.0483336	0.597609
HMDB0005782+M+H-	301.078	301.066	7	31.0426	Negative	F	11.7066	0.0944925	11.7231	0.0482513	0.56464
HMDB0005782+M+H-	301.078	301.066	7	100	Negative	D	11.7066	0.0944987	11.7756	0.0482407	0.558158
HMDB0005782+M+H-	301.078	301.066	7	100	Negative	D	11.7066	0.094517	11.9341	0.0482098	0.538951
HMDB0005782+M+H-	301.078	301.066	7	100	Negative	D	11.7066	0.0946062	12.0692	0.0481218	0.445008
HMDB0005782+M+H-	301.078	301.066	7	100	Negative	D	11.7067	0.0949701	12.2674	0.0477955	0.0621199
HMDB0005782+M+H-	301.079	301.067	7	100	Negative	D	11.7067	0.0949762	17.4415	0.0477781	0.0556703
HMDB0005782+M+H-	301.078	301.066	7	100	Negative	P__	11.7066	0.0945025	11.8081	0.0482342	0.554147
HMDB0005782+M-2H+K-	339.034	339.021	1	100	Negative	P	1.08937	0.0906596	49.1705	0	0
HMDB0005782+M-2H+K-	303.092	303.08	7	100	Negative	D	1.08815	0.102418	7.99448	0.112654	12.9702
HMDB0005782+M-2H+K-	303.093	303.081	7	100	Negative	D	1.08793	0.102323	8.92324	0.132667	12.8654
HMDB0005782+M-2H+Na-	323.06	323.047	1	100	Negative	P	1.08904	0.0929627	70.9541	0	0
HMDB0005782+M-2H+Na-	303.092	303.08	7	100	Negative	D	1.08815	0.102418	7.99448	0.0817222	10.1714
HMDB0005782+M-2H+Na-	303.093	303.081	7	100	Negative	D	1.08793	0.102323	8.92324	0.101742	10.0691
HMDB0005810+M+H2O-H-	269.05	269.04	1	100	Negative	P	5.62004	0.109438	6.4566	0	0
HMDB0005810+M+H2O-H-	285.045	285.034	6	100	Negative	D	5.61451	0.106809	5.22138	0.0984592	2.40183
HMDB0005810+M+H2O-H-	285.045	285.034	6	95.8959	Negative	D	5.61467	0.106745	5.15722	0.0955009	2.46098
HMDB0005810+M+H2O-H-	285.045	285.034	6	100	Negative	D	5.61479	0.10672	5.09955	0.0934975	2.48308
HMDB0005810+M+H2O-H-	285.045	285.034	6	100	Negative	D	5.61487	0.106778	5.01435	0.0919396	2.43048
HMDB0005810+M+H2O-H-	269.05	269.04	6	100	Negative	P__	5.61397	0.114873	9.13021	0.107946	4.96661
HMDB0014757+M+H-	492.262	492.242	1	100	Negative	P	16.7577	0.0971764	43.1487	0	0
HMDB0014757+M+H-	492.262	492.242	10	90.0466	Negative	D	16.7545	0.0986526	16.8905	0.0193374	1.51917
HMDB0014757+M+H-	492.262	492.242	10	100	Negative	D	16.7545	0.0986548	16.8095	0.0193251	1.52144
HMDB0014757+M+H-	492.262	492.242	10	100	Negative	P__	16.7545	0.0986534	16.8639	0.0193333	1.51991
HMDB0014770+M+Cl-	361.331	361.317	1	100	Negative	P	22.818	0.107944	13.8122	0	0
HMDB0014770+M+Cl-	108.944	108.94	8	14.0196	Negative	F	22.8324	0.0967967	5.00053	0.0631723	10.3265
HMDB0014770+M+Cl-	215.004	214.996	8	96.3531	Negative	D	22.8364	0.0897155	7.00274	0.0804649	16.8866
HMDB0014770+M+Cl-	361.331	361.317	8	100	Negative	P__	22.8097	0.100015	14.089	0.0363791	7.34514
HMDB0014950+M+H-	307.151	307.139	1	100	Negative	P	7.44219	0.102801	21.4929	0	0
HMDB0014950+M+H-	307.156	307.144	7	12.3466	Negative	F	7.44783	0.115807	8.02812	0.0757516	12.6518
HMDB0014950+M+H-	309.161	309.149	7	100	Negative	D	7.44441	0.113137	7.32621	0.0298004	10.054
HMDB0014950+M+H-	309.166	309.154	7	100	Negative	D	7.44226	0.11787	15.7532	0.000960282	14.6585
HMDB0014950+M+H-	309.166	309.154	7	51.8166	Negative	F	7.44223	0.118036	15.6478	0.000566258	14.8196
HMDB0014950+M+H-	309.167	309.154	7	100	Negative	D	7.44206	0.118614	15.2642	0.0018148	15.3824
HMDB0015044+M+FA-H-	369.189	369.175	1	100	Negative	P	14.1625	0.101601	16.0153	0	0
HMDB0015044+M+FA-H-	117.059	117.054	8	100	Negative	D	14.1652	0.113599	12.5337	0.0185086	11.8091
HMDB0015044+M+FA-H-	129.059	129.054	8	7.54294	Negative	F	14.1619	0.108043	1062.29	0.00451685	6.34086
HMDB0015044+M+FA-H-	130.067	130.061	8	24.359	Negative	F	14.1641	0.102695	54.4101	0.0108476	1.07642
HMDB0015044+M+FA-H-	145.054	145.048	8	43.8885	Negative	F	14.1584	0.110904	110.579	0.0294453	9.15664
HMDB0015044+M+FA-H-	145.055	145.049	8	5.69767	Negative	F	14.1582	0.110499	105.191	0.0306669	8.75767
HMDB0015044+M+FA-H-	145.055	145.049	8	5.25498	Negative	F	14.1582	0.11047	104.117	0.0308614	8.72879
HMDB0015044+M+FA-H-	147.067	147.061	8	7.96614	Negative	F	14.1617	0.112074	857.335	0.00570364	10.3079
HMDB0015044+M+H2O-H-	305.171	305.159	1	100	Negative	P	6.48393	0.0969831	5.33696	0	0
HMDB0015044+M+H2O-H-	163.104	163.097	7	100	Negative	D	6.49058	0.109935	12.323	0.102631	13.3545
HMDB0015044+M+H2O-H-	282.291	282.28	7	7.05847	Negative	F	6.47778	0.10272	15.5286	0.0948349	5.91481
HMDB0015151+M-2H+Na-	514.129	514.108	1	100	Negative	P	12.5885	0.167702	45.1863	0	0
HMDB0015151+M-2H+Na-	516.142	516.122	11	100	Negative	D	12.5849	0.167961	6.40046	0.0290232	0.154477
HMDB0015151+M-2H+Na-	516.144	516.124	11	100	Negative	D	12.5848	0.16805	5.86754	0.0297293	0.207578
HMDB0015151+M-2H+Na-	514.129	514.108	11	100	Negative	P__	12.5814	0.148011	55.9304	0.0570158	11.7414
HMDB0015159+M+Cl-	355.102	355.088	1	100	Negative	P	8.77745	0.113529	66.3851	0	0
HMDB0015159+M+Cl-	131.052	131.046	8	6.74278	Negative	F	8.7739	0.123935	5.60948	0.0404623	9.1658
HMDB0015159+M+Cl-	131.052	131.047	8	14.7212	Negative	F	8.77356	0.123577	5.61831	0.0444181	8.85064
HMDB0015159+M+Cl-	160.05	160.044	8	6.04487	Negative	F	8.77685	0.118132	3867.64	0.00691408	4.05429
HMDB0015159+M+Cl-	160.051	160.045	8	6.46158	Negative	F	8.78093	0.119207	2942.36	0.0395879	5.00103
HMDB0015159+M+Cl-	161.064	161.057	8	55.6267	Negative	F	8.78126	0.111688	51.0768	0.0433932	1.62156
HMDB0015159+M+Cl-	161.064	161.058	8	11.1089	Negative	F	8.78111	0.112336	39.553	0.0416683	1.05056
HMDB0015159+M+Cl-	163.043	163.036	8	32.7924	Negative	F	8.76899	0.111752	18.5154	0.0964039	1.56525
HMDB0015159+M+Cl-	163.043	163.037	8	20.9247	Negative	F	8.76922	0.112171	19.3969	0.0938186	1.19605
HMDB0015159+M+Cl-	177.058	177.051	8	12.7697	Negative	F	8.76905	0.111243	11.8243	0.0957851	2.01364
HMDB0015159+M+Cl-	177.058	177.051	8	12.0289	Negative	F	8.76903	0.111059	12.0521	0.0960072	2.17584
HMDB0015159+M+Cl-	177.059	177.052	8	25.1398	Negative	F	8.76883	0.11048	13.4312	0.0982917	2.68558
HMDB0015159+M+Cl-	187.08	187.072	8	13.4643	Negative	F	8.77019	0.12046	19.9229	0.0827233	6.10507
HMDB0015159+M+Cl-	187.08	187.072	8	36.5551	Negative	F	8.77047	0.119664	21.3275	0.0795927	5.40386
HMDB0015159+M+Cl-	187.08	187.072	8	28.4529	Negative	F	8.77055	0.119431	21.7873	0.0786604	5.19861
HMDB0015159+M+Cl-	187.08	187.073	8	23.1476	Negative	F	8.77063	0.119212	22.2411	0.0777766	5.0055
HMDB0015159+M+Cl-	187.08	187.073	8	12.9756	Negative	F	8.7707	0.119005	22.689	0.0769375	4.82344
HMDB0015159+M+Cl-	203.038	203.03	8	7.44543	Negative	F	8.77349	0.116843	32.6726	0.045136	2.9188
HMDB0015159+M+Cl-	203.039	203.031	8	8.24978	Negative	F	8.77376	0.117253	32.0918	0.0420669	3.27998
HMDB0015159+M+Cl-	203.039	203.031	8	24.7104	Negative	F	8.77376	0.117253	31.9889	0.0420386	3.27984
HMDB0015159+M+Cl-	203.039	203.031	8	21.9583	Negative	F	8.77377	0.117252	31.8859	0.0420101	3.27974
HMDB0015159+M+Cl-	203.039	203.031	8	37.6607	Negative	F	8.77378	0.117252	31.4739	0.0418942	3.27979
HMDB0015159+M+Cl-	203.04	203.031	8	47.7772	Negative	F	8.77378	0.117253	31.3709	0.0418648	3.27992
HMDB0015159+M+Cl-	275.132	275.121	8	21.5128	Negative	F	8.78884	0.113714	7.5045	0.129759	0.163268
HMDB0015159+M+Cl-	275.133	275.122	8	10.2748	Negative	F	8.78933	0.113191	6.47586	0.135298	0.298045
HMDB0015159+M+Cl-	275.133	275.122	8	36.2864	Negative	F	8.78949	0.11313	6.49056	0.137128	0.351362
HMDB0015159+M+Cl-	275.133	275.122	8	36.9039	Negative	F	8.78962	0.113129	6.50764	0.138593	0.352111
HMDB0015159+M+Cl-	275.133	275.122	8	29.7238	Negative	F	8.78972	0.11305	6.54428	0.139743	0.421687
HMDB0015159+M+Cl-	319.124	319.111	8	5.04497	Negative	F	8.77295	0.111231	8.64103	0.0513287	2.02451
HMDB0015159+M+Cl-	319.125	319.112	8	100	Negative	D	8.77383	0.111989	8.29123	0.0413386	1.3563
HMDB0015159+M+Cl-	319.125	319.112	8	100	Negative	D	8.77389	0.113164	8.2522	0.040611	0.321669
HMDB0015159+M+Cl-	319.125	319.112	8	100	Negative	D	8.77403	0.113217	8.24569	0.039	0.274362
HMDB0015159+M+Cl-	319.125	319.112	8	32.8786	Negative	F	8.77418	0.113218	8.17894	0.0373497	0.273487
HMDB0015159+M+Cl-	319.125	319.113	8	41.6625	Negative	F	8.77445	0.113424	7.98161	0.0342557	0.0920488
HMDB0015159+M+Cl-	91.056	91.0524	8	18.1351	Negative	F	8.77137	0.114819	1149.91	0.0693518	1.13645
HMDB0015159+M+Cl-	355.102	355.088	8	100	Negative	P__	8.76536	0.113507	86.6035	0.137784	0.0192427
HMDB0015305+M+H-	231.082	231.073	1	100	Negative	P	5.61408	0.107713	15.6244	0	0
HMDB0015305+M+H-	231.082	231.073	5	100	Negative	D	5.6155	0.109319	16.1576	0.02522	1.49068
HMDB0015305+M+H-	231.082	231.073	5	100	Negative	D	5.61546	0.109254	16.2432	0.0245039	1.43053
HMDB0015305+M+H-	231.082	231.073	5	75.1361	Negative	D	5.61542	0.109195	16.3327	0.0237912	1.37574
HMDB0015305+M+H-	231.082	231.073	5	100	Negative	P__	5.61545	0.109244	16.2581	0.0243876	1.42104
HMDB0015621+M+H-	309.072	309.06	1	100	Negative	P	9.34707	0.0923137	296.725	0	0
HMDB0015621+M+H-	309.072	309.06	7	100	Negative	D	9.34701	0.0930866	43.7511	0.000612802	0.837326
HMDB0015621+M+H-	309.072	309.06	7	100	Negative	D	9.34701	0.0931103	44.1714	0.000657907	0.863015
HMDB0015621+M+H-	309.072	309.06	7	100	Negative	D	9.347	0.0931306	44.569	0.000779945	0.884922
HMDB0015621+M+H-	309.073	309.06	7	100	Negative	D	9.34698	0.0931842	46.7612	0.000995841	0.943044
HMDB0015621+M+H-	309.073	309.061	7	8.72889	Negative	F	9.34694	0.0932817	48.3377	0.00135832	1.04866
HMDB0015621+M+H-	311.084	311.071	7	100	Negative	D	9.35054	0.0950423	5.9682	0.0371272	2.95582
HMDB0015621+M+H-	311.086	311.074	7	9.95701	Negative	F	9.35213	0.0969359	5.18055	0.054188	5.00706
HMDB0015621+M+H-	309.072	309.06	7	100	Negative	P__	9.34699	0.0931566	45.055	0.000895265	0.913126
HMDB0029865+M+H-	161.028	161.021	1	100	Negative	P	1.09078	0.102933	116.041	0	0
HMDB0029865+M+H-	133.032	133.027	4	29.1384	Negative	F	1.09092	0.102311	10.5655	0.0133741	0.604286
HMDB0029865+M+H-	133.032	133.027	4	100	Negative	D	1.09104	0.102468	10.9646	0.0245376	0.452165
HMDB0029865+M+H-	133.032	133.027	4	100	Negative	D	1.0911	0.102543	11.1653	0.0298358	0.378877
HMDB0029865+M+H-	133.032	133.027	4	60.7608	Negative	F	1.09116	0.102589	11.3624	0.035496	0.334279
HMDB0029865+M+H-	133.032	133.027	4	100	Negative	D	1.09122	0.102673	11.5655	0.0409882	0.253038
HMDB0029865+M+H-	133.033	133.028	4	73.6737	Negative	F	1.09155	0.103267	16.5923	0.07045	0.323979
HMDB0031715+M+H-	269.051	269.04	1	100	Negative	P	5.61963	0.108691	5.37154	0	0
HMDB0031715+M+H-	269.042	269.031	6	7.89474	Negative	F	5.61169	0.11527	6.90764	0.141331	6.05254
HMDB0031715+M+H-	269.044	269.033	6	30.0851	Negative	F	5.61209	0.115369	7.35168	0.134239	6.14412
HMDB0031715+M+H-	269.045	269.035	6	100	Negative	D	5.61252	0.115339	7.71704	0.126602	6.1166
HMDB0031715+M+H-	269.049	269.039	6	17.3173	Negative	F	5.61324	0.114873	8.40692	0.113844	5.68744
HMDB0031715+M+H-	269.05	269.039	6	100	Negative	D	5.61379	0.114831	9.26298	0.104057	5.64896
HMDB0031715+M+H-	269.05	269.04	6	100	Negative	D	5.6139	0.114877	9.18274	0.101972	5.69148
HMDB0031715+M+H-	269.05	269.04	6	100	Negative	D	5.61397	0.114873	9.12919	0.100709	5.68764
HMDB0031715+M+H-	269.05	269.04	6	100	Negative	D	5.61405	0.114869	9.07561	0.0994302	5.68361
HMDB0031715+M+H-	269.051	269.04	6	89.1892	Negative	D	5.61412	0.114867	9.02203	0.0981476	5.68168
HMDB0031715+M+H-	269.051	269.04	6	100	Negative	D	5.61416	0.114866	8.99354	0.0974628	5.68086
HMDB0031715+M+H-	269.051	269.04	6	31.031	Negative	F	5.61419	0.114865	8.96827	0.0968517	5.6801
HMDB0031715+M+H-	269.051	269.04	6	100	Negative	D	5.61427	0.114863	8.91449	0.095539	5.67835
HMDB0031715+M+H-	269.051	269.04	6	100	Negative	D	5.61434	0.114861	8.8607	0.0942093	5.67642
HMDB0031715+M+H-	269.051	269.04	6	100	Negative	D	5.61449	0.114856	8.75451	0.0914976	5.672
HMDB0031715+M+H-	269.051	269.04	6	52.0521	Negative	F	5.61468	0.11623	8.85083	0.0881846	6.93616
HMDB0031715+M+H-	269.051	269.041	6	100	Negative	D	5.61484	0.11626	8.75367	0.0853504	6.96337
HMDB0031715+M+H-	269.051	269.041	6	100	Negative	D	5.6149	0.116329	8.69477	0.0842243	7.02721
HMDB0031715+M+H-	269.053	269.042	6	100	Negative	D	5.61597	0.115246	7.95915	0.0651226	6.03105
HMDB0031715+M+H-	269.054	269.044	6	22.022	Negative	F	5.61654	0.115064	7.68311	0.0550855	5.86312
HMDB0031715+M+H-	269.057	269.047	6	82.3824	Negative	D	5.61855	0.116671	6.36102	0.0193208	7.34195
HMDB0031715+M+H-	269.051	269.04	6	100	Negative	P__	5.61438	0.11486	8.8352	0.093573	5.67544
HMDB0031715+M-2H+NH4-	286.078	286.066	1	100	Negative	P	6.94057	0.0947467	149.138	0	0
HMDB0031715+M-2H+NH4-	243.139	243.129	6	13.2711	Negative	F	6.9458	0.09721	8.04643	0.0753417	2.5999
HMDB0031715+M-2H+NH4-	253.051	253.041	6	44.6446	Negative	F	6.93317	0.11103	7.02001	0.106716	17.1865
HMDB0031715+M-2H+NH4-	270.106	270.095	6	93.5997	Negative	D	6.93117	0.0902645	6.38356	0.135523	4.73066
HMDB0031715+M-2H+NH4-	286.078	286.066	6	100	Negative	P__	6.93712	0.0899461	32.0767	0.0497317	5.06669
HMDB0033826+M+H-	219.18	219.171	1	100	Negative	P	20.6237	0.0933743	4367.14	0	0
HMDB0033826+M+H-	203.147	203.139	5	53.9246	Negative	F	20.6228	0.093169	957.276	0.00423804	0.219875
HMDB0033826+M+H-	219.181	219.173	5	100	Negative	D	20.6245	0.0971985	7.88322	0.0036924	4.09557
HMDB0033826+M+H-	219.18	219.171	5	100	Negative	P__	20.6242	0.0966467	8.13123	0.00225081	3.50457
HMDB0036616+M+H-	281.051	281.04	1	100	Negative	P	8.06119	0.0950988	147.371	0	0
HMDB0036616+M+H-	281.052	281.04	6	100	Negative	D	8.05726	0.0910789	25.388	0.0487479	4.22708
HMDB0036616+M+H-	281.053	281.042	6	56.3564	Negative	F	8.05708	0.0909884	23.8028	0.0510461	4.32219
HMDB0036616+M+H-	281.051	281.04	6	100	Negative	P__	8.05694	0.0906342	25.4993	0.0527449	4.69466
HMDB0037362+M+H-	463.097	463.079	1	100	Negative	P	10.3588	0.0892479	463.859	0	0
HMDB0037362+M+H-	463.097	463.078	10	100	Negative	D	10.3554	0.0907362	308.95	0.0321618	1.66768
HMDB0037362+M+H-	463.097	463.078	10	100	Negative	D	10.3554	0.0907418	310.93	0.0323015	1.67392
HMDB0037362+M+H-	463.097	463.078	10	79.4253	Negative	D	10.3554	0.0907429	311.442	0.0323023	1.6752
HMDB0037362+M+H-	463.097	463.079	10	100	Negative	D	10.3554	0.0907434	311.849	0.03233	1.67568
HMDB0037362+M+H-	463.097	463.079	10	33.6527	Negative	F	10.3554	0.0907452	312.25	0.0323452	1.6777
HMDB0037362+M+H-	463.097	463.079	10	100	Negative	D	10.3554	0.090746	313.389	0.0324635	1.67862
HMDB0037362+M+H-	463.098	463.08	10	98.0557	Negative	D	10.3554	0.0907673	316.122	0.0329159	1.70245
HMDB0037362+M+H-	463.106	463.087	10	100	Negative	D	10.3549	0.0915388	313.416	0.0375361	2.56696
HMDB0037362+M+H-	464.1	464.082	10	21.8809	Negative	F	10.3565	0.0922921	56.1383	0.0217507	3.41097
HMDB0037362+M+H-	464.101	464.082	10	7.78219	Negative	F	10.3565	0.0923304	55.9251	0.0216848	3.45385
HMDB0037362+M+H-	464.101	464.082	10	18.2582	Negative	F	10.3565	0.092336	55.5732	0.021979	3.46021
HMDB0037362+M+H-	465.113	465.094	10	29.8987	Negative	F	10.3572	0.0898792	16.3184	0.015028	0.707396
HMDB0037362+M+H-	463.097	463.079	10	100	Negative	P__	10.3554	0.090746	313.389	0.0324636	1.67863
HMDB0038361+M+H-	305.073	305.061	1	100	Negative	P	6.08526	0.116914	33.1938	0	0
HMDB0038361+M+H-	305.065	305.053	7	94.2753	Negative	D	6.08681	0.117413	23.192	0.0254396	0.427413
HMDB0038361+M+H-	305.073	305.06	7	40.9409	Negative	F	6.0891	0.114509	21.9695	0.0631213	2.05694
HMDB0038361+M+H-	305.073	305.061	7	100	Negative	D	6.08914	0.114451	21.9976	0.063735	2.10641
HMDB0038361+M+H-	305.073	305.061	7	100	Negative	D	6.08935	0.114111	22.1414	0.0671247	2.39738
HMDB0038361+M+H-	305.073	305.061	7	38.9389	Negative	F	6.08936	0.114037	22.1598	0.0673098	2.46007
HMDB0038361+M+H-	305.074	305.061	7	100	Negative	D	6.08939	0.113888	22.1863	0.0678415	2.58825
HMDB0038361+M+H-	305.075	305.062	7	100	Negative	D	6.08955	0.113406	22.042	0.0704353	3.00054
HMDB0038361+M+H-	305.073	305.061	7	100	Negative	P__	6.08913	0.114464	21.9911	0.0635922	2.0949
HMDB0038361+M-2H+K-	343.029	343.016	1	100	Negative	P	6.09043	0.103813	27.2755	0	0
HMDB0038361+M-2H+K-	305.065	305.053	7	94.2753	Negative	D	6.08681	0.117413	23.192	0.0593728	13.1006
HMDB0038361+M-2H+K-	305.073	305.06	7	40.9409	Negative	F	6.0891	0.114509	21.9695	0.0217231	10.3028
HMDB0038361+M-2H+K-	305.073	305.061	7	100	Negative	D	6.08914	0.114451	21.9976	0.0211099	10.247
HMDB0038361+M-2H+K-	305.073	305.061	7	100	Negative	D	6.08935	0.114111	22.1414	0.0177231	9.91936
HMDB0038361+M-2H+K-	305.073	305.061	7	38.9389	Negative	F	6.08936	0.114037	22.1598	0.0175381	9.84875
HMDB0038361+M-2H+K-	305.074	305.061	7	100	Negative	D	6.08939	0.113888	22.1863	0.0170069	9.7044
HMDB0038361+M-2H+K-	305.075	305.062	7	100	Negative	D	6.08955	0.113406	22.042	0.0144153	9.24008
HMDB0038361+M-2H+K-	306.077	306.065	7	11.6116	Negative	F	6.09661	0.0968782	15.1604	0.101611	6.68023
HMDB0038361+M-2H+K-	306.078	306.065	7	17.9179	Negative	F	6.09668	0.0969952	12.287	0.102716	6.5676
HMDB0038361+M-2H+K-	306.078	306.066	7	40.2402	Negative	F	6.09691	0.0972894	11.7685	0.106457	6.28418
HMDB0038361+M-2H+K-	306.079	306.067	7	27.4274	Negative	F	6.09697	0.0975104	11.1406	0.1075	6.07129
HMDB0038361+M-2H+K-	306.079	306.067	7	35.5355	Negative	F	6.09704	0.0976472	10.9083	0.108611	5.93951
HMDB0038361+M-2H+K-	343.029	343.016	7	100	Negative	P__	6.09099	0.109879	19.6662	0.00925602	5.84326
HMDB0038365+M+H-	305.073	305.061	1	100	Negative	P	6.08526	0.116914	33.1938	0	0
HMDB0038365+M+H-	305.073	305.06	7	40.9409	Negative	F	6.0891	0.114509	21.9695	0.0631213	2.05694
HMDB0038365+M+H-	305.073	305.061	7	100	Negative	D	6.08914	0.114451	21.9976	0.063735	2.10641
HMDB0038365+M+H-	305.073	305.061	7	100	Negative	D	6.08935	0.114111	22.1414	0.0671247	2.39738
HMDB0038365+M+H-	305.073	305.061	7	38.9389	Negative	F	6.08936	0.114037	22.1598	0.0673098	2.46007
HMDB0038365+M+H-	305.075	305.062	7	100	Negative	D	6.08955	0.113406	22.042	0.0704353	3.00054
HMDB0038365+M+H-	305.073	305.061	7	100	Negative	P__	6.08913	0.114464	21.9911	0.0635922	2.0949
HMDB0038365+M-2H+K-	343.029	343.016	1	100	Negative	P	6.09043	0.103813	27.2755	0	0
HMDB0038365+M-2H+K-	305.073	305.06	7	40.9409	Negative	F	6.0891	0.114509	21.9695	0.0217231	10.3028
HMDB0038365+M-2H+K-	305.073	305.061	7	100	Negative	D	6.08914	0.114451	21.9976	0.0211099	10.247
HMDB0038365+M-2H+K-	305.073	305.061	7	100	Negative	D	6.08935	0.114111	22.1414	0.0177231	9.91936
HMDB0038365+M-2H+K-	305.073	305.061	7	38.9389	Negative	F	6.08936	0.114037	22.1598	0.0175381	9.84875
HMDB0038365+M-2H+K-	305.075	305.062	7	100	Negative	D	6.08955	0.113406	22.042	0.0144153	9.24008
HMDB0038365+M-2H+K-	306.077	306.065	7	11.6116	Negative	F	6.09661	0.0968782	15.1604	0.101611	6.68023
HMDB0038365+M-2H+K-	306.078	306.065	7	17.9179	Negative	F	6.09668	0.0969952	12.287	0.102716	6.5676
HMDB0038365+M-2H+K-	306.078	306.066	7	40.2402	Negative	F	6.09691	0.0972894	11.7685	0.106457	6.28418
HMDB0038365+M-2H+K-	306.079	306.067	7	27.4274	Negative	F	6.09697	0.0975104	11.1406	0.1075	6.07129
HMDB0038365+M-2H+K-	343.029	343.016	7	100	Negative	P__	6.09099	0.109879	19.6662	0.00925602	5.84326
HMDB0041655+M+H-	269.051	269.04	1	100	Negative	P	5.61963	0.108691	5.37154	0	0
HMDB0041655+M+H-	269.05	269.04	6	100	Negative	D	5.6139	0.114877	9.18274	0.101972	5.69148
HMDB0041655+M+H-	269.05	269.04	6	100	Negative	D	5.61405	0.114869	9.07561	0.0994302	5.68361
HMDB0041655+M+H-	269.051	269.04	6	89.1892	Negative	D	5.61412	0.114867	9.02203	0.0981476	5.68168
HMDB0041655+M+H-	269.051	269.04	6	52.0521	Negative	F	5.61468	0.11623	8.85083	0.0881846	6.93616
HMDB0041655+M+H-	269.051	269.041	6	100	Negative	D	5.61484	0.11626	8.75367	0.0853504	6.96337
HMDB0041655+M+H-	269.057	269.047	6	82.3824	Negative	D	5.61855	0.116671	6.36102	0.0193208	7.34195
HMDB0041655+M+H-	269.051	269.04	6	100	Negative	P__	5.61438	0.11486	8.8352	0.093573	5.67544
HMDB0061185+M+H-	129.022	129.017	1	100	Negative	P	1.81246	0.0954635	21.535	0	0
HMDB0061185+M+H-	69.0014	68.9986	3	89.438	Negative	D	1.81012	0.0854822	7.99657	0.128984	10.4556
