# Supplementary material for: A Novel Approach of SWATH-Based Metabolomics Analysis Using the Human Metabolome Database Spectral Library
Source: Int J Mol Sci. 2022 Sep 18;23(18):10908. doi: 10.3390/ijms231810908 (PMC9500730; doi:10.3390/ijms231810908)
Supplement: Supplementary file 1 [file ijms-23-10908-s001.zip › S8 (SWATH results summary).xlsx]

## Sheet: Sheet1
Total ID		Positive				Negative
392		Urine	Plasma	Cell		Urine	Plasma	Cell
		161	95	121		169	66	68
HMDB0000017		HMDB0000017	HMDB0000022	HMDB0000030		HMDB0000008	HMDB0000022	HMDB0000012
HMDB0000022		HMDB0000022	HMDB0000033	HMDB0000033		HMDB0000011	HMDB0000030	HMDB0000022
HMDB0000030		HMDB0000030	HMDB0000043	HMDB0000034		HMDB0000012	HMDB0000063	HMDB0000030
HMDB0000033		HMDB0000033	HMDB0000062	HMDB0000043		HMDB0000020	HMDB0000068	HMDB0000045
HMDB0000043		HMDB0000043	HMDB0000063	HMDB0000045		HMDB0000022	HMDB0000072	HMDB0000063
HMDB0000045		HMDB0000045	HMDB0000064	HMDB0000058		HMDB0000023	HMDB0000094	HMDB0000068
HMDB0000050		HMDB0000050	HMDB0000068	HMDB0000064		HMDB0000030	HMDB0000101	HMDB0000073
HMDB0000053		HMDB0000053	HMDB0000073	HMDB0000070		HMDB0000034	HMDB0000138	HMDB0000112
HMDB0000058		HMDB0000058	HMDB0000077	HMDB0000107		HMDB0000045	HMDB0000152	HMDB0000121
HMDB0000062		HMDB0000062	HMDB0000097	HMDB0000121		HMDB0000050	HMDB0000159	HMDB0000158
HMDB0000063		HMDB0000063	HMDB0000157	HMDB0000125		HMDB0000064	HMDB0000168	HMDB0000182
HMDB0000064		HMDB0000064	HMDB0000158	HMDB0000145		HMDB0000068	HMDB0000172	HMDB0000207
HMDB0000072		HMDB0000072	HMDB0000159	HMDB0000152		HMDB0000073	HMDB0000182	HMDB0000234
HMDB0000073		HMDB0000073	HMDB0000162	HMDB0000157		HMDB0000094	HMDB0000193	HMDB0000235
HMDB0000077		HMDB0000077	HMDB0000167	HMDB0000158		HMDB0000101	HMDB0000197	HMDB0000239
HMDB0000085		HMDB0000085	HMDB0000169	HMDB0000159		HMDB0000121	HMDB0000207	HMDB0000244
HMDB0000095		HMDB0000095	HMDB0000172	HMDB0000162		HMDB0000125	HMDB0000222	HMDB0000258
HMDB0000097		HMDB0000097	HMDB0000175	HMDB0000167		HMDB0000127	HMDB0000234	HMDB0000306
HMDB0000132		HMDB0000132	HMDB0000194	HMDB0000169		HMDB0000130	HMDB0000247	HMDB0000452
HMDB0000145		HMDB0000145	HMDB0000201	HMDB0000172		HMDB0000132	HMDB0000258	HMDB0000568
HMDB0000157		HMDB0000157	HMDB0000211	HMDB0000197		HMDB0000133	HMDB0000259	HMDB0000573
HMDB0000158		HMDB0000158	HMDB0000222	HMDB0000210		HMDB0000145	HMDB0000573	HMDB0000634
HMDB0000159		HMDB0000159	HMDB0000234	HMDB0000211		HMDB0000148	HMDB0000684	HMDB0000661
HMDB0000177		HMDB0000177	HMDB0000306	HMDB0000222		HMDB0000157	HMDB0000687	HMDB0000684
HMDB0000181		HMDB0000181	HMDB0000439	HMDB0000235		HMDB0000158	HMDB0000725	HMDB0000725
HMDB0000193		HMDB0000193	HMDB0000459	HMDB0000239		HMDB0000168	HMDB0000765	HMDB0000792
HMDB0000197		HMDB0000197	HMDB0000517	HMDB0000244		HMDB0000172	HMDB0000870	HMDB0000827
HMDB0000206		HMDB0000206	HMDB0000557	HMDB0000247		HMDB0000175	HMDB0001043	HMDB0000870
HMDB0000210		HMDB0000210	HMDB0000631	HMDB0000248		HMDB0000181	HMDB0001149	HMDB0000905
HMDB0000234		HMDB0000234	HMDB0000651	HMDB0000258		HMDB0000182	HMDB0001190	HMDB0000939
HMDB0000235		HMDB0000235	HMDB0000673	HMDB0000267		HMDB0000191	HMDB0001238	HMDB0000944
HMDB0000244		HMDB0000244	HMDB0000687	HMDB0000306		HMDB0000193	HMDB0001262	HMDB0000965
HMDB0000267		HMDB0000267	HMDB0000696	HMDB0000378		HMDB0000195	HMDB0001389	HMDB0000975
HMDB0000301		HMDB0000301	HMDB0000714	HMDB0000397		HMDB0000206	HMDB0001645	HMDB0001149
HMDB0000306		HMDB0000306	HMDB0000719	HMDB0000442		HMDB0000207	HMDB0001856	HMDB0001198
HMDB0000355		HMDB0000355	HMDB0000748	HMDB0000479		HMDB0000209	HMDB0001901	HMDB0001248
HMDB0000439		HMDB0000439	HMDB0000779	HMDB0000508		HMDB0000214	HMDB0001933	HMDB0001314
HMDB0000517		HMDB0000517	HMDB0000791	HMDB0000517		HMDB0000222	HMDB0001983	HMDB0001871
HMDB0000574		HMDB0000574	HMDB0000819	HMDB0000557		HMDB0000234	HMDB0003306	HMDB0001906
HMDB0000630		HMDB0000630	HMDB0000883	HMDB0000568		HMDB0000235	HMDB0010210	HMDB0001933
HMDB0000631		HMDB0000631	HMDB0000895	HMDB0000631		HMDB0000244	HMDB0010217	HMDB0002092
HMDB0000640		HMDB0000640	HMDB0000904	HMDB0000641		HMDB0000247	HMDB0010316	HMDB0002124
HMDB0000641		HMDB0000641	HMDB0000929	HMDB0000673		HMDB0000258	HMDB0011632	HMDB0002655
HMDB0000673		HMDB0000673	HMDB0000930	HMDB0000687		HMDB0000279	HMDB0011745	HMDB0002780
HMDB0000682		HMDB0000682	HMDB0000959	HMDB0000688		HMDB0000296	HMDB0014464	HMDB0002899
HMDB0000684		HMDB0000684	HMDB0001238	HMDB0000696		HMDB0000300	HMDB0014632	HMDB0003217
HMDB0000699		HMDB0000699	HMDB0001565	HMDB0000714		HMDB0000306	HMDB0014745	HMDB0003306
HMDB0000714		HMDB0000714	HMDB0001645	HMDB0000719		HMDB0000318	HMDB0014757	HMDB0004825
HMDB0000715		HMDB0000715	HMDB0001830	HMDB0000729		HMDB0000355	HMDB0014868	HMDB0005095
HMDB0000721		HMDB0000721	HMDB0001847	HMDB0000765		HMDB0000357	HMDB0014884	HMDB0005782
HMDB0000759		HMDB0000759	HMDB0001860	HMDB0000791		HMDB0000422	HMDB0015014	HMDB0005810
HMDB0000763		HMDB0000763	HMDB0001901	HMDB0000805		HMDB0000426	HMDB0015044	HMDB0014757
HMDB0000791		HMDB0000791	HMDB0001943	HMDB0000881		HMDB0000440	HMDB0015074	HMDB0014770
HMDB0000792		HMDB0000792	HMDB0002004	HMDB0000883		HMDB0000448	HMDB0015151	HMDB0014950
HMDB0000805		HMDB0000805	HMDB0002035	HMDB0000895		HMDB0000479	HMDB0015235	HMDB0015044
HMDB0000881		HMDB0000881	HMDB0002056	HMDB0000898		HMDB0000482	HMDB0015339	HMDB0015151
HMDB0000883		HMDB0000883	HMDB0002124	HMDB0000929		HMDB0000500	HMDB0015387	HMDB0015159
HMDB0000929		HMDB0000929	HMDB0002182	HMDB0000930		HMDB0000562	HMDB0015535	HMDB0015305
HMDB0000930		HMDB0000930	HMDB0002302	HMDB0000954		HMDB0000568	HMDB0030684	HMDB0015621
HMDB0000943		HMDB0000943	HMDB0002338	HMDB0000955		HMDB0000573	HMDB0032575	HMDB0029865
HMDB0000954		HMDB0000954	HMDB0002825	HMDB0000975		HMDB0000634	HMDB0032616	HMDB0031715
HMDB0000955		HMDB0000955	HMDB0003217	HMDB0001256		HMDB0000639	HMDB0037977	HMDB0033826
HMDB0000958		HMDB0000958	HMDB0004995	HMDB0001369		HMDB0000640	HMDB0059586	HMDB0036616
HMDB0001173		HMDB0001173	HMDB0005781	HMDB0001397		HMDB0000641	HMDB0060102	HMDB0037362
HMDB0001218		HMDB0001218	HMDB0005808	HMDB0001406		HMDB0000663	HMDB0060532	HMDB0038361
HMDB0001257		HMDB0001257	HMDB0012897	HMDB0001488		HMDB0000665	HMDB0060561	HMDB0038365
HMDB0001314		HMDB0001314	HMDB0013609	HMDB0001565		HMDB0000673		HMDB0041655
HMDB0001366		HMDB0001366	HMDB0013962	HMDB0001645		HMDB0000682		HMDB0061185
HMDB0001369		HMDB0001369	HMDB0014408	HMDB0001847		HMDB0000684
HMDB0001406		HMDB0001406	HMDB0014486	HMDB0001856		HMDB0000687
HMDB0001431		HMDB0001431	HMDB0014673	HMDB0001860		HMDB0000707
HMDB0001476		HMDB0001476	HMDB0014859	HMDB0001861		HMDB0000715
HMDB0001545		HMDB0001545	HMDB0014876	HMDB0001901		HMDB0000725
HMDB0001830		HMDB0001830	HMDB0014892	HMDB0002035		HMDB0000729
HMDB0001847		HMDB0001847	HMDB0014930	HMDB0002120		HMDB0000731
HMDB0001857		HMDB0001857	HMDB0014950	HMDB0002227		HMDB0000745
HMDB0001860		HMDB0001860	HMDB0015091	HMDB0002243		HMDB0000752
HMDB0001871		HMDB0001871	HMDB0015095	HMDB0002338		HMDB0000763
HMDB0001886		HMDB0001886	HMDB0015160	HMDB0002670		HMDB0000881
HMDB0001943		HMDB0001943	HMDB0015166	HMDB0002825		HMDB0000930
HMDB0002004		HMDB0002004	HMDB0015334	HMDB0003011		HMDB0001392
HMDB0002026		HMDB0002026	HMDB0015401	HMDB0003119		HMDB0001403
HMDB0002064		HMDB0002064	HMDB0015451	HMDB0003306		HMDB0001491
HMDB0002124		HMDB0002124	HMDB0015535	HMDB0004995		HMDB0001509
HMDB0002182		HMDB0002182	HMDB0015655	HMDB0005199		HMDB0001624
HMDB0002227		HMDB0002227	HMDB0015688	HMDB0005781		HMDB0001645
HMDB0002250		HMDB0002250	HMDB0030254	HMDB0005782		HMDB0001860
HMDB0002338		HMDB0002338	HMDB0030396	HMDB0005808		HMDB0001868
HMDB0002511		HMDB0002511	HMDB0034276	HMDB0013609		HMDB0001871
HMDB0002655		HMDB0002655	HMDB0035924	HMDB0013892		HMDB0001886
HMDB0002802		HMDB0002802	HMDB0061006	HMDB0014349		HMDB0001901
HMDB0002825		HMDB0002825	HMDB0061933	HMDB0014440		HMDB0001964
HMDB0002899		HMDB0002899	HMDB0062496	HMDB0014444		HMDB0002040
HMDB0003217		HMDB0003217	HMDB0062583	HMDB0014593		HMDB0002085
HMDB0003306		HMDB0003306	HMDB0094660	HMDB0014687		HMDB0002092
HMDB0003312		HMDB0003312		HMDB0014892		HMDB0002120
HMDB0004995		HMDB0004995		HMDB0014930		HMDB0002250
HMDB0005781		HMDB0005781		HMDB0015042		HMDB0002269
HMDB0005792		HMDB0005792		HMDB0015044		HMDB0002466
HMDB0005808		HMDB0005808		HMDB0015091		HMDB0002545
HMDB0005809		HMDB0005809		HMDB0015095		HMDB0002658
HMDB0011600		HMDB0011600		HMDB0015115		HMDB0002780
HMDB0013609		HMDB0013609		HMDB0015160		HMDB0002802
HMDB0013892		HMDB0013892		HMDB0015294		HMDB0002825
HMDB0014333		HMDB0014333		HMDB0015305		HMDB0002927
HMDB0014378		HMDB0014378		HMDB0015317		HMDB0003164
HMDB0014388		HMDB0014388		HMDB0015330		HMDB0003217
HMDB0014395		HMDB0014395		HMDB0015339		HMDB0003306
HMDB0014398		HMDB0014398		HMDB0029377		HMDB0004825
HMDB0014438		HMDB0014438		HMDB0029865		HMDB0005087
HMDB0014440		HMDB0014440		HMDB0030396		HMDB0005782
HMDB0014452		HMDB0014452		HMDB0030667		HMDB0005794
HMDB0014526		HMDB0014526		HMDB0032562		HMDB0005800
HMDB0014597		HMDB0014597		HMDB0032582		HMDB0005801
HMDB0014712		HMDB0014712		HMDB0032616		HMDB0005808
HMDB0014743		HMDB0014743		HMDB0034276		HMDB0011628
HMDB0014757		HMDB0014757		HMDB0060532		HMDB0011632
HMDB0014763		HMDB0014763		HMDB0060552		HMDB0011718
HMDB0014842		HMDB0014842		HMDB0060665		HMDB0011733
HMDB0014868		HMDB0014868		HMDB0061006		HMDB0011745
HMDB0014871		HMDB0014871		HMDB0062583		HMDB0011747
HMDB0014876		HMDB0014876				HMDB0012308
HMDB0014892		HMDB0014892				HMDB0013609
HMDB0014950		HMDB0014950				HMDB0013854
HMDB0015009		HMDB0015009				HMDB0014351
HMDB0015042		HMDB0015042				HMDB0014464
HMDB0015044		HMDB0015044				HMDB0014473
HMDB0015051		HMDB0015051				HMDB0014562
HMDB0015058		HMDB0015058				HMDB0014600
HMDB0015091		HMDB0015091				HMDB0014632
HMDB0015095		HMDB0015095				HMDB0014737
HMDB0015097		HMDB0015097				HMDB0014757
HMDB0015166		HMDB0015166				HMDB0014797
HMDB0015204		HMDB0015204				HMDB0014980
HMDB0015245		HMDB0015245				HMDB0015014
HMDB0015377		HMDB0015377				HMDB0015018
HMDB0015381		HMDB0015381				HMDB0015044
HMDB0015401		HMDB0015401				HMDB0015151
HMDB0015451		HMDB0015451				HMDB0015159
HMDB0015497		HMDB0015497				HMDB0015185
HMDB0015503		HMDB0015503				HMDB0015235
HMDB0015552		HMDB0015552				HMDB0015339
HMDB0015560		HMDB0015560				HMDB0015573
HMDB0015655		HMDB0015655				HMDB0015687
HMDB0029377		HMDB0029377				HMDB0029865
HMDB0030254		HMDB0030254				HMDB0030396
HMDB0030396		HMDB0030396				HMDB0030653
HMDB0030777		HMDB0030777				HMDB0030667
HMDB0032562		HMDB0032562				HMDB0030684
HMDB0032575		HMDB0032575				HMDB0032575
HMDB0032582		HMDB0032582				HMDB0033973
HMDB0034276		HMDB0034276				HMDB0034172
HMDB0038361		HMDB0038361				HMDB0036101
HMDB0059737		HMDB0059737				HMDB0036102
HMDB0060532		HMDB0060532				HMDB0037362
HMDB0060658		HMDB0060658				HMDB0037944
HMDB0061006		HMDB0061006				HMDB0037977
HMDB0061933		HMDB0061933				HMDB0038361
HMDB0062496		HMDB0062496				HMDB0038365
HMDB0062583		HMDB0062583				HMDB0059737
HMDB0094660		HMDB0094660				HMDB0059965
HMDB0000068						HMDB0060102
HMDB0000162						HMDB0060532
HMDB0000167						HMDB0060561
HMDB0000169						HMDB0060975
HMDB0000172						HMDB0061121
HMDB0000175						HMDB0061185
HMDB0000194						HMDB0061744
HMDB0000201						HMDB0062511
HMDB0000211
HMDB0000222
HMDB0000459
HMDB0000557
HMDB0000651
HMDB0000687
HMDB0000696
HMDB0000719
HMDB0000748
HMDB0000779
HMDB0000819
HMDB0000895
HMDB0000904
HMDB0000959
HMDB0001238
HMDB0001565
HMDB0001645
HMDB0001901
HMDB0002035
HMDB0002056
HMDB0002302
HMDB0012897
HMDB0013962
HMDB0014408
HMDB0014486
HMDB0014673
HMDB0014859
HMDB0014930
HMDB0015160
HMDB0015334
HMDB0015535
HMDB0015688
HMDB0035924
HMDB0000034
HMDB0000070
HMDB0000107
HMDB0000121
HMDB0000125
HMDB0000152
HMDB0000239
HMDB0000247
HMDB0000248
HMDB0000258
HMDB0000378
HMDB0000397
HMDB0000442
HMDB0000479
HMDB0000508
HMDB0000568
HMDB0000688
HMDB0000729
HMDB0000765
HMDB0000898
HMDB0000975
HMDB0001256
HMDB0001397
HMDB0001488
HMDB0001856
HMDB0001861
HMDB0002120
HMDB0002243
HMDB0002670
HMDB0003011
HMDB0003119
HMDB0005199
HMDB0005782
HMDB0014349
HMDB0014444
HMDB0014593
HMDB0014687
HMDB0015115
HMDB0015294
HMDB0015305
HMDB0015317
HMDB0015330
HMDB0015339
HMDB0029865
HMDB0030667
HMDB0032616
HMDB0060552
HMDB0060665
HMDB0000008
HMDB0000011
HMDB0000012
HMDB0000020
HMDB0000023
HMDB0000094
HMDB0000101
HMDB0000127
HMDB0000130
HMDB0000133
HMDB0000148
HMDB0000168
HMDB0000182
HMDB0000191
HMDB0000195
HMDB0000207
HMDB0000209
HMDB0000214
HMDB0000279
HMDB0000296
HMDB0000300
HMDB0000318
HMDB0000357
HMDB0000422
HMDB0000426
HMDB0000440
HMDB0000448
HMDB0000482
HMDB0000500
HMDB0000562
HMDB0000573
HMDB0000634
HMDB0000639
HMDB0000663
HMDB0000665
HMDB0000707
HMDB0000725
HMDB0000731
HMDB0000745
HMDB0000752
HMDB0001392
HMDB0001403
HMDB0001491
HMDB0001509
HMDB0001624
HMDB0001868
HMDB0001964
HMDB0002040
HMDB0002085
HMDB0002092
HMDB0002269
HMDB0002466
HMDB0002545
HMDB0002658
HMDB0002780
HMDB0002927
HMDB0003164
HMDB0004825
HMDB0005087
HMDB0005794
HMDB0005800
HMDB0005801
HMDB0011628
HMDB0011632
HMDB0011718
HMDB0011733
HMDB0011745
HMDB0011747
HMDB0012308
HMDB0013854
HMDB0014351
HMDB0014464
HMDB0014473
HMDB0014562
HMDB0014600
HMDB0014632
HMDB0014737
HMDB0014797
HMDB0014980
HMDB0015014
HMDB0015018
HMDB0015151
HMDB0015159
HMDB0015185
HMDB0015235
HMDB0015573
HMDB0015687
HMDB0030653
HMDB0030684
HMDB0033973
HMDB0034172
HMDB0036101
HMDB0036102
HMDB0037362
HMDB0037944
HMDB0037977
HMDB0038365
HMDB0059965
HMDB0060102
HMDB0060561
HMDB0060975
HMDB0061121
HMDB0061185
HMDB0061744
HMDB0062511
HMDB0000138
HMDB0000259
HMDB0000870
HMDB0001043
HMDB0001149
HMDB0001190
HMDB0001262
HMDB0001389
HMDB0001933
HMDB0001983
HMDB0010210
HMDB0010217
HMDB0010316
HMDB0014745
HMDB0014884
HMDB0015074
HMDB0015387
HMDB0059586
HMDB0000112
HMDB0000452
HMDB0000661
HMDB0000827
HMDB0000905
HMDB0000939
HMDB0000944
HMDB0000965
HMDB0001198
HMDB0001248
HMDB0001906
HMDB0005095
HMDB0005810
HMDB0014770
HMDB0015621
HMDB0031715
HMDB0033826
HMDB0036616
HMDB0041655
