# Supplementary material for: A Novel Approach of SWATH-Based Metabolomics Analysis Using the Human Metabolome Database Spectral Library
Source: Int J Mol Sci. 2022 Sep 18;23(18):10908. doi: 10.3390/ijms231810908 (PMC9500730; doi:10.3390/ijms231810908)
Supplement: Supplementary file 1 [file ijms-23-10908-s001.zip › S9 (Pathway_results).xlsx]

## Sheet: S9 (Pathway_results)
Name	Total	Hits	Database
beta-Alanine metabolism	28	9	KEGG
Aminoacyl-tRNA biosynthesis	75	17	KEGG
Arginine and proline metabolism	77	16	KEGG
Phenylalanine metabolism	45	10	KEGG
Nitrogen metabolism	39	9	KEGG
Tyrosine metabolism	76	14	KEGG
Histidine metabolism	44	9	KEGG
Glycine, serine and threonine metabolism	48	9	KEGG
D-Glutamine and D-glutamate metabolism	11	3	KEGG
Purine metabolism	92	15	KEGG
Alanine, aspartate and glutamate metabolism	24	5	KEGG
Glutathione metabolism	38	7	KEGG
Phenylalanine, tyrosine and tryptophan biosynthesis	27	5	KEGG
Valine, leucine and isoleucine biosynthesis	27	5	KEGG
Pantothenate and CoA biosynthesis	27	5	KEGG
Cysteine and methionine metabolism	56	9	KEGG
Caffeine metabolism	21	4	KEGG
D-Arginine and D-ornithine metabolism	8	2	KEGG
Vitamin B6 metabolism	32	5	KEGG
Sulfur metabolism	18	3	KEGG
Tryptophan metabolism	79	11	KEGG
Biotin metabolism	11	2	KEGG
Citrate cycle (TCA cycle)	20	3	KEGG
Ubiquinone and other terpenoid-quinone biosynthesis	36	5	KEGG
Riboflavin metabolism	21	3	KEGG
Synthesis and degradation of ketone bodies	6	1	KEGG
Lysine biosynthesis	32	4	KEGG
Thiamine metabolism	24	3	KEGG
Galactose metabolism	41	5	KEGG
Cyanoamino acid metabolism	16	2	KEGG
Nicotinate and nicotinamide metabolism	44	5	KEGG
Ascorbate and aldarate metabolism	45	5	KEGG
One carbon pool by folate	9	1	KEGG
Lysine degradation	47	5	KEGG
Taurine and hypotaurine metabolism	20	2	KEGG
Valine, leucine and isoleucine degradation	40	4	KEGG
Pyrimidine metabolism	60	6	KEGG
Linoleic acid metabolism	15	1	KEGG
Glycerophospholipid metabolism	39	3	KEGG
Butanoate metabolism	40	3	KEGG
Arachidonic acid metabolism	62	5	KEGG
Propanoate metabolism	35	2	KEGG
Selenoamino acid metabolism	22	1	KEGG
Fructose and mannose metabolism	48	3	KEGG
Fatty acid biosynthesis	49	3	KEGG
Glyoxylate and dicarboxylate metabolism	50	3	KEGG
Starch and sucrose metabolism	50	3	KEGG
Inositol phosphate metabolism	39	2	KEGG
Pentose and glucuronate interconversions	53	3	KEGG
Steroid hormone biosynthesis	99	7	KEGG
Folate biosynthesis	42	2	KEGG
Fatty acid metabolism	50	2	KEGG
Primary bile acid biosynthesis	47	1	KEGG
Drug metabolism - cytochrome P450	86	2	KEGG
Porphyrin and chlorophyll metabolism	104	3	KEGG
Amino sugar and nucleotide sugar metabolism	88	2	KEGG
Catecholamine Biosynthesis	14	5	SMDB
Thyroid hormone synthesis	5	1	SMDB
Spermidine and Spermine Biosynthesis	14	3	SMDB
Phosphatidylcholine Biosynthesis	18	4	SMDB
Betaine Metabolism	18	4	SMDB
Homocysteine Degradation	7	1	SMDB
Pyruvaldehyde Degradation	7	1	SMDB
Malate-Aspartate Shuttle	7	1	SMDB
Carnitine Synthesis	16	3	SMDB
Phenylacetate Metabolism	8	1	SMDB
Phosphatidylethanolamine Biosynthesis	13	2	SMDB
Beta Oxidation of Very Long Chain Fatty Acids	13	2	SMDB
Phosphatidylinositol Phosphate Metabolism	14	2	SMDB
Methionine Metabolism	39	8	SMDB
Plasmalogen Synthesis	16	2	SMDB
Trehalose Degradation	11	1	SMDB
Cardiolipin Biosynthesis	11	1	SMDB
Phospholipid Biosynthesis	25	4	SMDB
Ketone Body Metabolism	12	1	SMDB
Ubiquinone Biosynthesis	18	2	SMDB
Urea Cycle	23	3	SMDB
Threonine and 2-Oxobutanoate Degradation	13	1	SMDB
Ammonia Recycling	25	3	SMDB
Phenylalanine and Tyrosine Metabolism	25	3	SMDB
Aspartate Metabolism	34	5	SMDB
Citric Acid Cycle	26	3	SMDB
Alpha Linolenic Acid and Linoleic Acid Metabolism	16	1	SMDB
Oxidation of Branched Chain Fatty Acids	22	2	SMDB
Androstenedione Metabolism	23	2	SMDB
Transfer of Acetyl Groups into Mitochondria	18	1	SMDB
Mitochondrial Beta-Oxidation of Long Chain Saturated Fatty Acids	24	2	SMDB
Cysteine Metabolism	24	2	SMDB
Estrone Metabolism	20	1	SMDB
Fructose and Mannose Degradation	28	2	SMDB
Glutamate Metabolism	45	5	SMDB
Glycine and Serine Metabolism	50	6	SMDB
Folate Metabolism	24	1	SMDB
Inositol Metabolism	28	1	SMDB
Androgen and Estrogen Metabolism	29	1	SMDB
Steroidogenesis	42	2	SMDB
Sphingolipid Metabolism	36	1	SMDB
Porphyrin Metabolism	36	1	SMDB
Pyruvate Metabolism	37	1	SMDB
Warburg Effect	49	2	SMDB
Bile Acid Biosynthesis	59	1	SMDB
